# Supplementary material for: The characterization of Mediator 12 and 13 as conditional positive gene regulators in Arabidopsis
Source: Nat Commun. 2020 Jun 3;11:2798. doi: 10.1038/s41467-020-16651-5 (PMC7271234; doi:10.1038/s41467-020-16651-5)
Supplement: Supplementary file 4 — Supplementary Dataset 1 [file 41467_2020_16651_MOESM4_ESM.xlsx]

## Sheet: Sheet1
Supplemental Dataset 1. RNA-Seq results
mediator12 mutant vs Col-0 (mean of three repeats)								mediator13 mutant vs Col-0 (mean of three repeats)								mediator12/morc1 mutant vs morc1 mutant (mean of three repeats)								mediator13/morc1 mutant vs morc1 mutant up-regulated (mean of three repeats)								mediator12/ddc mutant vs ddc mutant (mean of three repeats)								mediator13/ddc mutant vs ddc mutant (mean of three repeats)								morc1 mutant vs Col-0(mean of three repeats)
Locus (TAIR10)	baseMean (Col-0)	baseMean (mediator12 mutant)	log2(fold change)	p-value	p-adjust			Locus (TAIR10)	baseMean (Col-0)	baseMean (mediator13 mutant)	log2(fold change)	p-value	p-adjust			Locus (TAIR10)	baseMean (morc1 mutant)	baseMean (mediator12/morc1 mutant)	log2(fold change)	p-value	p-adjust			Locus (TAIR10)	baseMean (morc1 mutant)	baseMean (mediator13/morc1 mutant)	log2(fold change)	p-value	p-adjust			Locus (TAIR10)	baseMean (ddc mutant)	baseMean (mediator12/ddc mutant)	log2(fold change)	p-value	p-adjust			Locus (TAIR10)	baseMean (ddc mutant)	baseMean (mediator13/ddc mutant)	log2(fold change)	p-value	p-adjust			Locus (TAIR10)	baseMean (Col-0)
AT1G22770	57.205	1208.09	4.39658	3.90589e-235	1.11443e-230			AT1G22770	57.205	833.492	3.86099	3.30458e-180	9.42863e-176			AT1G78970	225.137	65.4655	-1.78052	2.23729e-34	5.09163e-30			AT5G25980	803.434	100.015	-3.00239	6.36789e-107	1.43863e-102			AT5G43500	103.66	224.444	1.11626	2.56999e-23	5.5666e-19			AT5G23240	383.487	87.0548	-2.1278	1.01076e-52	2.28917e-48			AT2G17690	13.5262
AT4G00450	1042.83	394.608	-1.40235	2.21093e-145	3.15411e-141			AT5G25980	1175.15	157.733	-2.89695	8.44823e-162	1.20523e-157			AT1G77450	146.721	35.014	-2.06649	6.58483e-28	7.49288e-24			AT5G37990	343.473	53.2888	-2.68453	2.28295e-75	2.57882e-71			AT4G32280	126.171	4.51834	-4.80152	6.89594e-20	7.46831e-16			AT1G29395	312.881	38.3571	-3.01875	5.53473e-46	6.26752e-42			AT3G29639	1.50646
AT1G36370	353.239	946.053	1.42015	7.22306e-121	6.86961e-117			AT4G08300	360.672	22.9777	-3.97385	5.31845e-113	5.05821e-109			AT2G16660	655.539	185.179	-1.82513	4.34209e-27	3.29391e-23			AT5G38020	312.234	16.0043	-4.27274	1.85055e-72	1.39359e-68			AT1G05560	262.875	105.098	-1.32126	2.11777e-18	1.52903e-14			AT3G61210	249.445	70.0346	-1.83065	2.28289e-40	1.72343e-36			AT5G52070	77.4818
AT3G27690	143.725	566.706	1.97875	4.65022e-116	3.317e-112			AT5G02810	336.936	1163.17	1.78582	5.73976e-97	4.09417e-93			AT3G62740	188.065	15.8256	-3.56876	1.01336e-24	5.7655e-21			AT4G37410	948.187	270.446	-1.80825	2.0396e-69	1.15196e-65			AT4TE04415	6.6773	52.9822	2.96722	7.47551e-16	4.04799e-12			AT1G73600	114.296	664.799	2.53981	4.50744e-40	2.55211e-36			AT5G35480	21.0943
AT5G02810	336.936	1302.29	1.94867	1.78705e-115	1.01976e-111			AT3G55500	293.153	41.9173	-2.80248	1.15719e-77	6.6034e-74			AT1G11070	10.9477	125.754	3.519	6.57543e-23	2.99287e-19			AT1G23870	235.504	722.396	1.6169	1.12482e-67	5.0824e-64			AT3G23030	444.173	228.203	-0.959888	4.77299e-15	2.06766e-11			AT4G11650	264.724	59.6321	-2.15009	1.73272e-39	7.84851e-36			AT1G53480	2.45597
AT2G29650	190.695	681.967	1.8367	1.44539e-103	6.87332e-100			AT3G59060	260.658	693.992	1.41141	1.39303e-77	6.62431e-74			AT4G34950	689.611	405.588	-0.764074	8.90068e-22	3.37603e-18			AT3G16670	263.561	6.88531	-5.24768	5.66117e-63	2.13162e-59			AT5G12050	359.062	135.658	-1.40509	7.65221e-14	2.76245e-10			AT3G20810	226.391	55.9748	-2.0057	1.74277e-36	5.78663e-33			AT3G29631	0.994872
AT1G44446	219.965	707.48	1.68616	9.24269e-102	3.76732e-98			AT3G27690	143.725	444.152	1.62687	4.13122e-77	1.68388e-73			AT4G14060	100.946	16.464	-2.61665	5.62342e-21	1.82826e-17			AT4G36850	70.4323	638.774	3.18169	1.2205e-62	3.93907e-59			AT1G73600	114.296	308.027	1.4305	1.75338e-13	5.42547e-10			AT3G28345	527.343	225.916	-1.22391	1.78852e-36	5.78663e-33			AT1G65970	20.7521
AT4G08300	360.672	42.3384	-3.08503	7.9429e-98	2.83284e-94			AT2G28780	255.977	10.7671	-4.57212	4.98391e-76	1.77751e-72			AT4G13575	116.27	282.862	1.28463	3.6212e-18	1.03014e-14			AT1G10760	1501.42	718.2	-1.06396	4.28388e-59	1.20977e-55			AT5G23240	383.487	200.017	-0.938316	2.63413e-13	7.1319e-10			AT4G29190	370.803	84.8329	-2.12343	9.11722e-36	2.2943e-32			AT4G15393	138.323
AT3G55500	293.153	23.6819	-3.63083	3.35483e-89	1.06356e-85			AT2G15080	553.861	95.5689	-2.53324	9.39043e-76	2.97698e-72			AT5G33370	117.237	23.4103	-2.32624	4.31813e-18	1.09191e-14			AT4G34138	441.703	146.052	-1.59508	3.68356e-52	9.24655e-49			AT2G15555	0.779054	72.6129	6.53238	4.91879e-13	1.11535e-09			AT4G37410	722.601	266.662	-1.43576	9.06414e-36	2.2943e-32			AT5G43500	128.544
AT3G59060	260.658	723.621	1.47176	4.41709e-84	1.26028e-80			AT1G05560	758.476	353.484	-1.10194	7.81408e-74	2.22951e-70			AT5G42580	73.079	265.338	1.85775	2.56195e-17	5.83048e-14			AT1G22770	621.123	244.873	-1.34368	3.84153e-51	8.67879e-48			AT3G29670	178.424	57.6022	-1.62609	5.14937e-13	1.11535e-09			AT2G05540	301.482	112.105	-1.42373	1.24108e-35	2.81081e-32			AT1G14240	171.306
AT2G05070	179.783	498.198	1.46927	2.68569e-83	6.96618e-80			AT4G28940	266.563	54.4835	-2.29112	8.92814e-73	2.3158e-69			AT5G42590	125.061	320.142	1.35519	7.69218e-17	1.59144e-13			AT3G28740	206.867	14.0055	-3.87394	1.2735e-50	2.61554e-47			AT3G05640	169.29	56.4993	-1.5822	6.61532e-13	1.30262e-09			AT3G29670	178.424	19.3863	-3.21399	1.90498e-35	3.92218e-32			AT1G36675	0.730272
AT1G06040	161.39	537.07	1.73211	2.84976e-80	6.77578e-77			AT1G54660	247.115	26.9859	-3.194	3.32326e-71	7.90161e-68			AT1G70370	837.38	570.967	-0.55186	8.08367e-16	1.41514e-12			AT1G51830	343.503	109.674	-1.64797	5.69199e-50	1.07161e-46			AT3G02480	45.1499	115.209	1.34494	9.83096e-13	1.77449e-09			AT1G01470	246.651	88.9449	-1.47146	3.28024e-35	6.1909e-32			AT1G49130	41.9385
AT2G05100	193.816	512.882	1.4024	9.86626e-76	2.16542e-72			AT4G34138	943.329	487.575	-0.951286	5.72422e-70	1.25633e-66			AT5G37540	176.833	55.6683	-1.66762	7.91424e-16	1.41514e-12			AT3G46370	165.553	7.42295	-4.47277	1.5987e-49	2.77829e-46			AT5G55250	77.5831	19.5438	-1.98601	1.16325e-12	1.93815e-09			AT5G57630	513.958	209.971	-1.28755	5.24455e-34	9.13682e-31			AT4G13420	93.4167
AT3G54500	137.37	549.797	1.99723	1.00756e-70	2.05341e-67			AT1G66100	209.205	22.3093	-3.23289	1.1183e-68	2.27909e-65			AT1G69230	73.9474	12.8156	-2.52415	1.45247e-15	2.36109e-12			AT1G62290	156.769	460.442	1.55497	4.14618e-47	6.69076e-44			AT3G48720	318.006	197.382	-0.686745	2.95616e-12	4.5736e-09			AT2G39310	721.925	411.215	-0.810037	3.35338e-33	5.38402e-30			AT1G27020	186.368
AT1G11070	34.8636	246.267	2.82063	2.92771e-66	5.5689e-63			AT1G78340	198.84	15.7592	-3.65566	2.72738e-68	5.18784e-65			AT5G35935	23.7007	79.0084	1.74595	5.80307e-15	8.80442e-12			AT4G23600	249.322	10.8714	-4.50321	3.24916e-45	4.89367e-42			AT3G21720	13.5077	73.1301	2.41675	3.46465e-12	5.00296e-09			AT4G33980	346.583	76.3896	-2.17254	3.56589e-33	5.38402e-30			AT5G24210	114.352
AT5G64840	513.528	977.282	0.92798	3.80985e-66	6.79391e-63			AT1G15830	43.7809	244.698	2.48795	3.35691e-68	5.9862e-65			AT3G12920	161.701	293.281	0.858922	2.10401e-14	2.99269e-11			AT3G46970	1029.65	319.375	-1.68784	7.24028e-45	1.02233e-41			AT1G44880	1.33858	49.8649	5.24754	4.89037e-12	6.62033e-09			AT1G11080	184.095	54.0879	-1.76725	1.06173e-32	1.50288e-29			AT3G48360	111.053
AT2G28780	255.977	29.9262	-3.08614	1.309e-65	2.19697e-62			AT1G44446	219.965	570.736	1.37575	5.29715e-67	8.89049e-64			AT4G33550	80.824	12.6389	-2.68216	4.85116e-14	6.49427e-11			AT2G18700	332.768	781.256	1.2316	1.22207e-44	1.62405e-41			AT5G62280	186.55	68.0358	-1.45517	5.8258e-12	7.42275e-09			AT5G42900	340.576	46.1016	-2.87368	1.94828e-32	2.59556e-29			AT4G07995	14.1931
AT4G21990	450.238	994.749	1.14252	7.8089e-65	1.2378e-61			AT2G15490	281.574	26.4998	-3.40823	2.11272e-66	3.3489e-63			AT2G28210	49.1922	4.21268	-3.55069	5.84335e-14	7.38794e-11			AT1G66100	185.171	27.7353	-2.74683	1.23736e-42	1.55303e-39			AT1G11070	15.675	61.4919	1.96904	9.48558e-12	1.14143e-08			AT3G05640	169.29	22.19	-2.92773	2.0671e-32	2.60087e-29			AT2G29300	60.0948
AT4G10770	301.598	651.893	1.11243	1.2329e-64	1.85143e-61			AT1G55850	1246.16	669.727	-0.895212	1.51843e-65	2.2802e-62			AT1G45015	44.5317	136.908	1.6175	6.29805e-14	7.54374e-11			AT5G50950	537.216	188.243	-1.51372	2.82958e-42	3.36451e-39			AT5G07000	133.838	51.0424	-1.39141	1.2705e-11	1.44836e-08			AT3G07650	436.394	189.886	-1.19564	2.72572e-32	3.24906e-29			AT4G30610	166.958
AT3G47960	291.598	690.928	1.24263	2.40449e-62	3.43025e-59			AT3G28740	733.687	27.5777	-4.73535	3.91155e-64	5.58021e-61			AT1G62290	142.587	321.841	1.17421	9.94487e-14	1.13163e-10			AT5G26570	722.711	309.857	-1.22103	5.90366e-42	6.66878e-39			AT5G41740	50.9908	194.35	1.92715	1.56313e-11	1.69287e-08			AT4G15760	554.097	166.473	-1.73429	7.25413e-32	8.21457e-29			AT5G35490	19.5209
AT5G67030	470.007	919.959	0.968663	1.61724e-61	2.19729e-58			AT4G37410	1044.01	439.497	-1.2476	9.86044e-64	1.33971e-60			AT4G24340	79.8665	196.592	1.29587	1.20929e-13	1.31053e-10			AT1G04660	8.41651	169.403	4.33004	7.79523e-42	8.38619e-39			AT1G29500	52.0622	12.1031	-2.10849	2.77223e-11	2.72939e-08			AT3G01420	1008.2	517.328	-0.962498	1.87082e-31	2.01763e-28			AT2G18700	190.353
AT3G21670	66.3192	402.036	2.60238	6.52222e-61	8.45873e-58			AT5G38020	247.254	22.2058	-3.47636	2.89346e-62	3.75256e-59			AT1G52070	265.452	546.968	1.04283	2.56229e-13	2.65057e-10			AT1G18870	254.193	47.0906	-2.42868	4.32594e-41	4.44235e-38			AT1G35730	64.8645	8.53943	-2.92571	2.65914e-11	2.72939e-08			AT3G48360	917.342	522.32	-0.812344	2.77221e-31	2.85387e-28			AT4G12490	68.5389
AT5G35970	293.966	871.03	1.56602	7.11692e-60	8.82869e-57			AT1G45201	589.705	233.775	-1.33489	4.06429e-61	5.04184e-58			AT2G32860	366.027	220.595	-0.729413	1.01093e-12	1.0003e-09			AT2G32100	188.019	35.8337	-2.387	5.48566e-41	5.38835e-38			AT3G01420	1008.2	693.115	-0.541069	2.9477e-11	2.77596e-08			AT1G11070	15.675	144.832	3.2051	2.30083e-30	2.26562e-27			AT2G36790	26.4865
AT5G57660	328.575	670.434	1.02931	5.42609e-59	6.45072e-56			AT2G05070	179.783	414.205	1.20287	4.5505e-55	5.40978e-52			AT2G01900	76.2258	19.8761	-1.94474	1.09309e-12	1.03652e-09			AT3G55240	172.033	29.5658	-2.53966	3.48509e-39	3.28063e-36			AT3G28345	527.343	342.548	-0.621819	3.32207e-11	2.99817e-08			AT3G10420	202.283	408.156	1.01363	6.40308e-30	6.04237e-27			AT3G60140	35.9876
AT5G24280	142.462	463.534	1.69846	9.59573e-56	1.09514e-52			AT1G79410	291.907	54.4152	-2.422	1.8579e-54	2.12039e-51			AT1G61810	43.3759	6.09094	-2.8514	1.4692e-12	1.33744e-09			AT5G54960	269.572	72.071	-1.90122	5.65148e-38	5.10713e-35			AT3G21330	127.288	12.1788	-3.38901	4.52363e-11	3.91927e-08			AT1G08430	238.883	52.0181	-2.19863	7.48999e-29	6.78533e-26			AT1G36680	0.243387
AT2G40460	179.394	503.671	1.48962	2.85649e-55	3.13467e-52			AT3G02620	51.9877	245.881	2.2407	2.02822e-54	2.22573e-51			AT1G62770	143.29	57.0887	-1.32983	1.75818e-12	1.48195e-09			AT5G49360	547.626	1471.55	1.42603	7.91133e-38	6.87434e-35			AT5G52900	150.579	45.8179	-1.71748	5.95938e-11	4.96462e-08			AT4G10060	224.404	524.448	1.22789	4.30325e-28	3.74846e-25			AT3G18000	364.435
AT4G23180	231.548	717.174	1.63005	6.20376e-55	6.55577e-52			AT3G54500	137.37	453.099	1.71847	2.9387e-52	3.10544e-49			AT2G22850	43.3793	4.69595	-3.18273	1.74156e-12	1.48195e-09			AT1G54660	121.119	10.3014	-3.55723	1.69682e-37	1.36909e-34			AT5G50160	287.729	183.482	-0.648419	6.41537e-11	5.14655e-08			AT3G45160	156.769	22.9674	-2.76742	7.21077e-28	6.0485e-25			AT4G27652	85.6141
AT4G23060	386.418	150.136	-1.36391	9.85291e-55	1.00401e-51			AT5G09760	332.105	127.788	-1.37694	4.96017e-52	5.05441e-49			AT3G20810	592.558	398.191	-0.571364	2.82083e-12	2.29273e-09			AT1G75900	157.17	29.969	-2.38688	1.66874e-37	1.36909e-34			AT2G40520	21.6203	66.0639	1.59604	6.99202e-11	5.40883e-08			AT1G12080	244.425	80.0037	-1.60158	8.06826e-28	6.52607e-25			AT1G34060	46.8923
AT1G55850	1246.16	710.692	-0.811492	2.92342e-54	2.87625e-51			AT5G24280	142.462	444.289	1.63773	5.23192e-52	5.14749e-49			AT3G30875	193.571	90.185	-1.103	3.65331e-12	2.86697e-09			AT1G78340	114.944	8.2029	-3.80431	1.24452e-36	9.69521e-34			AT4G20240	28.6555	100.213	1.8099	9.12953e-11	6.81882e-08			AT4G10770	102.594	354.657	1.7916	1.12165e-27	8.75968e-25			AT3G44300	212.581
AT4G03400	154.069	498.034	1.69352	9.12766e-52	8.68101e-49			AT4G15760	865.526	381.496	-1.18245	2.74131e-51	2.60717e-48			AT3G17040	349.432	514.77	0.559518	4.06193e-12	3.08138e-09			AT3G57880	184.069	452.131	1.29624	5.2922e-36	3.98538e-33			AT1G53540	188.936	2.96919	-5.98402	1.04923e-10	7.57541e-08			AT5G63560	217.443	87.6942	-1.30886	1.23226e-27	9.30274e-25			AT1G06993	0.486885
AT5G62670	1071.64	583.125	-0.877485	1.85408e-50	1.70647e-47			AT2G05440	327.478	83.3963	-1.97053	2.33357e-49	2.14779e-46			AT3G50240	589.592	391.383	-0.589179	5.07444e-12	3.67519e-09			AT2G46790	179.44	45.0045	-1.99527	1.9722e-35	1.43729e-32			AT3G10120	122.711	46.512	-1.39575	1.86348e-10	1.30203e-07			AT1G44446	286.505	589.372	1.04142	1.4476e-27	1.05759e-24			AT4G27657	60.4757
AT5G02180	36.1447	228.792	2.66248	4.25422e-50	3.79317e-47			AT4G01070	509.583	202.241	-1.33234	3.4842e-49	3.1066e-46			AT4G20070	169.59	308.622	0.861195	5.16767e-12	3.67519e-09			AT2G05440	256.656	45.8295	-2.47863	7.47351e-35	5.27629e-32			AT2G16140	2.03392	51.6201	4.63817	1.94633e-10	1.31742e-07			AT1G62770	125.645	20.4064	-2.60976	1.96156e-27	1.38829e-24			AT1G66090	8.50642
AT2G43900	684.896	366.15	-0.902103	1.23547e-49	1.0682e-46			AT1G06040	161.39	413.722	1.35596	1.24064e-48	1.07266e-45			AT4G23496	55.3688	7.85026	-2.82563	6.04388e-12	4.16808e-09			AT4G38470	395.088	920.364	1.21974	1.43842e-34	9.84748e-32			AT2G05660	3.28558	54.4825	4.0238	2.63422e-10	1.72901e-07			AT1G78970	143.864	31.2864	-2.19821	2.60355e-27	1.78683e-24			AT5G05340	63.2987
AT2G15080	553.861	143.513	-1.95043	1.56054e-49	1.30957e-46			AT5G10140	48.4505	230.158	2.25313	9.01269e-48	7.56323e-45			AT5G48070	95.0073	22.9934	-2.05412	7.33472e-12	4.90951e-09			AT4G08300	152.233	2.52914	-5.88898	2.75487e-34	1.83053e-31			AT1G29510	38.5936	7.75337	-2.31053	4.10987e-10	2.61823e-07			AT1G20160	179.224	53.0174	-1.74762	3.40467e-27	2.26791e-24			AT2G41100	125.741
AT1G75280	384.044	790.311	1.03999	1.59766e-48	1.30241e-45			AT3G28345	1064.79	593.573	-0.842954	2.59675e-47	2.11687e-44			AT5G10210	93.4527	26.1439	-1.83127	7.62083e-12	4.95528e-09			AT2G17690	138.151	25.0666	-2.45696	4.34239e-34	2.72509e-31			AT2G44130	245.209	114.482	-1.09666	4.40696e-10	2.72728e-07			AT3G46370	105.441	12.6182	-3.06677	7.61528e-27	4.92774e-24			AT3G22880	96.7039
AT1G27730	120.375	544.707	2.1805	3.11965e-48	2.4725e-45			AT1G54340	486.434	249.315	-0.964221	1.7092e-46	1.35463e-43			AT5G24280	84.3138	194.617	1.20665	9.39229e-12	5.91373e-09			AT4G27450	101.171	350.361	1.79167	4.24264e-34	2.72509e-31			AT4G25960	426.923	615.679	0.528801	5.05786e-10	3.04315e-07			AT2G32870	270.481	74.8597	-1.84666	1.31433e-26	8.15e-24			AT3G46600	297.849
AT1G28610	109.411	332.833	1.60486	1.72466e-46	1.32994e-43			AT3G14940	1172.81	639.975	-0.873914	1.90187e-46	1.4666e-43			AT5G47450	137.243	26.4287	-2.38429	9.80292e-12	5.91373e-09			AT3G29639	172.738	35.2885	-2.28644	6.16254e-34	3.70973e-31			AT1G07050	118.879	45.4034	-1.38393	7.27278e-10	3.87987e-07			AT3G28220	25.9114	139.421	2.42077	1.33146e-26	8.15e-24			AT4G25470	52.756
AT1G54660	247.115	54.691	-2.17686	2.63485e-46	1.97836e-43			AT4G34950	764.569	433.287	-0.818955	7.02584e-45	5.2753e-42			AT5G52320	66.9489	9.77557	-2.76509	9.87441e-12	5.91373e-09			AT5G10230	124.772	17.5436	-2.83363	6.2398e-34	3.70973e-31			AT1G67265	108.003	31.7652	-1.76593	7.51527e-10	3.87987e-07			AT2G40520	21.6203	124.913	2.51784	1.68423e-26	1.0038e-23			AT3G13470	628.36
AT2G39210	183.099	472.768	1.36785	1.74121e-45	1.27385e-42			AT2G05100	193.816	412.127	1.08681	7.78089e-45	5.69242e-42			AT4G02290	428.813	271.625	-0.655827	1.23674e-11	7.21683e-09			AT1G29395	233.978	42.3848	-2.46825	2.8104e-33	1.62801e-30			AT3G20210	11.8964	67.3109	2.49408	7.5233e-10	3.87987e-07			AT5G67480	735.241	408.679	-0.844258	2.21774e-26	1.28788e-23			AT1G04040	337.683
AT2G06050	360.87	786.85	1.12448	1.97204e-44	1.40665e-41			AT1G11070	34.8636	175.736	2.33402	8.11711e-45	5.78994e-42			AT1G35250	84.3764	26.3392	-1.67894	1.30211e-11	7.37676e-09			AT3G02620	18.3064	121.306	2.72956	3.18397e-33	1.79831e-30			AT3G45860	18.2808	66.2412	1.84394	7.1538e-10	3.87987e-07			AT2G43590	283.595	129.646	-1.12748	2.78816e-26	1.57865e-23			AT4G32480	100.821
AT1G73540	119.496	511.7	2.10057	2.09475e-44	1.45774e-41			AT2G43010	385.02	746.853	0.955805	1.03709e-44	7.21713e-42			AT5G24410	22.9372	73.3088	1.67654	1.32897e-11	7.37676e-09			AT3G47340	56.3106	942.976	4.06549	2.09677e-32	1.15537e-29			AT4G05100	54.213	15.7248	-1.7799	6.67626e-10	3.87987e-07			AT3G14990	796.588	461.842	-0.78361	8.57757e-26	4.73816e-23			AT1G29660	419.766
AT1G62180	365.017	701.644	0.941669	2.85913e-44	1.9423e-41			AT1G17180	231.782	49.3793	-2.22905	2.53395e-43	1.7214e-40			AT3G02620	17.6258	107.545	2.60369	1.38468e-11	7.50301e-09			AT4G34950	154.567	33.7441	-2.19719	6.67247e-32	3.58915e-29			AT5G47370	261.201	121.113	-1.10928	7.41005e-10	3.87987e-07			AT3G61060	483.277	238.913	-1.01536	1.92804e-25	1.03968e-22			AT4G13510	256.287
AT5G24160	182.695	429.479	1.22916	9.30949e-44	6.17717e-41			AT2G39210	183.099	460.634	1.33027	3.02235e-43	2.00543e-40			AT1G72930	279.56	152.863	-0.870926	1.46352e-11	7.74578e-09			AT3G24300	257.12	82.4162	-1.64063	1.32205e-31	6.946e-29			AT1G29395	312.881	138.948	-1.16923	7.75807e-10	3.9079e-07			AT2G31810	848.046	500.389	-0.759069	2.67492e-25	1.40888e-22			AT3G04210	85.8117
AT4G27260	374.286	694.078	0.890895	1.18183e-43	7.66365e-41			AT5G10230	141.755	15.32	-3.21165	5.57083e-43	3.61243e-40			AT1G08430	206.493	89.4795	-1.20994	1.68557e-11	8.66823e-09			AT3G52370	241.885	81.2101	-1.57426	6.02863e-31	3.09543e-28			AT4G16260	381.9	196.599	-0.955732	7.94702e-10	3.9121e-07			AT1G67865	133.74	39.0131	-1.77168	4.81055e-25	2.47612e-22			AT4G37870	998.169
AT4G34138	943.329	568.629	-0.730438	2.14619e-43	1.36078e-40			AT4G12290	455.293	142.226	-1.67868	1.00132e-42	6.34881e-40			AT4G30610	239.55	134.51	-0.830937	1.71399e-11	8.66823e-09			AT3G26460	120.863	19.767	-2.61038	1.28031e-30	6.42774e-28			AT5G66590	154.638	62.2287	-1.31387	8.4222e-10	4.05389e-07			AT4G34138	581.211	240.079	-1.27537	5.85062e-25	2.94455e-22			AT1G07430	24.7002
AT3G11670	223.978	506.16	1.17579	1.07966e-42	6.6967e-40			AT3G17040	406.911	687.603	0.756705	3.12846e-42	1.94046e-39			AT3G16390	22.4106	96.7174	2.11332	1.77177e-11	8.76566e-09			AT2G16660	201.222	64.1961	-1.64713	3.08254e-30	1.51393e-27			AT1G19530	105.753	33.2243	-1.66984	8.83677e-10	4.16096e-07			AT5G13770	165.031	355.394	1.10824	6.26559e-25	3.08485e-22			AT1G77920	251.148
AT1G66100	209.205	51.5289	-2.02407	1.39696e-42	8.48044e-40			AT3G45160	225.691	57.0217	-1.98241	4.82659e-42	2.93005e-39			AT1G15000	189.905	99.3562	-0.931924	2.10119e-11	1.01507e-08			AT2G40840	1024.32	595.448	-0.782162	3.40211e-30	1.63533e-27			AT1G29460	45.8496	9.81747	-2.22061	9.05013e-10	4.17076e-07			AT1G21680	1050.87	630.124	-0.735545	8.48778e-25	4.09003e-22			AT3G16770	326.762
AT3G02620	51.9877	207.283	1.99588	1.48174e-42	8.80772e-40			AT1G18140	137.564	18.1763	-2.92198	5.27761e-42	3.1371e-39			AT1G28130	338.552	481.401	0.507377	2.14093e-11	1.01507e-08			AT1G60140	293.581	593.123	1.01447	8.82346e-30	4.15291e-27			AT1G31350	191.56	92.62	-1.04776	1.12126e-09	5.05968e-07			AT3G25190	227.526	39.2977	-2.53298	2.24767e-24	1.06052e-21			AT5G26270	72.4482
AT4G08870	152.586	455.001	1.57374	2.75397e-41	1.60359e-38			AT3G25190	360.012	105.922	-1.76306	7.36582e-41	4.28901e-38			AT1G04560	2.30578	68.0719	4.90486	2.30648e-11	1.07124e-08			AT3G18773	157.228	34.7993	-2.17127	1.17011e-29	5.39491e-27			AT1G72930	28.7524	90.9557	1.65537	1.19422e-09	5.27894e-07			AT5G61380	783.837	433.804	-0.852104	2.38302e-24	1.10144e-21			AT4G36850	142.762
AT2G43010	385.02	728.971	0.920873	3.55933e-41	2.03109e-38			AT1G77450	273.583	54.0207	-2.3404	1.10625e-40	6.31272e-38			AT1G66350	79.6453	27.5018	-1.53374	2.61569e-11	1.19056e-08			AT1G18140	94.1003	4.30566	-4.4302	1.45948e-29	6.59451e-27			AT3G24420	152.939	62.352	-1.29504	1.24205e-09	5.38057e-07			AT2G15960	308.228	154.95	-0.98715	5.23366e-24	2.32415e-21			AT2G40400	389.249
AT5G46470	452.015	784.537	0.794631	4.82435e-41	2.69899e-38			AT1G69760	244.003	91.0443	-1.42223	1.13553e-40	6.35272e-38			AT3G47040	22.2682	76.4631	1.77985	3.30362e-11	1.47419e-08			AT1G14120	214.361	76.2531	-1.48961	2.30831e-29	1.02254e-26			AT5G25280	845.65	495.41	-0.771141	1.5041e-09	6.38799e-07			AT3G06880	144.267	399.705	1.47088	5.21749e-24	2.32415e-21			AT1G77760	940.225
AT5G61290	115.379	313.391	1.4426	6.08632e-41	3.33952e-38			AT1G78970	392.311	128.14	-1.61255	1.94257e-39	1.06587e-36			AT4G15480	70.0549	9.89368	-2.82394	4.51069e-11	1.97412e-08			AT4G33120	43.3495	173.514	1.9999	2.39385e-29	1.04004e-26			AT1G28600	70.0799	145.858	1.05578	1.61441e-09	6.72464e-07			AT1G52190	370.309	195.316	-0.921766	5.50988e-24	2.39977e-21			AT3G20210	3.27773
AT1G18300	103.815	447.906	2.11036	1.15219e-40	6.20271e-38			AT5G49730	640.081	280.76	-1.18773	7.88971e-39	4.24735e-36			AT1G44446	434.724	626.07	0.526203	5.53769e-11	2.37786e-08			AT5G33370	127.604	2.31238	-5.78546	3.31127e-29	1.41148e-26			AT5G47560	439.351	629.969	0.521875	1.68724e-09	6.89161e-07			AT2G39210	102.37	271.462	1.40511	6.51324e-24	2.78324e-21			AT4TE04415	0.730272
AT4G36220	359.509	692.296	0.945694	2.67797e-40	1.41496e-37			AT5G10180	984.418	619.959	-0.666529	1.14613e-38	6.05581e-36			AT1G51830	424.497	224.097	-0.920135	6.03513e-11	2.54347e-08			AT3G45160	143.748	33.558	-2.09509	3.56832e-29	1.49288e-26			AT5G50130	90.4452	38.1669	-1.24309	1.71813e-09	6.89161e-07			AT1G28610	42.4569	140.456	1.72133	2.75581e-23	1.15581e-20			AT1G69260	70.7287
AT2G35260	456.577	737.562	0.69311	3.09224e-40	1.60414e-37			AT5G24160	182.695	406.766	1.15145	1.32087e-38	6.85218e-36			AT4G17030	162.54	43.1429	-1.91078	7.07655e-11	2.92815e-08			AT4G21020	9.61135	125.952	3.70942	3.7233e-29	1.5294e-26			AT1G44446	286.505	429.416	0.586068	2.0372e-09	8.02288e-07			AT5G64940	413.785	724.429	0.807577	2.86982e-23	1.18174e-20			AT1G55740	211.749
AT4G24570	105.985	603.002	2.50949	3.65584e-40	1.86265e-37			AT4G23060	386.418	184.209	-1.0691	4.72011e-38	2.4049e-35			AT3G45070	166.978	61.079	-1.45043	8.12084e-11	3.30025e-08			AT4G18240	538.406	270.269	-0.993706	7.44874e-29	3.00504e-26			AT1G29450	44.8598	11.8206	-1.92459	2.57726e-09	9.46161e-07			AT2G05440	316.569	99.2562	-1.67015	4.02955e-23	1.62966e-20			AT5G13400	168.968
AT1G66980	453.343	816.776	0.849132	4.57871e-40	2.29193e-37			AT1G30410	772.651	465.279	-0.732775	8.00198e-38	4.00548e-35			AT2G47560	37.0832	3.70396	-3.36032	9.11598e-11	3.63967e-08			AT1G01600	127.965	19.962	-2.67548	1.23671e-28	4.90173e-26			AT3G20830	105.492	49.5159	-1.08964	2.48044e-09	9.46161e-07			AT4G19420	516.579	238.743	-1.11353	4.91538e-23	1.95304e-20			AT5G44120	3.56703
AT4G19420	754.059	353.798	-1.09126	7.30223e-40	3.59219e-37			AT5G62360	289.975	121.971	-1.2493	1.20277e-37	5.91682e-35			AT5G38020	250.692	59.8508	-2.06769	1.00964e-10	3.96161e-08			AT5G24280	48.0511	168.02	1.808	2.21603e-28	8.63181e-26			AT5G02760	174.472	61.1704	-1.51456	2.49285e-09	9.46161e-07			AT1G67265	108.003	11.3559	-3.24486	6.6474e-23	2.59569e-20			AT2G38170	430.967
AT1G42540	291.055	570.385	0.970432	8.13841e-40	3.93568e-37			AT2G29490	245.092	83.4989	-1.5538	2.40627e-37	1.14426e-34			AT5G09760	222.238	106.22	-1.06265	1.1695e-10	4.51111e-08			AT4G38950	389.738	162.828	-1.25701	2.85252e-28	1.09227e-25			AT5G18030	39.593	7.2537	-2.44163	2.55765e-09	9.46161e-07			AT1G28600	70.0799	225.172	1.68017	8.17657e-23	3.13869e-20			AT3G10310	96.8056
AT5G61270	119.696	304.474	1.34433	1.03058e-39	4.90076e-37			AT3G53230	293.66	715.685	1.28557	2.37359e-37	1.14426e-34			AT1G54660	237.415	81.2324	-1.5451	1.65859e-10	6.29104e-08			AT3G25190	165.561	40.595	-2.02742	5.1085e-28	1.92352e-25			AT3G48740	455.493	302.188	-0.590661	2.95936e-09	1.05277e-06			AT5G02940	162.821	396.89	1.28335	1.58992e-22	6.00144e-20			AT3G23670	168.402
AT5G09760	332.105	148.228	-1.16321	2.95481e-39	1.38207e-36			AT5G22860	159.41	42.7984	-1.89775	2.98812e-37	1.39765e-34			AT1G69760	216.844	110.409	-0.976033	2.22444e-10	8.299e-08			AT5G22580	117.139	20.1925	-2.53056	5.4265e-28	2.00976e-25			AT5G06320	212.394	364.332	0.780104	2.96488e-09	1.05277e-06			AT4G36220	173.948	388.237	1.15623	2.40334e-22	8.92309e-20			AT3G47340	145.616
AT4G04850	348.846	651.354	0.900968	1.32753e-38	6.10923e-36			AT5G64510	12.0249	182.765	3.92397	1.04819e-36	4.82372e-34			AT3G50340	118.943	55.1626	-1.10943	2.82526e-10	1.03705e-07			AT4G01080	149.969	11.5402	-3.6979	6.15241e-28	2.24186e-25			AT5G41750	12.4866	86.5476	2.78045	3.1071e-09	1.08548e-06			AT2G45660	249.614	112.875	-1.14556	4.97119e-22	1.81593e-19			AT2G24600	14.5326
AT5G24470	320.387	679.244	1.08436	1.99288e-38	9.02552e-36			AT2G02810	153.354	336.679	1.13494	1.76971e-36	8.01483e-34			AT1G18140	87.2508	19.7511	-2.15184	3.35292e-10	1.2112e-07			AT1G31690	104.827	3.8197	-4.7665	6.88915e-28	2.47047e-25			AT4G34138	581.211	353.468	-0.715976	3.66988e-09	1.24203e-06			AT5G57350	812.809	529.64	-0.617555	5.34416e-22	1.92118e-19			AT5G17860	103.881
AT3G47500	8.28795	204.325	4.63414	5.16737e-38	2.30368e-35			AT5G57660	328.575	575.745	0.809394	1.91387e-36	8.53226e-34			AT2G25000	91.7872	32.4904	-1.5004	3.76997e-10	1.34058e-07			AT1G05700	105.017	3.90526	-4.76456	9.61596e-28	3.39443e-25			AT5G10180	523.223	336.917	-0.632555	3.62014e-09	1.24203e-06			AT5G66690	279.798	100.944	-1.46915	1.18951e-21	4.20939e-19			AT2G28490	0
AT1G73600	374.336	1195.41	1.67438	1.1353e-37	4.90793e-35			AT1G10060	275.394	105.805	-1.37815	2.0022e-36	8.78872e-34			AT1G73300	15.1342	77.3054	2.35005	3.92753e-10	1.37512e-07			AT5G35190	137.368	13.4004	-3.34292	1.78087e-27	6.18975e-25			AT3G61210	249.445	150.094	-0.730297	4.46826e-09	1.48896e-06			AT3G58550	192.543	72.8331	-1.39952	1.45578e-21	5.07238e-19			AT3G19050	260.201
AT3G12520	193.928	591.987	1.60925	1.12706e-37	4.90793e-35			AT1G27730	120.375	444.978	1.88849	2.25266e-36	9.73831e-34			AT5G25280	677.925	442.316	-0.616109	5.05193e-10	1.742e-07			AT4G27300	190.584	37.2237	-2.35014	1.81442e-27	6.21081e-25			AT2G29500	232.635	18.9274	-3.62022	5.29383e-09	1.73734e-06			AT4G08870	44.5637	209.096	2.22665	3.48603e-21	1.19624e-18			AT5G53450	503.988
AT1G31350	373.28	135.549	-1.46279	1.18021e-37	5.02595e-35			AT2G29650	190.695	408.97	1.09892	4.14792e-36	1.76639e-33			AT2G46270	170.947	87.0926	-0.968973	5.20741e-10	1.76881e-07			AT1G71030	274.9	98.7309	-1.4789	2.77155e-27	9.3455e-25			AT1G23390	653.989	474.86	-0.460071	5.92869e-09	1.91665e-06			AT4G02330	25.3374	152.789	2.59188	3.93912e-21	1.33154e-18			AT1G08430	199.84
AT1G78340	198.84	53.2292	-1.89836	2.52448e-37	1.05924e-34			AT5G20830	491.86	213.935	-1.19966	4.85972e-36	2.03908e-33			AT4G25434	57.8046	16.1946	-1.83743	6.66918e-10	2.23202e-07			AT3G46490	116.636	21.6657	-2.43203	2.94664e-27	9.78979e-25			AT4G33490	198.349	112.941	-0.812214	6.46455e-09	2.05915e-06			AT1G02340	127.737	16.8131	-2.91827	4.31342e-21	1.43662e-18			AT4G35720	42.9344
AT5G45820	4.58051	140.807	4.93332	4.63248e-37	1.91557e-34			AT2G43900	684.896	409.584	-0.740582	5.02721e-36	2.07879e-33			AT1G14730	118.519	53.2667	-1.15366	8.02574e-10	2.62057e-07			AT2G39210	99.4468	293.419	1.56176	4.24346e-27	1.38939e-24			AT4G38825	44.0931	11.596	-1.93211	6.87679e-09	2.15871e-06			AT4G29140	226.859	72.3275	-1.64965	4.71395e-21	1.50242e-18			AT5G47000	64.2546
AT3G51450	101.159	309.287	1.60903	9.8708e-37	4.02334e-34			AT4G23700	332.476	92.3484	-1.85009	6.31707e-36	2.57484e-33			AT2G39850	318.028	184.418	-0.785953	8.06046e-10	2.62057e-07			AT3G49110	100.239	7.77489	-3.6974	4.47857e-27	1.44543e-24			AT4G12545	114.282	202.116	0.818235	7.21077e-09	2.23122e-06			AT4G39070	119.94	24.1461	-2.30324	4.77634e-21	1.50242e-18			AT4G36280	44.2879
AT5G33370	207.211	31.5582	-2.71091	2.83003e-36	1.13727e-33			AT3G01260	246.914	61.4583	-2.00634	7.20253e-36	2.8944e-33			AT1G01600	87.8881	28.0398	-1.6453	8.85862e-10	2.66025e-07			AT4G08410	89.7592	6.36296	-3.8063	1.35336e-26	4.30635e-24			AT1G78970	143.864	69.3127	-1.05337	7.83637e-09	2.39065e-06			AT5G42650	197.067	554.264	1.49209	4.73315e-21	1.50242e-18			AT5G55520	109.771
AT4G27310	14.3513	160.348	3.48191	1.86918e-35	7.40715e-33			AT3G57880	363.514	765.016	1.07309	3.81575e-35	1.5121e-32			AT1G64360	90.7351	24.9967	-1.85495	8.84695e-10	2.66025e-07			AT1G27030	256.055	95.597	-1.41873	1.53235e-26	4.80818e-24			AT5G51810	99.2716	41.6858	-1.25273	8.15215e-09	2.45244e-06			AT5G63810	678.405	364.016	-0.896208	4.75773e-21	1.50242e-18			AT3G23890	381.903
AT5G13630	2086.73	2801.2	0.424855	1.97377e-35	7.71449e-33			AT5G24090	193.551	61.8949	-1.64469	4.29429e-35	1.67842e-32			AT2G39250	190.315	93.3147	-1.02749	8.78046e-10	2.66025e-07			AT3G20940	37.9108	181.499	2.26146	1.66747e-26	5.16047e-24			AT2G39210	102.37	180.892	0.818657	1.0998e-08	3.17621e-06			AT3G46640	527.415	231.425	-1.18657	5.42375e-21	1.6827e-18			AT4G04570	145.334
AT5G25980	1175.15	513.825	-1.19325	3.33045e-35	1.28411e-32			AT1G14580	243.735	447.063	0.873963	1.92822e-34	7.4346e-32			AT3G20940	76.0446	181.657	1.25544	8.41512e-10	2.66025e-07			AT1G54340	249.21	80.4521	-1.63061	1.91888e-26	5.85827e-24			AT5G23220	129.146	59.8396	-1.10589	1.09385e-08	3.17621e-06			AT1G07050	118.879	24.7114	-2.2528	1.17787e-20	3.60491e-18			AT5G62730	5.47934
AT5G06980	22.1935	124.626	2.48358	4.33113e-35	1.64768e-32			AT1G51830	613.064	300.956	-1.02633	2.59771e-34	9.88238e-32			AT3G21380	15.9275	142.492	3.16431	9.00075e-10	2.66025e-07			AT1G69360	107.935	268.386	1.31367	3.33661e-26	1.00508e-23			AT5G66580	72.8478	27.8989	-1.38251	1.08916e-08	3.17621e-06			AT5G66052	287.248	140.673	-1.02658	1.26208e-20	3.81113e-18			AT5G61440	86.4529
AT5G65970	478.445	224.328	-1.09274	5.83746e-35	2.19151e-32			AT3G53100	379.281	182.403	-1.05497	6.25191e-34	2.3471e-31			AT3G25190	206.719	108.565	-0.930319	8.78144e-10	2.66025e-07			AT5G63190	351.248	876.221	1.31857	4.12938e-26	1.22751e-23			AT4G10060	224.404	351.226	0.65016	1.2582e-08	3.58586e-06			AT1G49130	272.875	95.7154	-1.50895	1.42395e-20	4.24337e-18			AT3G44050	129.473
AT2G43120	97.8503	251.24	1.36022	1.29386e-34	4.79433e-32			AT1G09090	184.381	26.022	-2.82356	8.09498e-34	2.99956e-31			AT4G37730	58.4394	14.0701	-2.05445	8.9228e-10	2.66025e-07			AT1G77690	249.874	96.3762	-1.37204	6.11865e-26	1.79523e-23			AT4G33920	171.932	307.083	0.836609	1.57746e-08	4.43738e-06			AT3G05400	13.0807	104.092	2.99357	2.3144e-20	6.80734e-18			AT5G18670	238.648
AT4G27710	271.517	505.005	0.895831	3.76851e-34	1.3785e-31			AT5G64840	513.528	812.843	0.662598	9.24856e-34	3.38307e-31			AT3G22570	38.7826	99.6526	1.35909	9.32057e-10	2.71946e-07			AT5G62360	87.8358	3.11462	-4.83008	6.42076e-26	1.85972e-23			AT2G29630	915.683	729.736	-0.32566	1.74083e-08	4.83415e-06			AT1G12010	114.813	18.0478	-2.66468	2.49652e-20	7.24887e-18			AT3G32030	66.865
AT1G64900	173.827	438.998	1.33548	7.46717e-34	2.69688e-31			AT5G62670	1071.64	661.097	-0.695847	9.69758e-34	3.50242e-31			AT3G56710	129.468	36.8358	-1.81674	9.82696e-10	2.83091e-07			AT1G27020	86.5591	4.67171	-4.22343	7.73837e-26	2.21298e-23			AT3G51450	20.4088	54.326	1.41154	1.77633e-08	4.8703e-06			AT5G27850	680.363	413.065	-0.719707	3.16833e-20	9.08308e-18			AT5G14780	399.867
AT3G17040	406.911	651.6	0.679945	1.34896e-33	4.81105e-31			AT4G13180	356.929	168.892	-1.0799	1.84657e-33	6.58578e-31			AT3G61490	111.164	53.7715	-1.04545	1.05913e-09	3.01296e-07			AT1G45201	672.378	195.987	-1.77716	8.7184e-26	2.46208e-23			AT1G16130	41.3142	109.922	1.41064	1.858e-08	5.03053e-06			AT4G34220	197.219	429.526	1.12303	4.29312e-20	1.21538e-17			AT1G52290	79.4369
AT1G74930	11.0413	324.576	4.87872	1.97448e-33	6.95506e-31			AT3G46490	206.974	50.9818	-2.01906	2.01775e-33	7.10747e-31			AT2G46630	155.73	72.9321	-1.09323	1.10713e-09	3.11063e-07			AT1G64170	184.097	56.2104	-1.71021	9.1731e-26	2.5585e-23			AT5G19240	57.8849	164.137	1.49968	2.18561e-08	5.84448e-06			AT4G25960	426.923	727.607	0.77047	4.49589e-20	1.25707e-17			AT1G05710	115.91
AT2G28860	6.24286	130.715	4.40715	3.29607e-33	1.14687e-30			AT2G21140	445.109	242.627	-0.875913	4.00852e-33	1.39477e-30			AT4G33420	234.763	72.9506	-1.68336	1.33636e-09	3.68021e-07			AT1G70820	645.195	344.356	-0.905823	1.49269e-25	4.11253e-23			AT3G10420	202.283	289.673	0.517977	2.22869e-08	5.88701e-06			AT3G01060	20.4535	155.876	2.92325	5.91231e-20	1.63295e-17			AT2G41190	125.178
AT1G09090	184.381	26.0554	-2.81886	3.75341e-33	1.29027e-30			AT5G48070	130.764	15.9625	-3.03096	6.54778e-33	2.25086e-30			AT5G37260	323.065	203.836	-0.666351	1.3422e-09	3.68021e-07			AT4G03400	389.158	158.874	-1.29046	1.87849e-25	5.11312e-23			AT3G30180	193.478	74.0584	-1.38651	2.29635e-08	5.9213e-06			AT1G69572	79.7198	16.8517	-2.23299	6.61918e-20	1.80616e-17			AT4G26660	138.141
AT4G11280	129.415	893.548	2.78788	4.62397e-33	1.55246e-30			AT1G12200	365.581	155.279	-1.23415	1.33295e-32	4.52759e-30			AT2G48020	191.217	296.376	0.633309	1.48289e-09	4.01756e-07			AT2G37460	231.197	92.454	-1.32116	2.24828e-25	6.04681e-23			AT5G13770	165.031	252.901	0.618646	2.28783e-08	5.9213e-06			AT2G15890	689.847	455.578	-0.597724	9.13606e-20	2.46326e-17			AT5G02480	630.945
AT4G20820	147.978	322.416	1.124	4.62496e-33	1.55246e-30			AT1G69870	679.045	389.925	-0.799895	1.74932e-32	5.74709e-30			AT3G29639	233.415	115.759	-1.01285	1.53342e-09	4.1056e-07			AT4G01070	437.587	130.148	-1.74866	2.74508e-25	7.2961e-23			AT1G78100	174.353	100.163	-0.800581	2.33015e-08	5.93778e-06			AT3G26570	229.392	504.36	1.13287	1.27254e-19	3.39065e-17			AT1G56600	91.2548
AT5G67385	926.8	602.238	-0.622249	1.27654e-32	4.23515e-30			AT1G73540	119.496	412.843	1.79035	1.75241e-32	5.74709e-30			AT2G22590	83.7266	6.21599	-3.74422	1.58962e-09	4.16767e-07			AT5G42580	99.2325	263.911	1.41109	3.05238e-25	8.01853e-23			AT1G31540	171.049	277.838	0.702476	2.51511e-08	6.33458e-06			AT4G16260	381.9	141.688	-1.42889	1.48029e-19	3.89833e-17			AT1G30820	216.874
AT1G68830	416.547	689.002	0.725194	1.87147e-32	6.13756e-30			AT4G11320	984.026	651.882	-0.594101	1.71391e-32	5.74709e-30			AT4G18290	82.5311	158.009	0.937611	1.59323e-09	4.16767e-07			AT2G39850	179.295	32.9362	-2.4503	6.51661e-25	1.69222e-22			AT3G63440	103.6	42.4952	-1.28229	2.68242e-08	6.67831e-06			AT5G55250	77.5831	11.4203	-2.76533	1.74654e-19	4.54663e-17			AT4G04293	0.755082
AT5G53450	552.093	900.686	0.705236	2.48734e-32	8.06465e-30			AT2G35060	415.384	693.2	0.739462	3.50162e-32	1.12256e-29			AT2G39210	147.231	262.622	0.834793	1.74333e-09	4.50849e-07			AT2G44670	177.774	63.8944	-1.47784	6.67311e-25	1.71317e-22			AT5G26270	272.304	387.551	0.509492	2.88507e-08	7.02141e-06			AT1G45201	276.824	92.0955	-1.58081	1.76789e-19	4.5499e-17			AT2G30766	199.902
AT1G78970	392.311	144.627	-1.43841	3.01954e-32	9.68016e-30			AT5G60100	392.343	636.443	0.698171	3.48227e-32	1.12256e-29			AT1G11450	196.371	104.702	-0.904892	1.78649e-09	4.5682e-07			AT5G10140	19.037	110.435	2.53641	2.0182e-24	5.12306e-22			AT5G61380	783.837	570.353	-0.457707	2.85976e-08	7.02141e-06			AT3G23030	444.173	206.806	-1.10145	2.91865e-19	7.42715e-17			AT5G46710	45.7564
AT1G49780	92.8212	250.162	1.4331	5.73571e-32	1.81835e-29			AT4G23180	231.548	547.207	1.23996	5.01535e-32	1.58998e-29			AT2G01880	81.9611	168.409	1.03966	1.8208e-09	4.60419e-07			AT2G36090	99.3359	16.6989	-2.57199	2.20759e-24	5.54154e-22			AT1G27730	42.3647	241.116	2.50769	3.05231e-08	7.34589e-06			AT4G04850	106.772	303.225	1.5028	3.09789e-19	7.79568e-17			AT2G40300	133.905
AT1G30410	772.651	485.624	-0.670724	7.17787e-32	2.25054e-29			AT5G06980	22.1935	115.003	2.36747	5.9555e-32	1.86728e-29			AT5G06570	29.3496	83.7629	1.51185	1.89412e-09	4.73697e-07			AT3G49570	103.798	19.7179	-2.39182	2.64031e-24	6.55493e-22			AT4G10310	40.0624	6.25485	-2.67656	3.10527e-08	7.39123e-06			AT3G12520	72.2558	261.391	1.85126	4.87569e-19	1.21346e-16			AT1G60110	6.99603
AT5G17350	25.5828	230.124	3.17429	7.40656e-32	2.297e-29			AT3G23430	962.753	653.428	-0.558953	6.02967e-32	1.86998e-29			AT4G01070	368.441	214.401	-0.782665	2.0519e-09	5.07579e-07			AT1G22190	152.285	343.533	1.1734	2.98665e-24	7.33418e-22			AT1G29440	39.4468	8.61011	-2.20353	3.22992e-08	7.44255e-06			AT5G25280	845.65	383.811	-1.1392	7.20618e-19	1.77397e-16			AT1G80830	387.884
AT4G29780	69.3725	787.785	3.5059	7.96535e-32	2.44373e-29			AT1G64780	305.861	91.2402	-1.7447	7.39e-32	2.26722e-29			AT3G15670	6.13324	70.5252	3.52428	2.07738e-09	5.08354e-07			AT5G66690	283.589	112.57	-1.33085	4.24687e-24	1.03167e-21			AT2G41010	45.4084	137.157	1.5964	3.21554e-08	7.44255e-06			AT1G36370	165.208	407.538	1.30087	8.23557e-19	2.00558e-16			AT2G10975	0.507987
AT4G27654	8.27947	124.703	3.9231	1.06986e-31	3.24737e-29			AT1G14360	178.14	358.79	1.00982	1.06602e-31	3.2357e-29			AT2G41480	94.2562	18.3492	-2.36291	2.22794e-09	5.39399e-07			AT2G12462	137.079	38.0077	-1.84913	5.98265e-24	1.43787e-21			AT5G62360	176.225	65.6583	-1.42263	3.21017e-08	7.44255e-06			AT3G53100	180.31	79.5873	-1.18189	9.92392e-19	2.39103e-16			AT1G64670	144.89
AT1G28130	471.608	747.928	0.665067	1.62891e-31	4.89222e-29			AT1G63420	242.095	98.2082	-1.30118	1.58182e-31	4.7508e-29			AT4G12545	147.626	284.364	0.944872	2.34008e-09	5.60585e-07			AT3G01570	10.3418	198.268	4.26054	7.7125e-24	1.81663e-21			AT4G24570	38.3003	285.531	2.89891	3.41298e-08	7.78159e-06			AT1G75100	122.726	275.8	1.1766	1.23495e-18	2.94412e-16			AT5G22920	182.05
AT1G02620	116.677	4.64459	-4.67941	2.7418e-31	8.14886e-29			AT4G19420	754.059	390.429	-0.948847	1.83707e-31	5.45991e-29			AT2G18570	116.035	50.1016	-1.20848	2.4785e-09	5.87559e-07			AT5G45820	326.955	123.697	-1.40472	7.71938e-24	1.81663e-21			AT4G29780	34.8522	323.751	3.21479	3.8e-08	8.57375e-06			AT4G00780	313.009	174.965	-0.838037	1.69086e-18	3.98903e-16			AT1G22930	786.647
AT3G01060	67.6482	259.56	1.93957	3.64893e-31	1.07331e-28			AT2G28860	6.24286	119.927	4.28062	2.15377e-31	6.33521e-29			AT1G01470	278.802	175.637	-0.667516	2.51373e-09	5.89768e-07			AT1G17180	138.028	32.6898	-2.07195	7.87313e-24	1.83371e-21			AT4G34220	197.219	316.123	0.681907	4.27041e-08	9.53579e-06			AT3G54260	227.548	104.33	-1.11939	1.93386e-18	4.51527e-16			AT5G27550	122.072
AT1G78270	535.407	246.183	-1.12237	3.98438e-31	1.16002e-28			AT3G05640	193.563	63.3688	-1.60988	3.55479e-31	1.03495e-28			AT4G01380	30.4712	0	-7.52442	2.60221e-09	6.04297e-07			AT5G56100	75.3639	204.757	1.44046	8.7494e-24	2.01701e-21			AT1G52100	159.391	67.0344	-1.2508	4.74695e-08	1.04917e-05			AT4G37730	53.3366	3.39523	-3.93905	2.41645e-18	5.58447e-16			AT1G48130	2.03554
AT2G41560	1861.98	1334.72	-0.481033	4.04828e-31	1.16672e-28			AT1G18970	115.527	5.9532	-4.27438	4.91086e-31	1.41532e-28			AT2G39200	50.8895	129.178	1.34154	2.73762e-09	6.29321e-07			AT3G04140	191.093	53.1187	-1.84557	1.38588e-23	3.1626e-21			AT1G08430	238.883	119.072	-1.00524	4.9428e-08	1.08142e-05			AT1G62290	196.58	370.137	0.913741	2.88878e-18	6.6086e-16			AT3G48920	117.367
AT1G15830	43.7809	143.476	1.71779	4.33582e-31	1.23709e-28			AT4G10770	301.598	515.727	0.772834	5.30015e-31	1.51224e-28			AT5G60780	32.9058	1.19888	-4.7804	2.93365e-09	6.6764e-07			AT4G25470	12.2659	143.213	3.54328	1.40523e-23	3.17469e-21			AT1G01470	246.651	163.446	-0.593356	5.14438e-08	1.11427e-05			AT4G17340	495.754	261.112	-0.92382	2.96735e-18	6.72045e-16			AT3G20250	330.313
AT5G47240	251.529	542.148	1.10698	6.46154e-31	1.82535e-28			AT1G71528	112.999	257.286	1.18683	5.91069e-31	1.66974e-28			AT5G24140	43.4786	140.02	1.68465	3.37155e-09	7.59701e-07			AT1G15740	317.599	560.581	0.819856	1.4674e-23	3.28232e-21			AT1G17870	99.507	15.7007	-2.66743	6.54012e-08	1.36852e-05			AT2G44130	245.209	83.0714	-1.55942	3.49803e-18	7.8439e-16			AT3G04060	71.7017
AT4G04610	324.696	689.083	1.08477	1.01322e-30	2.83424e-28			AT2G25140	249.896	566.761	1.18099	1.72889e-30	4.83615e-28			AT5G15950	132.001	48.1677	-1.45762	3.83705e-09	8.56113e-07			AT4G13390	185.752	37.1573	-2.31517	2.00196e-23	4.43414e-21			AT1G69760	147.494	79.3668	-0.895028	6.57458e-08	1.36852e-05			AT1G51830	295.121	144.94	-1.02322	4.6207e-18	1.02202e-15			AT2G03070	157.21
AT3G44480	373.47	610.926	0.708636	1.09196e-30	3.02485e-28			AT5G06310	107.224	247.485	1.20764	1.89095e-30	5.2381e-28			AT5G48540	54.2768	13.4356	-2.0118	4.17324e-09	9.13217e-07			AT1G57590	79.2914	9.21923	-3.09938	2.91159e-23	6.38628e-21			AT3G29370	46.0746	12.8218	-1.84839	6.54113e-08	1.36852e-05			AT4G17030	88.8021	21.9592	-2.00911	4.64802e-18	1.02202e-15			AT2G21540	131.775
AT5G52070	188.689	67.3765	-1.48426	1.10828e-30	3.04052e-28			AT3G29810	165.568	337.69	1.02803	2.33133e-30	6.3959e-28			AT5G57800	492.245	675.697	0.45666	4.16594e-09	9.13217e-07			AT2G15490	107.719	23.2054	-2.21695	3.17912e-23	6.90602e-21			AT4G10770	102.594	192.412	0.90968	6.58316e-08	1.36852e-05			AT5G48490	43.7148	141.395	1.693	4.90735e-18	1.06867e-15			AT4G25960	466.261
AT5G19240	132.21	385.955	1.54508	1.14948e-30	3.12352e-28			AT1G71220	1330.88	937.521	-0.5051	3.17869e-30	8.63755e-28			AT5G10230	99.3339	27.4531	-1.85913	4.48604e-09	9.72317e-07			AT4G06744	222.314	93.5094	-1.24842	4.03048e-23	8.67206e-21			AT5G50260	58.4894	15.4006	-1.92765	6.63411e-08	1.36852e-05			AT5G20830	255.066	110.607	-1.20218	5.36392e-18	1.15697e-15			AT5G42600	263.152
AT1G13640	963.15	595.191	-0.69595	1.2801e-30	3.44564e-28			AT3G62740	110.575	17.9623	-2.62269	3.98928e-30	1.07379e-27			AT2G15490	154.838	73.9395	-1.06599	4.67594e-09	1.00392e-06			AT4G00880	120.113	31.8504	-1.91404	4.53185e-23	9.65883e-21			AT1G62770	125.645	57.7001	-1.12279	6.93926e-08	1.40471e-05			AT5G62360	176.225	35.1774	-2.31789	5.63943e-18	1.20492e-15			AT1G29500	34.0643
AT3G44670	403.448	635.574	0.654905	1.61783e-30	4.31402e-28			AT1G31690	183.488	14.7465	-3.63364	4.04659e-30	1.07904e-27			AT4G27300	218.137	58.361	-1.90176	5.46118e-09	1.16155e-06			AT3G30875	133.586	38.4142	-1.80064	4.64474e-23	9.80691e-21			AT4G28240	185.406	116.506	-0.669913	6.87842e-08	1.40471e-05			AT1G61740	680.192	378.243	-0.846652	5.85939e-18	1.24022e-15			AT1G73810	41.5151
AT5G26270	176.284	45.9066	-1.94717	2.83768e-30	7.49673e-28			AT1G29395	454.542	131.395	-1.78921	5.95865e-30	1.57419e-27			AT1G42540	236.312	350.639	0.568631	5.88639e-09	1.24039e-06			AT5G06630	88.9561	14.8596	-2.57843	5.27991e-23	1.10448e-20			AT1G49200	78.3104	27.6025	-1.50231	7.02678e-08	1.40926e-05			AT4G25290	71.7242	184.8	1.35601	6.91064e-18	1.44919e-15			AT2G22610	137.836
AT5G06320	318.2	591.292	0.893845	5.79875e-30	1.51789e-27			AT2G44130	357.021	153.744	-1.21557	6.8627e-30	1.79639e-27			AT3G54500	250.473	415.652	0.729547	6.2258e-09	1.29988e-06			AT5G45380	118.489	28.5534	-2.05322	6.64639e-23	1.37757e-20			AT4G34150	190.467	337.077	0.82298	8.64659e-08	1.71821e-05			AT5G59320	87.3958	4.67974	-4.18467	6.98266e-18	1.45086e-15			AT2G04030	788.804
AT5G51190	77.8764	360.514	2.21514	6.07399e-30	1.57548e-27			AT4G27310	14.3513	130.71	3.18722	8.64586e-30	2.24258e-27			AT3G45160	233.752	114.828	-1.0259	6.79821e-09	1.40649e-06			AT5G56630	362.828	183.311	-0.983897	7.64615e-23	1.57038e-20			AT5G64940	413.785	561.835	0.442619	9.1892e-08	1.80944e-05			AT5G51810	99.2716	24.6199	-2.00397	7.70611e-18	1.58662e-15			AT1G53140	94.3193
AT5G64170	8.67466	367.389	5.40134	6.23387e-30	1.60239e-27			AT5G35970	293.966	627.537	1.09292	1.77147e-29	4.55347e-27			AT4G24450	237.947	124.379	-0.934463	6.90863e-09	1.41646e-06			AT3G45070	137.348	38.9373	-1.81486	1.34541e-22	2.73834e-20			AT1G52190	370.309	266.92	-0.471561	9.42565e-08	1.8172e-05			AT4G35770	624.835	352.766	-0.821513	7.93002e-18	1.61801e-15			AT4G25490	15.7952
AT3G22740	41.4829	224.849	2.43731	6.77867e-30	1.72687e-27			AT2G26980	940.838	609.682	-0.626316	1.78922e-29	4.55803e-27			AT4G21020	5.22709	60.8838	3.55074	7.14284e-09	1.441e-06			AT4G37850	7.95088	77.5804	3.28611	1.54208e-22	3.11059e-20			AT3G50890	57.7246	20.3024	-1.51631	9.41851e-08	1.8172e-05			AT5G24280	34.2174	148.955	2.11222	9.40474e-18	1.90177e-15			AT5G48560	183.699
AT1G66500	74.2751	327.338	2.14095	7.78599e-30	1.94868e-27			AT5G25350	1149.51	792.099	-0.536433	1.88668e-29	4.76377e-27			AT5G59320	94.8514	24.5505	-1.95089	7.15499e-09	1.441e-06			AT5G63800	493.16	250.15	-0.979536	1.83238e-22	3.66346e-20			AT5G15850	70.7354	137.67	0.955184	9.53321e-08	1.8172e-05			AT1G02640	838.842	395.723	-1.08414	1.01403e-17	2.03237e-15			AT5G48470	124.151
AT1G76360	196.671	458.213	1.21873	7.76238e-30	1.94868e-27			AT4G24340	117.926	296.92	1.33205	2.7058e-29	6.77209e-27			AT2G22920	174.403	87.3086	-0.998888	7.70894e-09	1.53895e-06			AT5G11790	337.184	151.123	-1.15629	2.2584e-22	4.47559e-20			AT5G57350	812.809	643.054	-0.337398	9.56421e-08	1.8172e-05			AT3G48720	318.006	176.59	-0.846966	1.07229e-17	2.13029e-15			AT3G09400	0.2646
AT5G60100	392.343	627.128	0.675577	8.47678e-30	2.10313e-27			AT5G45820	4.58051	95.7308	4.37628	2.96792e-29	7.36353e-27			AT2G14580	41.4405	4.52692	-3.20158	7.96556e-09	1.57635e-06			AT4G38620	189.019	68.3614	-1.46679	2.52959e-22	4.96944e-20			AT5G25460	777.643	624.636	-0.314602	1.03298e-07	1.94559e-05			AT3G10120	122.711	31.5484	-1.95162	1.1924e-17	2.34831e-15			AT1G68520	433.788
AT5G49630	163.609	335.446	1.03779	8.65943e-30	2.12992e-27			AT4G37730	101.653	5.53057	-4.20527	4.11235e-29	1.0115e-26			AT5G28030	41.0576	8.87931	-2.19698	8.19676e-09	1.60812e-06			AT5G55620	158.356	49.8803	-1.66669	2.64419e-22	5.1498e-20			AT4G18670	276.545	186.578	-0.56769	1.14592e-07	2.10345e-05			AT1G02620	82.9815	2.32815	-5.155	1.21263e-17	2.36756e-15			AT5G51600	151.996
AT3G19850	496.166	252.853	-0.972013	9.57122e-30	2.33407e-27			AT3G09270	376.371	162.812	-1.20784	5.39759e-29	1.31627e-26			AT1G32560	6.48086	44.7918	2.79242	8.89771e-09	1.73072e-06			AT1G26250	78.1533	3.05386	-4.66472	3.4974e-22	6.75327e-20			AT4G23180	124.39	274.118	1.14224	1.12674e-07	2.10345e-05			AT3G25710	166.49	64.1817	-1.37661	1.67536e-17	3.24303e-15			AT2G45660	192.985
AT5G25280	863.348	573.744	-0.589744	1.09949e-29	2.65853e-27			AT5G61270	119.696	264.641	1.14212	1.00126e-28	2.42101e-26			AT2G35060	223.497	377.775	0.756422	9.05375e-09	1.74615e-06			AT1G66760	105.964	268.677	1.34308	4.15484e-22	7.95475e-20			AT5G18670	152.417	238.492	0.644895	1.13847e-07	2.10345e-05			AT4G27710	146.998	294.505	0.999748	2.04715e-17	3.92914e-15			AT5G10770	328.385
AT1G08310	63.1319	192.035	1.60284	1.13777e-29	2.72798e-27			AT1G02620	116.677	2.39807	-5.60757	1.08826e-28	2.60926e-26			AT1G72910	193.487	40.5429	-2.25531	9.40996e-09	1.78883e-06			AT3G62740	67.6996	7.44524	-3.1825	4.62822e-22	8.78662e-20			AT1G66100	124.318	34.3079	-1.85521	1.16607e-07	2.12244e-05			AT4G19840	325.156	175.597	-0.884513	2.35331e-17	4.4788e-15			AT4G13280	80.4434
AT2G23840	137.492	299.386	1.12305	1.19146e-29	2.83288e-27			AT4G08870	152.586	377.762	1.30555	1.2769e-28	3.03604e-26			AT5G40390	299.453	158.998	-0.913386	9.4323e-09	1.78883e-06			AT2G29490	132.239	39.6231	-1.73907	4.8115e-22	9.05844e-20			AT5G24280	34.2174	86.8299	1.33277	1.19225e-07	2.15202e-05			AT1G32450	804.304	336.198	-1.26046	3.02214e-17	5.70378e-15			AT4G36290	114.767
AT2G26530	167.741	494.709	1.56093	1.60524e-29	3.78519e-27			AT4G24570	105.985	454.329	2.10083	1.74012e-28	4.10322e-26			AT2G21140	288.026	192.198	-0.585267	1.02519e-08	1.9282e-06			AT1G26920	223.544	93.0752	-1.26604	6.27235e-22	1.17112e-19			AT3G14810	95.0922	179.511	0.920998	1.26666e-07	2.24884e-05			AT5G50915	12.4849	81.6942	2.72303	4.1226e-17	7.71641e-15			AT4G24510	224.455
AT5G24150	64.0833	295.024	2.20543	3.22944e-29	7.55266e-27			AT1G52290	156.207	324.858	1.05622	2.11441e-28	4.94495e-26			AT4G30140	360.811	156.833	-1.20195	1.12672e-08	2.1018e-06			AT2G23170	92.6328	18.0205	-2.36221	6.45582e-22	1.18589e-19			AT5G13475	26.0212	218.776	3.06873	1.25678e-07	2.24884e-05			AT1G06570	558.937	302.186	-0.883378	4.83806e-17	8.98134e-15			AT1G54100	437.471
AT4G16880	34.9906	163.441	2.22082	3.97502e-29	9.22075e-27			AT1G05700	120.947	10.7048	-3.49221	2.71291e-28	6.29307e-26			AT4G01390	186.335	1.53083	-6.94102	1.20059e-08	2.22139e-06			AT4G36920	205.798	85.1956	-1.27338	6.45649e-22	1.18589e-19			AT5G40420	5.131	41.0197	2.98503	1.31173e-07	2.30992e-05			AT1G67870	500.197	317.435	-0.65618	5.01001e-17	9.15054e-15			AT5G22470	0
AT4G28940	266.563	115.986	-1.20076	4.514e-29	1.03866e-26			AT2G34660	1300.27	898.072	-0.534162	3.99505e-28	9.19248e-26			AT2G15080	333.373	106.841	-1.64129	1.27382e-08	2.33788e-06			AT1G56300	188.943	54.3412	-1.79902	8.21236e-22	1.49624e-19			AT1G26920	225.952	138.397	-0.705007	1.35496e-07	2.336e-05			AT2G18980	164.214	68.7292	-1.24774	4.96987e-17	9.15054e-15			AT1G01120	412.221
AT3G20810	972.407	546.363	-0.832176	7.28533e-29	1.66292e-26			AT1G01790	1253.65	904.127	-0.470843	4.29522e-28	9.80409e-26			AT3G46490	152.951	69.7075	-1.13363	1.39488e-08	2.53957e-06			AT1G63750	51.7582	186.281	1.84641	9.7982e-22	1.77089e-19			AT1G52290	107.123	179.862	0.748426	1.35806e-07	2.336e-05			AT4G32280	126.171	8.21499	-3.92818	5.07158e-17	9.18888e-15			AT2G16270	102.053
AT2G45560	288.146	539.708	0.905798	7.48934e-29	1.69592e-26			AT1G32450	1075.88	643.973	-0.740313	5.26003e-28	1.1911e-25			AT3G17520	11.3489	138.678	3.61291	1.42744e-08	2.57823e-06			AT4G27460	8.92962	76.3594	3.09709	1.02766e-21	1.84262e-19			AT4G04020	341.64	221.964	-0.62228	1.35889e-07	2.336e-05			AT5G18670	152.417	304.313	0.997116	5.70527e-17	1.0255e-14			AT1G03290	179.132
AT4G01390	162.404	1.53066	-6.74694	8.57942e-29	1.92746e-26			AT1G62770	198.13	74.3487	-1.41361	5.96446e-28	1.33998e-25			AT3G48920	92.3298	34.9576	-1.39858	1.71358e-08	3.06616e-06			AT4G04840	193.701	73.7157	-1.39597	1.13416e-21	2.01756e-19			AT5G66690	279.798	162.565	-0.78174	1.38898e-07	2.36892e-05			AT1G73920	327.534	530.548	0.694995	5.8407e-17	1.04158e-14			AT1G70290	423.13
AT3G62740	110.575	18.6208	-2.56808	9.55183e-29	2.12916e-26			AT5G03700	255.077	81.9447	-1.63824	6.94825e-28	1.54881e-25			AT4G19810	146.223	270.292	0.885393	1.738e-08	3.06616e-06			AT1G64660	79.1697	196.237	1.30813	1.16231e-21	2.05148e-19			AT1G48130	8.81403	48.0904	2.42202	1.43397e-07	2.40773e-05			AT1G13650	15.356	109.395	2.83995	8.86121e-17	1.56788e-14			AT3G18890	800.144
AT3G25890	431.434	231.01	-0.899191	1.64974e-28	3.64887e-26			AT5G18840	139.341	15.9565	-3.1232	1.07711e-27	2.38233e-25			AT5G23840	66.1569	154.767	1.22385	1.73122e-08	3.06616e-06			AT3G59010	82.3743	5.12201	-4.0027	1.20457e-21	2.10958e-19			AT1G49130	272.875	153.78	-0.826346	1.43114e-07	2.40773e-05			AT1G75280	223.899	480.384	1.09991	9.37331e-17	1.63297e-14			AT5G02540	61.0342
AT5G25350	1149.51	796.007	-0.530693	1.72592e-28	3.78799e-26			AT5G52640	124.784	947.336	2.92431	2.42632e-27	5.32521e-25			AT5G62670	523.44	337.19	-0.633083	2.09328e-08	3.66452e-06			AT2G21140	300.464	135.797	-1.1459	1.24965e-21	2.1717e-19			AT3G15540	72.492	18.9336	-1.94085	1.45028e-07	2.41639e-05			AT5G21100	53.4891	165.641	1.6271	9.36342e-17	1.63297e-14			AT1G21400	151.066
AT4G24340	117.926	293.368	1.31579	2.06035e-28	4.48748e-26			AT1G75280	384.044	657.584	0.77547	2.87906e-27	6.25831e-25			AT4G18910	114.942	188.911	0.716169	2.19151e-08	3.80721e-06			AT4G30190	1692.39	1215.9	-0.47709	1.38751e-21	2.39288e-19			AT1G69572	79.7198	36.6187	-1.11995	1.4854e-07	2.45601e-05			AT2G43100	88.8312	223.666	1.3343	9.66612e-17	1.67113e-14			AT1G47510	32.3146
AT2G39570	1156.17	714.349	-0.695377	2.36661e-28	5.11547e-26			AT5G39530	262.436	439.398	0.744015	2.89534e-27	6.25831e-25			AT5G45800	405.125	291.128	-0.478684	2.22241e-08	3.83163e-06			AT2G34700	3.36477	97.5552	4.85627	2.46903e-21	4.22578e-19			AT4G15760	554.097	329.677	-0.748136	1.69394e-07	2.77961e-05			AT4G28240	185.406	88.5839	-1.06377	9.901e-17	1.69877e-14			AT1G03850	73.3217
AT1G75945	3.32266	95.9954	4.84703	2.82199e-28	6.05392e-26			AT5G46470	452.015	705.908	0.643044	3.36701e-27	7.22312e-25			AT5G52300	27.2775	152.799	2.48824	2.28148e-08	3.9039e-06			AT5G23240	104.684	15.1668	-2.78739	2.55268e-21	4.33611e-19			AT5G48490	43.7148	90.6686	1.05322	1.71998e-07	2.80111e-05			AT2G40460	86.9141	228.816	1.39802	1.00703e-16	1.71484e-14			AT5G02020	83.8061
AT5G39530	262.436	444.82	0.761461	3.22362e-28	6.86391e-26			AT5G37990	363.793	37.42	-3.28028	3.9947e-27	8.50573e-25			AT1G61260	107.714	48.5436	-1.15133	2.65403e-08	4.47411e-06			AT3G13750	888.144	1407.24	0.663739	3.05085e-21	5.14365e-19			AT5G47000	50.6808	12.4499	-2.01996	1.77298e-07	2.86587e-05			AT1G48750	128.661	48.4963	-1.40529	1.21091e-16	2.04662e-14			AT1G73190	0.246984
AT4G24380	94.9729	387.407	2.02888	3.4028e-28	7.19175e-26			AT5G52450	332.3	169.95	-0.966086	5.09626e-27	1.07709e-24			AT4G13290	140.794	52.9748	-1.41229	2.63811e-08	4.47411e-06			AT2G29630	947.137	520.267	-0.864044	3.34515e-21	5.59804e-19			AT3G55240	98.2242	37.8488	-1.37463	1.89161e-07	3.03499e-05			AT3G16450	467.027	288.694	-0.690153	1.57707e-16	2.64574e-14			AT3G49160	58.3842
AT3G19010	307.456	505.548	0.715925	3.55058e-28	7.44892e-26			AT1G18300	103.815	339.491	1.70992	5.59776e-27	1.17438e-24			AT5G47000	31.7569	2.46802	-3.71725	2.80633e-08	4.69606e-06			AT1G15040	25.0477	149.974	2.58159	3.52079e-21	5.80596e-19			AT3G25710	166.49	95.2123	-0.80519	2.09548e-07	3.33736e-05			AT1G66100	124.318	14.6213	-3.09436	1.60459e-16	2.67212e-14			AT3G04720	236.947
AT1G31550	124.291	277.505	1.15713	4.22217e-28	8.7932e-26			AT1G26920	311.937	155.842	-1.00022	5.96205e-27	1.24167e-24			AT1G11670	294.882	409.991	0.476365	2.9479e-08	4.89696e-06			AT3G14900	146.436	43.0354	-1.76278	3.50035e-21	5.80596e-19			AT4G37730	53.3366	17.6924	-1.58469	2.12141e-07	3.35399e-05			AT5G06700	715.913	453.625	-0.656018	1.85032e-16	3.05884e-14			AT4G32940	593.981
AT1G31290	49.5408	186.088	1.91492	5.76755e-28	1.19246e-25			AT5G02180	36.1447	140.309	1.95657	7.45757e-27	1.54188e-24			AT3G10185	34.546	5.06496	-2.76508	3.14717e-08	5.19009e-06			AT1G80480	390.366	216.417	-0.850625	3.56448e-21	5.83541e-19			AT3G15600	18.0151	0.257479	-5.88759	2.27003e-07	3.56296e-05			AT1G73260	271.759	89.8453	-1.59368	1.9131e-16	3.1397e-14			AT4G04223	5.98006
AT3G26170	28.568	115.475	2.01118	6.26251e-28	1.28548e-25			AT2G35260	456.577	672.706	0.560062	1.36056e-26	2.79278e-24			AT2G27380	0	78.4505	8.78099	3.2518e-08	5.32406e-06			AT2G15080	195.09	55.7147	-1.80689	4.12775e-21	6.70893e-19			AT5G11650	106.526	189.498	0.828585	2.32621e-07	3.62487e-05			AT1G19530	105.753	20.7581	-2.34915	2.21426e-16	3.6078e-14			AT1G20610	77.5251
AT3G10420	399.664	645.196	0.691444	9.62156e-28	1.96087e-25			AT3G21670	66.3192	217.749	1.71635	1.70632e-26	3.47747e-24			AT5G20860	29.6916	88.7791	1.57677	3.33972e-08	5.42896e-06			AT2G38820	87.1846	209.314	1.26232	4.46502e-21	7.20527e-19			AT1G73260	271.759	138.253	-0.97544	2.64203e-07	4.0876e-05			AT2G16660	305.074	92.2113	-1.72825	2.45146e-16	3.96576e-14			AT2G13810	2.01815
AT1G13650	20.9937	157.307	2.90539	1.00627e-27	2.03623e-25			AT4G27460	60.6018	279.538	2.20623	1.76093e-26	3.56333e-24			AT1G63420	205.484	117.312	-0.81002	3.49435e-08	5.64003e-06			AT1G62975	122.14	36.8861	-1.72344	5.3726e-21	8.60835e-19			AT2G33060	176.083	99.1049	-0.831108	2.8673e-07	4.37713e-05			AT2G32540	29.3205	143.49	2.28615	2.7066e-16	4.34745e-14			AT3G14900	96.9566
AT2G26980	940.838	617.292	-0.609333	1.06508e-27	2.13147e-25			AT2G06845	542.724	0.235345	-10.8698	2.21826e-26	4.45713e-24			AT2G15042	82.0862	18.3237	-2.16447	4.3178e-08	6.92003e-06			AT5G08260	193.807	76.2831	-1.34432	6.13021e-21	9.75308e-19			AT5G59550	125.262	234.131	0.901946	2.86958e-07	4.37713e-05			AT5G25265	500.975	321.52	-0.637844	2.88869e-16	4.60726e-14			AT4G24480	161.166
AT4G22990	277.1	469.503	0.76282	1.06827e-27	2.13147e-25			AT2G46630	205.264	72.0384	-1.50861	2.48305e-26	4.9543e-24			AT2G04032	33.4403	4.69982	-2.80959	4.43127e-08	7.05223e-06			AT3G26240	123.499	267.31	1.11349	6.61926e-21	1.04575e-18			AT2G19570	218.539	140.635	-0.635795	2.93485e-07	4.44538e-05			AT4G33030	271.33	438.564	0.690151	3.44307e-16	5.45305e-14			AT1G02730	446.869
AT1G18970	115.527	10.0669	-3.52045	1.58498e-27	3.14046e-25			AT2G18800	104.068	21.7434	-2.25863	3.03554e-26	6.01459e-24			AT3G13784	22.0059	0	-7.05537	4.65603e-08	7.35847e-06			AT1G10657	133.84	37.7021	-1.82562	7.64575e-21	1.19953e-18			AT1G72920	3.04016	25.4057	3.0287	3.10804e-07	4.675e-05			AT3G45300	555.498	327.94	-0.756514	3.8477e-16	6.05158e-14			AT2G44480	36.8302
AT3G28345	1064.79	689.674	-0.625526	2.07251e-27	4.07813e-25			AT5G53460	3729.07	3006.02	-0.311231	3.09903e-26	6.09803e-24			AT5G15290	32.2288	3.90701	-3.04911	4.8408e-08	7.59772e-06			AT5G23980	81.0286	8.74724	-3.21149	9.09061e-21	1.41638e-18			AT5G05290	1.29882	17.8589	3.77412	3.18446e-07	4.75693e-05			AT1G75750	415.081	225.633	-0.876559	3.95608e-16	6.17913e-14			AT3G10740	608.011
AT3G53100	379.281	197.744	-0.936671	2.26167e-27	4.41985e-25			AT2G20250	35.4667	115.205	1.70255	4.14619e-26	8.10267e-24			AT1G62540	94.1936	41.2577	-1.19056	4.97317e-08	7.75202e-06			AT3G18000	557.306	225.442	-1.30435	9.30504e-21	1.43986e-18			AT3G59940	634.279	479.627	-0.400614	3.49373e-07	5.17416e-05			AT2G23000	16.4027	77.6248	2.23647	4.3564e-16	6.75779e-14			AT1G08320	179.575
AT2G40340	35.0568	169.929	2.27442	2.41009e-27	4.67786e-25			AT5G57760	108.802	15.2296	-2.83225	6.53738e-26	1.26887e-23			AT4G20240	162.014	276.479	0.770969	5.00863e-08	7.75418e-06			AT1G13250	193.047	70.6882	-1.44652	1.06123e-20	1.63098e-18			AT5G23660	317.619	190.213	-0.738665	3.51155e-07	5.17416e-05			AT2G39850	84.3821	16.3742	-2.35787	5.0704e-16	7.81187e-14			AT3G25290	179.446
AT3G15760	39.7306	146.461	1.88221	2.53858e-27	4.89397e-25			AT1G08430	334.14	116.028	-1.52678	8.52644e-26	1.64376e-23			AT5G20240	8.43444	45.3638	2.42765	5.27837e-08	8.11657e-06			AT5G64110	81.8261	8.30228	-3.31076	1.22467e-20	1.86944e-18			AT3G20600	18.7871	52.5365	1.48076	3.61412e-07	5.28932e-05			AT4G33490	198.349	88.644	-1.15758	5.35445e-16	8.19376e-14			AT3G54090	203.75
AT3G44260	147.568	462.517	1.65069	4.32593e-27	8.28373e-25			AT1G34180	44.7557	187.507	2.06901	9.63926e-26	1.84582e-23			AT3G49760	39.2123	5.06496	-2.94738	5.64428e-08	8.62097e-06			AT3G22840	122.382	14.1435	-3.11287	1.51161e-20	2.29197e-18			AT3G19850	290.785	199.17	-0.543103	3.87562e-07	5.63395e-05			AT5G63800	512.432	323.205	-0.661706	5.48188e-16	8.33246e-14			AT4G23220	12.1653
AT2G32290	29.7887	130.909	2.13561	4.74824e-27	9.03179e-25			AT1G80570	143.772	310.711	1.11107	1.06179e-25	2.01966e-23			AT1G73600	712.518	1119.92	0.651949	5.87154e-08	8.90831e-06			AT5G07690	198.025	41.3767	-2.25497	2.4169e-20	3.64017e-18			AT2G35710	40.1709	90.1668	1.16482	4.15823e-07	6.00448e-05			AT1G10070	286.311	40.9377	-2.80082	6.38535e-16	9.58334e-14			AT4G29270	239.763
AT2G38790	66.9014	203.378	1.60503	5.12264e-27	9.67941e-25			AT3G50240	755.581	505	-0.581114	1.14988e-25	2.17275e-23			AT3G61970	67.1793	127.388	0.923516	5.92014e-08	8.92255e-06			AT1G01920	114.43	261.768	1.19359	3.62137e-20	5.41815e-18			AT4G27654	2.95151	35.0419	3.59015	4.25295e-07	6.1006e-05			AT5G24160	51.2347	176.199	1.77827	6.38946e-16	9.58334e-14			AT3G08860	186.116
AT5G43620	47.4696	266.613	2.49009	5.66548e-27	1.06347e-24			AT5G33370	207.211	0.959099	-7.75955	1.30269e-25	2.44528e-23			AT5G67070	278.688	191.768	-0.540334	6.45803e-08	9.6692e-06			AT1G04560	4.78716	112.543	4.55026	3.76643e-20	5.59811e-18			AT1G27030	198.823	129.17	-0.623086	4.52049e-07	6.36945e-05			AT1G24150	80.3426	182.073	1.17485	6.51142e-16	9.70202e-14			AT1G72770	319.871
AT5G27360	119.169	288.791	1.27667	8.34069e-27	1.5554e-24			AT2G40520	104.045	245.245	1.23712	1.3189e-25	2.44603e-23			AT1G01420	57.1435	19.7843	-1.5317	6.75186e-08	1.00431e-05			AT1G11700	95.6503	19.9706	-2.25549	3.95032e-20	5.83305e-18			AT3G07040	85.9517	150.913	0.810689	4.50595e-07	6.36945e-05			AT5G23220	129.146	41.8319	-1.61973	6.94105e-16	1.02746e-13			AT2G04110	132.189
AT1G52290	156.207	319.184	1.02994	8.90207e-27	1.64931e-24			AT5G65970	478.445	255.698	-0.903098	1.32023e-25	2.44603e-23			AT3G49110	169.608	59.5205	-1.51164	6.93055e-08	1.02419e-05			AT5G63420	337.364	160.903	-1.06583	4.47169e-20	6.56003e-18			AT4G06744	193.966	116.048	-0.738899	4.5286e-07	6.36945e-05			AT3G48350	68.9409	154.34	1.16343	7.10194e-16	1.04445e-13			AT2G22660	575.915
AT1G04770	111.558	357.746	1.67978	9.20362e-27	1.69418e-24			AT4G13330	164.079	349.613	1.09111	1.35516e-25	2.49454e-23			AT5G62220	205.29	119.387	-0.782016	7.05842e-08	1.03636e-05			AT3G21250	663.501	322.095	-1.04215	4.58336e-20	6.65186e-18			AT5G45630	3.01658	30.0602	3.28367	4.78568e-07	6.68761e-05			AT1G54740	425.269	235.667	-0.849313	7.20344e-16	1.04579e-13			AT5G40420	1.01957
AT3G57880	363.514	695.282	0.934792	1.00135e-26	1.83145e-24			AT1G14090	140.278	288.144	1.03675	1.50097e-25	2.74524e-23			AT5G03700	113.189	48.4402	-1.22712	7.15842e-08	1.0443e-05			AT4G12290	73.4955	8.99103	-3.0308	4.59318e-20	6.65186e-18			AT3G42800	62.005	18.8998	-1.7132	4.853e-07	6.7382e-05			AT3G51450	20.4088	79.3559	1.96379	7.18884e-16	1.04579e-13			AT1G06950	816.19
AT1G07135	134.336	353.543	1.39781	1.42195e-26	2.58415e-24			AT3G48390	370.482	96.4278	-1.94219	1.72262e-25	3.13057e-23			AT1G31690	331.076	48.5907	-2.76777	7.24601e-08	1.05035e-05			AT2G40000	338.982	748.054	1.14148	6.61495e-20	9.51878e-18			AT5G18050	32.479	4.05643	-3.00818	4.96427e-07	6.84879e-05			AT2G34620	161.679	294.825	0.867948	7.55464e-16	1.08979e-13			AT1G54010	391.646
AT1G18140	137.564	35.4307	-1.95657	1.57922e-26	2.85179e-24			AT4G16745	109.097	234.791	1.10439	2.45406e-25	4.4316e-23			AT3G53100	263.719	160.544	-0.714478	8.00548e-08	1.15309e-05			AT3G09540	118.246	33.6657	-1.81175	7.71891e-20	1.10371e-17			AT1G28370	6.1956	37.4271	2.6174	5.12751e-07	7.02923e-05			AT5G15850	70.7354	189.206	1.41429	7.83522e-16	1.12311e-13			AT3G51280	119.005
AT5G20190	342.104	544.249	0.669418	1.5986e-26	2.86863e-24			AT1G62290	325.106	700.476	1.10828	3.04012e-25	5.45539e-23			AT3G60900	81.4848	31.7067	-1.36057	8.41568e-08	1.20455e-05			AT1G75040	74.0413	5.38555	-3.77839	7.86407e-20	1.11739e-17			AT5G67480	735.241	560.287	-0.390592	5.20987e-07	7.09723e-05			AT1G24280	81.766	197.249	1.27102	9.63408e-16	1.37193e-13			AT5G06860	289.335
AT3G22800	204.386	63.4229	-1.68435	1.92592e-26	3.43439e-24			AT5G39660	38.8646	131.388	1.75373	3.31125e-25	5.90478e-23			AT2G23170	121.328	44.1619	-1.46005	8.50249e-08	1.20937e-05			AT3G61820	402.554	106.377	-1.91819	8.74633e-20	1.23498e-17			AT5G04040	468.782	589.886	0.332836	5.27775e-07	7.14475e-05			AT4G36410	149.006	61.4379	-1.27162	9.6922e-16	1.37193e-13			AT3G46330	2.31798
AT5G57760	108.802	14.0077	-2.95078	2.20816e-26	3.91324e-24			AT4G27654	8.27947	92.3974	3.489	3.61326e-25	6.40333e-23			AT1G47980	6.87862	77.7849	3.5071	8.57104e-08	1.21155e-05			AT4G36700	10.879	313.681	4.85137	9.60899e-20	1.34836e-17			AT1G20160	179.224	106.866	-0.743053	5.35635e-07	7.20613e-05			AT2G36200	106.976	261.483	1.28724	1.011e-15	1.42218e-13			AT4G22950	24.8599
AT1G79410	291.907	102.28	-1.5132	2.28911e-26	4.03167e-24			AT4G15160	339.696	617.893	0.863512	3.64131e-25	6.4132e-23			AT5G62490	1.95929	38.4447	4.30692	9.1982e-08	1.29218e-05			AT4G27652	27.8786	148.239	2.40826	1.17307e-19	1.63593e-17			AT1G63750	140.824	227.181	0.693146	5.4519e-07	7.21292e-05			AT1G20030	158.737	55.3131	-1.51804	1.08628e-15	1.51865e-13			AT5G44050	60.1973
AT5G03700	255.077	84.4428	-1.59217	2.73304e-26	4.78399e-24			AT4G29780	69.3725	589.537	3.08751	5.23657e-25	9.16625e-23			AT5G62020	145.23	48.898	-1.5714	9.88139e-08	1.37964e-05			AT1G77960	73.0447	6.29968	-3.51337	1.35047e-19	1.87176e-17			AT5G18020	28.3652	6.00498	-2.23224	5.4613e-07	7.21292e-05			AT4G40060	440.857	273.368	-0.690782	1.65638e-15	2.30146e-13			AT4G27654	15.8874
AT1G20510	264.518	667	1.33416	2.86611e-26	4.98633e-24			AT4G17250	244.676	457.141	0.90085	5.78685e-25	1.00677e-22			AT5G05290	0.642837	35.2084	5.76331	1.00763e-07	1.39827e-05			AT3G49120	429.094	205.373	-1.06528	2.05429e-19	2.82991e-17			AT5G50915	12.4849	39.57	1.67767	5.44785e-07	7.21292e-05			AT3G21670	40.7723	223.052	2.4499	1.68726e-15	2.33006e-13			AT1G03780	143.713
AT4G18880	181.693	406.558	1.16238	2.90673e-26	5.02636e-24			AT4G33120	121.926	289.069	1.24458	6.29238e-25	1.08809e-22			AT4G38420	248.698	136.854	-0.860934	1.01803e-07	1.40414e-05			AT5G10380	77.0561	12.7421	-2.58699	2.19313e-19	3.00286e-17			AT2G38120	573.078	454.678	-0.333273	5.60182e-07	7.35366e-05			AT2G22980	480.144	275.096	-0.801562	1.88564e-15	2.58824e-13			AT2G44040	161.382
AT1G32900	41.4451	166.331	2.0037	2.95767e-26	5.08363e-24			AT4G21326	165.234	317.68	0.94369	1.02885e-24	1.76838e-22			AT5G55180	379.196	257.756	-0.556982	1.09341e-07	1.49902e-05			AT5G50160	337.423	170.999	-0.980498	2.33125e-19	3.17274e-17			AT4G14130	161.4	49.8088	-1.69848	5.6476e-07	7.3691e-05			AT1G62510	361.608	186.855	-0.950901	2.25278e-15	3.07355e-13			AT3G48720	146.578
AT2G20250	35.4667	116.023	1.71302	3.19852e-26	5.46468e-24			AT1G28610	109.411	245.975	1.16816	1.31037e-24	2.23877e-22			AT2G14170	503.753	667.152	0.405537	1.14835e-07	1.56491e-05			AT1G01420	109.55	30.7655	-1.82942	2.49522e-19	3.37557e-17			AT3G60290	55.2962	21.5841	-1.35651	5.76013e-07	7.47093e-05			AT4G24040	113.889	37.413	-1.60863	2.35108e-15	3.16948e-13			AT5G15500	16.4193
AT5G07240	323.919	168.457	-0.942599	3.33774e-26	5.66859e-24			AT5G17350	25.5828	174.815	2.77713	1.35838e-24	2.30698e-22			AT4G37850	10.0074	53.4473	2.41449	1.20414e-07	1.63118e-05			AT4G28780	350.919	164.993	-1.08831	2.78667e-19	3.74741e-17			AT5G23860	393.096	298.747	-0.395297	5.8691e-07	7.56695e-05			AT5G24150	18.287	98.3892	2.42564	2.34256e-15	3.16948e-13			AT5G42580	166.538
AT5G10140	48.4505	154.963	1.68373	3.46301e-26	5.84655e-24			AT1G01920	339.611	541.155	0.672556	1.91254e-24	3.22892e-22			AT4G04955	254.276	369.042	0.537094	1.25231e-07	1.67648e-05			AT1G18300	50.1698	259.608	2.37123	3.09986e-19	4.14391e-17			AT3G20810	226.391	138.095	-0.71383	6.04092e-07	7.74239e-05			AT3G56200	75.0279	177.13	1.23731	2.39691e-15	3.21214e-13			AT5G55480	296.455
AT4G25470	3.64307	210.497	5.8668	4.48919e-26	7.53445e-24			AT5G27360	119.169	276.614	1.21442	1.94152e-24	3.25856e-22			AT4G30460	135.769	67.5174	-1.00613	1.2478e-07	1.67648e-05			AT2G28780	198.815	32.9451	-2.59349	3.72166e-19	4.94587e-17			AT3G57780	79.0647	127.17	0.685208	6.10152e-07	7.77406e-05			AT4G16563	315.584	123.856	-1.34565	2.45053e-15	3.26468e-13			AT5G27410	206.756
AT2G06845	542.724	0.261326	-10.794	4.89882e-26	8.17387e-24			AT3G10720	501.595	758.299	0.595484	2.10755e-24	3.51652e-22			AT5G47560	265.229	468.184	0.818997	1.27551e-07	1.69755e-05			AT1G69830	874.926	567.149	-0.62552	5.68699e-19	7.51348e-17			AT3G18773	88.7796	42.0625	-1.07372	6.57155e-07	8.32396e-05			AT2G25780	47.9833	3.01908	-3.98279	2.73111e-15	3.61721e-13			AT5G44310	0
AT5G20860	51.3753	196.196	1.93226	5.07274e-26	8.41485e-24			AT1G77690	420.361	215.133	-0.966105	2.30622e-24	3.82564e-22			AT3G48580	4.20127	38.2499	3.18553	1.30409e-07	1.7255e-05			AT1G03090	179.581	695.728	1.95363	7.78362e-19	1.02237e-16			AT3G14560	88.7845	42.0947	-1.07964	6.6186e-07	8.33482e-05			AT5G41740	50.9908	243.115	2.24876	2.77594e-15	3.6552e-13			AT1G08230	123.172
AT2G14750	310.871	520.019	0.742694	5.37388e-26	8.86287e-24			AT1G12570	105.934	20.1167	-2.39935	2.779e-24	4.58326e-22			AT3G54940	4.27078	43.5097	3.36332	1.37316e-07	1.80639e-05			AT2G23910	72.9897	14.1325	-2.36761	8.101e-19	1.05791e-16			AT3G21370	21.4714	74.0956	1.79449	7.13201e-07	8.92944e-05			AT3G04730	543.478	364.808	-0.573026	2.79942e-15	3.66481e-13			AT5G60890	377.343
AT1G18740	262.448	622.364	1.24583	5.46839e-26	8.96691e-24			AT2G02010	85.5801	6.44375	-3.73152	3.39772e-24	5.57148e-22			AT3G21755	125.158	61.076	-1.03578	1.40122e-07	1.8327e-05			AT3G21090	46.7213	135.866	1.53965	1.08506e-18	1.40883e-16			AT1G21680	1050.87	823.497	-0.349573	7.3266e-07	9.12036e-05			AT5G47000	50.6808	2.1442	-4.5917	2.91235e-15	3.79074e-13			AT1G66940	143.513
AT2G35060	415.384	658.339	0.666494	5.68337e-26	9.26617e-24			AT3G49110	300.33	63.7613	-2.23403	4.54519e-24	7.41048e-22			AT5G10140	26.0705	63.1203	1.27861	1.54913e-07	2.01457e-05			AT3G24463	96.9958	19.0119	-2.35107	1.18814e-18	1.53386e-16			AT3G23050	499.694	372.993	-0.420705	7.90947e-07	9.78966e-05			AT3G55500	220.169	9.27795	-4.56652	3.19577e-15	4.13587e-13			AT1G69770	251.139
AT1G51830	613.064	333.159	-0.87758	8.19928e-26	1.32922e-23			AT5G05290	5.93385	117.256	4.31029	5.44369e-24	8.82497e-22			AT5G65970	253.172	147.397	-0.77883	1.56671e-07	2.02586e-05			AT2G33790	174.395	56.519	-1.62524	1.20087e-18	1.54148e-16			AT3G02620	23.1735	64.873	1.48192	8.23292e-07	0.000101321			AT3G45070	137.7	38.7629	-1.82107	3.36313e-15	4.32774e-13			AT5G20270	189.3
AT1G73480	60.7392	244.754	2.01157	8.37553e-26	1.35012e-23			AT1G71990	115.744	239.621	1.05115	6.31735e-24	1.01834e-21			AT1G29660	497.982	361.719	-0.461143	1.58502e-07	2.03796e-05			AT2G21100	76.7369	14.2687	-2.41816	1.56954e-18	2.00333e-16			AT5G20630	469.806	324.334	-0.534127	8.46036e-07	0.000103532			AT4G10730	254.183	399.574	0.651915	3.77973e-15	4.83635e-13			AT2G34610	4.96416
AT2G40520	104.045	247.163	1.24636	8.45178e-26	1.35475e-23			AT4G14060	95.5545	3.3178	-4.83879	7.10619e-24	1.13907e-21			AT1G01720	250.857	147.218	-0.770004	1.6154e-07	2.06536e-05			AT3G50300	115.587	33.8789	-1.76877	1.59591e-18	2.02555e-16			AT2G31880	316.694	492.722	0.636924	9.01825e-07	0.000109282			AT4G13290	103.991	21.8166	-2.24525	3.97422e-15	5.05664e-13			AT4G28780	275.132
AT2G11810	15.9042	130.362	3.03684	9.02466e-26	1.4385e-23			AT2G44300	143.674	37.6552	-1.92988	7.41195e-24	1.18144e-21			AT1G63710	21.6161	1.79639	-3.58955	1.63155e-07	2.07434e-05			AT3G18080	672.728	394.996	-0.766892	1.81833e-18	2.29496e-16			AT2G32100	97.7662	42.4008	-1.20464	9.03113e-07	0.000109282			AT2G18570	71.1938	15.17	-2.22145	4.03306e-15	5.07808e-13			AT4G37610	156.037
AT4G13900	8.2297	87.6334	3.41397	1.0849e-25	1.71969e-23			AT4G37850	18.7523	115.162	2.62039	7.61299e-24	1.20674e-21			AT2G33790	169.696	56.1723	-1.59449	1.65693e-07	2.09491e-05			AT5G48070	61.5172	5.38036	-3.5116	2.02842e-18	2.5459e-16			AT1G28650	0	9.61786	5.63785	1.06386e-06	0.000128018			AT3G13310	185.967	89.9406	-1.04682	4.03592e-15	5.07808e-13			AT1G09500	26.4361
AT2G23690	128.535	30.3465	-2.08736	1.12647e-25	1.77572e-23			AT1G13360	291.508	154.416	-0.916094	9.3082e-24	1.4673e-21			AT4G23990	58.4509	131.218	1.16473	1.68612e-07	2.12004e-05			AT1G16130	10.6223	74.3682	2.80843	2.75815e-18	3.44266e-16			AT2G01610	36.9798	11.4997	-1.68114	1.07658e-06	0.000128833			AT1G28330	644.702	438.354	-0.554711	4.09051e-15	5.11834e-13			AT1G66230	43.7353
AT5G24090	193.551	76.0853	-1.34464	1.42252e-25	2.23007e-23			AT3G47500	8.28795	102.845	3.64363	9.51529e-24	1.4917e-21			AT2G41940	120.162	200.965	0.741597	1.70872e-07	2.13665e-05			AT3G19580	31.8825	155.316	2.2845	2.78468e-18	3.45668e-16			AT2G17780	71.9225	128.619	0.845438	1.09296e-06	0.000130074			AT1G35730	64.8645	4.67045	-3.7998	4.90827e-15	6.10783e-13			AT5TE48725	0.486774
AT5G26920	59.5057	457.63	2.94314	2.04891e-25	3.1945e-23			AT2G20560	66.5192	305.84	2.20145	1.15412e-23	1.79942e-21			AT3G61210	206.551	116.337	-0.825035	1.9183e-07	2.38561e-05			AT4G39510	163.718	52.5773	-1.63684	3.01776e-18	3.72553e-16			AT5G01210	335.756	228.605	-0.555898	1.13611e-06	0.000134471			AT5G35190	93.5705	17.939	-2.36561	5.39529e-15	6.64089e-13			AT5G16590	256.373
AT3G29000	17.4551	118.329	2.7622	2.20329e-25	3.41654e-23			AT2G43050	111.892	29.0889	-1.94185	1.17874e-23	1.82781e-21			AT4G28570	185.571	273.104	0.557146	1.93403e-07	2.3921e-05			AT4G30650	131.184	28.006	-2.22714	3.1255e-18	3.8356e-16			AT1G36975	19.8557	3.01649	-2.71815	1.14414e-06	0.000134685			AT5G45280	117.44	267.566	1.19053	5.38382e-15	6.64089e-13			AT3G24090	40.7227
AT5G62470	159.356	431.636	1.43742	2.46214e-25	3.79729e-23			AT5G63800	721.562	476.086	-0.598885	1.50594e-23	2.32256e-21			AT4G23300	154.937	252.746	0.706115	2.01192e-07	2.47499e-05			AT5G42460	31.5972	118.032	1.90163	3.14087e-18	3.8356e-16			AT1G21980	346.494	233.678	-0.568109	1.19715e-06	0.000140164			AT5G12050	359.062	130.268	-1.4615	6.64101e-15	8.13003e-13			AT3G57520	450.5
AT5G57800	676.959	961.368	0.507375	2.55597e-25	3.9208e-23			AT1G12080	346.36	176.923	-0.968344	1.75435e-23	2.69114e-21			AT5G07330	6.18451	44.9293	2.86925	2.05838e-07	2.51853e-05			AT1G78060	415.869	233.447	-0.832185	3.55772e-18	4.32129e-16			AT4G20320	150.446	261.816	0.799484	1.2427e-06	0.000144715			AT5G40450	3395.59	2332.38	-0.541168	6.78267e-15	8.25881e-13			AT2G28000	898.285
AT3G45780	1254	1627.5	0.376964	3.95854e-25	6.03984e-23			AT4G18210	68.5106	168.889	1.30191	2.55739e-23	3.90201e-21			AT3G05030	244.632	145.805	-0.745824	2.11225e-07	2.55694e-05			AT3G11050	21.4573	103.063	2.26498	3.97397e-18	4.80106e-16			AT2G28490	1.0127	25.2772	4.60818	1.33426e-06	0.000154546			AT1G26920	225.952	108.17	-1.06207	6.82202e-15	8.2623e-13			AT2G41090	177.294
AT5G28080	145.638	34.8086	-2.05901	4.47266e-25	6.78798e-23			AT5G67030	470.007	709.106	0.593029	2.71638e-23	4.12254e-21			AT4G38950	396.95	233.227	-0.767503	2.11208e-07	2.55694e-05			AT2G47890	189.435	85.5778	-1.14609	5.72547e-18	6.88031e-16			AT1G62290	196.58	281.68	0.517922	1.42572e-06	0.000164261			AT1G23390	653.989	426.996	-0.615593	8.30154e-15	9.94779e-13			AT4G11460	37.3399
AT5G48850	32.8481	210.531	2.67671	4.65103e-25	7.02134e-23			AT1G57800	1.52869	130.224	6.40427	3.08865e-23	4.66272e-21			AT4G02280	153.283	68.1327	-1.16705	2.13626e-07	2.57233e-05			AT3G17520	31.8071	176.652	2.47373	5.8257e-18	6.96371e-16			AT3G45070	137.7	65.8382	-1.06379	1.51974e-06	0.000174167			AT1G49200	78.3104	15.6028	-2.32699	8.26225e-15	9.94779e-13			AT5G03210	17.0061
AT5G39660	38.8646	131.215	1.75351	4.94589e-25	7.42716e-23			AT4G17030	172.489	63.3824	-1.44592	3.89851e-23	5.85433e-21			AT4G13280	141.441	31.8295	-2.1527	2.19607e-07	2.63043e-05			AT4G27657	17.0276	108.946	2.67341	6.52367e-18	7.75699e-16			AT1G13650	15.356	48.9321	1.68193	1.58754e-06	0.00018098			AT5G04200	102.982	32.5882	-1.66042	8.74614e-15	1.04254e-12			AT3G62270	549.668
AT5G38020	247.254	74.1219	-1.73528	5.48091e-25	8.1875e-23			AT1G35250	107.77	24.3447	-2.14561	5.13512e-23	7.67095e-21			AT2G28780	161.193	42.6071	-1.91814	2.25039e-07	2.68139e-05			AT3G25700	87.623	19.9205	-2.13069	8.16079e-18	9.60345e-16			AT1G75100	122.726	192.291	0.657597	1.60802e-06	0.000182354			AT4G11320	755.503	459.392	-0.715337	1.05686e-14	1.25318e-12			AT4G11080	126.77
AT1G72920	30.0106	216.92	2.85892	5.8704e-25	8.72366e-23			AT1G25250	34.3511	126.933	1.88629	5.22833e-23	7.76951e-21			AT1G09090	61.2355	18.0211	-1.76775	2.35323e-07	2.77486e-05			AT5G62470	113.701	298.239	1.39021	8.16157e-18	9.60345e-16			AT5G15685	0.755471	18.3574	4.5554	1.65112e-06	0.000186267			AT5G14060	277.612	445.534	0.680895	1.15378e-14	1.36098e-12			AT2G41240	29.2589
AT3G25190	360.012	144.552	-1.3159	6.23285e-25	9.21429e-23			AT4G00880	205.624	78.5731	-1.38664	5.35438e-23	7.9156e-21			AT3G53230	164.938	262.848	0.673416	2.3481e-07	2.77486e-05			AT4G24570	73.1652	335.284	2.19541	8.49892e-18	9.94859e-16			AT1G31290	28.2284	74.153	1.39347	1.6916e-06	0.000188031			AT3G02620	23.1735	111.828	2.26939	1.25445e-14	1.47206e-12			AT1G15740	390.407
AT4G27652	67.1032	229.771	1.7802	7.65367e-25	1.12564e-22			AT3G16030	174.326	322.638	0.888982	5.56402e-23	8.18312e-21			AT2G29010	51.9449	14.0369	-1.90292	2.36739e-07	2.77717e-05			AT2G44940	138.446	34.2041	-2.01746	8.86033e-18	1.03182e-15			AT1G51170	88.8461	43.0306	-1.04227	1.6928e-06	0.000188031			AT3G30180	193.478	49.7965	-1.95296	1.28883e-14	1.50461e-12			AT3G55710	55.2085
AT4G23000	95.9471	298.756	1.6389	7.78129e-25	1.13854e-22			AT4G33420	317.322	161.96	-0.971174	6.7905e-23	9.93572e-21			AT2G21720	1.30392	29.1029	4.49276	2.41379e-07	2.81708e-05			AT1G05200	441.786	249.009	-0.827834	9.26314e-18	1.07319e-15			AT2G39650	16.8306	67.7432	2.01152	1.6892e-06	0.000188031			AT3G49120	507.579	230.639	-1.13733	1.56159e-14	1.81369e-12			AT1G50240	157.792
AT2G40000	568.833	1015.42	0.836112	8.50525e-25	1.23812e-22			AT2G43120	97.8503	210.331	1.10229	8.14812e-23	1.18613e-20			AT5G53290	77.2482	34.0234	-1.18741	2.59048e-07	3.00787e-05			AT1G68020	195.437	407.298	1.0593	1.04469e-17	1.20416e-15			AT5G26920	36.2305	177.06	2.28965	1.73878e-06	0.000192153			AT2G40080	125.334	42.0871	-1.56508	1.58884e-14	1.83592e-12			AT5G63890	281.332
AT3G02480	68.8464	210.654	1.61464	1.43311e-24	2.07561e-22			AT1G73300	73.1458	184.252	1.33391	8.19293e-23	1.1866e-20			AT3G16450	535.501	396.003	-0.436004	2.62164e-07	3.0286e-05			AT2G47460	62.1673	8.50804	-2.87169	1.07573e-17	1.23365e-15			AT3G28220	25.9114	57.3768	1.13965	1.83658e-06	0.00020193			AT1G01070	74.3067	20.931	-1.82799	1.63498e-14	1.87964e-12			AT4G14990	349.112
AT4G40070	132.673	32.9024	-2.0091	2.43867e-24	3.51415e-22			AT5G67385	926.8	653.208	-0.503645	8.71952e-23	1.25649e-20			AT2G34350	7.71413	39.8898	2.36523	2.75649e-07	3.1683e-05			AT5G24660	151.913	52.4555	-1.53036	1.12521e-17	1.28388e-15			AT3G61190	13.8894	61.615	2.13905	1.88507e-06	0.000206215			AT5G57655	947.186	633.156	-0.579313	1.72922e-14	1.97795e-12			AT5G50915	43.894
AT4G10120	550.12	860.662	0.645931	3.59156e-24	5.14947e-22			AT1G28130	471.608	696.138	0.56065	8.84718e-23	1.26848e-20			AT5G25900	225.481	322.537	0.51614	2.79152e-07	3.19244e-05			AT3G56690	114.173	258.066	1.17637	1.20414e-17	1.36703e-15			AT4G36220	173.948	260.825	0.581108	1.92848e-06	0.000209904			AT3G19480	114.596	228.452	0.990815	1.80929e-14	2.05696e-12			AT4G34710	1302.3
AT1G72500	243.019	483.524	0.993179	4.54843e-24	6.48879e-22			AT1G06350	27.4363	128.09	2.22316	9.07229e-23	1.29425e-20			AT2G23910	215.504	141.364	-0.605701	2.96405e-07	3.3728e-05			AT3G15450	405.43	688.11	0.763094	1.33802e-17	1.51143e-15			AT1G68690	57.3386	106.612	0.893136	2.00326e-06	0.000216953			AT5G21160	771.71	496.964	-0.633416	1.81646e-14	2.05696e-12			AT3G23450	183.697
AT1G19650	169.433	322.923	0.930078	5.3921e-24	7.6541e-22			AT3G07980	336.475	558.421	0.731561	9.67421e-23	1.37326e-20			AT4G05100	49.8989	17.0175	-1.54767	3.11401e-07	3.52581e-05			AT1G68600	123.245	26.7127	-2.20564	1.45075e-17	1.63062e-15			AT1G28610	42.4569	77.6692	0.866759	2.01381e-06	0.000217011			AT1G10550	72.7988	7.57474	-3.25456	1.84978e-14	2.08427e-12			AT2G02810	83.3318
AT1G25250	34.3511	130.145	1.92245	9.06405e-24	1.28027e-21			AT1G74930	11.0413	174.874	3.98589	1.05165e-22	1.48543e-20			AT1G33600	384.74	260.289	-0.563458	3.14666e-07	3.54513e-05			AT2G45560	340.938	150.892	-1.1768	1.55268e-17	1.73654e-15			AT2TE37435	5.46544	24.6783	2.17081	2.06335e-06	0.000221248			AT3G59940	634.279	416.325	-0.605403	1.97338e-14	2.21253e-12			AT3G03630	121.732
AT1G73260	376.922	207.517	-0.860337	1.08114e-23	1.51956e-21			AT5G35190	175.144	20.0392	-3.12665	1.136e-22	1.59666e-20			AT1G28610	199.425	285.087	0.512828	3.22702e-07	3.61776e-05			AT2G31880	214.505	527.777	1.29843	1.58524e-17	1.76423e-15			AT4G25470	16.2304	127.1	2.96985	2.12842e-06	0.000227102			AT3G30875	137.235	49.0764	-1.48011	2.21187e-14	2.4677e-12			AT5G18050	5.66962
AT1G62770	198.13	81.251	-1.28462	1.08865e-23	1.52262e-21			AT2G28760	241.014	117.264	-1.03931	1.826e-22	2.5539e-20			AT5G15500	51.7146	7.86879	-2.7233	3.43744e-07	3.83477e-05			AT4G14090	72.1516	7.26917	-3.32061	1.67342e-17	1.85323e-15			AT5G22250	23.3633	89.8372	1.94394	2.18636e-06	0.00023214			AT1G18140	54.6195	6.11463	-3.13266	2.27706e-14	2.52799e-12			AT5G41900	60.3736
AT2G41640	188.123	514.298	1.45103	1.19213e-23	1.65921e-21			AT2G35300	11.5199	108.327	3.2313	1.9092e-22	2.65723e-20			AT5G66690	350.445	218.972	-0.678154	3.47416e-07	3.85682e-05			AT4G15260	38.985	117.017	1.58496	1.71536e-17	1.89041e-15			AT5G59820	37.823	106.653	1.4941	2.37948e-06	0.000251412			AT1G78060	306.021	173.147	-0.818287	2.3004e-14	2.54144e-12			AT5G49910	799.155
AT4G33120	121.926	282.056	1.21029	1.86561e-23	2.58396e-21			AT4G04020	559.456	353.799	-0.660566	2.17376e-22	3.01076e-20			AT1G01140	305.089	181.826	-0.745352	3.72591e-07	4.11623e-05			AT4G04750	111.316	35.1406	-1.66085	1.79645e-17	1.97017e-15			AT3G23570	106.586	158.78	0.574777	2.49166e-06	0.000261987			AT2G05812	196.114	89.2934	-1.13126	2.38496e-14	2.62207e-12			AT1G64170	265.514
AT3G48320	67.457	212.879	1.65467	1.88955e-23	2.60447e-21			AT1G62280	71.1454	6.66917	-3.41195	2.30961e-22	3.18347e-20			AT5G01600	484.413	326.782	-0.568519	3.78525e-07	4.15327e-05			AT2G36390	523.441	317.744	-0.720332	2.00395e-17	2.18712e-15			AT3G29160	205.882	281.004	0.446636	2.52752e-06	0.000264474			AT5G02540	215.293	54.4726	-1.98329	2.46542e-14	2.69743e-12			AT3G10720	263.302
AT3G04640	60.704	237.424	1.96923	1.94724e-23	2.67108e-21			AT1G31290	49.5408	161.045	1.70497	2.54223e-22	3.48726e-20			AT5G18430	88.3499	41.1141	-1.10651	3.79594e-07	4.15327e-05			AT4G38440	115.81	268.153	1.21171	2.04208e-17	2.21801e-15			AT3G28740	277.609	61.5517	-2.17136	2.57844e-06	0.000268505			AT4G04330	247.144	144.246	-0.776103	2.61393e-14	2.84617e-12			AT5G38200	141.248
AT3G14810	200.604	382.295	0.932955	2.07122e-23	2.82757e-21			AT3G02480	68.8464	199.024	1.53269	2.72514e-22	3.72028e-20			AT1G65150	75.6526	134.329	0.827971	3.84631e-07	4.18349e-05			AT3G26220	8.7114	63.8617	2.87819	2.09391e-17	2.26343e-15			AT1G55850	444.461	292.697	-0.60095	2.61104e-06	0.000269546			AT4G33420	199.087	74.5618	-1.41743	2.97482e-14	3.22362e-12			AT5G54710	48.5758
AT3G45700	212.264	64.5901	-1.71792	2.19474e-23	2.98192e-21			AT1G66500	74.2751	265.185	1.83656	3.15286e-22	4.28369e-20			AT4G01450	245.005	350.118	0.515591	3.86033e-07	4.18349e-05			AT1G03610	211.477	376.155	0.830303	2.23806e-17	2.40773e-15			AT5G23980	21.1133	1.74718	-3.59071	2.61333e-06	0.000269546			AT2G46750	203.507	78.3559	-1.37592	3.05445e-14	3.27854e-12			AT3G61100	38.5214
AT3G10930	36.8515	162.104	2.14098	2.96827e-23	4.01378e-21			AT1G77520	103.356	13.3283	-2.95188	3.1807e-22	4.30104e-20			AT3G29680	49.4579	16.8994	-1.55605	3.98335e-07	4.29635e-05			AT5G05965	1.43906	60.7849	5.39428	2.38766e-17	2.5565e-15			AT5G18080	23.6366	4.26661	-2.46979	2.68222e-06	0.000275341			AT3G03770	85.7761	203.115	1.23984	3.04474e-14	3.27854e-12			AT5G19120	337.06
AT1G17180	231.782	82.8844	-1.48407	3.209e-23	4.31883e-21			AT2G33790	189.112	43.7282	-2.11254	3.25782e-22	4.38453e-20			AT2G26980	621.64	459.694	-0.43405	4.02589e-07	4.32176e-05			AT1G36675	58.7398	6.89585	-3.08294	2.43934e-17	2.59951e-15			AT2G32200	1.05131	21.6634	4.37136	2.75585e-06	0.000281564			AT1G68520	705.903	437.116	-0.690493	3.08967e-14	3.3007e-12			AT3G03470	130.997
AT3G02040	313.232	566.637	0.855146	3.60626e-23	4.83069e-21			AT1G11450	296.527	153.494	-0.949139	3.97242e-22	5.32117e-20			AT1G65370	240.787	332.105	0.464666	4.40474e-07	4.70625e-05			AT3G56880	195.095	425.784	1.12519	2.94352e-17	3.12207e-15			AT1G49210	38.8125	12.7257	-1.60037	2.91201e-06	0.000296123			AT3G14810	95.0922	234.211	1.30435	3.23286e-14	3.43745e-12			AT3G13784	36.6992
AT5G61810	177.889	318.254	0.840989	4.03222e-23	5.37604e-21			AT3G16150	91.0639	22.2229	-2.03595	4.35761e-22	5.80987e-20			AT2G29500	56.7867	23.0822	-1.30081	4.58877e-07	4.87996e-05			AT3G20110	69.2855	10.5817	-2.71483	3.20105e-17	3.37935e-15			AT4G39830	15.8314	48.831	1.62033	2.94848e-06	0.000297709			AT3G47960	95.817	271.357	1.50059	3.91331e-14	4.14153e-12			AT2G27402	65.8324
AT5G37770	207.691	411.865	0.98839	4.08493e-23	5.42098e-21			AT3G47040	59.0434	181.911	1.62435	4.92587e-22	6.53698e-20			AT3G23030	353.45	242.862	-0.540289	4.67443e-07	4.94252e-05			AT1G54970	104.512	18.7694	-2.47755	3.2523e-17	3.40226e-15			AT5G15780	266.819	365.754	0.454536	2.9551e-06	0.000297709			AT1G78340	72.0584	6.7345	-3.41673	4.06582e-14	4.28291e-12			AT3G22104	193.171
AT4G23170	29.5897	108.034	1.87197	5.71747e-23	7.55235e-21			AT3G59140	259.375	122.261	-1.08661	6.41043e-22	8.4677e-20			AT4G23220	87.5968	9.54015	-3.19683	4.69103e-07	4.94252e-05			AT4G24450	163.97	66.6071	-1.29976	3.25287e-17	3.40226e-15			AT1G31550	19.2903	54.2011	1.49617	3.04449e-06	0.000305295			AT1G03580	120.364	36.4056	-1.71409	4.14242e-14	4.33541e-12			AT4G35730	85.3624
AT5G01820	156.602	382.055	1.28863	6.16478e-23	8.10569e-21			AT5G07240	323.919	181.311	-0.835801	6.80778e-22	8.95113e-20			AT4G17970	142.708	72.194	-0.986118	4.72297e-07	4.95324e-05			AT4G14990	281.147	474.385	0.754246	3.27781e-17	3.41255e-15			AT4G34140	238.526	164.951	-0.530655	3.1219e-06	0.000311615			AT3G21330	127.288	7.7495	-4.02598	4.15394e-14	4.33541e-12			AT1G73980	286.452
AT4G34150	304.85	601.683	0.979957	6.37716e-23	8.34648e-21			AT3G59010	190.247	49.5207	-1.93835	8.21882e-22	1.07569e-19			AT3G04210	478.775	205.82	-1.21757	5.51546e-07	5.75784e-05			AT4G01390	133.679	0.269195	-8.74231	3.31604e-17	3.43652e-15			AT1G30510	207.467	308.367	0.5716	3.21395e-06	0.000316957			AT2G15490	83.1963	15.3255	-2.43896	4.41887e-14	4.59076e-12			AT2G34010	19.8425
AT5G56860	353.15	187.987	-0.90762	7.652e-23	9.96927e-21			AT2G44670	252.674	121.072	-1.06031	9.3942e-22	1.22391e-19			AT1G02650	27.1931	2.95129	-3.18842	5.66958e-07	5.8917e-05			AT1G13270	210.978	94.7893	-1.15144	3.6676e-17	3.78349e-15			AT2G36200	106.976	181.548	0.761838	3.19441e-06	0.000316957			AT5G27350	310.742	489.161	0.654576	4.48825e-14	4.64155e-12			AT4G02280	132.729
AT4G19960	203.802	409.347	1.00725	8.14506e-23	1.05634e-20			AT1G01070	153.677	60.3956	-1.34683	9.76784e-22	1.2668e-19			AT2G42250	43.1957	2.1322	-4.35391	5.76133e-07	5.95983e-05			AT1G08900	84.32	188.881	1.1634	3.87992e-17	3.98432e-15			AT4G24040	113.889	61.2397	-0.892927	3.21932e-06	0.000316957			AT5G54960	433.43	229.604	-0.915301	4.58517e-14	4.72022e-12			AT3G54940	1.81348
AT4G37730	101.653	13.068	-2.95611	9.54433e-23	1.23221e-20			AT3G56690	367.197	566.218	0.623429	1.01619e-21	1.31194e-19			AT2G25890	3.22448	31.7045	3.29575	6.18244e-07	6.35989e-05			AT5G28030	52.2717	2.58975	-4.34403	4.13187e-17	4.22386e-15			AT1G66090	31.7004	104.566	1.71914	3.26364e-06	0.000319866			AT1G17420	24.0692	144.253	2.57831	4.62915e-14	4.74394e-12			AT3G20150	195.926
AT5G64190	17.5206	109.552	2.64821	1.11618e-22	1.43454e-20			AT4G11280	129.415	607.701	2.23146	1.09954e-21	1.41316e-19			AT4G08400	44.5511	9.75784	-2.20501	6.20395e-07	6.35989e-05			AT5G20230	28.6467	167.644	2.54778	4.73435e-17	4.81795e-15			AT1G57800	0.262538	11.9446	5.22699	3.41679e-06	0.000333368			AT1G69760	147.494	60.6653	-1.27959	4.86959e-14	4.96786e-12			AT4G30960	828.352
AT4G25490	4.10086	117.735	4.8439	1.34007e-22	1.71457e-20			AT4G25470	3.64307	142.97	5.30813	1.42005e-21	1.8169e-19			AT1G52820	69.8029	8.71333	-3.0027	6.74274e-07	6.88123e-05			AT3G14210	755.243	278.888	-1.43611	4.79076e-17	4.85349e-15			AT1G20030	158.737	88.3992	-0.843244	3.46738e-06	0.000336787			AT2G29650	163.257	368.434	1.17347	5.02928e-14	5.10776e-12			AT3G45410	50.4814
AT1G62290	325.106	671.755	1.04757	1.3506e-22	1.72033e-20			AT1G17300	68.3997	9.28623	-2.87688	1.54903e-21	1.97307e-19			AT1G54040	117.891	56.0404	-1.0736	6.95621e-07	7.06739e-05			AT2G05160	55.1563	143.184	1.37559	4.99613e-17	5.03895e-15			AT3G13530	346.784	496.225	0.518352	3.48502e-06	0.000336989			AT4G14130	161.4	25.7119	-2.64433	5.36343e-14	5.42281e-12			AT1G27200	172.321
AT4G17250	244.676	443.869	0.857901	1.55807e-22	1.97577e-20			AT3G26200	125.675	22.6955	-2.46926	1.61347e-21	2.04603e-19			AT2G38390	280.809	473.345	0.753449	7.05342e-07	7.1343e-05			AT1G51840	113.005	37.8812	-1.57846	5.06118e-17	5.08187e-15			AT3G01470	378.475	288.54	-0.390764	3.50844e-06	0.000337746			AT4G05100	54.213	10.9272	-2.31035	5.39128e-14	5.42547e-12			AT5G18010	3.72579
AT1G14580	243.735	399.364	0.71025	1.73958e-22	2.19618e-20			AT1G54040	119.123	35.6263	-1.74101	1.63482e-21	2.06392e-19			AT2G47770	4.52727	43.8054	3.27751	7.71819e-07	7.76631e-05			AT2G39710	66.8574	12.8413	-2.37953	5.2045e-17	5.20266e-15			AT5G57760	53.8135	13.154	-2.03602	3.57484e-06	0.000342616			AT5G06690	337.068	211.753	-0.671074	5.41397e-14	5.42547e-12			AT1G10070	20.1953
AT2G31380	14.1031	80.7514	2.51806	1.7755e-22	2.23166e-20			AT4G02940	612.592	331.512	-0.885254	1.76089e-21	2.21329e-19			AT3G46370	117.036	48.2958	-1.27528	7.74652e-07	7.76631e-05			AT2G28860	4.83247	63.8604	3.72806	6.33029e-17	6.30017e-15			AT4G29140	226.859	132.447	-0.773193	3.70722e-06	0.000353738			AT5G09440	293.64	132.379	-1.14394	5.95018e-14	5.93655e-12			AT1G46554	53.7242
AT3G45160	225.691	90.2725	-1.32248	1.80066e-22	2.25336e-20			AT2G40460	179.394	340.86	0.926061	1.77313e-21	2.21891e-19			AT3G53980	225.644	101.182	-1.1601	7.91644e-07	7.90185e-05			AT5G07440	488.858	782.19	0.677668	6.54216e-17	6.48247e-15			AT2G37030	22.8834	1.80811	-3.6849	3.74701e-06	0.000355966			AT4G05520	118.657	226.278	0.931487	6.17076e-14	6.1147e-12			AT2G40130	104.407
AT3G07870	512.01	317.245	-0.690613	1.86524e-22	2.32397e-20			AT4G38950	538.96	262.61	-1.03673	2.01567e-21	2.5114e-19			AT4G29610	82.8481	23.1995	-1.83338	8.23335e-07	8.1823e-05			AT4G22880	116.126	18.3562	-2.65534	7.02511e-17	6.93062e-15			AT2G22680	133.224	71.4577	-0.897542	3.78411e-06	0.000357921			AT4G23180	124.39	378.058	1.60485	6.18273e-14	6.1147e-12			AT5G14120	340.534
AT5G57350	1302.59	985.284	-0.403204	1.99034e-22	2.46906e-20			AT4G16660	801.302	1103.48	0.461397	2.19672e-21	2.72508e-19			AT2G03550	248.696	164.892	-0.594697	8.35691e-07	8.26898e-05			AT5G52300	46.0049	226.111	2.29716	7.36601e-17	7.23534e-15			AT1G61740	680.192	498.824	-0.447172	3.87924e-06	0.000365323			AT4G06744	193.966	89.1389	-1.11816	7.75161e-14	7.63298e-12			AT3G15450	329.096
AT3G05630	58.9658	208.074	1.82048	2.1096e-22	2.6043e-20			AT3G02850	103.771	22.1099	-2.22506	2.30829e-21	2.85109e-19			AT3G53040	6.77608	56.015	3.04759	8.40375e-07	8.27934e-05			AT5G66985	50.5644	3.86709	-3.71181	7.79468e-17	7.62327e-15			AT3G06880	144.267	232.161	0.688039	3.9253e-06	0.00036806			AT1G72230	104.475	40.3108	-1.37887	7.82778e-14	7.67079e-12			AT2G38390	358.907
AT5G22250	74.6673	278.947	1.90171	2.11761e-22	2.6043e-20			AT5G50950	415.311	252.583	-0.716812	2.46023e-21	3.02565e-19			AT3G61990	258.859	178.855	-0.536333	8.55099e-07	8.38808e-05			AT2G40080	66.0213	10.0204	-2.71878	8.78961e-17	8.55926e-15			AT4G31730	87.5945	43.5607	-1.01078	4.02007e-06	0.000375323			AT4G32290	115.492	45.0141	-1.35529	7.85775e-14	7.67079e-12			AT3G58650	104.55
AT4G30100	921.487	1223.81	0.408358	2.1648e-22	2.65091e-20			AT1G49780	92.8212	207.978	1.16572	2.6035e-21	3.18812e-19			AT5G51850	22.2784	53.1555	1.25163	9.57009e-07	9.34748e-05			AT3G49670	511.697	317.388	-0.689195	8.92612e-17	8.65489e-15			AT2TE28025	20.7289	1.96765	-3.37777	4.06358e-06	0.000375612			AT5G63180	87.6458	192.45	1.13304	8.10757e-14	7.88069e-12			AT2G36570	300.019
AT2G35300	11.5199	108.114	3.23018	2.20441e-22	2.68787e-20			AT2G40340	35.0568	140.267	1.9984	2.82769e-21	3.44785e-19			AT2G24945	43.9356	86.9729	0.986197	9.72629e-07	9.45944e-05			AT5G04040	309.257	591.222	0.934596	9.26006e-17	8.94031e-15			AT3G52500	562.142	431.52	-0.380587	4.09254e-06	0.000375612			AT4G16370	238.009	387.521	0.699265	8.64519e-14	8.36736e-12			AT3G02940	28.4265
AT1G07180	42.9914	146.612	1.76733	2.27839e-22	2.76626e-20			AT3G22800	204.386	74.7117	-1.45032	2.84044e-21	3.44866e-19			AT5G04370	43.5982	12.2251	-1.83099	9.86158e-07	9.55021e-05			AT2G45220	221.849	103.272	-1.10225	1.02607e-16	9.86423e-15			AT4G27657	11.9318	52.6488	2.13779	4.07962e-06	0.000375612			AT1G62480	423.375	282.422	-0.581854	8.73998e-14	8.41901e-12			AT5G37500	90.635
AT1G74430	68.3831	220.791	1.6897	2.44119e-22	2.95135e-20			AT3G55290	61.4948	6.67044	-3.20095	3.51679e-21	4.25174e-19			AT3G10450	118.762	200.617	0.755992	1.00318e-06	9.67386e-05			AT5G38510	322.822	180.54	-0.838653	1.04451e-16	9.99894e-15			AT5G06530	212.211	134.3	-0.656369	4.05936e-06	0.000375612			AT2G22450	383.735	250.557	-0.611148	8.7729e-14	8.41901e-12			AT1G78860	23.7378
AT4G09750	94.4213	214.474	1.18261	2.502e-22	3.01211e-20			AT5G44780	89.6681	190.968	1.08992	3.73389e-21	4.49516e-19			AT5G15850	18.9456	68.3041	1.84309	1.01079e-06	9.70613e-05			AT5G22860	106.756	31.0144	-1.78726	1.15385e-16	1.09991e-14			AT2G28860	3.58236	27.367	2.91613	4.1318e-06	0.000377616			AT4G13495	202.197	351.556	0.795813	8.91901e-14	8.52312e-12			AT5G60930	226.812
AT1G26250	142.017	15.983	-3.15618	3.1094e-22	3.72762e-20			AT3G12520	193.928	442.476	1.18917	5.00204e-21	5.99657e-19			AT4G25580	1.00187	45.7864	5.5494	1.08936e-06	0.000104166			AT5G65110	310.457	524.102	0.754702	1.22215e-16	1.16012e-14			AT2G25780	47.9833	15.253	-1.64505	4.23717e-06	0.000385618			AT4G33550	75.5764	11.2646	-2.72071	9.08042e-14	8.63583e-12			AT3G12500	234.43
AT4G11570	377.779	603.763	0.676934	3.72735e-22	4.44973e-20			AT5G28080	145.638	41.9284	-1.79683	5.13542e-21	6.1307e-19			AT3G44320	218.834	310.397	0.50414	1.11799e-06	0.000106457			AT4G20320	177.009	399.776	1.17555	1.28872e-16	1.21819e-14			AT5G52750	9.40129	40.3818	2.08487	4.68669e-06	0.000424744			AT5G22860	72.5781	17.3275	-2.07282	9.11322e-14	8.63583e-12			AT5G26340	203.535
AT4G16860	433.453	691.673	0.672724	3.77436e-22	4.48708e-20			AT2G32560	336.851	522.145	0.633413	7.88006e-21	9.36808e-19			AT3G55290	31.9256	7.79854	-2.03613	1.12772e-06	0.000106936			AT5G41750	7.24947	94.8502	3.71095	1.30508e-16	1.22443e-14			AT4G31380	27.1932	2.02664	-3.75391	4.75361e-06	0.000429013			AT1G80420	296.699	169.738	-0.800447	9.31842e-14	8.79348e-12			AT5G42700	20.3823
AT3G23250	5.1776	86.1824	4.06809	3.81763e-22	4.5197e-20			AT1G79760	62.0193	9.53288	-2.69852	8.06064e-21	9.543e-19			AT1G75100	99.2416	168.505	0.761622	1.14716e-06	0.000108328			AT5G47450	142.335	44.806	-1.66847	1.30616e-16	1.22443e-14			AT1G03220	604.435	480.063	-0.332425	4.81674e-06	0.000431118			AT1G15290	434.343	805.155	0.889236	9.89567e-14	9.29946e-12			AT5G47560	567.25
AT5G24380	309.315	508.404	0.716923	4.24864e-22	5.00919e-20			AT4G26270	134.664	264.863	0.978457	8.65258e-21	1.02015e-18			AT5G35970	351.222	506.035	0.525455	1.18065e-06	0.00011103			AT4G30610	259.671	128.484	-1.01446	1.40428e-16	1.31097e-14			AT5G16910	408.979	548.286	0.42383	4.81088e-06	0.000431118			AT2G02120	49.796	9.40321	-2.39587	1.00289e-13	9.34711e-12			AT1G18370	208.023
AT4G13495	347.595	525.906	0.597241	4.58424e-22	5.38262e-20			AT3G08970	51.495	217.638	2.07892	9.06953e-21	1.0649e-18			AT1G53070	119.652	64.1933	-0.895796	1.21385e-06	0.000113683			AT1G63420	122.587	42.7899	-1.51532	1.51507e-16	1.40858e-14			AT3G07980	151.351	245.7	0.698017	4.85811e-06	0.000433031			AT5G10180	523.223	300.393	-0.799914	1.00193e-13	9.34711e-12			AT1G75900	113.053
AT1G73750	229.04	380.208	0.732061	4.83296e-22	5.65139e-20			AT3G20940	102.145	315.474	1.62625	9.28009e-21	1.08516e-18			AT1G60750	21.9114	0.317284	-6.0889	1.23325e-06	0.000115025			AT5G13180	263.771	136.745	-0.947289	1.56783e-16	1.45165e-14			AT1G28660	147.008	209.695	0.510007	5.11745e-06	0.00044161			AT5G10230	60.9536	9.72021	-2.62383	1.02235e-13	9.48943e-12			AT2G39350	160.625
AT2G46630	205.264	80.1074	-1.35514	6.35888e-22	7.40537e-20			AT3G26460	102.914	26.9638	-1.93147	9.43974e-21	1.09932e-18			AT4G26090	139.429	47.4645	-1.55312	1.2778e-06	0.000118695			AT4G08400	49.5542	3.106	-4.00438	1.68211e-16	1.55111e-14			AT1G33055	73.7332	25.0037	-1.55819	4.97574e-06	0.00044161			AT4G29750	204.96	329.02	0.681487	1.17528e-13	1.08644e-11			AT4G23180	126.044
AT5G41920	326.361	175.209	-0.897381	6.68901e-22	7.75817e-20			AT5G44400	148.973	49.1587	-1.59817	1.07062e-20	1.24174e-18			AT3G09940	176.697	294.575	0.737811	1.32743e-06	0.000122455			AT4G25434	48.4462	2.55112	-4.23631	1.80221e-16	1.6551e-14			AT1G67900	360.644	221.258	-0.70427	5.10873e-06	0.00044161			AT1G26761	42.1915	130.769	1.6331	1.18966e-13	1.09357e-11			AT5G21020	297.653
AT4G38950	538.96	259.458	-1.05366	7.35632e-22	8.49759e-20			AT4G06744	372.175	208.729	-0.833867	1.08324e-20	1.2513e-18			AT5G44973	14.5301	0	-6.45714	1.32904e-06	0.000122455			AT4G37409	65.8172	6.65414	-3.30192	1.92185e-16	1.75783e-14			AT1G68810	162.899	102.682	-0.662356	5.05814e-06	0.00044161			AT5G19240	57.8849	228.057	1.97294	1.19265e-13	1.09357e-11			AT2G38800	564.973
AT5G05290	5.93385	101.563	4.10402	8.48594e-22	9.76294e-20			AT3G02885	91.7469	13.7976	-2.72826	1.50869e-20	1.73573e-18			AT1G66800	113.456	212.43	0.904108	1.34186e-06	0.000123137			AT3G14940	963.203	395.422	-1.28408	1.94752e-16	1.77413e-14			AT3G23410	67.3362	110.529	0.710369	5.04679e-06	0.00044161			AT2G30600	1263.51	905.799	-0.479262	1.22859e-13	1.12198e-11			AT5G23910	115.204
AT1G79600	738.229	1035.74	0.48696	1.04553e-21	1.19803e-19			AT2G23620	74.3213	182.176	1.2967	2.13941e-20	2.45147e-18			AT2G40100	162.897	89.024	-0.872181	1.35863e-06	0.000124176			AT1G77520	70.211	10.8417	-2.69924	2.13107e-16	1.93354e-14			AT5G17350	11.8086	79.7576	2.75658	5.09724e-06	0.00044161			AT3G23050	499.694	321.203	-0.635919	1.27688e-13	1.1614e-11			AT2G37870	70.0866
AT5G04310	150.266	54.4823	-1.46632	1.15822e-21	1.32185e-19			AT3G49410	49.4554	141.113	1.5118	2.8702e-20	3.2757e-18			AT1G78340	153.788	56.6216	-1.44163	1.38065e-06	0.000125183			AT1G76790	442.394	177.268	-1.31851	2.3865e-16	2.15663e-14			AT5G24150	18.287	49.4809	1.43879	5.01688e-06	0.00044161			AT3G28740	277.609	24.3437	-3.5083	1.35223e-13	1.22501e-11			AT2G22810	0.980853
AT4G14060	95.5545	6.88377	-3.77325	1.54787e-21	1.75952e-19			AT5G43180	127.87	47.7837	-1.42002	3.77623e-20	4.29257e-18			AT5G41460	119.492	66.6134	-0.845021	1.37596e-06	0.000125183			AT2G46630	135.631	40.0352	-1.75486	2.44695e-16	2.20245e-14			AT5G26200	23.718	62.5013	1.39871	5.10681e-06	0.00044161			AT2G29630	915.683	680.247	-0.427125	1.40555e-13	1.26825e-11			AT3G21770	266.775
AT1G63420	242.095	118.097	-1.03366	1.64608e-21	1.85636e-19			AT1G14120	254.027	118.176	-1.10475	4.57788e-20	5.18318e-18			AT1G35310	29.6574	5.99054	-2.30874	1.39965e-06	0.000126401			AT3G19370	351.154	204.823	-0.77813	2.46565e-16	2.21048e-14			AT5G14060	277.612	369.011	0.410371	5.15438e-06	0.000443031			AT1G49210	38.8125	3.91045	-3.29561	1.49083e-13	1.33985e-11			AT3G19590	108.349
AT5G15410	815.587	567.151	-0.524391	1.64058e-21	1.85636e-19			AT3G45700	212.264	72.7798	-1.54525	5.056e-20	5.70188e-18			AT2G44300	124.554	66.0004	-0.921223	1.4582e-06	0.000130652			AT4G22070	75.1704	16.1093	-2.21655	2.63935e-16	2.35685e-14			AT2G15790	204.286	106.504	-0.939479	5.34471e-06	0.000457575			AT1G52000	24.0264	162.668	2.75666	1.7252e-13	1.54436e-11			AT4G37520	255.486
AT5G57610	221.431	431.223	0.962691	2.11625e-21	2.37719e-19			AT4G25434	55.0075	3.55601	-3.94187	5.11159e-20	5.74188e-18			AT4G16270	29.6984	5.43784	-2.45816	1.45354e-06	0.000130652			AT3G52180	316.484	159.848	-0.984024	2.72e-16	2.4193e-14			AT4G19420	516.579	365.411	-0.499838	5.47944e-06	0.000467262			AT5G37260	113.063	37.9836	-1.57284	1.83688e-13	1.63786e-11			AT5G61790	698.026
AT4G13010	277.285	444.06	0.679057	2.48713e-21	2.78285e-19			AT1G57590	80.6247	15.5342	-2.37642	6.63402e-20	7.42281e-18			AT1G48690	55.215	18.2604	-1.59633	1.46985e-06	0.000131179			AT1G53180	63.9488	160.721	1.33098	2.78837e-16	2.47038e-14			AT4G00780	313.009	233.374	-0.421067	5.50814e-06	0.000467868			AT3G55630	127.416	264.584	1.05262	2.02645e-13	1.79981e-11			AT3G25790	118.049
AT1G61740	926.219	676.505	-0.452361	2.51586e-21	2.804e-19			AT5G57800	676.959	920.493	0.444584	7.52648e-20	8.38849e-18			AT1G24260	50.0095	15.3099	-1.71036	1.55306e-06	0.000138064			AT1G51850	180.631	86.0175	-1.07158	2.86188e-16	2.51578e-14			AT1G73080	200.349	303.452	0.59904	5.887e-06	0.00049568			AT4G07960	27.4656	87.8756	1.67729	2.05535e-13	1.81834e-11			AT5G50450	64.5862
AT1G68050	329.203	557.834	0.761116	2.72738e-21	3.00454e-19			AT4G18910	153.571	291.427	0.924082	7.84803e-20	8.71284e-18			AT2G23340	96.0263	51.7389	-0.89068	1.5772e-06	0.000139124			AT3G15070	151.683	295.248	0.96024	2.86187e-16	2.51578e-14			AT5G25440	78.6382	127.168	0.689119	5.86219e-06	0.00049568			AT1G42540	142.289	265.803	0.901394	2.16233e-13	1.90554e-11			AT1G26250	22.0818
AT2G01180	256.166	472.53	0.883011	2.72133e-21	3.00454e-19			AT4G27710	271.517	433.82	0.676526	8.19973e-20	9.06802e-18			AT4G00780	443.083	334.369	-0.405813	1.57691e-06	0.000139124			AT4G29780	43.3777	443.197	3.3528	3.33429e-16	2.9197e-14			AT5G25610	415.036	299.573	-0.469817	5.90422e-06	0.00049568			AT1G04350	83.0517	187.909	1.17805	2.22725e-13	1.9476e-11			AT2G31730	33.542
AT2G02010	85.5801	9.2165	-3.20643	2.72512e-21	3.00454e-19			AT3G47010	139.672	258.783	0.888831	8.34263e-20	9.19043e-18			AT4G16260	323.343	205.204	-0.655013	1.59885e-06	0.000140489			AT3G43850	3.86226	52.7894	3.77323	3.35767e-16	2.92882e-14			AT2G01180	128.786	201.862	0.649389	6.03549e-06	0.000503523			AT4G32340	379.243	252.483	-0.585218	2.22049e-13	1.9476e-11			AT5G04230	160.908
AT1G24148	31.1904	114.977	1.87979	2.78569e-21	3.05697e-19			AT5G40420	5.71447	219.833	5.27411	8.45837e-20	9.28208e-18			AT1G68600	188.08	79.1256	-1.25057	1.79578e-06	0.000157186			AT5G59550	119.275	305.642	1.35598	3.46131e-16	3.00761e-14			AT4G29190	370.803	224.173	-0.723258	6.04414e-06	0.000503523			AT4G34900	54.6585	138.734	1.34655	2.30214e-13	2.00534e-11			AT3G56400	35.7644
AT1G74210	249.789	405.066	0.697726	2.99579e-21	3.27494e-19			AT4G36220	359.509	566.522	0.655641	8.62259e-20	9.42605e-18			AT4G00880	196.262	111.35	-0.81922	1.81914e-06	0.000158621			AT5G67160	50.2921	5.39655	-3.21959	5.05337e-16	4.37416e-14			AT2G32860	191.881	111.883	-0.776359	6.19405e-06	0.000513344			AT1G17050	73.8989	166.872	1.17016	2.32973e-13	2.0216e-11			AT4G24280	949.668
AT1G05810	250.782	133.987	-0.904602	3.06159e-21	3.3341e-19			AT4G12910	233.745	437.804	0.905458	9.08358e-20	9.89209e-18			AT4G29140	184.41	115.309	-0.679722	1.90251e-06	0.000165257			AT1G12780	219.074	485.831	1.1485	5.42561e-16	4.67845e-14			AT5G04190	39.0181	14.1297	-1.46981	6.20942e-06	0.000513344			AT1G23052	108.103	35.5466	-1.59767	2.3399e-13	2.02268e-11			AT5G13840	169.291
AT5G37260	456.157	259.99	-0.810906	3.12717e-21	3.39256e-19			AT5G24150	64.0833	222.569	1.79804	9.52984e-20	1.03386e-17			AT1G79410	107.279	54.0116	-0.995288	1.95875e-06	0.000169496			AT1G48130	25.2968	177.719	2.81252	5.80501e-16	4.98657e-14			AT1G16370	22.6635	49.1902	1.1138	6.73484e-06	0.000554664			AT1G44000	120.681	234.147	0.95364	2.35368e-13	2.02685e-11			AT5G28230	3.27762
AT3G47040	59.0434	178.25	1.59657	3.36449e-21	3.63619e-19			AT1G68540	151.457	59.4342	-1.34753	9.97647e-20	1.07821e-17			AT3G24050	285.285	208.809	-0.449498	2.00109e-06	0.000172503			AT1G35250	74.7576	16.8072	-2.15912	5.90961e-16	5.0572e-14			AT2G16660	305.074	160.449	-0.925962	6.94416e-06	0.000567995			AT3G02480	45.1499	117.006	1.37214	2.49696e-13	2.14209e-11			AT1G66760	157.255
AT5G06530	333.011	119.3	-1.47764	3.40723e-21	3.66849e-19			AT5G43620	47.4696	204.709	2.10809	1.24337e-19	1.33871e-17			AT4G19840	400.255	291.671	-0.4561	2.01357e-06	0.000172924			AT4G19120	299.554	135.564	-1.14226	6.12019e-16	5.21764e-14			AT4G36790	102.595	158.132	0.626625	6.94915e-06	0.000567995			AT4G40070	73.8959	18.9237	-1.96848	2.59103e-13	2.2144e-11			AT5G08150	4.99954
AT2G31880	522.389	901.432	0.786351	3.44602e-21	3.69631e-19			AT4G35160	290.175	135.733	-1.0957	1.25742e-19	1.34875e-17			AT1G12200	217.706	126.817	-0.780339	2.04111e-06	0.000173976			AT2G41010	31.5551	154.614	2.29196	6.39073e-16	5.42779e-14			AT1G13360	173.925	101.718	-0.772265	7.15992e-06	0.000581779			AT4G37870	1038.06	786.614	-0.400265	2.63151e-13	2.24055e-11			AT1G77230	116.497
AT3G54830	207.113	479.21	1.20801	3.48296e-21	3.72194e-19			AT1G76360	196.671	388.145	0.979103	1.28699e-19	1.37529e-17			AT5G47950	76.7261	141.587	0.884351	2.03977e-06	0.000173976			AT3G28345	522.004	260.14	-1.00578	6.741e-16	5.70384e-14			AT5G18060	24.1098	4.25919	-2.50289	7.17151e-06	0.000581779			AT1G17665	122.936	38.1069	-1.68018	2.97645e-13	2.52474e-11			AT3G13062	289.419
AT3G59080	226.422	454.621	1.00364	3.64779e-21	3.88354e-19			AT5G13180	399.739	236.187	-0.758385	1.33725e-19	1.42367e-17			AT2G42560	0.950595	39.5751	5.36218	2.13295e-06	0.000181125			AT1G44800	356.145	198.125	-0.84647	6.99288e-16	5.8949e-14			AT2G40610	103.111	44.7547	-1.20573	7.22827e-06	0.000584195			AT3G02380	11.4872	76.8671	2.73816	3.34035e-13	2.82284e-11			AT2G20670	326.652
AT5G62430	11.3441	114.539	3.34142	3.677e-21	3.90008e-19			AT5G13750	441.179	280.375	-0.653678	1.44195e-19	1.52943e-17			AT4G13580	102.712	160.411	0.64184	2.16044e-06	0.000182778			AT5G52320	56.8401	5.40739	-3.39512	7.10827e-16	5.96989e-14			AT3G21870	27.3366	56.4653	1.04202	7.29602e-06	0.000587479			AT5G23940	113.289	253.82	1.16221	3.35546e-13	2.82508e-11			AT3G15850	469.767
AT4G14680	282.647	448.606	0.665999	3.77523e-21	3.98944e-19			AT2G18450	52.5514	137.282	1.38481	1.44762e-19	1.52976e-17			AT3G13310	199.524	135.2	-0.559934	2.20004e-06	0.000185374			AT2G41090	248.135	115.237	-1.10654	7.34947e-16	6.1496e-14			AT1G59910	170.714	284.965	0.740747	7.34327e-06	0.000589094			AT1G31350	191.56	79.8565	-1.25939	3.59355e-13	3.00754e-11			AT5G67270	98.8515
AT2G39650	66.3067	257.607	1.95737	3.97243e-21	4.18233e-19			AT5G51190	77.8764	264.915	1.77002	1.67041e-19	1.75868e-17			AT5G20740	87.0369	33.3449	-1.3816	2.20741e-06	0.000185374			AT3G59340	61.6407	10.0016	-2.62086	7.40047e-16	6.16943e-14			AT4G17030	88.8021	46.4831	-0.929736	7.40523e-06	0.000591872			AT1G78270	277.324	128.242	-1.10665	3.60812e-13	3.00754e-11			AT5G05250	160.59
AT3G56880	319.513	602.704	0.915968	4.01538e-21	4.21202e-19			AT1G51420	218.441	77.5218	-1.49298	1.69078e-19	1.77358e-17			AT4G38550	741.669	486.031	-0.608984	2.27544e-06	0.000190135			AT3G09270	234.519	90.8009	-1.36755	7.68806e-16	6.36222e-14			AT3G47510	58.4773	28.9548	-1.01529	7.43592e-06	0.00059214			AT2G18370	164.266	73.4276	-1.15615	3.61714e-13	3.00754e-11			AT5G25190	32.9995
AT4G39940	306.68	598.553	0.963249	5.67252e-21	5.90688e-19			AT1G26250	142.017	20.0065	-2.82483	1.7031e-19	1.77995e-17			AT5G54040	77.517	32.0356	-1.27323	2.28081e-06	0.000190135			AT5G10695	20.6591	94.7682	2.19361	7.67168e-16	6.36222e-14			AT3G47960	95.817	178.862	0.900629	7.61882e-06	0.000604482			AT5G60860	220.686	112.315	-0.969542	3.6253e-13	3.00754e-11			AT1G23790	54.4932
AT5G42650	603.266	1013.47	0.747778	5.65779e-21	5.90688e-19			AT3G06510	785.644	546.538	-0.523357	1.78328e-19	1.85695e-17			AT5G53210	52.0577	93.7354	0.844215	2.37711e-06	0.000197439			AT3G21560	271.09	133.978	-1.01683	7.76175e-16	6.39976e-14			AT1G73920	327.534	425.802	0.379407	7.88658e-06	0.000623443			AT1G63750	140.824	279.433	0.990463	3.69414e-13	3.05347e-11			AT3G58550	217.186
AT3G54000	91.3909	215.765	1.2381	6.27808e-21	6.51368e-19			AT1G37130	2167.22	1678.35	-0.368823	1.98789e-19	2.06249e-17			AT5G63580	26.784	3.8221	-2.79198	2.40034e-06	0.000198643			AT1G69760	120.227	41.5494	-1.53045	8.18863e-16	6.72718e-14			AT1G68560	1072.77	872.399	-0.29786	8.15111e-06	0.000642011			AT4G15160	125.93	305.782	1.27974	3.83195e-13	3.15585e-11			AT2G36890	96.9859
AT3G10720	501.595	736.099	0.552289	6.7684e-21	6.99695e-19			AT1G71200	17.1919	82.1403	2.2577	2.11031e-19	2.18158e-17			AT4G31470	32.6562	8.05331	-2.01582	2.54393e-06	0.000209763			AT5G59520	277.483	143.219	-0.95439	8.3091e-16	6.80142e-14			AT2G16050	66.4512	31.744	-1.06826	8.29631e-06	0.00065108			AT5G25980	777.594	125.111	-2.63372	4.18901e-13	3.43742e-11			AT3G07430	229.969
AT2G22190	127.145	289.748	1.18888	8.51762e-21	8.77346e-19			AT1G05230	354.768	560.298	0.658608	2.21158e-19	2.278e-17			AT1G74210	213.365	312.746	0.551778	2.58145e-06	0.000212089			AT1G01190	48.3878	4.36091	-3.46898	8.92479e-16	7.27902e-14			AT1G18400	101.85	46.1346	-1.14521	8.48249e-06	0.000660378			AT5G06930	140.169	59.8961	-1.22194	4.45024e-13	3.63859e-11			AT3G27250	21.3733
AT1G72410	1248.21	890.387	-0.487704	8.86823e-21	9.10174e-19			AT1G66350	131.959	53.2658	-1.30856	2.29129e-19	2.35162e-17			AT1G17610	49.9512	16.6416	-1.59233	2.69772e-06	0.000217711			AT1G12740	167.801	58.6522	-1.51634	9.89108e-16	8.0381e-14			AT5G45280	117.44	189.518	0.691875	8.46688e-06	0.000660378			AT5G50160	287.729	175.457	-0.714202	4.9173e-13	4.00601e-11			AT1G47400	50.1172
AT2G37180	281.256	138.796	-1.01742	9.32882e-21	9.54014e-19			AT1G14780	158.325	295.201	0.899495	2.45467e-19	2.51027e-17			AT1G26560	117.646	53.7082	-1.13219	2.69251e-06	0.000217711			AT4G15760	318.449	161.929	-0.975336	1.03785e-15	8.404e-14			AT5G61820	469.083	362.335	-0.371275	8.50626e-06	0.000660378			AT3G57780	79.0647	154.354	0.966086	5.14237e-13	4.15944e-11			AT1G72680	171.045
AT5G40420	5.71447	240.597	5.40427	1.02878e-20	1.04833e-18			AT3G44260	147.568	383.76	1.381	2.54477e-19	2.59312e-17			AT2G21490	0	17.9694	6.65706	2.68953e-06	0.000217711			AT4G27170	0.723153	171.278	7.88909	1.11899e-15	9.02867e-14			AT1G29430	32.0932	10.3987	-1.63337	8.64208e-06	0.000668527			AT5G55820	107.007	199.503	0.899985	5.13356e-13	4.15944e-11			AT1G72250	151.212
AT1G16730	9.56276	68.2146	2.84387	1.19896e-20	1.21739e-18			AT4G08400	68.9335	9.12563	-2.92371	2.59096e-19	2.63079e-17			AT2G44670	226.259	149.491	-0.600831	2.67738e-06	0.000217711			AT1G78570	806.357	420.056	-0.94039	1.18343e-15	9.51461e-14			AT1G78060	306.021	221.152	-0.467542	8.77042e-06	0.000674956			AT1G03220	604.435	419.285	-0.528129	5.26386e-13	4.24256e-11			AT5G63560	256.282
AT5G26340	375.397	677.04	0.848966	1.37069e-20	1.38682e-18			AT5G39050	498.356	313.152	-0.670464	3.0256e-19	3.06122e-17			AT5G49890	327.002	432.267	0.401469	2.676e-06	0.000217711			AT1G34760	88.4279	211.923	1.26032	1.22978e-15	9.85221e-14			AT2G23100	98.53	164.279	0.74183	8.79084e-06	0.000674956			AT5G01600	657.361	359.925	-0.867164	5.46605e-13	4.3899e-11			AT1G13260	224.307
AT5G20150	98.5901	323.457	1.71418	1.71242e-20	1.72646e-18			AT4G03400	154.069	312.732	1.02162	3.83578e-19	3.86723e-17			AT5G23480	39.707	13.7088	-1.55143	2.74653e-06	0.000220867			AT2G31980	24.8035	94.7413	1.93188	1.57579e-15	1.25796e-13			AT3G14940	616.579	428.081	-0.524887	8.83134e-06	0.000674956			AT2G33790	124.3	18.4258	-2.7603	5.63775e-13	4.51179e-11			AT1G28370	13.7459
AT5G06930	307.366	174.588	-0.816746	1.90173e-20	1.91057e-18			AT5G66985	80.0439	14.7321	-2.43717	3.84991e-19	3.86781e-17			AT2G19900	10.7334	48.57	2.18489	2.85195e-06	0.000228538			AT3G54040	200.673	100.452	-0.999463	1.66558e-15	1.32496e-13			AT4G09430	0.262538	10.0571	4.98387	8.84983e-06	0.000674956			AT3G14940	616.579	340.155	-0.857329	5.78545e-13	4.6137e-11			AT1G33610	25.5368
AT4G37850	18.7523	100.352	2.4236	2.22258e-20	2.22508e-18			AT1G72070	51.8327	134.424	1.37029	3.8759e-19	3.88026e-17			AT1G21540	44.5191	15.9963	-1.46787	2.91101e-06	0.000232452			AT1G24260	45.5845	2.33704	-4.29771	1.792e-15	1.41556e-13			AT2G22430	574.382	465.725	-0.300056	9.19029e-06	0.00069602			AT1G31550	19.2903	91.6407	2.25723	6.14875e-13	4.88621e-11			AT1G47960	72.3553
AT4G08040	61.0452	227.439	1.89688	2.60038e-20	2.5942e-18			AT1G55200	105.984	218.86	1.04504	3.95487e-19	3.94547e-17			AT1G15125	306.366	72.76	-2.0739	3.04695e-06	0.000242456			AT1G74940	145.478	60.8524	-1.25606	1.79115e-15	1.41556e-13			AT3G60390	184.258	111.376	-0.725189	9.18849e-06	0.00069602			AT1G14730	79.7231	25.5708	-1.64392	6.77562e-13	5.36553e-11			AT1G08560	216.622
AT1G23710	163.825	359.701	1.13425	2.72405e-20	2.70811e-18			AT5G64170	8.67466	166.332	4.25797	4.31748e-19	4.29221e-17			AT4G15960	91.7088	47.9207	-0.936988	3.07397e-06	0.000243754			AT2G39930	458.74	286.097	-0.680317	2.08275e-15	1.6395e-13			AT4G40060	440.857	338.985	-0.378546	9.24213e-06	0.000697507			AT1G14250	7.58423	47.6941	2.6525	7.02849e-13	5.54638e-11			AT4G33220	369.376
AT4G01070	509.583	292.657	-0.798624	2.92299e-20	2.89579e-18			AT5G26920	59.5057	341.259	2.51962	5.50517e-19	5.45395e-17			AT3G47220	25.8779	64.2256	1.31132	3.10996e-06	0.000245751			AT1G32640	271.582	663.003	1.28706	2.16684e-15	1.69976e-13			AT4G13395	4.63922	35.3237	2.91993	9.70977e-06	0.000727729			AT3G19000	94.7628	183.451	0.952033	7.22503e-13	5.68168e-11			AT1G03860	271.079
AT3G05400	70.0122	242.879	1.79229	3.30025e-20	3.25822e-18			AT4G08040	61.0452	216.736	1.82785	5.61164e-19	5.54018e-17			AT5G56100	70.9487	130.496	0.879058	3.14033e-06	0.000247292			AT3G63380	49.1174	6.12896	-2.99456	2.18432e-15	1.70755e-13			AT5G65750	461.647	341.895	-0.434673	9.69629e-06	0.000727729			AT4G40010	46.1925	8.90921	-2.35532	7.6236e-13	5.97437e-11			AT3G21720	18.8966
AT4G25520	399.936	588.157	0.555632	3.63824e-20	3.57952e-18			AT5G62470	159.356	374.635	1.23241	6.05748e-19	5.95972e-17			AT2G35300	15.5354	73.6662	2.24626	3.19958e-06	0.00025109			AT2G24762	163.741	55.2757	-1.56375	2.20991e-15	1.7216e-13			AT2G37180	206.977	89.3306	-1.21206	9.87102e-06	0.000737263			AT3G03780	295.863	639.771	1.11152	7.71496e-13	6.02512e-11			AT4G18120	447.81
AT5G52750	23.7836	106.02	2.15213	3.76245e-20	3.68901e-18			AT3G14850	90.3581	25.5657	-1.82031	6.14826e-19	6.02826e-17			AT5G59670	145.437	17.3719	-3.06906	3.35519e-06	0.000262397			AT3G47800	235.196	388.786	0.725199	2.49793e-15	1.93929e-13			AT3TE63950	16.2325	1.9913	-3.01478	9.91267e-06	0.00073783			AT1G17360	158.363	289.616	0.869968	7.97962e-13	6.21039e-11			AT1G72940	89.7458
AT1G61380	178.747	361.704	1.01478	3.94396e-20	3.85373e-18			AT1G73805	14.9508	94.3934	2.64897	6.66997e-19	6.51738e-17			AT1G64780	225.754	136.308	-0.729348	3.37096e-06	0.000262727			AT3G16470	609.091	397.258	-0.616467	2.51878e-15	1.94878e-13			AT4G16680	118.972	66.6761	-0.832633	1.00891e-05	0.000748393			AT1G30510	207.467	378.771	0.866585	8.14204e-13	6.3151e-11			AT4G11880	58.0605
AT1G49130	405.782	171.354	-1.2439	4.43704e-20	4.32074e-18			AT2G44940	171.186	66.6497	-1.35996	7.21152e-19	7.02249e-17			AT2G28860	0.642837	30.6622	5.5674	3.56748e-06	0.000277094			AT1G04110	85.069	18.1137	-2.22463	2.53611e-15	1.95548e-13			AT1G67870	500.197	395.155	-0.339163	1.03629e-05	0.00076608			AT5G05690	813.37	544.631	-0.577953	8.539e-13	6.60038e-11			AT1G09910	168.345
AT5G27420	114.939	283.058	1.30189	4.49983e-20	4.36698e-18			AT4G23570	328.44	545.494	0.731719	7.58002e-19	7.35623e-17			AT2G28490	12.7178	139.7	3.46009	3.62526e-06	0.000280625			AT2G46510	112.02	236.84	1.07947	2.65327e-15	2.03886e-13			AT2G23170	172.356	22.9333	-2.91024	1.04416e-05	0.00076717			AT5G57565	151.508	55.2091	-1.45459	8.57752e-13	6.60761e-11			AT1G23480	146.553
AT2G43050	111.892	33.3746	-1.74287	4.69281e-20	4.53882e-18			AT5G24470	320.387	538.05	0.749592	7.63636e-19	7.38578e-17			AT3G20830	105.492	59.3599	-0.82738	3.6863e-06	0.000284383			AT1G68570	212.711	89.9287	-1.24136	2.7845e-15	2.13246e-13			AT5G42900	340.576	170.371	-0.998678	1.04485e-05	0.00076717			AT4G04830	138.928	245.947	0.821105	9.19893e-13	7.06228e-11			AT2G26250	689.642
AT5G39670	14.1118	77.4075	2.45571	5.67846e-20	5.47358e-18			AT4G01390	162.404	0.237768	-9.12844	7.87892e-19	7.59464e-17			AT1G11350	292.037	203.894	-0.517783	3.82863e-06	0.000294365			AT1G11600	192.543	81.3358	-1.24399	2.88867e-15	2.20476e-13			AT3G06370	92.0631	49.3033	-0.898241	1.06896e-05	0.000782218			AT2G19570	218.539	117.205	-0.896414	9.73529e-13	7.44881e-11			AT1G08900	117.548
AT2G05812	335.556	194.558	-0.790267	6.15814e-20	5.91596e-18			AT3G29670	140.176	40.3192	-1.79954	8.21671e-19	7.89357e-17			AT5G40420	7.86795	104.739	3.73991	3.8731e-06	0.000296781			AT4G15480	47.9503	1.78781	-4.7358	2.96346e-15	2.25422e-13			AT5G39080	145.409	87.179	-0.74023	1.07723e-05	0.000785616			AT4G23990	9.02249	59.4903	2.73283	1.01704e-12	7.75556e-11			AT1G64760	84.7839
AT3G55980	395.621	1134.36	1.51975	6.40981e-20	6.13707e-18			AT3G43790	118.53	227.335	0.94012	8.52253e-19	8.15989e-17			AT5G38990	317.064	220.718	-0.522891	3.94191e-06	0.00030104			AT1G60730	195.221	91.9933	-1.08513	3.07539e-15	2.33152e-13			AT2G35650	156.31	215.533	0.465421	1.09035e-05	0.000792514			AT2G19450	358.457	224.333	-0.672467	1.02969e-12	7.82562e-11			AT2G38270	225.503
AT4G39070	240.478	81.0567	-1.5703	6.5664e-20	6.26597e-18			AT4G27652	67.1032	194.343	1.53772	8.82451e-19	8.42077e-17			AT1G18710	104.227	38.6168	-1.43258	4.05073e-06	0.000308316			AT3G56330	79.1178	20.5532	-1.94294	3.10773e-15	2.34816e-13			AT2G22810	10.3887	0.236705	-5.09059	1.09595e-05	0.000793925			AT4G20240	28.6555	112.445	1.97778	1.05285e-12	7.9749e-11			AT2G42750	444.261
AT1G64970	105.555	231.072	1.13295	6.84626e-20	6.51125e-18			AT2G43700	54.8086	159.177	1.53376	9.36539e-19	8.90711e-17			AT4G02200	191.183	109.41	-0.805362	4.13273e-06	0.000313509			AT4G34610	261.632	133.271	-0.973296	3.61332e-15	2.72107e-13			AT5G67030	452.83	587.561	0.37681	1.11793e-05	0.000807146			AT4G31730	87.5945	27.974	-1.64333	1.10914e-12	8.37329e-11			AT1G62570	354.918
AT5G41750	26.0616	317.573	3.60582	7.69834e-20	7.29731e-18			AT2G15880	646.872	1159.81	0.842165	9.91604e-19	9.39949e-17			AT3G25795	19.0778	2.40163	-2.99248	4.14934e-06	0.000313723			AT5G25810	74.5194	19.2673	-1.94979	3.71407e-15	2.78765e-13			AT2G39310	721.925	592.03	-0.286052	1.16687e-05	0.000839684			AT3G14560	88.7845	29.0247	-1.61222	1.14734e-12	8.6329e-11			AT2G35300	8.80265
AT2G28500	6.37324	59.3388	3.21261	8.9972e-20	8.50026e-18			AT5G44750	766.572	1016.14	0.406355	1.29478e-18	1.22327e-16			AT1G12570	34.6075	10.7058	-1.68549	4.21953e-06	0.000317974			AT3G48920	64.4443	12.4488	-2.38097	3.92143e-15	2.93354e-13			AT2G34620	161.679	226.088	0.484669	1.204e-05	0.000863528			AT1G11720	203.359	366.304	0.848369	1.16331e-12	8.72409e-11			AT3G62740	136.346
AT1G28600	290.359	491.585	0.757179	9.17776e-20	8.62896e-18			AT3G30875	286.709	133.55	-1.10182	1.31831e-18	1.24138e-16			AT2G34610	21.9741	0.881597	-4.61673	4.26532e-06	0.00031931			AT2G27660	127.484	24.943	-2.35361	4.10139e-15	3.05804e-13			AT1G30250	19.9818	2.20269	-3.15817	1.21026e-05	0.000865155			AT2G41660	163.282	75.5914	-1.10742	1.17717e-12	8.79888e-11			AT4G02290	290.895
AT5G63380	242.693	390.546	0.686819	9.1939e-20	8.62896e-18			AT5G02030	209.437	353.007	0.75246	1.34717e-18	1.26439e-16			AT3G02480	48.2691	169.954	1.8163	4.25447e-06	0.00031931			AT5G10180	672.476	426.41	-0.657217	4.22418e-15	3.13923e-13			AT3G59410	202.743	285.143	0.490015	1.22109e-05	0.00087003			AT2G33060	176.083	78.2263	-1.17056	1.20474e-12	8.97535e-11			AT5G55820	136.044
AT5G66070	128.792	295.552	1.1973	1.00245e-19	9.37768e-18			AT3G26170	28.568	89.2922	1.63915	1.43009e-18	1.33781e-16			AT2G45830	121.153	71.7888	-0.754217	4.45902e-06	0.000332716			AT5G01300	7.68391	82.8689	3.42857	4.72676e-15	3.50121e-13			AT1G15670	298.243	181.841	-0.713486	1.23411e-05	0.000876419			AT2G01530	322.497	192.559	-0.740298	1.34183e-12	9.96389e-11			AT1G35730	0.486774
AT3G63380	177.692	39.3398	-2.18032	1.0827e-19	1.00953e-17			AT4G02330	91.819	223.402	1.28125	1.52622e-18	1.42308e-16			AT2G18450	28.8208	67.9883	1.24177	4.79993e-06	0.000356983			AT3G22800	67.3437	12.9571	-2.38556	5.06507e-15	3.73954e-13			AT3G08040	63.9907	31.933	-1.00287	1.24864e-05	0.000883843			AT3G02110	237.856	359.215	0.591534	1.37303e-12	1.01622e-10			AT2G21650	23.2753
AT2G29320	165.852	299.202	0.851372	1.29862e-19	1.20691e-17			AT2G18980	350.919	215.487	-0.702654	1.54264e-18	1.4337e-16			AT1G66930	4.55571	27.0919	2.58089	4.82409e-06	0.000357612			AT3G24460	231.436	93.7539	-1.30497	5.36476e-15	3.9479e-13			AT5G18290	18.3853	43.8452	1.26045	1.27257e-05	0.000897849			AT1G10740	167.155	274.055	0.717038	1.54023e-12	1.13626e-10			AT3G17330	197.798
AT1G01340	233.563	93.1387	-1.33013	1.39589e-19	1.29311e-17			AT4G30150	319.367	538.532	0.752171	1.58386e-18	1.46723e-16			AT3G59010	100.05	38.3689	-1.38341	4.88004e-06	0.000360584			AT4G25140	8.90039	257.862	4.85631	5.82911e-15	4.27569e-13			AT2G05940	95.1322	168.409	0.824729	1.28364e-05	0.000902718			AT4G21990	148.942	450.662	1.59542	1.68053e-12	1.23573e-10			AT4G14150	67.0587
AT1G76650	69.5628	271.173	1.96309	1.42367e-19	1.31457e-17			AT3G26220	118.103	279.594	1.24037	1.64659e-18	1.5204e-16			AT1G65730	29.769	67.1152	1.17134	4.96844e-06	0.000365928			AT3G44450	102.035	13.3197	-2.9347	6.24881e-15	4.56871e-13			AT3G47040	18.6745	48.7737	1.37815	1.29037e-05	0.00090451			AT1G32900	95.2171	234.131	1.30531	1.6946e-12	1.24205e-10			AT1G10890	323.84
AT1G77450	273.583	97.8825	-1.47998	1.68056e-19	1.54676e-17			AT5G03160	284.088	445.373	0.647792	1.67703e-18	1.54352e-16			AT2G47180	114.217	54.5953	-1.06349	5.1465e-06	0.000377819			AT2G36570	225.251	111.561	-1.01208	6.75746e-15	4.92467e-13			AT1G31130	274.548	362.189	0.397352	1.31405e-05	0.000916997			AT1G50240	100.395	224.423	1.15779	1.70855e-12	1.24824e-10			AT4G38340	21.7929
AT3G56710	26.3511	107.427	2.02487	1.68659e-19	1.54733e-17			AT2G07680	455.604	260.071	-0.807545	1.72149e-18	1.57934e-16			AT1G43605	24.5624	3.23538	-2.90717	5.25358e-06	0.000384441			AT5G09760	196.324	82.3469	-1.25415	7.85542e-15	5.70642e-13			AT1G73300	23.4423	56.4074	1.26243	1.31665e-05	0.000916997			AT5G05170	1695.98	1281.67	-0.402878	1.72788e-12	1.25624e-10			AT5G08760	14.2078
AT1G21520	30.1931	116.904	1.95024	1.96494e-19	1.79691e-17			AT5G06320	318.2	514.784	0.694009	1.74015e-18	1.59135e-16			AT1G21050	9.35884	28.7648	1.61772	5.37624e-06	0.000392155			AT4G14060	52.9837	1.2466	-5.36732	8.85141e-15	6.40933e-13			AT1G34180	16.7781	39.2505	1.22566	1.32092e-05	0.000917026			AT5G21170	545.292	354.778	-0.618236	1.73061e-12	1.25624e-10			AT2G04530	98.2944
AT1G74100	389.131	597.511	0.617745	2.09901e-19	1.91338e-17			AT3G51240	206.71	78.5792	-1.39568	1.76644e-18	1.61022e-16			AT4G04020	389.805	296.141	-0.396295	5.42785e-06	0.000394655			AT1G65960	877.489	617.677	-0.506772	9.22217e-15	6.65646e-13			AT3G51770	220.255	309.928	0.495387	1.35905e-05	0.000940477			AT1G65500	3.91795	39.1941	3.31922	1.87633e-12	1.35767e-10			AT1G14360	126.492
AT5G59130	73.9039	232.3	1.65374	2.26862e-19	2.06141e-17			AT2G08650	60.2544	8.37517	-2.8481	1.83569e-18	1.66802e-16			AT5G10250	88.5095	37.8942	-1.22189	5.47361e-06	0.000396715			AT2G33050	159.953	58.7253	-1.44417	9.58408e-15	6.89565e-13			AT3G04640	47.5262	105.674	1.15449	1.40808e-05	0.000971306			AT2G47890	243.174	149.116	-0.705096	1.91642e-12	1.38199e-10			AT4G01730	75.6401
AT5G16720	360.449	208.241	-0.792183	2.32592e-19	2.10677e-17			AT1G36370	353.239	521.404	0.560397	1.91619e-18	1.73564e-16			AT1G60740	26.1571	6.92773	-1.92335	5.49849e-06	0.000397253			AT4G31210	334.206	168.225	-0.989298	9.83681e-15	7.05502e-13			AT1G42470	306.834	409.804	0.418829	1.45142e-05	0.000994868			AT5G66440	102.959	45.2419	-1.19424	1.92215e-12	1.38199e-10			AT3G10690	299.872
AT1G73010	27.5271	202.171	2.87448	2.43441e-19	2.19806e-17			AT4G25400	81.3117	21.4599	-1.92093	2.27145e-18	2.05092e-16			AT3G22840	96.064	39.7022	-1.27685	5.55167e-06	0.000399826			AT1G79410	132.457	26.9325	-2.29651	1.01041e-14	7.22378e-13			AT2G36390	550	448.457	-0.293066	1.45004e-05	0.000994868			AT4G13280	60.2287	9.28513	-2.67808	2.14674e-12	1.53859e-10			AT4G25480	29.2309
AT1G62430	376.421	574.486	0.610595	2.57654e-19	2.31905e-17			AT2G31280	543.824	364.264	-0.578654	2.52317e-18	2.27101e-16			AT5G14450	243.844	140.391	-0.793988	5.66082e-06	0.000406401			AT1G25440	620.761	379.609	-0.709165	1.10234e-14	7.85615e-13			AT1G24150	80.3426	126.411	0.651846	1.45823e-05	0.000996382			AT3G48530	633.288	441.51	-0.519119	2.19965e-12	1.57154e-10			AT3G06880	356.44
AT1G15670	410.468	260.938	-0.653989	2.59335e-19	2.32684e-17			AT1G07135	134.336	297.104	1.14656	3.23473e-18	2.9023e-16			AT1G78410	23.2904	0.568185	-5.29009	5.7508e-06	0.000411562			AT3G47780	166.907	70.4625	-1.24403	1.16196e-14	8.255e-13			AT1G56580	226.525	153.45	-0.559338	1.55826e-05	0.00106138			AT1G05230	139.046	256.882	0.885152	2.5275e-12	1.80009e-10			AT4G18970	347.836
AT5G25265	785.503	569.544	-0.463303	2.75801e-19	2.46682e-17			AT2G39850	217.233	67.684	-1.68055	3.342e-18	2.98915e-16			AT2G39690	111.426	65.5172	-0.769589	5.82738e-06	0.000415735			AT4G39210	179.177	80.0101	-1.16104	1.16985e-14	8.285e-13			AT1G72800	81.2961	39.1269	-1.0534	1.57711e-05	0.00107085			AT5G10470	200.87	416.846	1.05216	2.77068e-12	1.9671e-10			AT1G13990	204.268
AT3G49950	73.1595	15.6788	-2.22631	2.8962e-19	2.58232e-17			AT1G32560	7.73017	95.7383	3.63461	3.436e-18	3.06363e-16			AT1G78570	821.148	601.092	-0.450448	5.86721e-06	0.000417269			AT5G38850	68.1524	152.224	1.15843	1.18649e-14	8.37659e-13			AT1G29690	169.567	273.041	0.686162	1.59084e-05	0.0010768			AT3G09600	9.55518	52.606	2.47198	2.79811e-12	1.98036e-10			AT3G23940	440.055
AT2G36220	227.489	448.14	0.978166	3.10389e-19	2.75032e-17			AT4G25490	4.10086	81.6207	4.31399	3.84976e-18	3.42185e-16			AT4G06744	276.168	183.669	-0.58893	6.12169e-06	0.00043401			AT1G07615	56.1414	152.757	1.4449	1.22571e-14	8.62652e-13			AT3G21755	56.5862	26.6313	-1.08988	1.60746e-05	0.00108466			AT1G03620	59.7353	13.788	-2.1196	3.20789e-12	2.26268e-10			AT1G44750	197.775
AT5G49520	83.5694	228.929	1.45368	3.09506e-19	2.75032e-17			AT1G42540	291.055	456.278	0.648053	3.88194e-18	3.43973e-16			AT1G60390	179.034	104.447	-0.777817	6.14594e-06	0.000434377			AT5G62220	216.137	79.9002	-1.435	1.24766e-14	8.75374e-13			AT2G15680	55.026	26.137	-1.07694	1.62456e-05	0.00109016			AT1G52290	107.123	209.945	0.974517	3.21699e-12	2.26268e-10			AT3G48500	346.687
AT4G19170	242.198	582.946	1.26808	3.14327e-19	2.77658e-17			AT3G43270	268.354	150.572	-0.833136	4.02585e-18	3.55621e-16			AT5G58780	21.3403	2.72971	-2.97979	6.22322e-06	0.000437123			AT5G54280	242.431	404.488	0.737732	1.29849e-14	9.08218e-13			AT4G21840	1.84863	16.7101	3.18584	1.62568e-05	0.00109016			AT2G06050	110.353	330.043	1.58246	3.24308e-12	2.27397e-10			AT5G53990	59.4702
AT5G40450	4827.64	3398.88	-0.506442	3.96303e-19	3.48992e-17			AT2G02930	10.4208	65.3449	2.63852	4.84455e-18	4.26619e-16			AT5G65630	933.338	732.147	-0.34985	6.20561e-06	0.000437123			AT5G24090	82.8541	23.106	-1.84072	1.30341e-14	9.08848e-13			AT3G55760	205.5	144.529	-0.506795	1.66157e-05	0.00111079			AT5G18700	95.3645	231.073	1.27563	3.31448e-12	2.31686e-10			AT3G03300	269.07
AT3G11020	51.4845	127.76	1.30947	4.32669e-19	3.79843e-17			AT4G13280	90.4743	20.7792	-2.123	5.03716e-18	4.42216e-16			AT1G05835	75.5044	39.3077	-0.944714	6.25484e-06	0.000437993			AT2G40330	53.845	8.01913	-2.75415	1.3419e-14	9.32808e-13			AT1G64660	260.45	161.461	-0.691009	1.67816e-05	0.00111843			AT1G60260	53.5192	142.906	1.41333	3.35921e-12	2.3409e-10			AT5G02490	140.388
AT4G18910	153.571	288.385	0.909851	4.37096e-19	3.82553e-17			AT5G25450	27.4657	132.689	2.27308	5.07896e-18	4.44518e-16			AT1G26920	229.063	156.142	-0.554436	6.30394e-06	0.000438856			AT2G28900	254.076	130.837	-0.958524	1.43528e-14	9.94655e-13			AT3G07195	10.5566	30.9086	1.5369	1.72667e-05	0.00113677			AT5G57030	165.781	282.354	0.764688	3.38445e-12	2.35126e-10			AT2G18370	182.289
AT2G42380	104.819	272.754	1.38097	4.39718e-19	3.83671e-17			AT1G69570	8.65506	54.6634	2.65109	5.60886e-18	4.89395e-16			AT1G78060	444.655	323.147	-0.459084	6.30719e-06	0.000438856			AT4G01250	40.7803	173.342	2.0876	1.51161e-14	1.04435e-12			AT3G44120	3.39933	17.2539	2.34013	1.7265e-05	0.00113677			AT4G24350	41.8433	119.157	1.51238	3.40936e-12	2.36132e-10			AT2G25735	13.7989
AT3G48350	198.346	330.079	0.733578	4.42094e-19	3.84568e-17			AT5G13930	646.967	309.824	-1.06152	5.7563e-18	5.00728e-16			AT3G08030	613.633	486.526	-0.334273	6.32502e-06	0.000438856			AT5G03700	100.236	29.1907	-1.78314	1.51778e-14	1.04542e-12			AT4G21903	7.49653	25.176	1.77157	1.72386e-05	0.00113677			AT5G01220	226.113	375.04	0.73182	3.50304e-12	2.41881e-10			AT2G28630	69.1917
AT5G59550	318.553	564.634	0.825732	4.94935e-19	4.29225e-17			AT1G64600	134.619	246.656	0.871949	6.14456e-18	5.32877e-16			AT1G56510	594.803	303.639	-0.968956	6.35047e-06	0.000439283			AT1G09570	583.508	1056.61	0.85647	1.60174e-14	1.09989e-12			AT5G55410	0.955823	15.2654	3.895	1.7136e-05	0.00113677			AT3G50380	271.029	427.03	0.654032	3.53848e-12	2.42847e-10			AT1G64110	57.876
AT1G57800	1.52869	83.6867	5.764	5.06803e-19	4.38185e-17			AT2G38790	66.9014	164.616	1.2983	6.67445e-18	5.77077e-16			AT5G02810	764.007	978.847	0.356694	6.37112e-06	0.000439376			AT2G18570	83.9261	23.3299	-1.85336	1.63502e-14	1.11934e-12			AT1G35210	4.47389	29.5485	2.68762	1.73794e-05	0.00114072			AT3G63200	275.301	137.897	-0.997923	3.53207e-12	2.42847e-10			AT4G23515	12.3521
AT3G43270	268.354	147.133	-0.867175	5.22217e-19	4.50148e-17			AT4G36030	82.0693	207.829	1.3401	6.71554e-18	5.78875e-16			AT2G26710	97.2083	173.039	0.831716	6.43214e-06	0.000442244			AT1G14090	42.6763	111.242	1.3824	1.6872e-14	1.15158e-12			AT1G80840	31.7244	156.774	2.3054	1.78636e-05	0.00116896			AT5G05290	1.29882	42.9131	5.0352	4.04259e-12	2.76606e-10			AT5G18570	308.282
AT5G59820	80.7031	254.95	1.66062	5.41011e-19	4.64943e-17			AT4G22990	277.1	421.521	0.60657	6.89742e-18	5.92763e-16			AT1G79320	21.6435	57.745	1.4179	6.46164e-06	0.000442934			AT5G15740	297.942	170.165	-0.807703	1.84372e-14	1.25461e-12			AT1G15960	90.1827	50.7229	-0.830525	1.79501e-05	0.00117108			AT5G55700	380.659	225.627	-0.752492	4.304e-12	2.93605e-10			AT5G35935	4.69248
AT2G43920	96.2848	192.437	0.996307	5.54486e-19	4.75093e-17			AT1G04980	230.885	412.118	0.835744	7.1078e-18	6.09009e-16			AT2G45600	53.4985	22.8059	-1.22197	6.72386e-06	0.000459524			AT4G22517	171.356	61.1133	-1.48707	1.93879e-14	1.31535e-12			AT5G42200	73.5314	36.8219	-0.997234	1.8128e-05	0.00117914			AT1G14580	123.006	222.114	0.849523	4.33651e-12	2.94935e-10			AT5G17170	353.229
AT4G26150	198.67	71.9353	-1.46777	5.58886e-19	4.77429e-17			AT3G14210	688.601	124.924	-2.46226	7.32413e-18	6.25665e-16			AT1G60050	16.0665	57.145	1.82861	6.82457e-06	0.000463851			AT1G78000	714.771	405.347	-0.818065	1.98603e-14	1.34336e-12			AT3G46640	527.415	365.306	-0.529514	1.82368e-05	0.00118266			AT3G23570	106.586	188.666	0.82433	4.39386e-12	2.9794e-10			AT2G23300	86.9523
AT3G50240	755.581	536.892	-0.492666	6.03063e-19	5.1363e-17			AT4G37590	665.278	892.613	0.424401	7.51777e-18	6.40289e-16			AT2G08650	29.6757	7.76922	-1.93238	6.82793e-06	0.000463851			AT2G21650	49.8742	5.68818	-3.13784	2.01787e-14	1.36083e-12			AT2G41640	128.551	223.302	0.7962	1.83048e-05	0.00118353			AT1G73870	31.8987	91.1088	1.52508	4.469e-12	3.02131e-10			AT3G26280	294.122
AT1G09070	546.858	827.867	0.597809	6.16509e-19	5.23519e-17			AT1G01340	233.563	98.4074	-1.24694	7.65368e-18	6.49925e-16			AT5G53380	10.0131	0	-5.91991	6.91889e-06	0.000468631			AT4G16260	329.956	140.302	-1.23487	2.09625e-14	1.40948e-12			AT3G02840	1.03628	22.3608	4.42289	1.90494e-05	0.00122801			AT4G23680	221.149	96.1579	-1.1968	4.60907e-12	3.10673e-10			AT2G22770	176.988
AT4G34250	245.331	391.71	0.674991	6.47438e-19	5.48152e-17			AT1G21100	416.284	254.997	-0.706711	7.80576e-18	6.60873e-16			AT3G29250	214.293	318.421	0.570638	7.0374e-06	0.000475072			AT4G35030	108.577	40.1448	-1.43615	2.14124e-14	1.43546e-12			AT5G66052	287.248	209.719	-0.452503	1.91362e-05	0.00122994			AT1G17220	626.442	911.723	0.540581	4.74055e-12	3.18588e-10			AT1G11070	22.277
AT3G61210	287.023	134.04	-1.09965	7.20835e-19	6.08487e-17			AT4G12545	217.612	347.441	0.674957	8.57296e-18	7.2368e-16			AT4G33110	197.414	268.128	0.441221	7.05573e-06	0.000475072			AT1G11850	97.4492	32.2238	-1.59208	2.2661e-14	1.51467e-12			AT3G28340	39.7991	78.8192	0.986661	1.93503e-05	0.00123637			AT3G62040	290.618	158.351	-0.875041	4.896e-12	3.28061e-10			AT1G54970	172.693
AT1G51610	404.952	594.533	0.552892	7.26404e-19	6.1138e-17			AT1G45015	87.6743	183.433	1.06456	9.13741e-18	7.69052e-16			AT1G49750	540.386	375.227	-0.526279	7.22466e-06	0.000484574			AT1G09070	368.085	628.62	0.771306	2.45325e-14	1.63492e-12			AT5G09870	373.255	497.743	0.41549	1.93249e-05	0.00123637			AT1G60470	55.0587	6.66838	-3.01081	5.29714e-12	3.53893e-10			AT1G60550	290.58
AT3G49580	28.6134	173.926	2.59757	7.79058e-19	6.53767e-17			AT3G48920	92.4311	29.6774	-1.64124	9.26704e-18	7.77668e-16			AT2G37030	20.6519	1.85198	-3.51224	7.23944e-06	0.000484574			AT1G64110	29.5984	136.984	2.21007	2.60336e-14	1.72986e-12			AT3G52400	191.49	275.279	0.525427	1.9551e-05	0.00124551			AT4G19530	1122.51	705.592	-0.669073	5.31619e-12	3.54121e-10			AT3G18980	157.036
AT3G23430	962.753	719.898	-0.417859	7.96646e-19	6.66566e-17			AT4G15570	319.61	473.967	0.568543	9.55704e-18	7.99652e-16			AT2G37180	139.106	78.9798	-0.816638	7.36459e-06	0.000491505			AT5G59320	91.6609	15.0031	-2.60339	2.6903e-14	1.78238e-12			AT1G05030	106.072	67.1725	-0.661067	1.9707e-05	0.00124811			AT2G33830	473.87	322.425	-0.553657	5.49197e-12	3.64757e-10			AT3G54750	166.68
AT5G65683	401.658	245.936	-0.705149	8.02908e-19	6.69842e-17			AT2G42380	104.819	262.481	1.32516	1.02929e-17	8.58702e-16			AT1G37130	1525.19	1224.29	-0.317741	7.47947e-06	0.000497713			AT5G63780	387.824	213.493	-0.861415	2.77202e-14	1.83115e-12			AT1G29340	320.74	414.19	0.368781	1.96859e-05	0.00124811			AT5G38930	39.1488	3.7529	-3.39111	5.74397e-12	3.80378e-10			AT4G25830	72.9567
AT3G23410	163.092	310.391	0.926186	8.18683e-19	6.8101e-17			AT2G23690	128.535	43.1555	-1.57763	1.08469e-17	9.02288e-16			AT5G18470	66.2306	15.5902	-2.08678	7.58239e-06	0.00050309			AT2G28250	209.455	104.241	-1.00567	2.83984e-14	1.87048e-12			AT1G23052	108.103	58.5961	-0.882702	2.01514e-05	0.00127253			AT5G67030	452.83	678.367	0.582761	6.16009e-12	4.06745e-10			AT4G39470	62.1341
AT4G36520	825.692	586.13	-0.49444	8.39488e-19	6.96287e-17			AT5G06530	333.011	133.248	-1.32074	1.11459e-17	9.24466e-16			AT4G17860	18.3917	1.81105	-3.35361	7.60939e-06	0.000503414			AT3G45680	102.217	31.6106	-1.69317	2.88216e-14	1.88735e-12			AT3G04730	543.478	439.146	-0.305028	2.02856e-05	0.00127728			AT4G14060	41.338	2.68993	-3.90238	6.26167e-12	4.12251e-10			AT5G48775	65.6521
AT5G65390	239.383	121.447	-0.978151	8.53176e-19	7.05589e-17			AT2G20180	314.258	477.878	0.604379	1.13287e-17	9.36898e-16			AT1G65060	209.577	116.424	-0.849683	7.6599e-06	0.000505287			AT4G11190	161.546	55.7756	-1.53394	2.87971e-14	1.88735e-12			AT2G35300	9.65675	29.2863	1.59785	2.10485e-05	0.00132148			AT1G64660	260.45	119.524	-1.11909	6.71511e-12	4.40823e-10			AT1G23090	87.5333
AT5G10230	141.755	45.9475	-1.61898	8.66773e-19	7.14762e-17			AT2G05540	317.769	168.709	-0.913684	1.16352e-17	9.5947e-16			AT2G28760	195.368	127.231	-0.617985	7.70094e-06	0.000506526			AT2G19650	111.795	30.7042	-1.867	2.91552e-14	1.8982e-12			AT4G33550	75.5764	28.4477	-1.40511	2.12064e-05	0.00132755			AT5G62280	186.55	68.5401	-1.4399	6.87849e-12	4.50243e-10			AT4G05190	180.976
AT3G30875	286.709	131.949	-1.11605	8.73166e-19	7.17959e-17			AT1G74810	66.3552	10.5068	-2.6566	1.18909e-17	9.77731e-16			AT5G22500	321.861	207.321	-0.633298	7.93423e-06	0.000520366			AT3G20440	147.028	51.6825	-1.50474	2.91018e-14	1.8982e-12			AT4G19690	2.5611	53.4323	4.37118	2.17445e-05	0.0013534			AT2G23030	150.348	79.1573	-0.927451	7.26843e-12	4.74396e-10			AT5G63420	273.187
AT5G01180	45.1554	121.347	1.42106	9.05902e-19	7.42736e-17			AT4G05100	81.7013	22.9589	-1.83059	1.45839e-17	1.19572e-15			AT1G20640	289.064	380.71	0.396722	8.0999e-06	0.000529706			AT4G12550	166.413	284.939	0.775308	2.9903e-14	1.94129e-12			AT5G22450	414.207	504.134	0.28341	2.16925e-05	0.0013534			AT5G02150	211.224	125.532	-0.748155	7.58713e-12	4.93774e-10			AT3G14170	60.1617
AT5G35735	380.873	732.012	0.942397	1.05804e-18	8.64983e-17			AT3G54000	91.3909	199.787	1.12595	1.59454e-17	1.30359e-15			AT4G10770	321.997	437.74	0.441266	8.12906e-06	0.000530089			AT5G66420	409.9	244.711	-0.74327	3.02456e-14	1.9579e-12			AT1G10740	167.155	226.612	0.440659	2.28201e-05	0.00141629			AT3G42800	62.005	10.9426	-2.48462	8.09292e-12	5.25182e-10			AT4G25700	178.101
AT1G69220	907.166	658.184	-0.464372	1.13414e-18	9.24548e-17			AT4G08410	107.092	15.0023	-2.83355	1.92487e-17	1.56916e-15			AT3G54830	182.842	287.377	0.652147	8.21186e-06	0.000533958			AT3G59140	256.23	81.9537	-1.64284	3.09758e-14	1.99944e-12			AT1G17420	24.0692	67.1506	1.47488	2.2888e-05	0.00141644			AT3G51400	77.8931	18.0274	-2.09815	8.37262e-12	5.4178e-10			AT5G39590	441.239
AT4G27280	166.618	380.489	1.19423	1.23605e-18	1.00476e-16			AT1G13250	284.485	139.661	-1.02544	2.03173e-17	1.65154e-15			AT4G20320	409.025	551.929	0.433378	8.26954e-06	0.000534654			AT2G20570	513.423	320.251	-0.680474	3.14529e-14	2.02445e-12			AT3G48920	51.1835	19.9553	-1.35374	2.30442e-05	0.00142204			AT5G41410	100.621	203.242	1.01508	8.55532e-12	5.52026e-10			AT5G48310	117.777
AT3G51660	64.4256	156.177	1.27451	1.24153e-18	1.00634e-16			AT2G25780	72.747	15.3568	-2.24827	2.05348e-17	1.66448e-15			AT5G05580	431.384	340.658	-0.343232	8.2616e-06	0.000534654			AT1G55910	127.343	48.3997	-1.39662	3.22736e-14	2.07138e-12			AT2G38790	33.9668	78.7447	1.20997	2.31341e-05	0.00142354			AT5G15410	464.752	292.985	-0.663871	8.6358e-12	5.55635e-10			AT1G54660	172.728
AT1G14250	112.358	307.409	1.45125	1.2502e-18	1.0105e-16			AT2G22330	662.214	478.056	-0.47069	2.16321e-17	1.74846e-15			AT5G17170	471.853	321.1	-0.556177	8.32508e-06	0.00053672			AT3G26290	375.667	162.522	-1.20821	3.34271e-14	2.13934e-12			AT1G24280	81.766	131.687	0.689335	2.3365e-05	0.00142822			AT1G15670	298.243	136.378	-1.12823	8.75699e-12	5.61836e-10			AT2G37150	131.796
AT2G21140	445.109	287.99	-0.629264	1.30927e-18	1.05526e-16			AT1G14870	333.325	199.843	-0.737565	2.57717e-17	2.07717e-15			AT1G20030	141.839	76.708	-0.886013	8.5034e-06	0.000545128			AT2G32390	114.182	38.3765	-1.57484	3.37211e-14	2.15206e-12			AT1G76600	77.4231	143.911	0.89446	2.34081e-05	0.00142822			AT5G36002	49.6992	111.668	1.16588	9.45408e-12	6.04847e-10			AT3G04030	67.6136
AT5G24155	9.65404	61.8656	2.66997	1.40052e-18	1.12562e-16			AT3G50350	119.128	47.0075	-1.3404	2.65942e-17	2.13743e-15			AT5G63790	373.029	258.299	-0.530651	8.50266e-06	0.000545128			AT2G18980	211.435	97.5282	-1.11508	3.39997e-14	2.16372e-12			AT4G11280	58.9249	313.876	2.41256	2.32888e-05	0.00142822			AT2G22430	574.382	416.122	-0.46314	9.48483e-12	6.05105e-10			AT3G10930	24.4746
AT1G32450	1075.88	714.633	-0.589807	1.66141e-18	1.33156e-16			AT2G14160	4.32823	49.2338	3.49906	2.82107e-17	2.26097e-15			AT4G11880	138.039	68.4732	-1.00789	8.57602e-06	0.000548239			AT3G53210	37.3499	108.743	1.54224	3.60347e-14	2.28678e-12			AT5G42650	197.067	315.936	0.680329	2.36269e-05	0.00143752			AT5G60120	212.624	326.301	0.616438	9.93795e-12	6.32232e-10			AT4G20320	237.127
AT5G48070	130.764	34.2222	-1.93359	1.71595e-18	1.37141e-16			AT5G51850	39.1673	125.559	1.67916	2.87587e-17	2.29844e-15			AT1G52060	161.926	330.984	1.03208	8.68311e-06	0.000551984			AT5G17220	80.9417	13.0945	-2.62708	3.7397e-14	2.36659e-12			AT1G64760	132.825	196.248	0.561606	2.381e-05	0.00144461			AT1G55260	119.662	211.668	0.823993	1.03825e-11	6.56822e-10			AT4G23496	35.5532
AT4G25110	63.9828	11.0559	-2.53174	1.79225e-18	1.42839e-16			AT4G27260	374.286	549.107	0.552756	3.063e-17	2.44116e-15			AT4G15540	278.851	388.288	0.476664	8.65955e-06	0.000551984			AT1G03590	183.717	368.784	1.00479	4.14107e-14	2.61327e-12			AT1G14580	123.006	178.516	0.530796	2.41026e-05	0.00145421			AT3G01180	147.009	251.926	0.777608	1.03561e-11	6.56822e-10			AT5G48110	136.33
AT2G42750	302.335	454.957	0.588795	2.24781e-18	1.78648e-16			AT1G59860	9.41827	101.37	3.42244	3.25249e-17	2.57778e-15			AT1G64060	356.986	250.284	-0.511284	8.93165e-06	0.000565799			AT5G06860	229.57	368.049	0.681038	4.26755e-14	2.68558e-12			AT3G09940	69.0006	134.785	0.969503	2.40385e-05	0.00145421			AT2G39510	60.1813	10.1876	-2.54498	1.08546e-11	6.84776e-10			AT2G18050	60.5361
AT3G24140	320.264	186.997	-0.778238	2.31384e-18	1.83385e-16			AT2G43690	33.736	99.3413	1.55543	3.24759e-17	2.57778e-15			AT1G75280	417.31	608.241	0.542331	8.95015e-06	0.000565799			AT1G63180	40.397	135.621	1.74465	4.36075e-14	2.73661e-12			AT2G17290	267.935	361.04	0.430296	2.42888e-05	0.00146138			AT5G61590	441.75	262.351	-0.750951	1.11853e-11	7.03683e-10			AT5G01590	514.602
AT3G48720	465.194	293.006	-0.666996	2.37215e-18	1.87485e-16			AT1G28010	173.951	381.075	1.12941	3.31772e-17	2.62219e-15			AT4G37800	305.379	207.502	-0.557124	9.06678e-06	0.000571584			AT1G47540	0.481947	130.089	8.07825	4.40931e-14	2.75942e-12			AT3G02880	272.346	359.175	0.401221	2.51011e-05	0.00150607			AT1G23740	156.053	312.717	0.999535	1.18258e-11	7.41911e-10			AT2G35390	234.833
AT1G29690	285.622	553.519	0.953536	2.51398e-18	1.98146e-16			AT3G07360	477.347	686.948	0.525896	3.48657e-17	2.74046e-15			AT3G17380	61.9773	27.6238	-1.16863	9.3202e-06	0.000585937			AT4G11320	673.062	334.662	-1.00833	4.55675e-14	2.84382e-12			AT4G27450	473.304	358.904	-0.398491	2.53218e-05	0.00151511			AT5G18130	304.264	184.622	-0.717726	1.25969e-11	7.88108e-10			AT5G15960	111.733
AT1G76960	13.0406	66.3039	2.34224	2.56914e-18	2.01936e-16			AT5G47000	47.8509	3.59664	-3.7361	3.484e-17	2.74046e-15			AT3G29035	165.798	110.053	-0.590037	9.47896e-06	0.000594276			AT3G05640	108.62	31.9465	-1.76608	5.15962e-14	3.21119e-12			AT3G05400	13.0807	35.1277	1.42769	2.5616e-05	0.00152849			AT4G30190	1461.25	1127.64	-0.373808	1.26368e-11	7.88427e-10			AT5G57910	70.2077
AT1G17300	68.3997	12.4041	-2.46939	2.67989e-18	2.10062e-16			AT1G21540	168.139	60.1294	-1.483	3.55541e-17	2.78689e-15			AT4G33490	255.609	183.922	-0.473394	9.53943e-06	0.000596424			AT4G16480	83.3246	191.252	1.19823	5.65143e-14	3.50761e-12			AT3G61460	180.421	119.426	-0.595783	2.69845e-05	0.00160573			AT2G04039	90.089	183.147	1.02206	1.28633e-11	8.0035e-10			AT5G01040	118.935
AT1G11450	296.527	164.049	-0.852524	3.08184e-18	2.40907e-16			AT2G44480	82.0548	19.3297	-2.08423	3.58653e-17	2.80358e-15			AT1G73190	9.17757	92.2193	3.33409	9.57839e-06	0.000597219			AT5G14120	457.868	868.883	0.924094	5.7327e-14	3.5483e-12			AT3G29680	39.3749	13.9518	-1.49081	2.71352e-05	0.00161027			AT5G23660	317.619	159.792	-0.987747	1.32498e-11	8.22144e-10			AT1G08930	266.987
AT1G16510	71.5835	14.1739	-2.32316	3.41167e-18	2.65961e-16			AT2G06050	360.87	581.105	0.687001	3.75041e-17	2.92368e-15			AT4G36700	5.17123	43.4532	3.07093	9.77231e-06	0.000607645			AT5G45310	11.0826	56.5295	2.35136	6.098e-14	3.7641e-12			AT1G56720	160.673	240.509	0.584898	2.73921e-05	0.00162107			AT2G37180	206.977	56.1342	-1.88234	1.58338e-11	9.79791e-10			AT3G53830	120.239
AT1G11410	126.99	243.967	0.943158	3.84296e-18	2.98767e-16			AT4G15450	160.017	77.9723	-1.0377	4.58964e-17	3.56816e-15			AT5G59260	6.47056	26.3439	2.02682	9.91087e-06	0.000614582			AT3G07790	231.458	381.501	0.720458	6.17786e-14	3.79267e-12			AT4G30460	113.141	62.0891	-0.867148	2.75023e-05	0.00162316			AT4G27520	244.606	433.954	0.824895	1.59219e-11	9.8256e-10			AT1G48570	124.336
AT1G66350	131.959	54.8236	-1.26654	4.53038e-18	3.51252e-16			AT5G57550	23.106	110.766	2.262	4.73536e-17	3.67145e-15			AT3G23430	689.659	529.273	-0.381507	1.02072e-05	0.000631239			AT5G16370	211.397	454.605	1.10428	6.167e-14	3.79267e-12			AT1G51830	295.121	211.536	-0.479348	2.77581e-05	0.00163062			AT1G11260	1273.81	859.195	-0.567249	1.60629e-11	9.8322e-10			AT5G51070	760.429
AT3G23570	256.258	391.675	0.611092	4.64419e-18	3.591e-16			AT1G28710	250.402	127.09	-0.979799	5.01397e-17	3.87693e-15			AT1G21670	409.117	236.526	-0.790323	1.03033e-05	0.000634209			AT3G10930	11.117	75.0816	2.75679	6.23043e-14	3.81458e-12			AT4G20070	260.036	341.815	0.395863	2.77793e-05	0.00163062			AT1G69230	48.7668	5.98536	-3.02097	1.60305e-11	9.8322e-10			AT1G72100	0.246984
AT5G26220	21.9093	125.584	2.51514	4.66282e-18	3.59566e-16			AT2G43590	472.613	189.723	-1.31671	5.61464e-17	4.32964e-15			AT1G54870	1.29138	44.8254	5.11856	1.03295e-05	0.000634209			AT3G50350	68.0089	15.3708	-2.14275	6.43641e-14	3.93004e-12			AT2G23810	317.395	441.548	0.476166	2.80357e-05	0.00164123			AT5G44190	164.88	282.293	0.774211	1.59776e-11	9.8322e-10			AT1G58440	264.165
AT4G37760	324.226	495.197	0.611789	4.7917e-18	3.68509e-16			AT3G06290	698.193	990.708	0.504791	6.43219e-17	4.94672e-15			AT2G26370	23.5754	61.6041	1.38401	1.03389e-05	0.000634209			AT1G12010	62.894	13.9157	-2.17793	6.63253e-14	4.03887e-12			AT3G26510	482.919	356.248	-0.438069	2.87907e-05	0.00168088			AT5G59920	36.3836	89.4275	1.29071	1.90714e-11	1.16423e-09			AT1G32560	3.03424
AT3G05640	193.563	87.7265	-1.13894	5.14914e-18	3.94933e-16			AT2G41800	101.466	31.2186	-1.69944	6.83908e-17	5.2455e-15			AT4G37310	235.52	164.669	-0.517671	1.04149e-05	0.000637155			AT1G21400	78.8782	279.649	1.82583	8.03339e-14	4.87878e-12			AT1G33540	3.88465	16.8665	2.1078	2.94148e-05	0.00170909			AT5G37990	209.662	23.1745	-3.17102	2.0322e-11	1.23724e-09			AT3G55660	100.341
AT4G13575	52.2874	138.239	1.40421	5.27267e-18	4.03324e-16			AT2G21100	101.496	29.1181	-1.80146	7.1122e-17	5.44036e-15			AT3G43790	65.5597	106.598	0.698497	1.05438e-05	0.000643314			AT5G38000	57.6857	11.5224	-2.32029	8.25202e-14	4.99811e-12			AT2G15890	689.847	571.428	-0.269546	2.95896e-05	0.00170909			AT5G59750	95.416	185.301	0.959254	2.0499e-11	1.24467e-09			AT4G24450	221.437
AT4G15760	865.526	548.416	-0.65898	5.45314e-18	4.16014e-16			AT1G01600	151.818	51.1151	-1.56995	7.2287e-17	5.51469e-15			AT3G21670	118.038	215.511	0.866537	1.06885e-05	0.000650397			AT1G67660	153.682	74.0986	-1.0527	8.79625e-14	5.3135e-12			AT3G01490	256.975	186.011	-0.464835	2.94328e-05	0.00170909			AT4G24670	49.7596	113.18	1.18449	2.13443e-11	1.29253e-09			AT5G57800	412.861
AT3G14940	1172.81	818.238	-0.518056	5.47281e-18	4.16401e-16			AT2G41480	109.193	26.9787	-2.01545	7.48371e-17	5.69382e-15			AT1G73040	33.3457	9.70611	-1.79115	1.07439e-05	0.000651916			AT1G02860	87.847	193.209	1.13541	9.22004e-14	5.53987e-12			AT4G11650	264.724	172.722	-0.61421	2.95405e-05	0.00170909			AT1G19540	123.287	51.0564	-1.26379	2.17526e-11	1.31374e-09			AT3G21230	141.218
AT4G27657	29.0012	132.86	2.20299	6.22706e-18	4.72528e-16			AT5G01600	731.338	472.801	-0.629508	7.50342e-17	5.69382e-15			AT5G22580	143.331	87.9764	-0.704234	1.07707e-05	0.000651916			AT1G04220	237.413	116.55	-1.0282	9.19766e-14	5.53987e-12			AT5G04020	208.827	301.972	0.531004	2.99317e-05	0.00172347			AT5G09870	373.255	583.504	0.64334	2.18296e-11	1.31488e-09			AT1G73540	204.062
AT5G24120	42.239	165.543	1.97042	6.49552e-18	4.91592e-16			AT3G21250	972.533	578.024	-0.750931	7.57708e-17	5.71929e-15			AT2G23200	198.134	108.68	-0.867637	1.10546e-05	0.000667324			AT2G44300	78.834	24.8528	-1.66127	9.66137e-14	5.77675e-12			AT5G35190	93.5705	41.8144	-1.16064	2.99976e-05	0.00172347			AT1G58280	66.3863	147.518	1.15381	2.24521e-11	1.34879e-09			AT3G30775	258.585
AT2G17040	17.6571	93.571	2.40202	6.66989e-18	5.03454e-16			AT3G59080	226.422	419.353	0.887504	7.5732e-17	5.71929e-15			AT3G63200	372.521	265.852	-0.487037	1.12308e-05	0.000676165			AT5G25840	105.642	35.8194	-1.56235	9.66541e-14	5.77675e-12			AT4G10730	254.183	325.85	0.355399	3.06771e-05	0.00175784			AT3G59350	839.355	532.654	-0.654682	2.30813e-11	1.38292e-09			AT3G54260	218.766
AT3G20940	102.145	289.879	1.50537	6.89873e-18	5.19352e-16			AT5G49520	83.5694	213.574	1.35272	7.6594e-17	5.76618e-15			AT2G24270	689.982	862.897	0.321876	1.13408e-05	0.000679193			AT5G56870	339.332	810.536	1.25604	9.84465e-14	5.86835e-12			AT1G44000	120.681	177.447	0.555682	3.13472e-05	0.00178679			AT3G53980	214.841	88.73	-1.26965	2.39506e-11	1.43122e-09			AT4G03400	310.799
AT2G30020	110.748	356.563	1.687	7.32515e-18	5.50003e-16			AT1G60740	62.7463	13.1042	-2.2567	7.81684e-17	5.86921e-15			AT5G11100	77.7635	39.8674	-0.965595	1.13162e-05	0.000679193			AT1G12080	200.017	101.495	-0.980289	9.87481e-14	5.87084e-12			AT4G37410	722.601	523.777	-0.46372	3.13397e-05	0.00178679			AT1G72920	3.04016	46.2452	3.89438	2.44604e-11	1.45784e-09			AT5G18170	316.075
AT3G19580	88.2745	283.457	1.68372	7.36755e-18	5.51734e-16			AT5G25280	863.348	644.038	-0.422423	8.41928e-17	6.30496e-15			AT4G11000	43.8645	4.18723	-3.38792	1.16337e-05	0.00069491			AT1G65060	203.45	62.4051	-1.70238	1.00065e-13	5.93349e-12			AT1G33560	108.792	160.246	0.555713	3.23762e-05	0.0018406			AT3G29370	46.0746	8.50666	-2.42913	2.62642e-11	1.56124e-09			AT4G05520	139.923
AT1G05700	120.947	23.3181	-2.37807	7.94039e-18	5.93076e-16			AT1G16130	66.321	225.701	1.76429	8.55751e-17	6.3917e-15			AT1G28650	0.976792	18.4078	4.24296	1.17778e-05	0.000699839			AT5G42600	123.617	359.539	1.53939	1.01297e-13	5.99084e-12			AT5G42460	51.7914	90.7197	0.810991	3.33151e-05	0.00188902			AT3G13750	1826.16	1308.83	-0.480482	2.64591e-11	1.56871e-09			AT5G43620	65.0943
AT4G08410	107.092	14.1405	-2.91106	8.81414e-18	6.56619e-16			AT5G22250	74.6673	231.245	1.63059	8.91318e-17	6.63997e-15			AT2G23620	34.2314	86.8323	1.34174	1.17608e-05	0.000699839			AT5G23220	92.7173	30.0734	-1.6239	1.13618e-13	6.70196e-12			AT2G05812	196.114	129.854	-0.595266	3.36737e-05	0.00190437			AT3G20830	105.492	45.165	-1.21861	2.85281e-11	1.68696e-09			AT3G20120	170.567
AT3G17790	106.55	328.485	1.62267	8.96579e-18	6.66177e-16			AT5G20860	51.3753	149.392	1.53768	9.2175e-17	6.8488e-15			AT3G29780	50.095	21.3113	-1.235	1.18406e-05	0.000701741			AT4G12320	422.465	132.074	-1.67731	1.18931e-13	6.99713e-12			AT1G18140	54.6195	20.4738	-1.41125	3.40832e-05	0.00192251			AT5G26220	1.85835	36.4856	4.3177	2.9844e-11	1.76018e-09			AT4G35620	67.4753
AT2G41010	83.9594	264.897	1.65797	1.00717e-17	7.46401e-16			AT1G20160	271.853	126.348	-1.10599	9.49637e-17	7.03767e-15			AT1G49100	0	11.3396	5.9915	1.20784e-05	0.000713976			AT3G29320	1224.4	903.698	-0.438306	1.19305e-13	7.00086e-12			AT3G16800	136.44	88.7544	-0.620949	3.41792e-05	0.00192291			AT2G40340	68.4783	18.618	-1.87184	3.05289e-11	1.79589e-09			AT2G18480	28.7827
AT3G20600	46.3131	120.37	1.37577	1.02309e-17	7.56237e-16			AT1G53180	163.85	285.563	0.799761	9.65419e-17	7.1361e-15			AT1G62280	43.2961	12.6829	-1.76039	1.21169e-05	0.000714397			AT5G48010	720.482	377.287	-0.932724	1.20007e-13	7.02385e-12			AT5G57630	513.958	383.879	-0.419258	3.51815e-05	0.00197417			AT1G13360	173.925	77.3853	-1.1642	3.07729e-11	1.80556e-09			AT1G29020	15.2972
AT5G04340	107.016	255.855	1.25831	1.06756e-17	7.8707e-16			AT2G18570	175.209	66.9623	-1.38486	9.69525e-17	7.14793e-15			AT1G07750	224.634	304.097	0.434323	1.23024e-05	0.000723458			AT2G39920	40.5447	3.62775	-3.49051	1.26403e-13	7.37907e-12			AT1G17360	158.363	226.085	0.512996	3.55803e-05	0.0019914			AT4G28040	135.591	50.5734	-1.41328	3.18309e-11	1.8628e-09			AT3G51930	35.8365
AT5G53048	12.1789	123.093	3.33077	1.12368e-17	8.26312e-16			AT1G48130	15.0827	184.358	3.61012	9.74352e-17	7.165e-15			AT5G08790	364.306	254.276	-0.519521	1.23554e-05	0.000724702			AT5G55180	340.552	205.656	-0.726481	1.28917e-13	7.50642e-12			AT3G53100	180.31	125.56	-0.522015	3.58933e-05	0.00200373			AT3G19850	290.785	177.212	-0.713565	3.2539e-11	1.89934e-09			AT5G15510	76.854
AT4G18530	153.675	275.826	0.844389	1.15435e-17	8.46684e-16			AT5G61660	147.993	68.7871	-1.10429	9.83695e-17	7.21511e-15			AT4G31620	29.7827	68.7363	1.21061	1.26919e-05	0.000742523			AT1G12200	186.392	66.168	-1.49267	1.3395e-13	7.77941e-12			AT5G64840	577.711	722.433	0.324517	3.60572e-05	0.00200771			AT1G73080	200.349	365.37	0.866782	3.34225e-11	1.9459e-09			AT1G14520	41.6703
AT1G22070	309.735	457.585	0.56329	1.16706e-17	8.53808e-16			AT5G12840	189.147	313.469	0.727689	1.18413e-16	8.66299e-15			AT1G71200	15.8579	43.183	1.446	1.27692e-05	0.000745134			AT5G02020	41.3826	157.974	1.9347	1.37738e-13	7.97547e-12			AT1G54050	99.3562	25.9684	-1.93734	3.63672e-05	0.00201978			AT4G17140	1209.14	871.196	-0.472176	3.39057e-11	1.96897e-09			AT1G23200	31.3544
AT1G48130	15.0827	198.201	3.71482	1.23085e-17	8.98176e-16			AT4G36920	378.896	235.729	-0.684567	1.22575e-16	8.94452e-15			AT4G28780	330.338	241.977	-0.449516	1.31231e-05	0.000763823			AT5G41140	458.044	284.132	-0.688337	1.38031e-13	7.97547e-12			AT4G34410	0.797329	55.5117	6.13344	3.66619e-05	0.00202509			AT1G28010	77.0106	189.028	1.29687	3.5644e-11	2.06462e-09			AT3G59010	135.531
AT3G16150	91.0639	27.5245	-1.73062	1.38629e-17	1.00902e-15			AT2G30480	110.238	228.033	1.04903	1.2917e-16	9.40172e-15			AT2G38230	384.804	291.662	-0.401182	1.32183e-05	0.000766432			AT4G27820	213.947	67.251	-1.66887	1.39617e-13	8.04652e-12			AT4G36540	276.07	194.675	-0.501548	3.66761e-05	0.00202509			AT5G06320	212.394	386.859	0.865576	3.63718e-11	2.1014e-09			AT4G39190	71.8302
AT1G17710	8.17653	105.265	3.68498	1.48243e-17	1.07625e-15			AT5G07650	59.3358	153.42	1.37208	1.29581e-16	9.40764e-15			AT3G43670	307.197	183.39	-0.745143	1.32557e-05	0.000766432			AT1G13700	61.6857	178.261	1.53077	1.41887e-13	8.1565e-12			AT5G63800	512.432	406.695	-0.331698	3.67433e-05	0.00202509			AT5G24090	78.4197	28.4548	-1.45509	3.89763e-11	2.24615e-09			AT5G13800	305.439
AT5G14450	351.437	216.051	-0.702156	1.59261e-17	1.15331e-15			AT3G48720	465.194	302.008	-0.62315	1.39438e-16	1.00976e-14			AT5G50915	241.199	105.049	-1.19774	1.32689e-05	0.000766432			AT2G44130	176.278	80.6497	-1.12496	1.45893e-13	8.3655e-12			AT1G68500	46.9054	19.8091	-1.24259	3.76756e-05	0.00207102			AT1G64860	260.315	400.795	0.620163	3.99346e-11	2.29553e-09			AT2G32560	302.133
AT5G55120	346.321	516.405	0.574531	1.86779e-17	1.34916e-15			AT1G65040	400.272	579.734	0.534395	1.5366e-16	1.10993e-14			AT5G65613	66.6332	30.5604	-1.11699	1.33382e-05	0.000768486			AT1G12580	207.962	365.191	0.811517	1.47753e-13	8.45073e-12			AT5G62350	358.626	279.591	-0.357218	3.77679e-05	0.00207102			AT5G14200	203.291	363.649	0.840221	4.13345e-11	2.36998e-09			AT1G73830	46.1378
AT1G43620	322.634	484.968	0.586714	1.99513e-17	1.4375e-15			AT3G43670	560.789	367.651	-0.608853	1.5534e-16	1.11923e-14			AT3G18170	117.304	59.0094	-0.991352	1.3601e-05	0.000781647			AT5G56080	147.871	19.3866	-2.92725	1.49367e-13	8.52144e-12			AT4G21870	175.582	104.215	-0.752051	3.94015e-05	0.00215514			AT1G62180	178.333	385.879	1.11243	4.15035e-11	2.37367e-09			AT2G21560	126.216
AT3G07350	222.038	373.584	0.751612	2.13798e-17	1.53655e-15			AT5G61290	115.379	216.942	0.910495	1.73703e-16	1.24839e-14			AT3G15540	68.7841	32.4788	-1.08629	1.36585e-05	0.000782972			AT5G20830	231.038	116.35	-0.989098	1.50934e-13	8.58915e-12			AT5G50760	129.543	83.6271	-0.628007	3.99003e-05	0.00217693			AT1G10640	14.8497	71.517	2.25132	4.24254e-11	2.42028e-09			AT3G17360	160.389
AT2G25780	72.747	14.9159	-2.2906	2.15776e-17	1.54686e-15			AT1G08230	282.426	168.327	-0.747903	1.97986e-16	1.41933e-14			AT3G25882	38.2911	6.48539	-2.58101	1.37669e-05	0.000787203			AT1G78090	107.177	34.5284	-1.63003	1.53804e-13	8.73052e-12			AT2G32660	7.14587	23.9627	1.75632	4.04184e-05	0.00219966			AT5G43190	186.047	106.589	-0.801477	4.48171e-11	2.55029e-09			AT3G50760	81.9481
AT5G54040	131.503	52.8333	-1.31503	2.39877e-17	1.71533e-15			AT1G27940	60.6365	14.1507	-2.10169	2.03157e-16	1.45275e-14			AT4G25220	37.3258	104.361	1.48447	1.38089e-05	0.000787626			AT2G34490	201.169	79.2429	-1.34077	1.58363e-13	8.96675e-12			AT4G24340	61.975	140.541	1.17864	4.11031e-05	0.00223131			AT3G59010	58.7259	8.93466	-2.70411	4.65912e-11	2.6446e-09			AT5G11110	294.926
AT3G15210	171.116	362.735	1.08506	2.67971e-17	1.91143e-15			AT3G61210	287.023	143.318	-1.00202	2.33749e-16	1.66317e-14			AT4G37540	294.158	217.483	-0.436493	1.3946e-05	0.000793459			AT1G65840	483.788	291.083	-0.732026	1.63738e-13	9.24794e-12			AT2G18980	164.214	109.814	-0.577135	4.22539e-05	0.00228796			AT2G32530	12.5555	53.9294	2.10265	4.67818e-11	2.64878e-09			AT5G23480	13.9963
AT1G61170	168.639	76.0715	-1.14823	2.72104e-17	1.93608e-15			AT5G47500	591.321	417.131	-0.502416	2.33634e-16	1.66317e-14			AT1G07260	62.2634	28.7115	-1.11664	1.41288e-05	0.000799091			AT3G26960	41.5096	2.52082	-4.01621	1.64597e-13	9.25929e-12			AT5G13180	233.276	168.825	-0.463487	4.23578e-05	0.00228796			AT5G42240	157.268	247.907	0.656236	4.70714e-11	2.65853e-09			AT5G24780	184.436
AT1G58280	139.084	247.785	0.833564	2.8468e-17	2.02052e-15			AT2G35380	252.198	137.006	-0.880799	2.38126e-16	1.6901e-14			AT3G18000	578.27	448.632	-0.36505	1.41503e-05	0.000799091			AT5G65207	63.3092	144.937	1.19314	1.64759e-13	9.25929e-12			AT5G65980	3.3767	17.1418	2.33669	4.28763e-05	0.0023102			AT3G62740	65.5826	8.18552	-2.98946	4.89041e-11	2.75517e-09			AT4G16790	107.736
AT2G23620	74.3213	169.582	1.19474	2.89812e-17	2.05184e-15			AT3G25990	18.0143	67.717	1.91387	2.47395e-16	1.75153e-14			AT4G25640	501.406	389.362	-0.365621	1.4088e-05	0.000799091			AT4G28940	179.972	44.8954	-2.00435	1.65444e-13	9.27474e-12			AT3G24630	39.4073	69.1657	0.816651	4.31637e-05	0.00231991			AT3G12730	62.8332	17.1088	-1.87171	4.9075e-11	2.75794e-09			AT5G03860	41.8584
AT5G44350	65.8108	206.214	1.64786	3.0489e-17	2.15325e-15			AT4G26255	55.3339	8.31794	-2.72593	2.80438e-16	1.98056e-14			AT1G14160	67.2363	32.556	-1.04402	1.48577e-05	0.000832837			AT4G04330	94.6561	34.1701	-1.46905	1.6941e-13	9.45017e-12			AT4G16890	358.659	491.025	0.453565	4.41979e-05	0.00236962			AT3G10985	322.041	204.365	-0.65595	4.94027e-11	2.76272e-09			AT4G01440	112.89
AT5G01240	733.291	517.641	-0.502842	3.06939e-17	2.16237e-15			AT1G60470	129.532	19.592	-2.72415	2.92132e-16	2.05805e-14			AT1G18570	252.965	99.2712	-1.34858	1.48162e-05	0.000832837			AT5G61340	142.505	61.4771	-1.21003	1.69136e-13	9.45017e-12			AT4G27260	329.252	213.869	-0.623005	4.46518e-05	0.00238804			AT4G27030	35.0119	104.823	1.57553	4.94041e-11	2.76272e-09			AT5G07000	77.5141
AT1G73805	14.9508	86.9509	2.52948	3.08191e-17	2.16584e-15			AT5G55410	5.2039	83.4967	4.01672	2.98908e-16	2.1006e-14			AT1G55010	17.4217	1.21741	-3.85876	1.48393e-05	0.000832837			AT5G64680	68.9018	144.946	1.07246	1.70797e-13	9.50407e-12			AT1G48750	128.661	82.1266	-0.647241	4.51516e-05	0.00240883			AT4G15630	75.0563	148.577	0.985431	5.03284e-11	2.80748e-09			AT2G02120	94.7695
AT2G15680	105.097	40.0511	-1.39253	3.34036e-17	2.3417e-15			AT3G49620	140.702	22.7089	-2.63259	3.24831e-16	2.27717e-14			AT3G55710	107.584	52.3812	-1.03924	1.49349e-05	0.000835108			AT5G62140	192.966	94.7996	-1.02448	1.74958e-13	9.71168e-12			AT1G19020	42.3855	88.0775	1.05619	4.56231e-05	0.002428			AT1G21550	53.3803	5.86552	-3.19269	5.07903e-11	2.82629e-09			AT4G34000	480.736
AT3G46630	205.113	325.83	0.665598	3.57236e-17	2.4982e-15			AT4G16260	598.343	369.424	-0.694935	3.64216e-16	2.54701e-14			AT4G15990	24.5067	64.0397	1.38299	1.50119e-05	0.000837352			AT3G53100	198.22	104.549	-0.923971	1.80572e-13	9.99872e-12			AT3G18200	49.6285	23.0459	-1.10353	4.60524e-05	0.00244484			AT4G26530	678.158	458.17	-0.565853	5.09969e-11	2.83083e-09			AT1G15830	104.371
AT5G58870	428.978	608.846	0.503655	3.71858e-17	2.5941e-15			AT1G78570	845.631	584.866	-0.531558	3.95001e-16	2.75555e-14			AT5G08610	759.789	613.175	-0.310109	1.54475e-05	0.000859546			AT1G32780	59.0547	10.7545	-2.4541	1.90002e-13	1.04952e-11			AT4G00540	0.253977	9.59466	4.91455	4.70991e-05	0.00248216			AT1G62630	8.98351	70.6817	2.96166	5.31557e-11	2.94345e-09			AT1G73120	42.9341
AT1G79760	62.0193	13.0517	-2.24535	3.82537e-17	2.66208e-15			AT4G27657	29.0012	122.041	2.07917	4.11501e-16	2.86364e-14			AT3G26460	116.602	56.2904	-1.05068	1.55425e-05	0.000862721			AT5G48470	177.501	89.9562	-0.98003	2.00274e-13	1.10356e-11			AT4G04850	106.772	173.46	0.699193	4.70032e-05	0.00248216			AT5G47450	215.811	16.2597	-3.72605	5.44649e-11	3.00859e-09			AT2G22620	65.4629
AT1G45015	87.6743	181.186	1.04928	4.00278e-17	2.77877e-15			AT4G17340	647.601	348.385	-0.894751	4.39849e-16	3.05347e-14			AT4G27710	295.416	388.783	0.395289	1.57624e-05	0.000872797			AT2G16005	101.761	36.1256	-1.49039	2.06225e-13	1.13359e-11			AT4G16120	84.013	134.251	0.673793	4.70116e-05	0.00248216			AT2G15680	55.026	16.2065	-1.76206	5.49235e-11	3.02654e-09			AT3G59080	38.7737
AT2G02930	10.4208	62.4322	2.57343	4.16976e-17	2.88766e-15			AT5G65010	1059.42	634.502	-0.739699	4.46141e-16	3.08963e-14			AT2G47460	79.2418	35.8608	-1.14213	1.58026e-05	0.000872904			AT1G49470	126.316	54.4246	-1.21269	2.09527e-13	1.14894e-11			AT3G17070	73.494	35.1714	-1.05673	4.74524e-05	0.0024947			AT3G13650	64.34	21.3321	-1.59046	5.63682e-11	3.09861e-09			AT5G15180	103.347
AT4G28080	3230.36	2620.16	-0.302302	4.21576e-17	2.91245e-15			AT5G22740	583.686	402.329	-0.536597	4.49095e-16	3.10256e-14			AT3G21370	33.1452	255.386	2.94659	1.58545e-05	0.000873649			AT5G51060	155.257	63.0657	-1.29777	2.24237e-13	1.22663e-11			AT4G03875	1.49061	15.9548	3.3681	4.77724e-05	0.00250545			AT5G66590	154.638	58.5108	-1.39866	6.05318e-11	3.31943e-09			AT1G31710	482.343
AT1G23090	668.412	436.231	-0.616712	4.29866e-17	2.96255e-15			AT4G01440	232.679	126.017	-0.882334	4.62572e-16	3.18795e-14			AT4G19530	1016.13	611.99	-0.730689	1.64276e-05	0.000902073			AT4G37800	528.331	331.266	-0.674323	2.37987e-13	1.2987e-11			AT3G55050	121.573	170.814	0.4911	4.98105e-05	0.00260602			AT4G27450	473.304	307.136	-0.621851	6.63799e-11	3.63133e-09			AT1G62390	551.754
AT4G02920	596.42	811.361	0.4435	4.42586e-17	3.04286e-15			AT3G14810	200.604	340.407	0.76387	4.64181e-16	3.19133e-14			AT4G37670	113.711	66.4721	-0.774645	1.64496e-05	0.000902073			AT2G45470	623.595	396.405	-0.65281	2.47286e-13	1.34619e-11			AT1G21060	161.174	104.366	-0.628149	5.00184e-05	0.0026106			AT1G53210	922.212	699.643	-0.398339	6.71315e-11	3.6636e-09			AT5G51720	153.41
AT3G16030	174.326	296.578	0.766686	4.60846e-17	3.16079e-15			AT2G35960	158.139	66.189	-1.25647	6.49854e-16	4.45713e-14			AT2G20950	190.225	123.111	-0.628237	1.66867e-05	0.000910686			AT5G40420	16.8502	262.25	3.96001	2.55197e-13	1.38592e-11			AT2G33790	124.3	44.8025	-1.46957	5.1619e-05	0.00268766			AT4G39940	110.646	238.025	1.10394	7.0492e-11	3.83775e-09			AT4G28080	2069.64
AT3G26230	28.1325	98.2833	1.80197	4.71029e-17	3.22288e-15			AT2G24650	353.451	501.882	0.504515	6.95587e-16	4.75935e-14			AT3G25250	59.9701	20.9577	-1.51573	1.66689e-05	0.000910686			AT4G26780	128.348	54.1274	-1.2427	2.59497e-13	1.40589e-11			AT5G25930	92.2235	164.374	0.834045	5.18762e-05	0.00269458			AT1G10060	109.563	45.2314	-1.27571	7.52662e-11	4.08784e-09			AT1G29880	530.554
AT1G68740	174.447	318.188	0.866592	4.85196e-17	3.31187e-15			AT1G61740	926.219	712.025	-0.378529	7.0318e-16	4.79979e-14			AT5G65640	283.024	194.633	-0.538468	1.684e-05	0.000916853			AT3G19190	253.117	413.838	0.708902	2.70108e-13	1.45988e-11			AT4G15160	125.93	207.842	0.72346	5.23457e-05	0.00271246			AT5G24420	20.6101	70.8425	1.78081	7.79539e-11	4.22369e-09			AT2G38380	457.993
AT1G21540	168.139	59.861	-1.48713	5.00717e-17	3.40966e-15			AT2G40390	74.9523	20.301	-1.8849	7.25878e-16	4.9429e-14			AT1G56210	132.145	81.1738	-0.702044	1.70376e-05	0.000923168			AT2G43330	168.09	284.808	0.760415	2.72665e-13	1.47018e-11			AT1G65840	351.426	275.91	-0.348462	5.25688e-05	0.00271752			AT4G34180	354.174	241.692	-0.548014	7.88584e-11	4.2625e-09			AT3G25795	13.6858
AT2G29170	20.9753	81.2766	1.95368	5.04721e-17	3.42874e-15			AT3G53210	105.639	195.573	0.888425	7.6153e-16	5.17333e-14			AT3G22460	110.755	176.836	0.674897	1.69977e-05	0.000923168			AT1G54040	100.174	19.5816	-2.35645	3.06783e-13	1.64995e-11			AT3G14450	59.7437	32.0568	-0.89563	5.28383e-05	0.00272495			AT5G64240	359.869	230.881	-0.637425	8.34346e-11	4.49911e-09			AT5G44560	98.2697
AT1G73080	493.508	840.864	0.768569	5.13813e-17	3.48221e-15			AT4G15440	78.201	14.1014	-2.47227	8.56912e-16	5.80746e-14			AT5G63800	592.131	469.358	-0.335172	1.70777e-05	0.000923168			AT3G43670	273.977	115.314	-1.24704	3.07467e-13	1.64995e-11			AT2G32540	29.3205	65.6916	1.16013	5.41393e-05	0.00277881			AT2G37130	534.493	356.868	-0.580068	8.36426e-11	4.49961e-09			AT4G34980	534.148
AT5G55410	5.2039	89.3125	4.116	5.4097e-17	3.65757e-15			AT4G15480	41.4361	2.60449	-3.98084	8.91225e-16	6.0257e-14			AT3G26610	64.9066	111.638	0.780616	1.76e-05	0.000946906			AT1G68050	42.3516	5.37144	-2.97321	3.36188e-13	1.7998e-11			AT5G01600	657.361	470.642	-0.481379	5.40413e-05	0.00277881			AT2G29340	181.767	294.871	0.698689	9.32273e-11	5.00335e-09			AT4G36380	161.886
AT2G33580	51.175	311.456	2.60505	5.49448e-17	3.70611e-15			AT3G50340	153.936	70.6311	-1.1231	8.9544e-16	6.03988e-14			AT5G23660	328.881	230.883	-0.509843	1.75653e-05	0.000946906			AT5G44530	238.744	121.955	-0.969238	3.38238e-13	1.80649e-11			AT2G40340	68.4783	32.8648	-1.06048	5.67999e-05	0.00290848			AT5G65970	179.626	84.5068	-1.08498	9.42553e-11	5.04656e-09			AT1G57820	229.26
AT2G22240	112.82	236.927	1.07235	5.92499e-17	3.98707e-15			AT3G50010	94.1242	30.3066	-1.63477	9.16493e-16	6.16731e-14			AT5G07990	133.558	61.9969	-1.10843	1.77026e-05	0.000950177			AT3G45730	23.6389	88.6542	1.90643	3.41852e-13	1.82149e-11			AT2G39850	84.3821	40.7167	-1.04769	5.77596e-05	0.00295013			AT1G05590	82.3414	151.392	0.880856	9.50226e-11	5.07564e-09			AT2G22430	536.702
AT2G08650	60.2544	9.58551	-2.65417	6.39113e-17	4.29063e-15			AT5G62430	11.3441	82.0082	2.85831	9.8466e-16	6.61043e-14			AT2G23770	130.524	62.725	-1.05617	1.79403e-05	0.000960673			AT1G68880	46.93	6.70896	-2.81025	3.71833e-13	1.97658e-11			AT4G18880	104.545	173.091	0.72789	5.80018e-05	0.00295013			AT3G13450	502.899	331.725	-0.596157	9.60823e-11	5.10815e-09			AT1G10657	96.852
AT5G66985	80.0439	17.0268	-2.22906	7.11189e-17	4.7633e-15			AT4G40000	99.3125	192.159	0.950737	9.91632e-16	6.6416e-14			AT2G34910	47.5875	18.7923	-1.33634	1.8135e-05	0.000968819			AT1G18970	60.3714	0.768812	-6.29061	3.72924e-13	1.97773e-11			AT5G54710	41.7907	108.961	1.38584	5.8022e-05	0.00295013			AT4G33150	487.551	302.962	-0.681955	9.59428e-11	5.10815e-09			AT2G04032	43.0784
AT3G01260	246.914	103.179	-1.25826	7.13121e-17	4.76505e-15			AT3G45070	208.757	75.3611	-1.46901	1.03585e-15	6.92149e-14			AT1G09415	154.946	99.841	-0.634396	1.83165e-05	0.000971683			AT5G43780	426.224	256.961	-0.730739	3.75606e-13	1.98728e-11			AT4G23300	93.2472	159.113	0.774909	5.85483e-05	0.00296992			AT1G06350	14.0631	57.9288	2.02443	1.06886e-10	5.66923e-09			AT4G00230	199.382
AT5G04950	273.388	507.15	0.891935	8.35731e-17	5.57128e-15			AT3G62040	436.175	293.299	-0.571571	1.04505e-15	6.96667e-14			AT1G50560	103.969	158.26	0.606106	1.83486e-05	0.000971683			AT1G02640	113.876	442.432	1.95775	3.90881e-13	2.06327e-11			AT2G30540	30.5854	7.00122	-2.12756	5.94321e-05	0.00300771			AT5G51850	13.697	51.51	1.91824	1.0843e-10	5.73767e-09			AT4G31650	104.867
AT1G70420	111.201	213.623	0.943025	9.16838e-17	6.08354e-15			AT3G46640	510.891	709.135	0.473124	1.07685e-15	7.16194e-14			AT3G14810	146.028	213.879	0.550193	1.8232e-05	0.000971683			AT5G54040	72.2897	17.9522	-2.00826	3.92311e-13	2.06599e-11			AT5G27350	310.742	397.437	0.355601	5.97272e-05	0.0030156			AT1G53540	188.936	3.13397	-5.89568	1.12782e-10	5.94022e-09			AT1G69490	46.5961
AT3G15620	316.148	155.3	-1.02811	9.14868e-17	6.08354e-15			AT2G22920	183.775	89.6132	-1.03615	1.08076e-15	7.1712e-14			AT5G57220	119.166	23.5508	-2.33792	1.83594e-05	0.000971683			AT1G01390	65.8373	10.4928	-2.64585	3.98597e-13	2.09421e-11			AT3G47080	102.373	154.849	0.600384	6.09532e-05	0.00305613			AT2G15880	869.339	496.927	-0.806353	1.12635e-10	5.94022e-09			AT3G62070	41.5231
AT3G49110	300.33	86.2151	-1.79821	1.10798e-16	7.3348e-15			AT4G25960	856.622	1170.6	0.450187	1.19351e-15	7.90096e-14			AT1G62975	115.859	58.2173	-0.996199	1.86374e-05	0.000984107			AT5G50770	1.68567	47.7455	4.82522	4.04142e-13	2.11842e-11			AT4G19840	325.156	244.881	-0.406292	6.0883e-05	0.00305613			AT5G48850	10.4005	72.0501	2.79104	1.19022e-10	6.25434e-09			AT5G06150	135.369
AT3G15530	361.691	532.778	0.558823	1.1205e-16	7.40046e-15			AT4G38440	492.183	720.16	0.54935	1.26055e-15	8.32544e-14			AT5G08260	390.613	285.98	-0.448788	1.88035e-05	0.000990577			AT3G05030	196.911	83.9219	-1.22726	4.08708e-13	2.13739e-11			AT5G14090	122.217	79.1231	-0.62749	6.09484e-05	0.00305613			AT1G09090	46.6197	8.3359	-2.47533	1.19557e-10	6.26787e-09			AT5G09220	709.448
AT1G15290	1199.23	1484.31	0.307853	1.15206e-16	7.59133e-15			AT3G21760	396.057	213.861	-0.888146	1.28035e-15	8.43672e-14			AT2G40750	98.2962	28.4614	-1.78745	1.89104e-05	0.000993911			AT1G65310	179.504	74.2532	-1.27731	4.2367e-13	2.21052e-11			AT2G14170	540.676	704.41	0.382955	6.20385e-05	0.00309621			AT4G16680	118.972	50.2454	-1.24447	1.23062e-10	6.43675e-09			AT1G29510	33.2391
AT1G61470	7.1586	53.9864	2.91068	1.30195e-16	8.55925e-15			AT2G01610	57.3683	13.4171	-2.09955	1.28676e-15	8.45942e-14			AT1G68130	110.57	173.565	0.652103	1.91493e-05	0.00100184			AT3G24650	5.07103	57.76	3.51232	4.33607e-13	2.25271e-11			AT3G11840	19.7262	55.3093	1.49219	6.20369e-05	0.00309621			AT3G24140	167.381	77.3382	-1.10742	1.23427e-10	6.44096e-09			AT1G30680	224.359
AT4G38860	49.0239	145.54	1.57182	1.45056e-16	9.51437e-15			AT1G21520	30.1931	100.805	1.73782	1.29161e-15	8.4718e-14			AT5G46470	744.731	541.134	-0.459603	1.91355e-05	0.00100184			AT3G26440	209.523	114.291	-0.873364	4.3375e-13	2.25271e-11			AT5G07010	126.417	59.7056	-1.0837	6.27806e-05	0.00312604			AT3G08040	63.9907	21.6484	-1.55426	1.34112e-10	6.96646e-09			AT1G69252	203.694
AT2G33570	494.43	296.728	-0.737081	1.47007e-16	9.62021e-15			AT1G67030	188.382	89.4936	-1.07202	1.38934e-15	9.09191e-14			AT3G46530	530.112	378.392	-0.486792	1.93608e-05	0.00100827			AT5G43620	30.2832	131.722	2.11853	4.38424e-13	2.27176e-11			AT3G50060	65.6067	140.363	1.09623	6.35461e-05	0.0031569			AT5G51790	68.9552	22.5325	-1.6016	1.33869e-10	6.96646e-09			AT4G19380	49.7225
AT4G21910	469.829	673.656	0.519106	1.54265e-16	1.0072e-14			AT1G07615	218.506	353.425	0.693157	1.43459e-15	9.34516e-14			AT5G48490	86.941	141.56	0.702614	1.93375e-05	0.00100827			AT5G37710	84.1277	204.249	1.27998	4.59353e-13	2.37476e-11			AT1G66940	234.824	170.897	-0.456756	6.41589e-05	0.00315825			AT3G09270	177.848	67.6673	-1.39218	1.38473e-10	7.17653e-09			AT2G16367	36.7382
AT4G17490	204.965	432.376	1.07672	1.61648e-16	1.053e-14			AT4G37560	222.229	118.371	-0.906893	1.43416e-15	9.34516e-14			AT5G52330	24.2776	53.9853	1.15365	1.94272e-05	0.00100942			AT4G26520	344.415	204.993	-0.748609	4.6118e-13	2.37876e-11			AT3G04720	255.458	172.118	-0.5689	6.41349e-05	0.00315825			AT1G54660	103.107	18.3753	-2.48183	1.39142e-10	7.19473e-09			AT2G36220	150.625
AT1G20350	16.1327	81.5779	2.33392	1.69709e-16	1.10299e-14			AT3G63380	177.692	48.8584	-1.86181	1.48223e-15	9.63348e-14			AT2G15040	44.7514	9.27072	-2.26984	1.96946e-05	0.00102098			AT1G29660	559.841	364.901	-0.616622	4.89304e-13	2.51808e-11			AT3G48650	5.28337	25.4851	2.27804	6.43023e-05	0.00315825			AT5G51970	698.77	504.508	-0.467455	1.42909e-10	7.37268e-09			AT1G79920	479.726
AT1G62560	77.0475	253.547	1.7185	1.70095e-16	1.10299e-14			AT5G04310	150.266	67.0927	-1.16328	1.56232e-15	1.01309e-13			AT2G41660	224.497	158.264	-0.505353	2.01607e-05	0.00104276			AT1G15380	75.4267	182.103	1.27097	4.94602e-13	2.53956e-11			AT3G51920	172.139	234.507	0.448483	6.42505e-05	0.00315825			AT1G04620	241.727	141.447	-0.767306	1.43861e-10	7.40491e-09			AT1G78450	26.7967
AT1G60740	62.7463	12.9275	-2.26617	1.70794e-16	1.10501e-14			AT1G66980	453.343	649.562	0.518403	1.5964e-15	1.03285e-13			AT5G06760	8.12556	37.1354	2.19639	2.03267e-05	0.00104897			AT2G46535	107.143	39.877	-1.42108	5.13723e-13	2.63176e-11			AT5G38930	39.1488	13.2725	-1.55783	6.41439e-05	0.00315825			AT2G17690	1095.52	815.677	-0.424608	1.44482e-10	7.41999e-09			AT1G69230	68.3344
AT5G47910	523.463	893.676	0.771032	1.7262e-16	1.1143e-14			AT2G01900	135.041	41.2598	-1.70815	1.67891e-15	1.08377e-13			AT1G08310	38.8428	122.177	1.65268	2.08346e-05	0.00107274			AT5G58120	75.7541	173.946	1.19758	5.41496e-13	2.76775e-11			AT5G21160	771.71	614.451	-0.327163	6.47201e-05	0.00317158			AT3G54600	77.1465	165.115	1.09744	1.45773e-10	7.46936e-09			AT1G28520	239.098
AT1G32640	456.936	1049.46	1.19951	1.74016e-16	1.12077e-14			AT3G44670	403.448	554.623	0.458703	1.79194e-15	1.15413e-13			AT5G24090	120.516	54.4493	-1.1435	2.11344e-05	0.00108573			AT1G67030	100.166	40.1222	-1.32014	5.59768e-13	2.84826e-11			AT3G56200	75.0279	117.543	0.645321	6.54122e-05	0.00319201			AT5G07000	133.838	54.525	-1.29467	1.50248e-10	7.68129e-09			AT5G15580	251.561
AT3G60290	99.7297	35.905	-1.47118	1.82365e-16	1.1719e-14			AT1G15440	380.598	588.195	0.62684	1.93608e-15	1.24415e-13			AT5G10180	766.149	556.142	-0.46181	2.15592e-05	0.00110257			AT4G04745	66.9042	17.2841	-1.95582	5.59769e-13	2.84826e-11			AT5G21280	84.2098	49.7791	-0.759435	6.54317e-05	0.00319201			AT4G32410	1565.67	1241.87	-0.333115	1.5321e-10	7.81507e-09			AT3G56275	32.0286
AT2G30040	77.9534	246.939	1.66343	1.85364e-16	1.1885e-14			AT5G65310	752.913	557.225	-0.433458	1.987e-15	1.274e-13			AT5G42050	657.243	510.25	-0.364956	2.15459e-05	0.00110257			AT5G48290	74.9388	23.0538	-1.69671	5.68412e-13	2.88574e-11			AT1G05630	112.733	162.528	0.531183	6.78686e-05	0.0032759			AT4G11880	74.6977	20.9023	-1.83014	1.55557e-10	7.91696e-09			AT4G36700	2.27904
AT1G29395	454.542	188.428	-1.26779	1.96183e-16	1.25504e-14			AT2G30140	381.901	206.479	-0.888302	1.99247e-15	1.27465e-13			AT1G22470	66.4451	17.6043	-1.91498	2.17698e-05	0.00111085			AT2G23320	131.046	244.321	0.897855	5.74945e-13	2.91237e-11			AT1G74670	299.256	210.14	-0.510096	6.76373e-05	0.0032759			AT5G40420	5.131	62.2322	3.59038	1.58066e-10	8.02666e-09			AT5G57540	62.8541
AT3G26180	252.589	387.237	0.615562	1.97485e-16	1.26054e-14			AT5G63660	53.7873	8.83062	-2.60557	2.04397e-15	1.30467e-13			AT3G25690	1431.42	1224.99	-0.224796	2.19392e-05	0.00111698			AT4G02940	354.459	171.099	-1.05095	5.99056e-13	3.02206e-11			AT3G02550	118.559	59.2151	-1.00037	6.79077e-05	0.0032759			AT1G21920	456.117	299.575	-0.605831	1.60584e-10	8.13628e-09			AT1G75820	443.8
AT5G49215	238.512	129.731	-0.875449	2.34397e-16	1.49281e-14			AT4G21020	6.64795	138.487	4.37909	2.07762e-15	1.32318e-13			AT1G61170	109.017	61.2597	-0.829517	2.21472e-05	0.00112506			AT4G08500	153.634	274.495	0.837578	5.99276e-13	3.02206e-11			AT3G13310	185.967	130.204	-0.510013	6.74313e-05	0.0032759			AT2G22190	42.8113	126.587	1.56723	1.62966e-10	8.23853e-09			AT1G77670	156.076
AT1G34180	44.7557	139.375	1.63963	2.48079e-16	1.57643e-14			AT4G34220	570.782	756.467	0.407064	2.10036e-15	1.33469e-13			AT2G40480	221.67	141.516	-0.645915	2.22257e-05	0.00112653			AT1G59910	149.537	292.863	0.96856	6.26938e-13	3.15452e-11			AT5G43620	25.9069	82.4299	1.67328	6.75677e-05	0.0032759			AT3G62820	117.966	52.733	-1.15939	1.6438e-10	8.28098e-09			AT5G10380	43.9443
AT1G10550	61.2082	9.90102	-2.63703	2.51285e-16	1.59326e-14			AT3G63120	311.234	197.977	-0.652359	2.3104e-15	1.4649e-13			AT4G38400	156.619	57.9998	-1.43015	2.24721e-05	0.00113649			AT5G18840	50.573	11.1057	-2.19162	6.36077e-13	3.19339e-11			AT1G13250	118.425	66.1533	-0.837343	6.8486e-05	0.00327898			AT4G30170	481.533	317.587	-0.597811	1.64537e-10	8.28098e-09			AT3G14210	565.037
AT1G26945	42.7171	115.371	1.43211	2.52961e-16	1.60033e-14			AT3G17070	132.393	57.3385	-1.20637	2.33915e-15	1.47984e-13			AT3G01680	390.635	292.448	-0.416681	2.35341e-05	0.00118756			AT4G29140	180.641	84.813	-1.09087	7.12517e-13	3.56922e-11			AT2G24160	12.3736	40.1627	1.70452	6.85771e-05	0.00327898			AT5G65460	168.298	281.795	0.740104	1.65379e-10	8.30488e-09			AT3G57540	92.4419
AT2G18980	350.919	222.466	-0.656759	2.79228e-16	1.76259e-14			AT3G26230	28.1325	91.631	1.70212	2.35661e-15	1.4843e-13			AT1G17810	0.333956	22.3722	6.01257	2.36208e-05	0.0011893			AT2G47700	235.694	421.623	0.838586	7.26006e-13	3.62667e-11			AT3G59900	38.5179	12.3754	-1.64111	6.8384e-05	0.00327898			AT2G43800	101.931	175.775	0.785678	1.66363e-10	8.33581e-09			AT4G01080	83.4994
AT3G55090	29.8452	140.069	2.23379	3.02165e-16	1.90317e-14			AT4G34135	602.454	381.81	-0.657849	2.35338e-15	1.4843e-13			AT1G35730	28.643	4.18336	-2.77471	2.4035e-05	0.00120748			AT4G25835	70.5477	147.087	1.0588	7.27197e-13	3.62667e-11			AT4G12390	132.305	90.4392	-0.55223	6.85599e-05	0.00327898			AT2G26980	556.324	366.997	-0.598704	1.71176e-10	8.55463e-09			AT3G15210	172.283
AT1G75100	105.426	244.441	1.21424	3.20944e-16	2.017e-14			AT3G56900	187.35	296.873	0.665084	2.58807e-15	1.62649e-13			AT4G19370	20.3191	50.7292	1.31999	2.44892e-05	0.00122759			AT5G44400	165.195	36.8441	-2.16246	7.56913e-13	3.76656e-11			AT3G58550	192.543	131.679	-0.546498	6.87569e-05	0.00328034			AT3G14680	190.257	79.8972	-1.25068	1.71485e-10	8.55463e-09			AT2G21490	0
AT1G59740	142.269	275.406	0.952434	3.4236e-16	2.14686e-14			AT1G18740	262.448	503.261	0.938938	2.68509e-15	1.68376e-13			AT5G62360	209.77	130.883	-0.681087	2.46866e-05	0.00123477			AT1G72230	127.578	57.4358	-1.15293	7.74628e-13	3.84624e-11			AT1G02340	127.737	59.8044	-1.09613	6.93018e-05	0.00329907			AT5G59520	268.851	134.176	-0.999297	1.72121e-10	8.56749e-09			AT5G10120	0.490482
AT3G61190	31.1383	153.108	2.29981	3.44295e-16	2.15426e-14			AT2G35290	24.6921	99.0417	1.99733	2.72402e-15	1.70443e-13			AT2G36640	5.20884	40.8356	2.97758	2.51925e-05	0.0012573			AT3G60930	14.6899	60.3767	2.03756	8.91676e-13	4.4177e-11			AT5G06700	715.913	575.373	-0.31295	6.96485e-05	0.0033083			AT5G25460	777.643	599.022	-0.375943	1.73591e-10	8.62167e-09			AT3G61990	258.41
AT3G44720	263.81	412.488	0.64587	3.60846e-16	2.25288e-14			AT5G42580	228.863	459.045	1.00352	2.76275e-15	1.72487e-13			AT1G62710	73.2352	132.198	0.850763	2.5477e-05	0.00126872			AT3G22640	0.951244	303.818	8.30905	9.04556e-13	4.47171e-11			AT3G55980	234.122	565.643	1.27258	7.02206e-05	0.00332818			AT2G02710	553.941	396.799	-0.479526	1.76738e-10	8.75876e-09			AT4G29740	26.387
AT2G04400	313.446	455.252	0.539241	3.87305e-16	2.40753e-14			AT1G01140	597.511	420.623	-0.506337	2.90812e-15	1.81167e-13			AT3G16410	205.383	294.217	0.517965	2.59912e-05	0.00128944			AT3G06380	192.64	327.727	0.766324	9.17736e-13	4.5171e-11			AT2G15620	698.1	871.349	0.320708	7.24555e-05	0.00342661			AT5G17230	366.29	526.001	0.519176	1.801e-10	8.9059e-09			AT1G10640	243.922
AT5G28300	469.599	300.744	-0.643629	3.86668e-16	2.40753e-14			AT5G61790	847.777	1068.05	0.333032	3.00592e-15	1.86852e-13			AT4G08410	63.14	13.8192	-2.193	2.60064e-05	0.00128944			AT5G54060	48.1651	3.34519	-3.84827	9.15962e-13	4.5171e-11			AT1G69680	89.5282	51.2867	-0.805368	7.4581e-05	0.00351944			AT5G26200	23.718	89.9385	1.92305	1.87498e-10	9.25153e-09			AT1G16440	27.8545
AT2G17220	253.605	411.574	0.698853	4.12065e-16	2.55588e-14			AT1G74150	40.6561	106.03	1.38084	3.19916e-15	1.98432e-13			AT5G46490	142.295	78.5575	-0.854655	2.65851e-05	0.00131527			AT1G05680	38.7203	4.43266	-3.14346	9.22413e-13	4.53025e-11			AT5G58120	79.2579	145.996	0.883554	7.50425e-05	0.00353352			AT4G23250	25.2504	93.9115	1.89062	1.90799e-10	9.39393e-09			AT5G02370	60.9065
AT5G64940	526.744	804.703	0.611662	4.19142e-16	2.59413e-14			AT3G25900	191.416	105.092	-0.863696	3.22342e-15	1.99502e-13			AT2G35150	62.1311	27.7048	-1.16069	2.71502e-05	0.00134031			AT5G15870	132.458	251.415	0.924239	9.4352e-13	4.62386e-11			AT1G18830	14.4215	2.03119	-2.83572	7.54215e-05	0.00354367			AT4G39090	984.319	771.493	-0.349992	1.91795e-10	9.42252e-09			AT1G80310	222.625
AT4G36920	378.896	236.829	-0.677354	4.20481e-16	2.59679e-14			AT5G40720	184.717	97.1252	-0.927712	3.43635e-15	2.12221e-13			AT1G75590	19.0323	3.3203	-2.52847	2.74011e-05	0.00134977			AT2G34870	0.241206	62.6894	7.74654	9.48967e-13	4.64049e-11			AT2G27380	1.57753	14.2971	3.18268	7.57702e-05	0.00355234			AT2G02130	143.36	74.3305	-0.944825	1.96748e-10	9.64492e-09			AT5G07920	187.968
AT5G05965	4.41731	57.8785	3.72547	4.21672e-16	2.59852e-14			AT5G61160	69.4523	1.66513	-5.37783	3.47954e-15	2.14424e-13			AT1G11600	142.803	88.5175	-0.691445	2.75281e-05	0.00135018			AT2G36420	122.298	242.284	0.986303	9.96347e-13	4.86166e-11			AT1G67470	23.7982	55.2447	1.21588	7.78736e-05	0.00364307			AT5G14920	600.879	402.068	-0.576846	2.01381e-10	9.85069e-09			AT1G60470	55.0098
AT4G08400	68.9335	12.2022	-2.48939	4.42872e-16	2.72328e-14			AT4G27280	166.618	348.218	1.06575	4.07354e-15	2.50488e-13			AT1G33540	27.4792	57.7773	1.07279	2.74989e-05	0.00135018			AT2G47560	40.0286	4.81627	-3.03805	1.00473e-12	4.892e-11			AT4G23010	162.24	219.789	0.436284	7.82152e-05	0.00365117			AT1G75640	56.5022	122.741	1.11767	2.03173e-10	9.91694e-09			AT3G55940	37.8857
AT3G18080	811.427	1062.41	0.388511	4.46377e-16	2.73893e-14			AT2G05015	52.8191	0	-8.23025	4.18894e-15	2.57029e-13			AT5G42146	43.1834	16.9589	-1.34448	2.76032e-05	0.00135095			AT3G48990	686.569	942.316	0.456794	1.02811e-12	4.99508e-11			AT4G27520	244.606	343.621	0.489659	7.89004e-05	0.00366005			AT1G32080	450.672	640.251	0.506437	2.04728e-10	9.97135e-09			AT1G21270	156.224
AT5G60120	464.415	636.179	0.454252	4.52574e-16	2.771e-14			AT3G51450	101.159	205.508	1.01926	4.31749e-15	2.64349e-13			AT3G05650	47.8517	13.4657	-1.82893	2.82294e-05	0.00137864			AT1G55020	558.523	347.524	-0.684044	1.08014e-12	5.23657e-11			AT5G06860	394.766	320.607	-0.299503	7.89125e-05	0.00366005			AT3G17360	123.848	215.515	0.79232	2.05944e-10	1.00091e-08			AT2G39800	923.22
AT4G29210	400.244	563.991	0.494789	4.67739e-16	2.85772e-14			AT4G23600	554.959	80.4398	-2.7858	4.5588e-15	2.78526e-13			AT5G50820	34.5243	11.7564	-1.56073	2.84756e-05	0.00138768			AT1G44350	74.5943	176.028	1.23741	1.18791e-12	5.74676e-11			AT5G59520	268.851	176.119	-0.609889	7.86444e-05	0.00366005			AT1G31920	42.7224	104.526	1.28569	2.23076e-10	1.08185e-08			AT3G57560	165.309
AT3G48390	370.482	132.703	-1.48234	5.22232e-16	3.18383e-14			AT1G35660	291.833	488.359	0.742406	4.59815e-15	2.8033e-13			AT1G58320	4.23317	22.223	2.39876	2.85868e-05	0.00139012			AT1G23205	100.743	31.9884	-1.65195	1.23145e-12	5.94464e-11			AT3G47210	33.6489	59.6987	0.824777	8.07369e-05	0.00373667			AT3G18170	86.3976	36.5796	-1.23762	2.23792e-10	1.083e-08			AT5G65530	158.703
AT4G23190	178.741	419.237	1.22826	5.4593e-16	3.32121e-14			AT2G17040	17.6571	80.6672	2.19059	4.72856e-15	2.87666e-13			AT2G24120	695.462	557.678	-0.319387	2.9118e-05	0.00141294			AT4G31730	89.207	30.4689	-1.55277	1.352e-12	6.51264e-11			AT5G08130	481.968	349.707	-0.463644	8.09756e-05	0.00373972			AT4G09510	68.8726	146.199	1.08584	2.24852e-10	1.08581e-08			AT4G19920	8.98971
AT1G17420	112.999	653.852	2.53214	5.88965e-16	3.5754e-14			AT4G22520	137.609	43.7274	-1.65507	5.1328e-15	3.11593e-13			AT2G43920	79.6283	131.725	0.724635	2.93163e-05	0.00141953			AT3G20660	28.7009	97.0147	1.75781	1.44109e-12	6.92704e-11			AT1G72230	104.475	65.1817	-0.682642	8.1454e-05	0.00374584			AT4G18440	92.9528	187.557	1.00954	2.25471e-10	1.08648e-08			AT2G31960	843.805
AT3G17520	21.2804	242.8	3.51666	6.19128e-16	3.75052e-14			AT2G47560	45.4215	1.44552	-4.98398	5.24333e-15	3.17628e-13			AT5G65390	152.9	90.7031	-0.752063	2.96586e-05	0.00143306			AT4G27654	2.90619	62.0046	4.41863	1.47217e-12	7.0614e-11			AT4G12550	172.166	245.78	0.512086	8.14175e-05	0.00374584			AT4G01690	399.061	541.845	0.4409	2.26053e-10	1.08698e-08			AT5G41140	390.376
AT5G52450	332.3	203.219	-0.709596	6.43194e-16	3.88805e-14			AT4G30650	244.964	141.347	-0.791284	5.25671e-15	3.17763e-13			AT5G59720	21.6104	4.13551	-2.37313	2.99008e-05	0.0014417			AT5G18170	247.879	443.895	0.840015	1.51259e-12	7.2399e-11			AT1G12610	0.501494	19.8456	5.24727	8.21012e-05	0.00376761			AT5G56550	192.588	97.0188	-0.989613	2.34342e-10	1.12444e-08			AT3G48410	75.5403
AT2G07680	455.604	271.58	-0.744364	6.49946e-16	3.92056e-14			AT3G55090	29.8452	131.18	2.13712	5.45191e-15	3.28867e-13			AT1G65800	362.215	229.228	-0.660102	3.01931e-05	0.00145272			AT4G24340	85.0143	209.538	1.2999	1.52826e-12	7.29945e-11			AT1G42540	142.289	200.627	0.49538	8.41376e-05	0.0038529			AT1G24260	44.9246	7.67137	-2.55019	2.41424e-10	1.15598e-08			AT5G65010	630.551
AT4G22780	130.944	272.029	1.05433	6.55392e-16	3.94507e-14			AT1G16730	9.56276	50.5499	2.41006	5.92651e-15	3.56741e-13			AT4G35350	296.971	402.41	0.436821	3.06407e-05	0.00147114			AT1G73540	120.672	324.747	1.42746	1.55333e-12	7.40353e-11			AT1G53140	57.2948	103.287	0.855627	8.75067e-05	0.00399872			AT4G38825	44.0931	10.0372	-2.14105	2.45967e-10	1.17524e-08			AT1G07050	11.946
AT3G54200	149.558	282.703	0.91823	6.79856e-16	4.08371e-14			AT3G17520	21.2804	223.113	3.39422	6.06645e-15	3.64396e-13			AT1G24320	41.379	95.0038	1.20075	3.09336e-05	0.00148208			AT3G49240	166.291	80.5865	-1.04321	1.57349e-12	7.48384e-11			AT2G05540	301.482	226.199	-0.412053	8.82394e-05	0.00401526			AT5G50760	129.543	64.8106	-0.992239	2.46989e-10	1.17764e-08			AT5G13740	318.059
AT3G49530	341.492	649.055	0.926406	6.91978e-16	4.1478e-14			AT5G41750	26.0616	222.24	3.09067	6.18271e-15	3.70599e-13			AT3G63120	225.537	158.829	-0.503755	3.11151e-05	0.00148764			AT5G67390	105.053	43.1321	-1.28253	1.57683e-12	7.48396e-11			AT3G46370	105.441	56.4884	-0.897956	8.80548e-05	0.00401526			AT3G50700	274.34	159.836	-0.778707	2.61316e-10	1.24334e-08			AT1G53490	17.7222
AT4G37410	1044.01	699.743	-0.576066	7.0983e-16	4.24589e-14			AT1G23390	882.446	653.877	-0.431618	6.52955e-15	3.90568e-13			AT5G01300	7.46448	30.4531	2.03321	3.18484e-05	0.00151951			AT1G75960	59.4699	13.8464	-2.10002	1.62118e-12	7.67835e-11			AT3G23730	291.816	189.227	-0.625875	8.92917e-05	0.00405463			AT1G21980	346.494	206.995	-0.741976	2.64649e-10	1.25656e-08			AT1G78780	61.2491
AT1G55325	686.733	912.574	0.408911	7.42562e-16	4.43238e-14			AT2G40480	258.342	141.187	-0.870946	6.76045e-15	4.03534e-13			AT1G79760	45.2725	12.0228	-1.91501	3.19904e-05	0.00152185			AT1G76700	90.7295	185.382	1.02917	1.81415e-12	8.57433e-11			AT2G22500	62.0154	193.154	1.63782	8.99559e-05	0.00407624			AT2G18800	41.2236	8.74436	-2.22598	2.76002e-10	1.30772e-08			AT2G45470	541.452
AT4G29140	385.952	230.903	-0.739627	8.16703e-16	4.86475e-14			AT2G47880	67.7833	10.7626	-2.65613	6.79504e-15	4.04752e-13			AT2G35880	547.33	413.244	-0.402961	3.20312e-05	0.00152185			AT1G23710	75.5472	203.464	1.42752	1.84213e-12	8.68837e-11			AT4G28720	87.2299	34.2387	-1.35227	9.12747e-05	0.00412194			AT5G14090	122.217	60.2533	-1.01571	2.7904e-10	1.31935e-08			AT5G08610	392.513
AT1G65150	76.1408	157.724	1.0467	8.59782e-16	5.11069e-14			AT1G10920	118.592	208.097	0.810606	6.91144e-15	4.10828e-13			AT1G66960	15.288	1.77094	-3.08974	3.27197e-05	0.00155132			AT5G11550	174.489	89.6329	-0.960324	1.92687e-12	9.06912e-11			AT5G47610	81.8719	35.254	-1.21741	9.13449e-05	0.00412194			AT3G02050	170.165	269.99	0.669487	2.79985e-10	1.32106e-08			AT2G44940	189.511
AT2G21080	217.432	107.908	-1.01243	8.83771e-16	5.24236e-14			AT4G14940	104.681	41.095	-1.3481	7.01862e-15	4.16331e-13			AT5G65170	58.4246	28.1402	-1.05442	3.29177e-05	0.00155747			AT2G41660	182.36	71.1413	-1.35534	1.95657e-12	9.18976e-11			AT4G21020	6.47925	26.8958	2.04547	9.24083e-05	0.00416125			AT5G19310	92.986	166.897	0.842455	2.91403e-10	1.37208e-08			AT3G26220	19.4298
AT1G69760	244.003	141.439	-0.78663	9.42286e-16	5.57786e-14			AT3G25670	70.3918	148.466	1.07946	7.35177e-15	4.35188e-13			AT1G09750	662.63	537.777	-0.30218	3.33288e-05	0.00157364			AT3G45040	100.763	218.133	1.11222	1.98154e-12	9.28776e-11			AT2G26080	946.17	1130.8	0.258454	9.47575e-05	0.00425819			AT5G65390	161.421	77.187	-1.06151	2.93361e-10	1.37843e-08			AT5G49280	83.8327
AT3G56400	120.463	257.755	1.10058	9.65477e-16	5.70331e-14			AT5G57320	40.3239	124.567	1.62904	7.69159e-15	4.54361e-13			AT5G42460	36.6431	73.0579	0.998302	3.39438e-05	0.00159937			AT2G32150	264.228	440.495	0.736386	2.01631e-12	9.43116e-11			AT1G23340	55.1825	25.625	-1.10499	9.53465e-05	0.00427579			AT2G26870	19.1766	62.9108	1.71567	3.18178e-10	1.49195e-08			AT1G13340	51.7438
AT2G28150	551.696	369.044	-0.579517	9.78872e-16	5.77049e-14			AT3G23410	163.092	287.261	0.814038	7.86347e-15	4.63555e-13			AT4G34138	508.433	348.368	-0.546127	3.55768e-05	0.0016694			AT3G63200	347.683	206.414	-0.75028	2.06236e-12	9.62662e-11			AT1G67050	94.8594	57.8643	-0.716208	9.56737e-05	0.0042816			AT3G61970	30.1346	86.1983	1.51239	3.19803e-10	1.49647e-08			AT1G45616	39.911
AT1G11545	316.963	180.017	-0.814089	9.9083e-16	5.82894e-14			AT4G00910	47.7585	8.13412	-2.55386	7.91119e-15	4.65406e-13			AT5G54710	296.371	113.98	-1.37725	3.55448e-05	0.0016694			AT1G78170	164.107	74.9634	-1.12656	2.26652e-12	1.05578e-10			AT5G18010	16.0638	2.0092	-3.00421	9.58985e-05	0.00428281			AT5G25900	182.398	276.36	0.597244	3.24227e-10	1.51404e-08			AT2G17040	17.7504
AT4G16260	598.343	371.613	-0.687596	9.93775e-16	5.83423e-14			AT5G37770	207.691	356.588	0.779827	8.1697e-15	4.79625e-13			AT1G24147	108.484	22.2501	-2.28958	3.59995e-05	0.00168576			AT1G15260	168.342	83.2087	-1.01788	2.28229e-12	1.06094e-10			AT1G18300	53.0913	179.133	1.75491	9.6988e-05	0.00432255			AT3G44670	201.357	328.835	0.703255	3.27069e-10	1.52417e-08			AT5G59732	45.3862
AT5G27930	230.457	356.288	0.628855	9.9677e-16	5.8398e-14			AT5G05965	4.41731	51.6091	3.55983	8.49832e-15	4.97894e-13			AT5G49870	28.8732	67.5166	1.22899	3.71162e-05	0.00173448			AT3G53720	122.827	50.9767	-1.26957	2.2873e-12	1.06108e-10			AT1G14770	44.8104	77.972	0.797308	9.72119e-05	0.00432363			AT2G03640	425.125	302.37	-0.487907	3.3997e-10	1.58104e-08			AT5G61130	234.188
AT4G12980	157.621	279.844	0.830429	1.05435e-15	6.16449e-14			AT1G15260	252.859	148.959	-0.76211	8.54364e-15	4.99523e-13			AT5G11790	342.541	260.363	-0.39531	3.72625e-05	0.00173775			AT1G31290	24.3417	77.6584	1.67272	2.35554e-12	1.0905e-10			AT3G50700	274.34	197.227	-0.473971	9.74599e-05	0.00432578			AT4G21270	80.8664	157.936	0.964798	3.41245e-10	1.58371e-08			AT5TE24400	8.48194
AT5G47000	47.8509	5.3032	-3.17546	1.07251e-15	6.25783e-14			AT3G10450	166.823	330.327	0.985904	8.75627e-15	5.10908e-13			AT4G23810	80.1577	19.8994	-2.00687	3.73805e-05	0.00173969			AT1G19180	133.536	360.827	1.43366	2.4239e-12	1.11985e-10			AT1G67105	92.2654	155.974	0.757432	9.88447e-05	0.00437827			AT3G54990	31.7778	79.8093	1.32757	3.53015e-10	1.63499e-08			AT1G11210	50.0543
AT3G46620	278.421	528.332	0.924219	1.09207e-15	6.359e-14			AT5G60780	59.1342	0	-8.39268	9.14616e-15	5.32568e-13			AT4G21650	262.182	148.993	-0.814013	3.74636e-05	0.00173999			AT5G22250	26.6671	124.245	2.21791	2.46609e-12	1.13702e-10			AT2G46510	97.7661	165.053	0.754695	9.95442e-05	0.00440026			AT1G53780	629.451	463.568	-0.4388	3.56648e-10	1.64542e-08			AT1G76180	434.441
AT1G18710	37.7367	108.994	1.53257	1.09733e-15	6.37659e-14			AT1G73480	60.7392	171.736	1.49941	9.22892e-15	5.36292e-13			AT1G08500	90.153	52.0385	-0.791817	3.77589e-05	0.00174895			AT1G51805	570.198	220.278	-1.37166	2.47989e-12	1.1391e-10			AT3G09350	158.898	75.7493	-1.06973	9.99364e-05	0.0044086			AT5G43745	96.0834	195.83	1.01978	3.5672e-10	1.64542e-08			AT2G29970	354.338
AT2G35290	24.6921	101.155	2.02748	1.12882e-15	6.54623e-14			AT4G08570	47.3934	9.05636	-2.38483	9.32119e-15	5.40553e-13			AT5G56870	531.568	789.67	0.571116	3.78101e-05	0.00174895			AT2G32800	181.574	319.502	0.814142	2.48068e-12	1.1391e-10			AT4G25290	71.7242	111.942	0.63682	0.000100452	0.00442236			AT1G45191	16.1052	51.1784	1.67668	3.59162e-10	1.65331e-08			AT1G46264	103.691
AT5G07860	447.635	300.677	-0.573469	1.18249e-15	6.8436e-14			AT4G21120	63.9047	136.159	1.0875	9.49542e-15	5.4954e-13			AT3G13650	98.2068	50.2219	-0.966555	3.7934e-05	0.00175112			AT3G20015	194.456	100.815	-0.947542	2.48715e-12	1.13975e-10			AT4G08870	44.5637	86.0978	0.946608	0.000101538	0.00446109			AT3G21560	58.9776	118.802	1.00886	3.61218e-10	1.6594e-08			AT1G15010	20.2236
AT1G51090	27.084	114.601	2.08627	1.1967e-15	6.91179e-14			AT4G30190	2106.06	1782.22	-0.240885	9.60024e-15	5.54482e-13			AT2G18980	247.295	166.092	-0.575677	3.80774e-05	0.00175418			AT2G42350	59.6658	14.1879	-2.07544	2.50544e-12	1.14581e-10			AT4G31470	22.7878	6.51512	-1.80213	0.000105461	0.00462404			AT5G52250	123.963	57.5331	-1.10618	3.65433e-10	1.67537e-08			AT1G35612	116.75
AT3G53950	292.772	181.636	-0.687334	1.20725e-15	6.95865e-14			AT1G13810	92.7894	171.677	0.887115	9.79963e-15	5.64854e-13			AT4G02330	167.405	49.5412	-1.75474	3.81704e-05	0.00175491			AT3G23740	71.8133	20.8336	-1.78516	2.80275e-12	1.27919e-10			AT1G79760	32.1568	10.7614	-1.58128	0.000106286	0.00465081			AT3G58990	64.845	146.123	1.17466	3.8603e-10	1.76623e-08			AT3G48870	886.308
AT1G13360	291.508	177.016	-0.717808	1.23262e-15	7.09056e-14			AT1G14730	157.478	76.1638	-1.0457	1.06085e-14	6.10246e-13			AT5G13640	319.911	402.894	0.331913	3.91505e-05	0.00179635			AT3G63180	161.738	272.585	0.752078	2.86366e-12	1.30435e-10			AT1G17345	18.3724	4.31724	-2.10217	0.000106572	0.00465392			AT4G01070	218.437	99.0961	-1.14017	4.06667e-10	1.85689e-08			AT1G78080	477.302
AT1G71200	17.1919	69.981	2.02801	1.2391e-15	7.11347e-14			AT1G61810	61.6882	13.6708	-2.17603	1.06536e-14	6.11607e-13			AT3G47580	32.3564	68.274	1.07825	3.9435e-05	0.00180576			AT4G26790	109.593	36.7664	-1.57549	2.97703e-12	1.35326e-10			AT3G51470	26.5685	52.4056	0.977103	0.000107033	0.00466466			AT5G04220	216.189	104.605	-1.04667	4.1148e-10	1.87509e-08			AT4G29700	332.913
AT1G76160	1282.91	949.647	-0.434963	1.2657e-15	7.23705e-14			AT3G47960	291.598	441.023	0.595313	1.06816e-14	6.11982e-13			AT3G14280	102.525	61.1139	-0.746254	3.97241e-05	0.00181534			AT3G26165	68.7815	159.257	1.20956	3.00772e-12	1.36447e-10			AT1G70940	682.793	520.72	-0.391719	0.000108559	0.00470576			AT5G36910	71.4233	170.018	1.25399	4.24233e-10	1.92932e-08			AT3G43190	56.256
AT4G39050	1072.91	843.839	-0.346145	1.26546e-15	7.23705e-14			AT1G05310	107.482	195.074	0.860309	1.0758e-14	6.15126e-13			AT4G23000	117.47	212.26	0.853802	4.01546e-05	0.00183134			AT5G48000	446.982	246.949	-0.855296	3.21239e-12	1.45439e-10			AT2G18730	256.816	330.568	0.364117	0.000108628	0.00470576			AT5G58140	524.294	728.155	0.474497	4.38174e-10	1.98873e-08			AT4G16750	53.967
AT5G63810	1018.13	787.562	-0.371808	1.28779e-15	7.34862e-14			AT4G40010	95.2829	25.0615	-1.92599	1.10069e-14	6.28095e-13			AT1G52770	55.0359	23.6435	-1.21771	4.02919e-05	0.00183393			AT1G20160	142.567	63.8233	-1.16302	3.28317e-12	1.48347e-10			AT4G13390	123.72	66.1613	-0.90396	0.000108262	0.00470576			AT2G22660	619.604	456.656	-0.437191	4.40937e-10	1.99727e-08			AT2G43820	203.274
AT3G25760	188.204	440.305	1.22484	1.34804e-15	7.67709e-14			AT4G24380	94.9729	256.96	1.43578	1.11234e-14	6.33476e-13			AT3G58450	3.51287	31.8666	3.17363	4.08911e-05	0.00185748			AT2G29670	584.883	404.776	-0.531474	3.5728e-12	1.61111e-10			AT4G01395	255.646	322.997	0.340333	0.000110313	0.0047692			AT5G49720	1179.39	915.24	-0.364515	4.42721e-10	2.00135e-08			AT1G16080	343.509
AT3G14210	688.601	141.828	-2.27895	1.4327e-15	8.14298e-14			AT3G21720	41.6397	484.44	3.54066	1.19157e-14	6.77251e-13			AT3G50300	127.188	62.8607	-1.0182	4.09747e-05	0.00185757			AT1G28130	279.457	490.337	0.811269	3.87741e-12	1.74499e-10			AT3G55500	220.169	51.5504	-2.09347	0.000111111	0.00479413			AT1G34180	16.7781	54.5602	1.70431	4.46682e-10	2.01316e-08			AT5G03680	43.1911
AT4G33985	66.2117	150.253	1.18231	1.46499e-15	8.30994e-14			AT2G40000	568.833	878.825	0.627624	1.47932e-14	8.39124e-13			AT1G13360	174.241	112.498	-0.632146	4.13902e-05	0.00187268			AT1G63860	33.9404	110.937	1.70804	3.94191e-12	1.77049e-10			AT1G76930	470.429	290.61	-0.694199	0.00011135	0.00479489			AT3G17070	73.494	22.675	-1.69775	4.47112e-10	2.01316e-08			AT3G13065	49.0241
AT1G51700	105.185	242.601	1.20614	1.47384e-15	8.34358e-14			AT2G26530	167.741	352.938	1.07346	1.48318e-14	8.39647e-13			AT1G34760	82.9551	139.396	0.752826	4.15546e-05	0.00187639			AT2G41540	341.994	217.942	-0.650422	4.8781e-12	2.18663e-10			AT1G58170	23.8562	6.28898	-1.92641	0.000111695	0.00480023			AT4G36190	177.071	276.277	0.639569	4.59141e-10	2.06322e-08			AT3G51895	195.688
AT4G35640	26.5456	89.0212	1.74201	1.56161e-15	8.82294e-14			AT2G28490	3.64459	282.089	6.28247	1.54082e-14	8.70546e-13			AT5G21150	6.16056	21.7104	1.82588	4.21446e-05	0.00189926			AT1G51860	156.738	71.4173	-1.13583	5.36252e-12	2.39901e-10			AT1G74930	7.17496	59.84	3.06476	0.000112288	0.00480435			AT3G18900	56.3632	18.5651	-1.59714	4.6268e-10	2.075e-08			AT2TE18240	0.486774
AT4G34410	1.29848	304.311	7.8837	1.62208e-15	9.14649e-14			AT4G19840	479.685	330.183	-0.53732	1.54878e-14	8.73317e-13			AT5G21482	110.015	64.9382	-0.755901	4.25885e-05	0.00191484			AT5G62490	6.49192	59.1096	3.18461	5.64563e-12	2.52067e-10			AT3G10930	15.9049	58.7141	1.88931	0.000112456	0.00480435			AT1G08630	157.361	45.2501	-1.79228	4.71802e-10	2.11174e-08			AT5G20250	519.285
AT4G37540	353.889	228.485	-0.631591	1.75013e-15	9.84903e-14			AT3G45780	1254	1521.86	0.280182	1.55399e-14	8.74525e-13			AT5G45380	109.175	45.5461	-1.26615	4.26586e-05	0.00191484			AT2G17520	206.995	372.941	0.849106	5.69892e-12	2.53945e-10			AT5G54960	433.43	314.566	-0.461448	0.000112202	0.00480435			AT4G33110	135.698	229.133	0.7564	4.86746e-10	2.17432e-08			AT1G22400	79.0271
AT2G40960	183.143	91.9782	-0.995056	1.8307e-15	1.02822e-13			AT2G36390	1247.19	1009.67	-0.304205	1.60419e-14	9.00998e-13			AT1G69160	108.297	165.391	0.610875	4.29513e-05	0.00192418			AT1G28230	66.08	17.7047	-1.89895	5.83186e-12	2.59357e-10			AT4G12720	180.714	277.387	0.616952	0.000112947	0.00480633			AT4G30460	113.141	45.3126	-1.32066	4.88869e-10	2.17951e-08			AT3G05130	101.398
AT1G12010	218.023	63.3556	-1.78042	1.84975e-15	1.03688e-13			AT3G10930	36.8515	117.065	1.6701	1.78196e-14	9.98878e-13			AT5G43180	90.1655	49.2972	-0.869396	4.30669e-05	0.00192557			AT4G27160	1.21775	282.792	7.86722	5.87817e-12	2.60903e-10			AT5G02540	215.293	109.73	-0.97314	0.000112918	0.00480633			AT5G37630	63.0399	142.769	1.18128	4.9002e-10	2.18035e-08			AT4G31210	268.34
AT3G08940	666.288	865.039	0.376416	1.86118e-15	1.04124e-13			AT1G72180	866.977	1188.43	0.455199	1.80126e-14	1.00772e-12			AT1G14870	231.824	144.541	-0.681112	4.31546e-05	0.00192571			AT1G13360	202.688	102.03	-0.989515	6.14106e-12	2.72037e-10			AT1G02620	82.9815	27.1266	-1.60982	0.000115282	0.00489611			AT4G01000	507.498	368.021	-0.46083	5.02739e-10	2.23255e-08			AT1G02305	367.033
AT3G44970	155.292	317.16	1.02936	1.90467e-15	1.06348e-13			AT3G18170	203.07	104.658	-0.956728	1.80536e-14	1.00804e-12			AT3G02910	245.237	174.171	-0.495226	4.34342e-05	0.00193439			AT1G71140	80.1611	27.6737	-1.53133	6.16884e-12	2.72733e-10			AT2G18160	292.615	225.593	-0.374271	0.000115756	0.00489701			AT4G00370	204.806	344.048	0.746463	5.0928e-10	2.25717e-08			AT5G48385	581.169
AT5G50100	93.8302	180.577	0.947842	1.99957e-15	1.11429e-13			AT1G56440	157.19	268.712	0.772996	1.87811e-14	1.0466e-12			AT1G58602	1014.68	841.834	-0.26968	4.37131e-05	0.00194301			AT4G21760	94.0054	14.2971	-2.71285	6.29414e-12	2.77729e-10			AT3G06500	250.727	368.511	0.557133	0.000115733	0.00489701			AT4G20820	80.7407	168.584	1.05845	5.23482e-10	2.31559e-08			AT3G03850	6.30118
AT1G15000	279.699	171.389	-0.706321	2.11233e-15	1.17484e-13			AT5G55180	482.873	328.084	-0.557234	1.94898e-14	1.08398e-12			AT1G69900	108.308	38.2732	-1.49761	4.46499e-05	0.00198061			AT1G28370	4.103	45.4541	3.46931	6.33328e-12	2.78911e-10			AT4G17970	60.1794	107.738	0.835811	0.000117661	0.00496791			AT2G05520	387.028	256.854	-0.589632	5.35226e-10	2.36293e-08			AT3G19720	569.594
AT3G59010	190.247	64.2173	-1.56395	2.23403e-15	1.2401e-13			AT5G22090	808.639	589.161	-0.456096	2.03038e-14	1.12706e-12			AT3G02493	17.8309	1.84811	-3.29824	4.47329e-05	0.00198061			AT1G18740	163.33	390.453	1.25655	6.36858e-12	2.7992e-10			AT5G28300	227.034	150.844	-0.589622	0.000118008	0.00497145			AT4G20170	129.157	212.552	0.719302	5.57333e-10	2.45573e-08			AT5G18290	26.3804
AT4G02410	127.829	317.269	1.31278	2.33184e-15	1.29189e-13			AT4G33550	93.1013	16.2602	-2.51765	2.05852e-14	1.14046e-12			AT1G56010	171.038	239.515	0.4856	4.57309e-05	0.00202086			AT3G19290	211.029	348.554	0.723974	6.45766e-12	2.83285e-10			AT5G48570	414.768	64.8841	-2.67644	0.000118204	0.00497145			AT2G01180	128.786	236.495	0.877842	5.68826e-10	2.49271e-08			AT1G29440	32.2404
AT4G11320	984.026	750.132	-0.391059	2.47003e-15	1.36579e-13			AT1G24400	82.622	166.661	1.01365	2.14627e-14	1.18677e-12			AT4G15760	476.083	318.773	-0.579578	4.63541e-05	0.00204443			AT1G79700	56.2021	207.836	1.88662	6.61705e-12	2.89714e-10			AT1G64740	196.982	256.164	0.376523	0.000118814	0.00498743			AT5G01180	13.1598	54.2619	2.03259	5.69027e-10	2.49271e-08			AT1G27030	316.577
AT1G08600	564.332	743.959	0.398563	2.52033e-15	1.39091e-13			AT1G73190	4.15647	162.524	5.29744	2.15465e-14	1.1891e-12			AT5G63420	816.085	687.273	-0.247464	4.66323e-05	0.00205272			AT1G65690	99.2654	39.0945	-1.34423	6.75142e-12	2.95025e-10			AT5G48900	229.763	160.765	-0.514618	0.000119387	0.0050018			AT5G06530	212.211	114.067	-0.890607	5.68888e-10	2.49271e-08			AT1G18980	196.693
AT2G03640	815.309	573.427	-0.508154	2.52537e-15	1.391e-13			AT3G11670	223.978	357.085	0.67163	2.17307e-14	1.19642e-12			AT5G27690	100.467	55.6197	-0.848629	4.6915e-05	0.00206118			AT4G35160	214.259	109.453	-0.968619	6.82161e-12	2.97517e-10			AT5G54510	427.244	289.917	-0.560096	0.000120287	0.00502975			AT3G19710	158.295	289.536	0.871671	5.93828e-10	2.59634e-08			AT2G40290	305.098
AT5G52330	34.7233	105.568	1.60772	2.55804e-15	1.40628e-13			AT4G28570	340.124	499.444	0.55298	2.17631e-14	1.19642e-12			AT1G14580	177.315	245.69	0.471297	4.70601e-05	0.00206357			AT1G79470	128.676	59.3512	-1.11531	6.93786e-12	3.02004e-10			AT1G66760	141.997	193.692	0.450124	0.000122008	0.0050821			AT1G08890	238.353	130.513	-0.861516	6.03234e-10	2.63238e-08			AT1G53430	322.356
AT3G54990	139.163	254.843	0.872564	2.78276e-15	1.52688e-13			AT5G37260	456.157	292.516	-0.639729	2.37705e-14	1.30427e-12			AT3G62280	44.0085	19.0355	-1.20211	4.74355e-05	0.00207603			AT5G20740	94.2709	31.8128	-1.56584	6.97422e-12	3.03003e-10			AT2G22450	383.735	309.661	-0.309134	0.000121842	0.0050821			AT2G22680	133.224	57.1312	-1.21995	6.08377e-10	2.64972e-08			AT2G41170	92.3996
AT2G05940	235.332	457.93	0.959352	3.04984e-15	1.67021e-13			AT1G24260	90.3925	21.291	-2.08782	2.50686e-14	1.37286e-12			AT1G06420	53.878	25.971	-1.05109	4.77622e-05	0.00208632			AT3G02885	49.5426	11.2673	-2.13281	7.06418e-12	3.06323e-10			AT1G50790	13.39	32.9419	1.28662	0.000122418	0.00508939			AT5G01250	99.6267	41.4072	-1.26414	6.55791e-10	2.85074e-08			AT4G00200	53.3745
AT4G33920	330.356	574.078	0.796222	3.08829e-15	1.68803e-13			AT3G44720	263.81	400.524	0.602493	2.52064e-14	1.37776e-12			AT3G50560	43.5867	96.0198	1.14095	4.82001e-05	0.00210141			AT3G12203	4.83098	73.704	3.93414	7.34621e-12	3.17942e-10			AT2G29650	163.257	248.558	0.607883	0.00012318	0.00511128			AT4G21910	136.036	251.461	0.887244	6.59356e-10	2.86074e-08			AT1G27120	131.391
AT2G38460	164.269	267.483	0.703355	3.13186e-15	1.70857e-13			AT2G36380	1839.21	1495.12	-0.298993	2.5682e-14	1.40107e-12			AT1G17180	211.973	108.292	-0.969455	4.88917e-05	0.00212749			AT2G40520	63.9712	138.038	1.10867	7.49133e-12	3.23603e-10			AT3G50750	152.191	100.577	-0.593897	0.000124532	0.00515044			AT1G51170	88.8461	34.2081	-1.3719	6.75547e-10	2.92385e-08			AT1G64660	124.089
AT5G27350	600.397	816.983	0.443864	3.39636e-15	1.84933e-13			AT4G29190	373.248	214.328	-0.800237	2.61268e-14	1.42262e-12			AT1G63100	280.731	205.835	-0.445952	4.90651e-05	0.00212886			AT4G13310	2.63853	45.9521	4.11746	7.90748e-12	3.40927e-10			AT5G10140	38.1134	65.7367	0.782384	0.0001246	0.00515044			AT4G12980	79.7193	166.826	1.06014	6.76483e-10	2.92385e-08			AT4G00360	572.853
AT3G44860	7.86339	75.3984	3.25196	3.62162e-15	1.96823e-13			AT5G60120	464.415	623.235	0.424099	2.62428e-14	1.42621e-12			AT1G64970	117.065	175.032	0.578459	4.91102e-05	0.00212886			AT4G21810	185.884	313.734	0.754623	7.97942e-12	3.43374e-10			AT2G17480	252.557	351.611	0.479854	0.000126369	0.00520371			AT3G48610	82.6457	165.883	0.997569	6.87683e-10	2.9666e-08			AT4G02510	1151.48
AT5G52570	13.3293	70.5427	2.40226	3.73044e-15	2.02352e-13			AT5G07330	8.02032	85.7825	3.42536	2.68868e-14	1.45843e-12			AT2G21820	5.87675	27.5837	2.24231	4.92083e-05	0.00212905			AT1G51420	97.563	37.2966	-1.38726	8.24102e-12	3.53957e-10			AT3G16510	34.7877	80.8379	1.21357	0.000126344	0.00520371			AT2G05940	95.1322	211.497	1.15253	6.94703e-10	2.97986e-08			AT1G61450	16.5966
AT1G15260	252.859	146.989	-0.780684	3.92846e-15	2.12688e-13			AT3G16450	681.255	515.178	-0.402581	2.8676e-14	1.54959e-12			AT4G07820	22.5747	5.65167	-1.99249	4.94891e-05	0.00213714			AT1G51080	84.4823	29.0614	-1.5398	8.25947e-12	3.54076e-10			AT1G51700	47.5707	99.6454	1.06672	0.000126767	0.00521018			AT3G20600	18.7871	64.2652	1.76928	6.9339e-10	2.97986e-08			AT1G66500	74.3583
AT3G23880	367.549	206.283	-0.835968	4.07466e-15	2.20186e-13			AT3G57170	444.278	608.882	0.454717	2.86753e-14	1.54959e-12			AT3G21750	207.927	134.196	-0.634563	5.12017e-05	0.00220691			AT3G25780	90.3756	181.308	1.00356	8.49954e-12	3.63677e-10			AT5G56100	117.938	164.228	0.475688	0.000127672	0.00523747			AT5G61290	27.7193	84.003	1.59362	6.92409e-10	2.97986e-08			AT4G16190	692.518
AT4G13800	6.64088	54.5287	3.03731	4.10481e-15	2.21396e-13			AT1G01420	138.877	67.8101	-1.03228	2.90436e-14	1.56649e-12			AT1G64330	401.416	306.891	-0.385507	5.14599e-05	0.00220967			AT5G14470	10.3292	89.5943	3.1144	9.41504e-12	4.02088e-10			AT2G43290	162.213	252.73	0.638762	0.000128316	0.00525394			AT4G38950	259.476	130.288	-0.993353	6.98428e-10	2.99017e-08			AT1G25550	278.56
AT1G13260	389.695	564.44	0.534941	4.37176e-15	2.35349e-13			AT3G59340	116.592	42.0927	-1.47051	2.99134e-14	1.61036e-12			AT3G33528	31.7112	9.27072	-1.77268	5.13946e-05	0.00220967			AT4G13280	33.2565	3.84451	-3.10832	9.72511e-12	4.14547e-10			AT4G37850	10.0724	32.9802	1.70071	0.000130047	0.00531476			AT2G21660	696.085	525.366	-0.403861	7.06414e-10	3.01865e-08			AT2G46680	205.015
AT1G31690	183.488	38.8327	-2.23575	4.55969e-15	2.45004e-13			AT5G66420	629.944	470.969	-0.419662	3.03185e-14	1.62909e-12			AT1G20160	192.543	98.0137	-0.972585	5.18166e-05	0.00221451			AT4G18880	72.2353	158.825	1.13478	1.00696e-11	4.28422e-10			AT3G59080	155.376	226.233	0.546384	0.000132638	0.00541042			AT3G48200	260.56	455.132	0.801592	7.4579e-10	3.18091e-08			AT5G51350	138.652
AT2G05440	327.478	168.331	-0.958645	4.58968e-15	2.46152e-13			AT1G51840	175.134	93.6624	-0.902483	3.09542e-14	1.66012e-12			AT4G24540	81.7902	44.6383	-0.868613	5.18459e-05	0.00221451			AT1G59990	240.179	132.325	-0.859293	1.05985e-11	4.50076e-10			AT5G51790	68.9552	37.0722	-0.895227	0.000133664	0.00544203			AT3G56290	50.6828	116.905	1.20257	7.89194e-10	3.35971e-08			AT2G16990	96.9677
AT3G48380	665.531	465.138	-0.517974	4.62315e-15	2.47201e-13			AT1G31550	124.291	218.438	0.813184	3.12784e-14	1.67436e-12			AT4G37410	916.285	614.516	-0.57662	5.18645e-05	0.00221451			AT5G24780	134.974	56.8273	-1.24521	1.0739e-11	4.5519e-10			AT3G50340	84.1351	41.3754	-1.02045	0.000134124	0.00545052			AT1G35250	51.4259	14.1588	-1.85814	8.05066e-10	3.42085e-08			AT3G53560	238.978
AT5G10150	417.002	271.448	-0.617031	4.62658e-15	2.47201e-13			AT1G22440	361.963	218.864	-0.72565	3.2063e-14	1.71315e-12			AT1G51805	582.974	449.928	-0.37425	5.20842e-05	0.00221972			AT5G16360	43.0393	133.261	1.62774	1.10292e-11	4.66613e-10			AT2G46590	123.219	84.453	-0.546266	0.000136464	0.00553523			AT4G32190	235.739	344.773	0.548307	8.21865e-10	3.48569e-08			AT2G31970	215.056
AT1G73190	4.15647	177.915	5.42805	4.86538e-15	2.59475e-13			AT1G02850	702.8	374.281	-0.909128	3.58105e-14	1.9098e-12			AT3G29370	34.815	10.9343	-1.66135	5.26104e-05	0.00223796			AT3G12400	183.22	330.189	0.848779	1.1365e-11	4.79923e-10			AT5G08640	51.4652	24.2031	-1.08317	0.000137189	0.00555425			AT1G12800	422.319	642.466	0.603496	8.25735e-10	3.49556e-08			AT4G28490	70.9406
AT1G53180	163.85	277.384	0.759561	4.88503e-15	2.60037e-13			AT2G33051	196.897	314.954	0.678943	3.6331e-14	1.93395e-12			AT5G50760	147.098	98.3572	-0.581497	5.37191e-05	0.00228086			AT1G51950	156.83	259.093	0.724166	1.15593e-11	4.87218e-10			AT1G72430	254.091	172.801	-0.557468	0.000140663	0.00568425			AT2G41990	147.291	60.0647	-1.2924	8.45285e-10	3.57165e-08			AT5G02880	527.569
AT5G54250	524.512	302.902	-0.790093	4.93031e-15	2.61959e-13			AT1G68050	329.203	502.179	0.61051	3.75726e-14	1.99349e-12			AT2G17470	15.8078	40.3838	1.35227	5.40687e-05	0.00229142			AT5G17700	201.136	103.285	-0.961309	1.23997e-11	5.21665e-10			AT3G62740	65.5826	21.9872	-1.57752	0.000141673	0.00570724			AT5G65750	461.647	303.72	-0.604576	8.69468e-10	3.66699e-08			AT4G23800	380.35
AT3G08860	85.7782	242.445	1.4969	4.98342e-15	2.64288e-13			AT1G78060	633.017	425.489	-0.572161	3.75893e-14	1.99349e-12			AT2G35930	154.079	85.7546	-0.843581	5.47799e-05	0.00231725			AT4G24050	49.724	111.702	1.169	1.26192e-11	5.29913e-10			AT5G61590	441.75	330.709	-0.416138	0.000141759	0.00570724			AT3G01470	378.475	263.961	-0.517115	8.84973e-10	3.72544e-08			AT5G25240	13.2591
AT1G70610	255.974	401.907	0.649873	5.30141e-15	2.80631e-13			AT1G04110	97.7788	36.313	-1.42955	3.9488e-14	2.0903e-12			AT4G40060	450.469	353.688	-0.347461	5.5688e-05	0.0023513			AT2G22300	301.711	452.16	0.583174	1.28236e-11	5.37497e-10			AT5G09530	291.258	374.823	0.363729	0.00014319	0.00575417			AT4G13830	374.725	254.254	-0.557764	8.98015e-10	3.77333e-08			AT3G11410	343.758
AT5G38930	57.7767	10.8352	-2.41715	5.50699e-15	2.90973e-13			AT3G54260	346.487	204.308	-0.759881	4.04547e-14	2.13751e-12			AT1G51170	123.129	76.2084	-0.692196	5.75006e-05	0.00242333			AT3G10410	432.305	281.818	-0.616644	1.30117e-11	5.4437e-10			AT5G27850	680.363	555.216	-0.291143	0.000144276	0.00578705			AT1G77690	176.035	95.0104	-0.887376	9.03102e-10	3.78768e-08			AT1G75380	789.388
AT1G28370	19.0727	116.946	2.61931	5.78569e-15	3.05134e-13			AT4G32410	2339.69	1975.62	-0.243512	4.05541e-14	2.1388e-12			AT2G25180	295.439	373.68	0.338918	5.77707e-05	0.00243021			AT5G25440	34.5207	98.1864	1.50786	1.31774e-11	5.50283e-10			AT1G76360	112.35	180.54	0.686019	0.000149474	0.00598449			AT5G01210	335.756	206.489	-0.701201	9.09947e-10	3.80933e-08			AT3G23480	45.5518
AT4G12900	92.6438	183.694	0.989522	5.95951e-15	3.13721e-13			AT1G30700	332.904	182.805	-0.863781	4.39881e-14	2.31563e-12			AT4G15160	167.072	280.035	0.743852	5.85269e-05	0.00245748			AT3G29630	45.766	10.5346	-2.11808	1.34685e-11	5.61401e-10			AT1G58290	668.154	802.501	0.266086	0.000149915	0.00599106			AT3G22880	73.9153	144.256	0.964157	9.39129e-10	3.92424e-08			AT2G33830	153.842
AT5G66520	306.713	185.291	-0.729157	6.03699e-15	3.17214e-13			AT2G41560	1861.98	1504.53	-0.307149	4.47801e-14	2.35297e-12			AT3G01670	448.905	346.174	-0.376598	5.89156e-05	0.00246925			AT5G42590	141.649	274.058	0.952137	1.38146e-11	5.74767e-10			AT2G32210	10.7882	30.8144	1.50277	0.000150548	0.0060053			AT2G23690	68.8577	18.134	-1.9257	9.5875e-10	3.99885e-08			AT5G44568	10.7288
AT4G21470	257.909	384.827	0.575488	6.27614e-15	3.2857e-13			AT1G63240	304.354	436.326	0.519512	4.56107e-14	2.39221e-12			AT1G78070	182.772	100.346	-0.865331	5.98397e-05	0.00250337			AT1G24070	46.6717	10.5676	-2.14576	1.41148e-11	5.86179e-10			AT5G11710	390.011	481.007	0.303951	0.000151681	0.00603936			AT5G50130	90.4452	38.24	-1.24763	9.74331e-10	4.05637e-08			AT3G11550	123.212
AT4G32710	345.553	220.851	-0.643046	6.26651e-15	3.2857e-13			AT1G06150	640.556	465.999	-0.459415	4.68405e-14	2.45221e-12			AT2G29320	175.8	255.04	0.535961	6.00844e-05	0.00250899			AT1G73300	9.13919	52.5308	2.51983	1.5287e-11	6.33695e-10			AT4G26530	678.158	541.019	-0.324164	0.000152633	0.0060606			AT1G68500	46.9054	11.8297	-1.98497	9.77839e-10	4.0635e-08			AT4G30170	439.118
AT2G47650	652.604	471.927	-0.466458	6.6099e-15	3.44778e-13			AT1G76720	87.2343	179.534	1.03944	4.85057e-14	2.53474e-12			AT5G57123	41.0941	11.4986	-1.84366	6.02464e-05	0.00251115			AT4G37220	9.43664	68.508	2.86148	1.58083e-11	6.54104e-10			AT4G34390	177.827	254.402	0.514933	0.000152774	0.0060606			AT4G20320	150.446	301.098	1.00073	9.79933e-10	4.06475e-08			AT4G00300	167.785
AT3G46490	206.974	89.1032	-1.21266	6.59817e-15	3.44778e-13			AT1G59990	465.264	304.395	-0.611944	5.1061e-14	2.66339e-12			AT1G12880	108.828	65.2848	-0.734254	6.13599e-05	0.00255063			AT1G75270	232.624	137.975	-0.752926	1.59551e-11	6.5897e-10			AT3G14990	796.588	657.111	-0.27584	0.000154453	0.006116			AT5G19500	33.1984	98.8644	1.56699	9.88531e-10	4.09292e-08			AT2G21720	1.27015
AT4G36010	74.9541	193.209	1.36462	6.64403e-15	3.45926e-13			AT3G15760	39.7306	100.475	1.33777	5.2028e-14	2.70888e-12			AT2G05540	157.033	66.4005	-1.24089	6.14179e-05	0.00255063			AT1G33050	262.952	508.908	0.952055	1.61022e-11	6.63833e-10			AT5G15840	25.5763	6.68996	-1.92439	0.000155315	0.0061389			AT1G24148	9.59226	50.1385	2.3748	9.91432e-10	4.09744e-08			AT2G42790	321.09
AT1G58602	1148.71	694.511	-0.727126	6.93575e-15	3.60457e-13			AT1G13670	171.154	73.101	-1.22664	5.43119e-14	2.82264e-12			AT2G23690	59.9563	17.2128	-1.7967	6.23526e-05	0.00258395			AT1G78970	131.336	49.7812	-1.40182	1.6642e-11	6.84837e-10			AT3G53810	57.06	90.091	0.652639	0.000157206	0.00620235			AT1G54820	70.5013	158.184	1.16631	1.01995e-09	4.20763e-08			AT3G24480	330.417
AT1G72930	120.284	221.487	0.880525	6.98358e-15	3.62283e-13			AT2G41640	188.123	401.424	1.09322	5.77378e-14	2.98979e-12			AT2G40520	98.0822	158.765	0.695709	6.25607e-05	0.00258395			AT4G26400	122.681	255.998	1.06059	1.69847e-11	6.9767e-10			AT1G24260	44.9246	17.5515	-1.35605	0.000157625	0.00620758			AT1G51840	94.2853	38.2368	-1.30324	1.05376e-09	4.33918e-08			AT1G21880	208.725
AT5G42580	228.863	454.638	0.990502	7.1387e-15	3.69658e-13			AT5G21160	1333.72	957.055	-0.478687	5.76592e-14	2.98979e-12			AT5G22470	2.28642	22.0941	3.28564	6.24473e-05	0.00258395			AT1G31770	332.279	182.959	-0.859919	1.72865e-11	7.08776e-10			AT4G33980	346.583	222.064	-0.641122	0.000158713	0.00623907			AT2G40435	6.96132	38.1148	2.44222	1.06275e-09	4.36828e-08			AT3G23640	526.693
AT2G25890	5.77988	73.2029	3.68526	7.3207e-15	3.78395e-13			AT5G57350	1302.59	1053.84	-0.305198	6.01169e-14	3.10735e-12			AT1G12320	64.1213	32.146	-1.00034	6.32259e-05	0.0026067			AT1G65090	2.61897	113.09	5.42499	1.76054e-11	7.20545e-10			AT1G28010	77.0106	129.747	0.753189	0.00016067	0.00630454			AT1G52870	470.386	312.208	-0.59198	1.06682e-09	4.37707e-08			AT3G59210	210.27
AT2G05015	52.8191	0	-8.15439	7.43799e-15	3.8307e-13			AT3G63200	515.086	330.703	-0.638658	6.7274e-14	3.471e-12			AT1G52690	29.3874	104.737	1.8347	6.33831e-05	0.00260845			AT5G47560	454.004	641.389	0.498316	1.80394e-11	7.36974e-10			AT1G27770	283.829	525.628	0.888929	0.000161948	0.00634319			AT1G79760	32.1568	4.1623	-2.94791	1.09153e-09	4.47034e-08			AT4G21270	130.866
AT4G13280	90.4743	24.8978	-1.86187	7.42761e-15	3.8307e-13			AT2G41010	83.9594	229.804	1.4526	6.74843e-14	3.47556e-12			AT5G61380	1069.38	900.122	-0.248953	6.38795e-05	0.00261972			AT3G17640	80.67	26.3554	-1.6098	1.80803e-11	7.37312e-10			AT3G19010	159.77	234.386	0.554495	0.000162951	0.00637096			AT3G15620	124.098	49.8875	-1.31144	1.10211e-09	4.50552e-08			AT5G23860	384.313
AT4G13395	20.7074	118.618	2.52408	7.57198e-15	3.89268e-13			AT1G58270	629.333	460.803	-0.449983	6.77742e-14	3.48421e-12			AT5G61650	46.6448	17.7185	-1.39752	6.38871e-05	0.00261972			AT5G47500	366.885	218.668	-0.745444	1.88592e-11	7.67688e-10			AT5G13640	255.646	318.58	0.31937	0.000167178	0.00652445			AT5G52070	151.8	89.4426	-0.765762	1.11925e-09	4.56736e-08			AT4G21870	63.3761
AT2G36090	153.48	56.3045	-1.43948	8.04806e-15	4.12999e-13			AT3G49760	37.7237	2.37463	-3.98098	6.8456e-14	3.51292e-12			AT1G33750	192.845	117.418	-0.713693	6.40096e-05	0.00262002			AT1G18360	224.935	112.921	-0.992992	1.93037e-11	7.84371e-10			AT1G25440	442.546	345.202	-0.355586	0.000168571	0.00656699			AT5G41750	12.4866	91.0435	2.85297	1.12789e-09	4.59431e-08			AT1G76930	551.142
AT4G00880	205.624	98.1791	-1.06228	8.18894e-15	4.19474e-13			AT1G03590	461.408	622.557	0.4318	6.90443e-14	3.53675e-12			AT1G02450	25.1095	2.48655	-3.36392	6.53663e-05	0.00266596			AT4G38770	993.23	723.647	-0.457442	1.93687e-11	7.85597e-10			AT1G52245	31.3577	55.7409	0.828212	0.000170853	0.00663451			AT2G18300	450.088	310.733	-0.533777	1.1303e-09	4.59587e-08			AT4G17000	68.0967
AT4G31870	14.8316	66.9742	2.16902	8.3587e-15	4.26638e-13			AT3G14200	107.278	276.019	1.36339	7.30717e-14	3.73635e-12			AT5G01490	25.2635	55.7339	1.14306	6.52914e-05	0.00266596			AT2G27080	59.6659	206.348	1.78867	1.9475e-11	7.88495e-10			AT3G50930	31.1293	93.6112	1.58522	0.000170917	0.00663451			AT3G21720	13.5077	59.4247	2.12371	1.13587e-09	4.61024e-08			AT5G64190	6.24859
AT5G61160	69.4523	1.75866	-5.30207	8.34541e-15	4.26638e-13			AT1G76680	666.817	478.588	-0.478879	7.72635e-14	3.94362e-12			AT4G04745	82.66	42.9359	-0.947098	6.72662e-05	0.00273365			AT3G47010	45.7134	109.879	1.26522	1.99695e-11	8.07066e-10			AT5G09350	83.1746	123.115	0.567332	0.000174135	0.00674734			AT3G18280	114.95	60.3384	-0.925439	1.14991e-09	4.6589e-08			AT5G55410	0.730494
AT4G12545	217.612	333.576	0.616612	8.37373e-15	4.26642e-13			AT1G16110	145.22	278.166	0.936402	8.57459e-14	4.36875e-12			AT5G20830	386.758	221.718	-0.802317	6.71832e-05	0.00273365			AT1G48500	64.7446	18.2484	-1.82666	2.07226e-11	8.36008e-10			AT3G03820	28.5469	8.14579	-1.81867	0.000177205	0.00682965			AT3G23410	67.3362	128.674	0.928444	1.16263e-09	4.6985e-08			AT3G49490	447.191
AT1G17830	41.6541	132.105	1.66364	8.43159e-15	4.28824e-13			AT4G22517	246.953	103.255	-1.25872	8.9448e-14	4.54925e-12			AT1G17300	33.8883	11.1188	-1.61123	6.75338e-05	0.00273963			AT2G29340	211.087	347.131	0.717351	2.15265e-11	8.66891e-10			AT5G43670	155.427	208.573	0.422947	0.000176583	0.00682965			AT4G02940	243.384	132.934	-0.869997	1.16384e-09	4.6985e-08			AT4G21750	540.527
AT3G25780	165.174	339.891	1.04107	8.65748e-15	4.39529e-13			AT2G21430	26.0477	73.6121	1.49448	9.06392e-14	4.60163e-12			AT3G04220	34.6814	8.17529	-2.09162	6.81373e-05	0.0027543			AT2G22590	41.8926	0.252706	-7.06846	2.15683e-11	8.67029e-10			AT5G52330	10.7635	28.3043	1.37553	0.000177063	0.00682965			AT3G16000	414.499	591.784	0.511577	1.2024e-09	4.83694e-08			AT1G76310	105.728
AT5G40720	184.717	97.4836	-0.922116	8.7927e-15	4.45601e-13			AT2G22240	112.82	218.916	0.95647	9.43467e-14	4.78135e-12			AT3G51240	344.771	233.959	-0.558768	6.80696e-05	0.0027543			AT2G23180	67.4435	22.1241	-1.6083	2.18089e-11	8.75147e-10			AT1G01580	4.3852	44.3236	3.3313	0.000180765	0.00694216			AT3G61260	525.769	385.773	-0.444566	1.20037e-09	4.83694e-08			AT3G26380	204.829
AT1G56540	43.7998	141.349	1.68943	9.40193e-15	4.75631e-13			AT1G44890	74.8124	144.901	0.952682	9.54621e-14	4.8293e-12			AT1G15290	933.598	1113.1	0.253731	6.86568e-05	0.00277007			AT2G25890	8.24037	49.4753	2.5908	2.21511e-11	8.873e-10			AT2G25625	41.5683	15.7139	-1.40227	0.000180462	0.00694216			AT4G08850	341.707	635.215	0.89411	1.22312e-09	4.91156e-08			AT4G38530	36.7066
AT3G03780	824.415	1328.08	0.687911	9.7496e-15	4.92346e-13			AT2G45470	775.889	588.35	-0.39904	9.60124e-14	4.84404e-12			AT4G28940	149.494	72.7985	-1.03652	6.88928e-05	0.00277007			AT3G55290	35.3275	3.11135	-3.51518	2.24871e-11	8.99165e-10			AT3G15570	209.315	153.827	-0.443452	0.000181558	0.0069522			AT2G28490	1.0127	55.7627	5.75246	1.23652e-09	4.95659e-08			AT4G08093	6.7634
AT4G08850	807.385	1164.73	0.527609	1.00022e-14	5.04212e-13			AT4G18360	246.43	151.067	-0.705042	9.60931e-14	4.84404e-12			AT5G47230	110.394	37.6796	-1.55054	6.87713e-05	0.00277007			AT5G20630	431.01	258.302	-0.738421	2.31185e-11	9.22781e-10			AT4G17950	190.081	242.515	0.352039	0.000181669	0.0069522			AT2G27380	1.57753	43.2972	4.78823	1.24014e-09	4.96233e-08			AT3G47640	110.096
AT4G18970	311.288	451.473	0.536721	1.01137e-14	5.0893e-13			AT4G18880	181.693	321.886	0.82482	9.73486e-14	4.89868e-12			AT2G22680	132.373	78.7143	-0.747757	6.9769e-05	0.00280036			AT1G50740	60.4553	146.893	1.27899	2.3174e-11	9.23364e-10			AT3G46230	176.798	9.59907	-4.20359	0.000182997	0.00699069			AT5G46880	50.7371	110.461	1.11274	1.29282e-09	5.164e-08			AT1G52565	30.939
AT3G51895	48.0554	132.293	1.46382	1.01524e-14	5.09981e-13			AT3G53830	14.2122	106.781	2.90367	1.04579e-13	5.24402e-12			AT5G37990	308.301	138.153	-1.15792	7.03729e-05	0.00281962			AT2G41560	529.521	779.105	0.55705	2.35472e-11	9.3658e-10			AT1G73540	74.725	217.062	1.5394	0.000183566	0.00700007			AT3G18390	520.109	720.461	0.469645	1.29697e-09	5.17143e-08			AT4G26288	28.8927
AT5G11650	212.819	376.61	0.823489	1.02319e-14	5.13069e-13			AT4G16270	37.0566	4.53188	-3.02676	1.0442e-13	5.24402e-12			AT1G03380	343.841	429.366	0.320575	7.10656e-05	0.00284238			AT3G12915	107.534	47.7452	-1.17037	2.56085e-11	1.01678e-09			AT2G41830	146.639	221.056	0.594003	0.000184475	0.00701004			AT4G18910	80.1152	142.531	0.833943	1.30019e-09	5.17516e-08			AT4G11330	145.511
AT1G30420	410.64	265.661	-0.627847	1.10708e-14	5.5416e-13			AT4G15990	36.8323	139.318	1.92094	1.1026e-13	5.51917e-12			AT2G28140	90.4867	40.9697	-1.13886	7.18197e-05	0.0028675			AT5G16110	309.897	509.348	0.716407	2.65564e-11	1.05257e-09			AT5G62220	78.9969	46.0565	-0.777621	0.000184298	0.00701004			AT1G76360	112.35	238.136	1.08306	1.30814e-09	5.19769e-08			AT4G19860	458.066
AT3G49620	140.702	25.4016	-2.47522	1.15966e-14	5.78453e-13			AT1G23020	627.735	826.227	0.395582	1.14928e-13	5.74276e-12			AT3G25640	51.7294	23.4697	-1.14375	7.23637e-05	0.00288416			AT3G54940	16.7318	134.249	3.0014	2.68908e-11	1.06394e-09			AT3G54440	395.371	500.712	0.341323	0.000185209	0.00701987			AT2G30100	42.5292	91.2012	1.10699	1.33855e-09	5.30918e-08			AT5G07240	151.449
AT5G06870	349.099	585.177	0.744658	1.15857e-14	5.78453e-13			AT2G39570	1156.17	841.239	-0.458748	1.16674e-13	5.81983e-12			AT3G24650	0.963132	14.5642	3.9135	7.35162e-05	0.00292497			AT4G17030	89.4776	29.345	-1.60957	2.69376e-11	1.06394e-09			AT5G63920	52.3833	82.4082	0.645882	0.000185382	0.00701987			AT3G23890	269.334	489.037	0.860676	1.37611e-09	5.44864e-08			AT5G63580	17.3377
AT4G13550	327.931	505.52	0.623197	1.1745e-14	5.84831e-13			AT4G23190	178.741	389.891	1.12424	1.25445e-13	6.2464e-12			AT5G15180	101.361	61.0057	-0.735901	7.43931e-05	0.00295469			AT4G39730	294.905	183.204	-0.686955	2.78646e-11	1.09863e-09			AT5G06278	37.6626	16.8016	-1.16167	0.000186318	0.007043			AT1G64370	360.333	254.581	-0.498692	1.4018e-09	5.54035e-08			AT4G26140	147.434
AT4G12910	233.745	399.742	0.774401	1.2173e-14	6.05089e-13			AT2G34620	246.887	369.226	0.581659	1.26532e-13	6.28959e-12			AT2G28890	324.16	253.142	-0.35699	7.46901e-05	0.00296132			AT5G21170	138.797	351.213	1.33907	2.8232e-11	1.11118e-09			AT5G05690	813.37	660.796	-0.299511	0.000187656	0.00708123			AT4G29780	34.8522	404.799	3.5371	1.40417e-09	5.54035e-08			AT4G28520	1.98997
AT2G37210	21.4322	70.7132	1.71723	1.27519e-14	6.32761e-13			AT2G41220	1359.64	1078.57	-0.334375	1.31786e-13	6.53931e-12			AT1G06080	130.455	70.7937	-0.883759	7.51656e-05	0.00297499			AT2G30250	84.6944	165.467	0.964355	2.91745e-11	1.14628e-09			AT5G45750	196.543	253.18	0.367368	0.000189669	0.00714475			AT2G46810	57.7523	120.097	1.06067	1.44039e-09	5.6734e-08			AT4G36648	325.684
AT3G32030	64.0458	8.41445	-2.91414	1.3047e-14	6.46279e-13			AT5G19300	140.282	232.311	0.726257	1.39782e-13	6.92405e-12			AT4G04570	423.224	243.337	-0.797266	7.55877e-05	0.00298528			AT3G55760	266.536	146.148	-0.867575	3.14319e-11	1.23283e-09			AT4G08850	341.707	500.963	0.55216	0.000192256	0.00722963			AT3G04720	255.458	139.319	-0.87016	1.45849e-09	5.73469e-08			AT3G23510	62.3322
AT5G47610	103.255	38.0201	-1.44186	1.32916e-14	6.57253e-13			AT5G66760	1003.73	800.1	-0.326507	1.41755e-13	7.00963e-12			AT4G14740	205.503	267.187	0.379305	7.58192e-05	0.00298528			AT1G28710	119.568	42.957	-1.47723	3.20555e-11	1.25511e-09			AT2G32560	302.448	219.642	-0.460981	0.000194234	0.00729135			AT1G69600	44.8568	8.78607	-2.34918	1.47517e-09	5.79024e-08			AT1G72190	85.8583
AT3G14230	793.891	613.023	-0.373624	1.34565e-14	6.64255e-13			AT5G06930	307.366	198.584	-0.630118	1.45155e-13	7.16531e-12			AT4G14940	68.5289	29.3499	-1.2233	7.57553e-05	0.00298528			AT3G22460	36.8483	92.7385	1.33064	3.2236e-11	1.25999e-09			AT2G02130	143.36	98.6596	-0.53744	0.000195969	0.0073308			AT1G27030	198.823	118.555	-0.747661	1.48812e-09	5.83097e-08			AT5G26920	14.9096
AT1G56150	62.6353	17.3021	-1.86661	1.45066e-14	7.14857e-13			AT1G55020	778.037	573.846	-0.438997	1.49271e-13	7.3558e-12			AT2G05440	342.503	210.233	-0.704556	7.62725e-05	0.00299665			AT2G48080	92.7883	24.103	-1.94319	3.24275e-11	1.26311e-09			AT2G02200	2.17451	17.7817	3.06718	0.000196913	0.0073308			AT3G48920	51.1835	12.347	-2.05254	1.53811e-09	6.01643e-08			AT4G28703	17.8842
AT2G23150	169.476	298.629	0.814849	1.46708e-14	7.21702e-13			AT5G38930	57.7767	12.9071	-2.1637	1.50472e-13	7.40219e-12			AT2G12462	119.952	73.6624	-0.70018	7.63712e-05	0.00299665			AT4G15290	64.4882	15.1209	-2.08987	3.24031e-11	1.26311e-09			AT5G14200	203.291	283.277	0.481351	0.000197316	0.0073308			AT1G55850	444.461	259.828	-0.773953	1.57224e-09	6.13934e-08			AT2G20020	222.675
AT1G20160	271.853	133.568	-1.02253	1.49235e-14	7.32868e-13			AT1G69880	39.6461	1.42324	-4.79083	1.53356e-13	7.5311e-12			AT1G50450	363.959	290.708	-0.324704	7.7332e-05	0.00302479			AT1G33170	311.806	156.609	-0.993467	3.25702e-11	1.26648e-09			AT5G45480	190.701	261.547	0.456504	0.000197061	0.0073308			AT4G12545	114.282	206.048	0.848233	1.60152e-09	6.2429e-08			AT1G52410	272.172
AT5G38710	67.6404	161.179	1.25075	1.5296e-14	7.49873e-13			AT4G31620	46.9687	123.625	1.39264	1.66371e-13	8.15618e-12			AT2G40960	140.927	87.7596	-0.678999	7.74872e-05	0.00302479			AT5G21100	423.572	214.805	-0.978547	3.27716e-11	1.27212e-09			AT5G49520	37.9653	79.8666	1.06935	0.000197298	0.0073308			AT3G13740	209.29	129.503	-0.692748	1.66344e-09	6.462e-08			AT1G28660	115.279
AT1G22740	420.149	271.427	-0.630085	1.6057e-14	7.85831e-13			AT5G22870	38.8235	5.73045	-2.75727	1.7108e-13	8.37263e-12			AT4G26255	44.0278	15.3539	-1.52281	7.73701e-05	0.00302479			AT5G09640	0.976432	44.4753	5.52719	3.37278e-11	1.307e-09			AT5G65670	631.195	534.394	-0.23787	0.000196231	0.0073308			AT4G15610	248.568	164.241	-0.599076	1.66261e-09	6.462e-08			AT1G02390	56.7322
AT1G62440	150.302	57.0459	-1.39402	1.61002e-14	7.86592e-13			AT5G28540	696.367	880.894	0.338688	1.71963e-13	8.3871e-12			AT1G58460	30.804	8.25249	-1.8867	7.79851e-05	0.00303069			AT5G22450	331.504	491.905	0.569339	3.55672e-11	1.37591e-09			AT2G27810	285.526	368.072	0.365343	0.000199057	0.00736037			AT1G73110	155.006	248.339	0.676942	1.69308e-09	6.56589e-08			AT3G14280	63.5623
AT4G19840	479.685	329.323	-0.541491	1.64031e-14	8.00024e-13			AT5G45140	462.819	656.235	0.502797	1.71909e-13	8.3871e-12			AT4G25860	22.8528	5.6077	-2.01545	7.79861e-05	0.00303069			AT1G75390	84.0654	31.4332	-1.42077	3.57515e-11	1.38068e-09			AT2G45450	55.2705	28.0232	-0.978576	0.000198667	0.00736037			AT1G27730	42.3647	279.806	2.7224	1.75525e-09	6.79538e-08			AT3G23530	363.312
AT1G35210	18.1812	98.5931	2.44767	1.65962e-14	8.08061e-13			AT1G78750	29.8002	90.0771	1.59775	1.7384e-13	8.46398e-12			AT5G41300	1.92739	15.1207	2.96972	7.80379e-05	0.00303069			AT1G30720	48.9203	126.445	1.36851	3.59918e-11	1.38759e-09			AT3G57720	9.54016	25.0535	1.4089	0.000199361	0.00736037			AT1G70250	34.6552	96.0768	1.46634	1.77068e-09	6.84339e-08			AT4G27730	46.8335
AT3G08760	384.153	545.767	0.506218	1.68067e-14	8.16914e-13			AT3G19850	496.166	325.366	-0.608355	1.74133e-13	8.46398e-12			AT2G40170	4.54776	27.4841	2.60221	7.87849e-05	0.0030493			AT3G23450	252.629	125.987	-1.00363	3.69196e-11	1.42093e-09			AT5G24810	308.71	384.275	0.31709	0.000199471	0.00736037			AT4G13180	181.028	83.6569	-1.11351	1.81184e-09	6.97866e-08			AT2G41900	517.541
AT1G06350	27.4363	93.1338	1.76563	1.70222e-14	8.25983e-13			AT1G13800	35.4839	88.7124	1.31712	1.79384e-13	8.70441e-12			AT4G21380	126.169	48.8578	-1.37169	7.87679e-05	0.0030493			AT5G03795	8.42029	52.8945	2.65197	3.78304e-11	1.45351e-09			AT1G32080	450.672	554.291	0.300482	0.000200392	0.00738179			AT5G65310	397.816	268.996	-0.560589	1.80926e-09	6.97866e-08			AT3G45680	136.696
AT1G21100	416.284	269.14	-0.62967	1.78025e-14	8.62377e-13			AT4G19120	635.565	377.616	-0.750643	1.84068e-13	8.91652e-12			AT2G30540	64.2476	26.0335	-1.30808	7.94195e-05	0.00306864			AT1G30820	307.426	454.053	0.56295	3.84704e-11	1.47559e-09			AT1G22770	652.386	519.589	-0.327216	0.000201859	0.00742321			AT5G24300	425.574	580.935	0.448387	1.94014e-09	7.46014e-08			AT4G21326	87.759
AT1G13880	304.925	450.007	0.562277	1.85074e-14	8.94966e-13			AT1G23090	668.412	461.745	-0.533694	1.847e-13	8.92145e-12			AT2G43480	46.0031	19.2277	-1.25991	8.03506e-05	0.00309554			AT1G12570	55.7952	7.99239	-2.80559	3.87354e-11	1.48324e-09			AT4G13180	181.028	113.258	-0.675888	0.000203074	0.00745524			AT5G40670	174.869	263.325	0.588671	1.94504e-09	7.46632e-08			AT5G01520	98.9541
AT1G32560	7.73017	71.802	3.22087	1.85693e-14	8.94966e-13			AT5G38540	38.4004	4.77198	-3.00717	1.84795e-13	8.92145e-12			AT5G44574	24.5819	6.88375	-1.83536	8.03878e-05	0.00309554			AT2G34810	95.3713	32.4672	-1.55023	3.90355e-11	1.48968e-09			AT5G15130	50.7849	89.5511	0.813049	0.000206324	0.00756173			AT5G14120	1138.64	873.619	-0.381137	1.959e-09	7.50716e-08			AT1G46768	18.2196
AT5G42380	5.09852	132.377	4.69489	1.85639e-14	8.94966e-13			AT3G60690	154.573	82.2112	-0.910888	1.86706e-13	8.99847e-12			AT4G34710	1066.29	1328.29	0.316316	8.21552e-05	0.00315826			AT5G15850	171.932	282.254	0.714789	3.89888e-11	1.48968e-09			AT1G54970	77.1475	33.5078	-1.19974	0.000206996	0.00757352			AT3G47500	70.2426	140.264	0.991214	1.99804e-09	7.64385e-08			AT3G50060	98.1184
AT1G08230	282.426	174.066	-0.69843	1.9426e-14	9.34676e-13			AT5G67070	323.401	209.769	-0.623922	1.88892e-13	9.08847e-12			AT1G66970	821.518	621.975	-0.401184	8.28183e-05	0.00317694			AT2G33580	32.0799	129.954	2.01761	4.12667e-11	1.57217e-09			AT5G18930	39.5199	18.3937	-1.11092	0.000208525	0.00760378			AT3G62950	71.6768	23.5549	-1.61356	2.02561e-09	7.72998e-08			AT1G14160	42.4126
AT5G24660	28.6014	133.138	2.21781	1.97798e-14	9.50099e-13			AT3G24300	320.687	191.908	-0.740317	1.90018e-13	9.12727e-12			AT1G76930	401.175	259.193	-0.630946	8.29204e-05	0.00317694			AT5G51210	1.95229	103.283	5.73527	4.17159e-11	1.58661e-09			AT5G61270	93.8942	146.243	0.640493	0.000208357	0.00760378			AT5G46390	108.388	177.572	0.707328	2.02738e-09	7.72998e-08			AT4G30470	170.753
AT3G54460	447.787	615.431	0.458912	2.00988e-14	9.63798e-13			AT2G01180	256.166	413.263	0.689303	1.90835e-13	9.15109e-12			AT2G38760	134.666	205.466	0.607907	8.32866e-05	0.00318561			AT1G67865	113.948	51.6634	-1.14057	4.24683e-11	1.61251e-09			AT2G31810	848.046	705.191	-0.264927	0.000209497	0.00762638			AT5G57760	53.8135	7.76081	-2.78037	2.03093e-09	7.73049e-08			AT1G10522	125.639
AT1G01420	138.877	66.7804	-1.05263	2.032e-14	9.71139e-13			AT2G14580	45.2605	1.18336	-5.24516	2.04267e-13	9.77877e-12			AT2G18540	1.25835	17.2723	3.75547	8.46944e-05	0.00323402			AT1G80340	31.0651	1.80994	-4.10811	4.46474e-11	1.6924e-09			AT3G51420	286.042	222.316	-0.361945	0.000210488	0.0076496			AT2G41010	45.4084	149.984	1.72386	2.08102e-09	7.90787e-08			AT1G20693	368.434
AT1G20970	1575.39	1099.55	-0.51909	2.02872e-14	9.71139e-13			AT4G39950	564.414	317.829	-0.828175	2.06606e-13	9.87416e-12			AT1G48750	170.722	117.438	-0.540941	8.54446e-05	0.0032572			AT1G12110	807.336	576.812	-0.485448	4.54e-11	1.71494e-09			AT5G42250	170.128	240.442	0.500241	0.000211242	0.00766416			AT1G75380	853.293	646.436	-0.399446	2.0911e-09	7.93286e-08			AT3G52110	103.341
AT3G19000	298.131	434.92	0.543196	2.15242e-14	1.02697e-12			AT1G62440	150.302	60.6301	-1.30939	2.47403e-13	1.18042e-11			AT3G23510	108.401	202.838	0.902545	8.57707e-05	0.00325871			AT1G29510	54.2895	14.8457	-1.86506	4.53953e-11	1.71494e-09			AT1TE74860	2.17777	13.2719	2.65186	0.000214598	0.00774698			AT1G64500	36.9379	94.3051	1.35025	2.09813e-09	7.94625e-08			AT5G66170	164.293
AT2G15090	628.556	814.462	0.373119	2.20787e-14	1.05167e-12			AT4G28080	3230.36	2694.06	-0.261597	2.49761e-13	1.18968e-11			AT4G36600	1.60597	23.7439	3.88346	8.56352e-05	0.00325871			AT5G07990	88.3944	34.9674	-1.33765	4.54696e-11	1.71494e-09			AT3G13650	64.34	36.0665	-0.833475	0.000214259	0.00774698			AT1G33055	73.7332	17.0225	-2.10838	2.11962e-09	8.01422e-08			AT4G29930	80.0541
AT4G15540	326.503	463.049	0.503108	2.25686e-14	1.07321e-12			AT1G56540	43.7998	132.561	1.59674	2.50206e-13	1.18981e-11			AT5G56980	211.603	142.446	-0.571209	8.60577e-05	0.00326417			AT3G04210	169.803	70.7794	-1.26093	4.58117e-11	1.72496e-09			AT4G17460	325.883	212.247	-0.619168	0.000214454	0.00774698			AT1G34355	74.3921	154.903	1.05655	2.17656e-09	8.21577e-08			AT1G13360	256.013
AT2G27380	2.81218	259.858	6.52826	2.29074e-14	1.08751e-12			AT2G41660	342.843	198.137	-0.790948	2.51128e-13	1.19221e-11			AT1G23020	384.412	545.715	0.505785	8.69753e-05	0.00329348			AT1G13930	435.145	272.342	-0.675897	4.70117e-11	1.7672e-09			AT4G03156	3.2652	14.5497	2.11524	0.000215813	0.00777704			AT1G08260	137.629	241.352	0.810015	2.18108e-09	8.21915e-08			AT5G66060	137.55
AT5G45340	75.4337	399.992	2.40755	2.30565e-14	1.09277e-12			AT4G35380	435.201	249.109	-0.805088	2.57294e-13	1.21945e-11			AT3G05660	20.017	4.72223	-2.06972	8.72496e-05	0.00329838			AT4G33940	95.8909	185.492	0.951284	4.77733e-11	1.79285e-09			AT5G25350	635.476	515.935	-0.299501	0.000216149	0.00777704			AT2G44210	239.784	340.966	0.506603	2.25398e-09	8.47976e-08			AT1G56050	209.012
AT5G12840	189.147	302.294	0.676301	2.39147e-14	1.13157e-12			AT5G36160	579.081	425.383	-0.444291	2.66695e-13	1.26191e-11			AT5G59090	469.726	637.902	0.4414	8.83575e-05	0.00333473			AT1G03760	53.7722	126.706	1.23673	4.88917e-11	1.83178e-09			AT5G02150	211.224	160.497	-0.393866	0.00021665	0.00778217			AT1G72930	28.7524	89.0162	1.62309	2.31204e-09	8.68374e-08			AT1G07380	151.64
AT1G19020	83.6619	192.37	1.19839	2.43289e-14	1.14926e-12			AT1G73600	374.336	728.936	0.960753	2.69393e-13	1.27257e-11			AT4G25960	431.127	533.778	0.308848	8.89437e-05	0.00335129			AT5G41460	105.034	38.1897	-1.45713	5.1093e-11	1.91108e-09			AT3G29000	11.0684	38.6463	1.80779	0.000218042	0.00781918			AT3G09390	330.831	234.347	-0.496523	2.35936e-09	8.84683e-08			AT3G22460	54.0519
AT3G51670	470.544	628.227	0.416805	2.46911e-14	1.16444e-12			AT3G10120	162.091	88.6769	-0.869898	2.75312e-13	1.29838e-11			AT2G29480	45.2315	19.7843	-1.19393	8.92022e-05	0.00335548			AT3G49960	159.301	77.9768	-1.0292	5.26507e-11	1.96609e-09			AT3G62630	261.799	189.81	-0.463684	0.000218763	0.00783209			AT2G24820	180.026	302.263	0.74301	2.39694e-09	8.97288e-08			AT3G54690	184.085
AT2G35640	6.36609	46.9536	2.87386	2.48751e-14	1.17118e-12			AT1G67865	168.584	84.6576	-0.991897	2.77308e-13	1.30564e-11			AT5G55620	84.6136	44.8806	-0.918909	9.10709e-05	0.00342012			AT4G04450	39.4673	4.88267	-3.0144	5.53758e-11	2.06444e-09			AT4G11530	44.7674	71.6551	0.680726	0.000220408	0.00786944			AT1G78090	73.4903	27.4424	-1.42284	2.40172e-09	8.97594e-08			AT5G10520	46.9313
AT1G77690	420.361	256.582	-0.710931	2.73773e-14	1.28687e-12			AT1G78090	258.508	94.674	-1.44829	2.78382e-13	1.30853e-11			AT1G79110	103.484	172.903	0.738622	9.18521e-05	0.00344377			AT2G17480	188.457	324.34	0.782645	6.01756e-11	2.23968e-09			AT4G36550	55.3396	101.68	0.874717	0.000220533	0.00786944			AT4G21650	84.8494	27.1309	-1.64197	2.4669e-09	9.19929e-08			AT5G64100	295.877
AT4G04810	77.8631	154.697	0.988914	2.78272e-14	1.30586e-12			AT1G76650	69.5628	209.631	1.59121	2.83581e-13	1.33078e-11			AT1G53180	108.394	159.818	0.562657	9.25616e-05	0.00345898			AT3G24070	100.2	180.003	0.846079	6.15586e-11	2.28739e-09			AT3G20940	66.1649	127.578	0.943792	0.000221643	0.00789605			AT5G57110	745.142	563.558	-0.401024	2.46961e-09	9.19929e-08			AT1G08890	148.148
AT1G33970	352.307	492.987	0.483441	2.86089e-14	1.34035e-12			AT3G14560	113.254	51.9146	-1.12666	2.96188e-13	1.38766e-11			AT4G39660	304.702	380.364	0.3198	9.25521e-05	0.00345898			AT2G02220	175.127	287.338	0.713884	6.24612e-11	2.31712e-09			AT2G21050	167.64	112.756	-0.572568	0.00022202	0.00789647			AT5G49030	291.571	543.244	0.897149	2.47985e-09	9.22227e-08			AT1G19660	533.465
AT1G24140	8.94381	50.8607	2.50391	2.86799e-14	1.34147e-12			AT4G05120	186.596	301.69	0.692828	3.05834e-13	1.4305e-11			AT4G17090	934.673	706.446	-0.404688	9.31716e-05	0.00347607			AT4G32980	326.068	180.284	-0.854244	6.3976e-11	2.36942e-09			AT3G49120	507.579	349.325	-0.538455	0.000225382	0.00797761			AT2G35710	40.1709	103.118	1.35752	2.51178e-09	9.31046e-08			AT2G02990	56.7597
AT5G51850	39.1673	112.688	1.52374	2.89186e-14	1.35042e-12			AT5G57610	221.431	370.658	0.743318	3.10658e-13	1.45069e-11			AT5G35690	339.488	430.401	0.34133	9.48314e-05	0.0035322			AT3G02910	227.976	132.633	-0.782705	6.46392e-11	2.39006e-09			AT4G12400	483.282	99.4959	-2.2803	0.000225406	0.00797761			AT5G19850	37.4253	88.9467	1.24363	2.5088e-09	9.31046e-08			AT3G22970	424.554
AT2G18450	52.5514	119.442	1.18233	2.92938e-14	1.36418e-12			AT1G67460	17.4246	56.8953	1.70643	3.19368e-13	1.48892e-11			AT1G48500	76.4081	41.7672	-0.867314	9.51312e-05	0.00353758			AT1G75945	37.1072	0.269195	-6.89314	6.81688e-11	2.51645e-09			AT5G28050	295.787	377.849	0.353245	0.000225334	0.00797761			AT5G63920	52.3833	105.218	0.998501	2.59805e-09	9.61447e-08			AT5G64340	433.085
AT4G21020	6.64795	122.217	4.19892	2.93089e-14	1.36418e-12			AT4G28240	219.663	131.388	-0.740234	3.22709e-13	1.50205e-11			AT3G44630	583.188	336.584	-0.792072	9.57441e-05	0.00354877			AT1G27940	41.9019	6.14887	-2.76477	7.84712e-11	2.89204e-09			AT3G19480	114.596	161.326	0.491792	0.00023053	0.00813239			AT4G30100	401.753	567.921	0.497449	2.61032e-09	9.64413e-08			AT1G16390	71.3543
AT4G23515	19.7442	66.4839	1.75398	2.98833e-14	1.38865e-12			AT2G27660	162.387	62.2792	-1.38146	3.38595e-13	1.57342e-11			AT5G62140	195.001	133.464	-0.549903	9.56886e-05	0.00354877			AT1G02730	578.538	326.949	-0.82199	7.9204e-11	2.91429e-09			AT3G53400	88.9564	135.685	0.607218	0.000230424	0.00813239			AT2G01860	139.633	74.299	-0.911066	2.69413e-09	9.93756e-08			AT1G30270	359.288
AT3G26200	125.675	34.5627	-1.86845	3.02945e-14	1.40547e-12			AT3G24630	112.12	197.974	0.818562	3.41584e-13	1.58473e-11			AT2G32660	9.74519	34.8757	1.84212	9.66157e-05	0.00357525			AT5G48160	364.785	558.007	0.612964	8.1303e-11	2.98666e-09			AT1G73190	4.51901	27.8719	2.60163	0.000232571	0.00818389			AT1G66760	141.997	227.475	0.68205	2.74722e-09	1.01169e-07			AT2G42110	28.8786
AT5G27890	180.424	83.4616	-1.11351	3.151e-14	1.45949e-12			AT5G20420	37.6373	115.492	1.61645	3.47121e-13	1.6078e-11			AT1G65480	11.2748	0.317284	-5.13052	9.74442e-05	0.00359647			AT1G03310	494.777	233.447	-1.08306	8.2585e-11	3.02883e-09			AT5G62020	120.972	65.2178	-0.892491	0.000232746	0.00818389			AT3G24630	39.4073	87.5503	1.15665	2.75837e-09	1.01415e-07			AT5G36910	146.955
AT2G22980	629.495	464.329	-0.439748	3.44634e-14	1.59369e-12			AT2G26820	42.6716	7.15516	-2.57241	3.53291e-13	1.63373e-11			AT1G72230	138.818	84.673	-0.713084	9.75052e-05	0.00359647			AT5G52060	428.379	295.288	-0.53668	8.29005e-11	3.03547e-09			AT3G44260	59.815	203.151	1.76538	0.000233382	0.0081847			AT1G14120	119.605	59.4644	-1.00348	2.88214e-09	1.05794e-07			AT5G43760	473.315
AT5G44750	766.572	979.568	0.35315	3.67089e-14	1.69478e-12			AT3G14660	1082.37	868.167	-0.317511	3.73221e-13	1.7231e-11			AT5G02600	200.727	137.83	-0.539803	9.78465e-05	0.00360107			AT2G41640	50.9682	205.351	2.0093	8.31971e-11	3.04141e-09			AT5G47070	84.0673	137.303	0.70559	0.000233525	0.0081847			AT4G36050	224.56	138.657	-0.691101	2.92842e-09	1.07319e-07			AT3G08740	305.007
AT2G46340	445.879	758.892	0.767758	3.68909e-14	1.70044e-12			AT5G10210	72.605	22.2347	-1.70525	3.76298e-13	1.7345e-11			AT5G23980	42.9963	16.7782	-1.35796	9.79463e-05	0.00360107			AT1G72770	237.414	398.856	0.748215	8.36435e-11	3.05279e-09			AT1G13930	371.179	282.013	-0.394597	0.000235795	0.00821113			AT3G60300	403.353	274.326	-0.554044	3.02128e-09	1.10543e-07			AT4G14900	345.933
AT2G32560	336.851	482.316	0.519178	3.94072e-14	1.81349e-12			AT2G43920	96.2848	170.013	0.818644	3.98681e-13	1.8347e-11			AT4G16160	0.636007	19.3498	4.91193	9.91282e-05	0.00363864			AT2G40230	89.1383	36.1041	-1.29993	8.42255e-11	3.06449e-09			AT1G72770	191.146	251.453	0.394971	0.000234749	0.00821113			AT3G47580	10.7988	44.8485	2.03559	3.06019e-09	1.11786e-07			AT2G03590	37.0305
AT1G15780	731.539	926.842	0.341173	4.03186e-14	1.85245e-12			AT5G17850	136.941	278.096	1.02152	4.01643e-13	1.84536e-11			AT1G18270	515.111	711.041	0.46571	0.000100219	0.00367277			AT5G15330	58.3486	131.97	1.17878	8.42355e-11	3.06449e-09			AT5G22860	72.5781	38.2463	-0.922228	0.000235704	0.00821113			AT1G14870	209.604	110.108	-0.927871	3.16533e-09	1.1544e-07			AT4G13660	184.337
AT2G22125	2438.34	1946.19	-0.325352	4.12934e-14	1.89418e-12			AT5G44110	209.072	102.435	-1.02944	4.10107e-13	1.88122e-11			AT2G20142	77.4768	18.5121	-2.06457	0.000100717	0.00368506			AT1G06460	353.686	231.711	-0.610699	8.46606e-11	3.075e-09			AT5G65683	145.588	93.9023	-0.633869	0.000235259	0.00821113			AT3G52500	562.142	400.399	-0.488943	3.25717e-09	1.18599e-07			AT1G62770	109.817
AT1G53990	57.2267	10.0106	-2.5089	4.2968e-14	1.96784e-12			AT3G11020	51.4845	108.576	1.075	4.18165e-13	1.9151e-11			AT3G58550	201.895	113.186	-0.834586	0.000101742	0.00371661			AT5G43500	225.721	128.145	-0.817034	8.67405e-11	3.14549e-09			AT1G77920	169.661	124.483	-0.444576	0.000238182	0.00828094			AT4G12910	102.956	176.978	0.779461	3.28243e-09	1.19327e-07			AT2G25110	237.647
AT3G25900	191.416	107.309	-0.832541	4.30926e-14	1.97038e-12			AT3G14770	216.261	129.163	-0.742047	4.3855e-13	2.00524e-11			AT4G02050	225.242	297.103	0.399415	0.000101965	0.00371879			AT1G05575	10.0878	49.2398	2.28191	8.75832e-11	3.16682e-09			AT1G07000	134.018	206.899	0.627966	0.000239155	0.00828596			AT4G09760	405.596	291.887	-0.471935	3.30206e-09	1.19848e-07			AT4G23980	288.952
AT3G50060	131.787	311.357	1.24106	4.33576e-14	1.97933e-12			AT2G37180	281.256	165.92	-0.762097	4.52027e-13	2.06356e-11			AT1G72940	214.761	82.8559	-1.37381	0.000102482	0.00373164			AT2G35300	24.7557	99.4329	2.00402	8.7609e-11	3.16682e-09			AT4G01335	28.278	11.5647	-1.28824	0.000239474	0.00828596			AT1G68690	57.3386	122.774	1.09642	3.31265e-09	1.2004e-07			AT2G20590	49.09
AT2G28490	3.64459	261.608	6.17368	4.36361e-14	1.98886e-12			AT2G19120	84.6969	160.458	0.91961	4.78074e-13	2.17898e-11			AT2G01755	116.627	77.506	-0.589064	0.000102919	0.00374157			AT1G72500	456.274	263.09	-0.793887	8.83953e-11	3.19014e-09			AT5G19250	160.556	221.791	0.467362	0.000239053	0.00828596			AT1G53140	57.2948	137.686	1.26895	3.33508e-09	1.20659e-07			AT1G65090	0
AT1G66800	164.017	273.488	0.738881	4.40742e-14	2.00562e-12			AT3G22460	186.418	320.654	0.783265	5.50345e-13	2.5027e-11			AT1G32900	47.2249	92.6663	0.977684	0.000103393	0.0037528			AT4G27150	1.71844	289.829	7.40817	8.87289e-11	3.19707e-09			AT3G16860	26.0828	76.3246	1.5447	0.000241697	0.00834954			AT2G01610	36.9798	8.38681	-2.14265	3.37546e-09	1.21868e-07			AT1G79560	435.179
AT4G12730	700.485	535.361	-0.387216	4.51635e-14	2.05192e-12			AT4G29140	385.952	245.408	-0.652946	5.50854e-13	2.5027e-11			AT5G12300	58.7426	30.7557	-0.931861	0.000104316	0.00378028			AT2G43590	265.284	107.892	-1.29914	9.0998e-11	3.27361e-09			AT1G18890	235.964	298.244	0.337423	0.000243941	0.00841363			AT2G39570	621.414	438.932	-0.499758	3.37925e-09	1.21868e-07			AT3G19370	414.5
AT1G11350	572.896	408.262	-0.490523	4.54378e-14	2.0611e-12			AT3G29035	225.224	135.159	-0.735448	5.55149e-13	2.5182e-11			AT2G34810	141.855	71.7039	-0.983455	0.000104908	0.00379571			AT3G46670	155.02	60.5326	-1.35534	9.15174e-11	3.28706e-09			AT3G44630	85.6747	160.188	0.902997	0.000244498	0.00841943			AT1G75370	442.75	316.97	-0.47731	3.40576e-09	1.22629e-07			AT3G43960	98.9692
AT4G20830	582.994	814.93	0.481759	4.61378e-14	2.08953e-12			AT1G31280	245.828	376.157	0.614444	5.57737e-13	2.52593e-11			AT1G21550	60.9992	17.8706	-1.76832	0.000109826	0.00396103			AT4G36830	45.047	7.70863	-2.54584	9.18677e-11	3.2944e-09			AT1G12080	244.425	172.952	-0.4974	0.000250795	0.00862256			AT1G76800	36.1749	7.91921	-2.19016	3.46655e-09	1.2462e-07			AT1G26760	26.4402
AT2G01300	40.8909	113.369	1.47341	4.66217e-14	2.1081e-12			AT1G07260	152.11	78.2665	-0.959556	5.74906e-13	2.59956e-11			AT1G74150	22.9725	49.7596	1.11548	0.00010975	0.00396103			AT1G26230	225.629	120.2	-0.907769	9.39475e-11	3.36365e-09			AT2G38620	35.5913	60.6767	0.777164	0.000251235	0.00862403			AT1G76590	170.061	90.0567	-0.910113	3.51288e-09	1.26085e-07			AT3G54470	321.802
AT2G40390	74.9523	22.3594	-1.74427	4.72673e-14	2.13391e-12			AT5G14580	170.515	279.395	0.711286	5.89309e-13	2.66047e-11			AT2G33070	2.89623	41.2387	3.83168	0.000111058	0.00399915			AT4G27340	148.524	73.2469	-1.01957	9.49429e-11	3.39391e-09			AT4G37150	37.3702	16.6134	-1.17706	0.000255399	0.00875306			AT5G13550	161.073	252.151	0.646789	3.52006e-09	1.26143e-07			AT1G68880	28.4614
AT2G38110	244.91	370.429	0.597047	4.9172e-14	2.21639e-12			AT4G22505	815.568	218.672	-1.89908	5.90621e-13	2.66218e-11			AT1G04800	296.906	212.092	-0.485372	0.000112005	0.0040142			AT1G27100	256.74	431.673	0.748838	9.89938e-11	3.53313e-09			AT1G18270	734.301	930.819	0.342835	0.000257163	0.00878574			AT3G61310	138.205	221.833	0.683427	3.591e-09	1.28482e-07			AT2G47810	13.4774
AT1G01540	820.644	614.791	-0.416469	4.99343e-14	2.2472e-12			AT1G03470	198.878	310.09	0.640875	5.95025e-13	2.6778e-11			AT3G45700	70.4061	35.095	-1.0117	0.00011193	0.0040142			AT3G16857	331.175	539.343	0.703329	1.01365e-10	3.60635e-09			AT5G62490	2.59554	16.001	2.61563	0.000257091	0.00878574			AT5G62410	122.219	227.869	0.898705	3.67528e-09	1.3129e-07			AT3G21370	11.498
AT1G62280	71.1454	16.1186	-2.1431	5.40178e-14	2.42714e-12			AT1G23710	163.825	303.752	0.88994	6.08367e-13	2.73353e-11			AT5G67160	25.5416	8.14901	-1.65531	0.000111917	0.0040142			AT5G25610	712.876	458.592	-0.635457	1.01286e-10	3.60635e-09			AT5G51380	50.8957	79.899	0.643705	0.000258442	0.00881552			AT4G02280	106.189	41.0859	-1.36158	3.7106e-09	1.32343e-07			AT3G28220	276.868
AT1G64330	591.706	431.788	-0.453604	6.2673e-14	2.81161e-12			AT5G59820	80.7031	205.551	1.34923	6.18153e-13	2.77314e-11			AT3G11410	449.316	302.557	-0.569371	0.000112302	0.00401851			AT5G54080	137.804	336.997	1.28975	1.03993e-10	3.69404e-09			AT1G80420	296.699	227.098	-0.383039	0.000258901	0.0088173			AT5G27550	89.6038	167.487	0.897787	3.79272e-09	1.35059e-07			AT4G24610	244.956
AT1G76600	121.322	328.239	1.43647	6.35408e-14	2.84607e-12			AT1G77530	147.887	52.3024	-1.49963	6.40456e-13	2.86868e-11			AT1G53990	19.3788	4.78474	-2.0169	0.000112828	0.00403098			AT3G27300	327.22	208.577	-0.649004	1.04371e-10	3.70166e-09			AT4G38950	259.476	173.378	-0.580304	0.000259377	0.00881964			AT3G57800	464.32	311.454	-0.573217	3.94846e-09	1.40384e-07			AT1G09380	19.5844
AT5G23840	123.912	227.217	0.87678	6.47517e-14	2.89576e-12			AT3G56880	319.513	519.384	0.701206	6.60539e-13	2.954e-11			AT5G66790	104.352	60.8143	-0.776137	0.000113924	0.00406375			AT4G23680	310.739	148.266	-1.06785	1.05514e-10	3.73632e-09			AT3G47580	10.7988	26.815	1.2991	0.000260252	0.00883552			AT1G22490	64.573	19.6291	-1.71064	4.0038e-09	1.42129e-07			AT5G16360	67.0994
AT2G14580	45.2605	1.71246	-4.68862	6.7691e-14	3.02247e-12			AT1G18330	33.0417	97.7621	1.56421	6.72842e-13	3.00431e-11			AT5G04720	548.737	387.963	-0.499261	0.000114681	0.00408435			AT2G45000	141.189	249.748	0.822968	1.06124e-10	3.74409e-09			AT1G58280	66.3863	103.768	0.647876	0.000261762	0.00887289			AT2G18940	121.271	215.874	0.831909	4.02017e-09	1.42487e-07			AT1G49650	94.0436
AT1G47980	3.36272	103.841	4.95614	7.339e-14	3.27182e-12			AT2G39510	107.834	14.7173	-2.86998	6.98742e-13	3.11508e-11			AT1G68570	145.197	87.9463	-0.72428	0.000115369	0.00410246			AT4G15570	113.864	201.414	0.823037	1.06224e-10	3.74409e-09			AT1G17750	17.2193	40.8095	1.24338	0.000263256	0.00889566			AT3G09580	68.7805	130.892	0.919943	4.03135e-09	1.42659e-07			AT3G53900	176.309
AT4G18270	95.8059	202.811	1.08538	7.4552e-14	3.31844e-12			AT4G27410	267.287	158.856	-0.751056	7.46169e-13	3.32132e-11			AT4G04990	24.1157	60.2871	1.31988	0.000115961	0.00411708			AT5G26770	51.5749	132.178	1.3563	1.06231e-10	3.74409e-09			AT1G23710	91.5747	176.818	0.950243	0.000262959	0.00889566			AT2G29670	750.954	490.46	-0.61335	4.13282e-09	1.46022e-07			AT5G28770	147.835
AT2G47560	45.4215	6.61838	-2.79055	7.53652e-14	3.34941e-12			AT1G01470	305.291	187.372	-0.704273	7.81203e-13	3.46735e-11			AT1G79160	66.4522	102.741	0.629	0.000117672	0.00416228			AT3G49790	120.261	238.813	0.989458	1.11408e-10	3.92044e-09			AT1G24148	9.59226	26.6236	1.4625	0.000267829	0.00902206			AT5G05580	83.6428	177.185	1.07544	4.14224e-09	1.46127e-07			AT5G54080	198.001
AT3G14850	90.3581	32.545	-1.46719	7.73316e-14	3.43145e-12			AT3G19580	88.2745	234.029	1.40623	7.81406e-13	3.46735e-11			AT2G22560	80.4304	130.194	0.697527	0.000117966	0.00416228			AT5G06320	208.637	389.4	0.899334	1.12225e-10	3.94305e-09			AT3G20820	315.458	254.742	-0.307846	0.000267669	0.00902206			AT5G54080	612.921	365.485	-0.743328	4.20131e-09	1.4798e-07			AT3G55980	167.067
AT5G52300	41.828	289.877	2.79489	7.74818e-14	3.43278e-12			AT5G63790	565.097	378.374	-0.578462	7.83619e-13	3.47177e-11			AT4G37970	49.0886	21.81	-1.169	0.000117883	0.00416228			AT3G12700	156.296	71.6521	-1.12662	1.13683e-10	3.98808e-09			AT2G43590	283.595	220.432	-0.362995	0.000270526	0.00908935			AT2G06850	703.958	522.39	-0.428416	4.2407e-09	1.49136e-07			AT4G03110	210.429
AT2G29450	330.653	509.996	0.625817	7.81838e-14	3.45851e-12			AT5G37690	320.394	204.356	-0.648922	8.10324e-13	3.58452e-11			AT5G39530	300.98	379.147	0.333909	0.000117632	0.00416228			AT5G22740	341.742	216.304	-0.658428	1.14564e-10	4.01277e-09			AT4G19810	136.048	207.392	0.608195	0.000270666	0.00908935			AT5G59550	125.262	254.778	1.02361	4.76279e-09	1.67237e-07			AT4G19170	913.907
AT1G69570	8.65506	43.7924	2.32651	8.15087e-14	3.60001e-12			AT2G01300	40.8909	107.656	1.39767	8.45516e-13	3.73441e-11			AT5G22570	38.0653	3.31642	-3.52393	0.000118557	0.00417665			AT2G28490	15.7591	242.855	3.94398	1.17449e-10	4.10743e-09			AT5G62410	122.219	180.319	0.563271	0.000275752	0.00924582			AT5G22500	296.176	151.482	-0.965962	4.78212e-09	1.67656e-07			AT5G57050	121.361
AT2G36780	31.2545	104.827	1.74261	8.2204e-14	3.62511e-12			AT1G03760	211.855	324.87	0.615964	8.81172e-13	3.88587e-11			AT4G12550	176.244	267.321	0.599632	0.000120038	0.0042217			AT1G66500	34.6088	153.485	2.14699	1.20779e-10	4.21737e-09			AT3G01670	271.589	212.208	-0.356318	0.000277061	0.00927535			AT3G26520	886.491	693.366	-0.353134	4.91191e-09	1.7194e-07			AT1G26440	195.834
AT4G22520	137.609	46.1412	-1.57873	8.45948e-14	3.72478e-12			AT4G18170	43.4479	99.4349	1.19123	9.33606e-13	4.11075e-11			AT4G16740	16.0222	2.15073	-2.92659	0.000120207	0.0042217			AT3G20380	48.5384	110.65	1.18935	1.25375e-10	4.3711e-09			AT5G04230	109.44	70.7068	-0.63072	0.000278024	0.0092932			AT4G24570	38.3003	321.508	3.06994	4.98037e-09	1.74067e-07			AT4G15248	28.2143
AT2G15490	281.574	125.397	-1.16968	9.17671e-14	4.03436e-12			AT1G02520	248.156	126.394	-0.971682	9.3915e-13	4.12879e-11			AT4G14480	80.0293	46.2825	-0.788606	0.000121229	0.00425104			AT1G43700	177.533	288.936	0.702519	1.28708e-10	4.48038e-09			AT2G04240	148.195	105.413	-0.489018	0.000278708	0.0092993			AT2G01900	59.8091	18.9239	-1.66133	5.05669e-09	1.76462e-07			AT5G22740	398.358
AT4G12550	242.029	356.467	0.559115	9.3902e-14	4.12186e-12			AT1G49540	345.776	479.454	0.47164	9.48578e-13	4.16382e-11			AT1G73780	12.923	1.80026	-2.84615	0.000121703	0.00426109			AT5G61660	90.265	35.5157	-1.34659	1.29737e-10	4.50926e-09			AT5G24090	78.4197	46.5079	-0.75129	0.000279478	0.0092993			AT5G14450	232.47	124.658	-0.898049	5.10899e-09	1.78013e-07			AT1G18400	23.9846
AT1G56520	193.537	317.189	0.710672	9.73016e-14	4.26453e-12			AT5G38010	70.6606	21.9458	-1.68586	9.66214e-13	4.23472e-11			AT5G40920	245.536	162.07	-0.59795	0.000125555	0.00438923			AT5G11610	98.5292	40.3947	-1.28667	1.31151e-10	4.55141e-09			AT5G36002	49.6992	77.7593	0.646408	0.000279494	0.0092993			AT1G58030	546.268	405.502	-0.428278	5.22619e-09	1.81817e-07			AT1G34040	107.63
AT3G04470	944.325	729.224	-0.373875	9.9881e-14	4.37087e-12			AT4G10370	62.1254	13.5678	-2.19246	9.77441e-13	4.27735e-11			AT5G21950	71.7362	36.9609	-0.959174	0.000125793	0.0043908			AT3G60900	73.1527	22.1883	-1.71481	1.31586e-10	4.55948e-09			AT3G03270	134.558	73.8435	-0.867752	0.00028092	0.0093324			AT3G63440	103.6	41.036	-1.34073	5.2998e-09	1.84095e-07			AT1G58320	4.45977
AT1G11050	201.044	365.849	0.864006	1.05049e-13	4.59e-12			AT3G44120	10.8292	46.383	2.10495	9.86873e-13	4.31201e-11			AT1G29395	318.037	137.102	-1.21332	0.000126663	0.0044144			AT3G25250	46.5187	11.8278	-1.975	1.33895e-10	4.6324e-09			AT2G22770	173.357	128.904	-0.424897	0.00028198	0.00935326			AT5G36220	7.97727	37.8592	2.23529	5.33192e-09	1.84927e-07			AT1G63800	226.893
AT4G15480	41.4361	5.77567	-2.84117	1.09418e-13	4.77359e-12			AT4G40070	132.673	54.6947	-1.27745	1.02974e-12	4.49246e-11			AT5G60520	57.8433	102.035	0.817922	0.00012726	0.0044284			AT5G27350	359.983	516.417	0.520224	1.38377e-10	4.78015e-09			AT2G38610	146.826	192.879	0.393765	0.000282517	0.00935674			AT1G76090	383.045	246.956	-0.630691	5.47874e-09	1.89729e-07			AT1G70160	492.476
AT4G36030	82.0693	184.277	1.16565	1.10205e-13	4.80058e-12			AT5G21950	138.342	64.6255	-1.09859	1.04639e-12	4.55809e-11			AT5G07650	37.0877	73.8909	0.995298	0.000129163	0.00448779			AT5G59050	123.298	49.0642	-1.32928	1.4113e-10	4.86779e-09			AT1G01040	235.354	305.219	0.375278	0.000284654	0.00941313			AT5G67270	64.9383	124.672	0.940382	5.49075e-09	1.89854e-07			AT2G28620	212.599
AT1G71040	338.907	527.669	0.637051	1.11452e-13	4.84748e-12			AT5G25265	785.503	611.581	-0.359968	1.07439e-12	4.67294e-11			AT5G03350	280.095	49.0525	-2.51591	0.000130315	0.0045209			AT1G14160	63.1602	21.1738	-1.58004	1.4301e-10	4.92514e-09			AT1G56660	84.7579	221.851	1.38796	0.000286209	0.00944665			AT3G14230	544.02	365.747	-0.571707	5.54927e-09	1.91585e-07			AT2G32990	252.314
AT1G59910	368.303	618.01	0.745953	1.12196e-13	4.87243e-12			AT5G64110	146.548	42.2234	-1.79547	1.07906e-12	4.68612e-11			AT5G36910	116.281	184.114	0.661947	0.000130587	0.00452345			AT5G05140	185.959	295.032	0.664932	1.44415e-10	4.96595e-09			AT1G74940	138.92	99.4461	-0.480029	0.00028654	0.00944665			AT5G15780	266.819	394.154	0.560403	5.76041e-09	1.98572e-07			AT2G39050	193.367
AT5G44130	427.076	288.06	-0.568925	1.14386e-13	4.95998e-12			AT3G61820	386.756	186.255	-1.05332	1.11665e-12	4.84196e-11			AT5G65205	84.1667	51.6833	-0.699956	0.000131996	0.00456528			AT3G56570	29.1483	75.6417	1.37566	1.45264e-10	4.98753e-09			AT2G38110	84.6205	122.854	0.537238	0.000287952	0.0094788			AT3G18773	88.7796	36.9433	-1.26717	5.77837e-09	1.98888e-07			AT3G13061	43.6038
AT1G08920	315.599	523.342	0.730083	1.17069e-13	5.06861e-12			AT1G61640	147.605	239.721	0.697561	1.12152e-12	4.85571e-11			AT1G74010	18.4931	45.7398	1.30751	0.000135303	0.00467257			AT5G16530	50.2203	12.539	-1.99809	1.47434e-10	5.05437e-09			AT2G17660	1.02772	14.7553	3.82681	0.000288498	0.00948235			AT1G76890	496.24	359.433	-0.463516	6.07137e-09	2.08656e-07			AT3G18080	776.015
AT4G16745	109.097	191.25	0.809077	1.18856e-13	5.1382e-12			AT3G48350	198.346	298.463	0.587958	1.13815e-12	4.92025e-11			AT4G35810	55.0326	22.9417	-1.25834	0.000135711	0.00467955			AT4G25170	257.293	448.803	0.80205	1.47888e-10	5.06225e-09			AT5G07580	284.756	222.211	-0.355746	0.00028945	0.00949922			AT5G37540	147.191	81.1207	-0.866159	6.16721e-09	2.11629e-07			AT3G49120	521.85
AT1G55810	618.553	448.709	-0.464547	1.24809e-13	5.38737e-12			AT3G07060	217.519	328.957	0.597036	1.1592e-12	5.00366e-11			AT3G28345	459.357	334.809	-0.456277	0.000136032	0.00468354			AT5G65640	195.381	110.849	-0.819325	1.49529e-10	5.11067e-09			AT4G11300	53.0691	84.0061	0.670985	0.000289957	0.00950148			AT1G08310	18.615	82.7714	2.15753	6.44742e-09	2.20909e-07			AT3G56200	176.222
AT1G57990	388.529	642.956	0.725778	1.33979e-13	5.77445e-12			AT1G64970	105.555	195.555	0.890165	1.16295e-12	5.01229e-11			AT5G66310	272.254	193.827	-0.487022	0.000137079	0.00471246			AT1G34180	12.0149	49.2011	2.03096	1.50516e-10	5.13663e-09			AT5G18130	304.264	234.381	-0.377148	0.000291645	0.00954233			AT1G04660	1.37072	70.8966	5.73369	6.49915e-09	2.2201e-07			AT4G21020	2.77683
AT1G73120	78.1237	192.203	1.29509	1.36389e-13	5.86946e-12			AT5G01990	264.252	375.665	0.507813	1.23222e-12	5.30283e-11			AT5G05270	297.099	219	-0.43949	0.00013852	0.0047518			AT5G20420	6.03677	38.5575	2.6804	1.51519e-10	5.16307e-09			AT5G04480	240.275	314.516	0.390829	0.000298915	0.00976547			AT5G53970	86.0658	173.933	1.01682	6.49805e-09	2.2201e-07			AT4G22475	30.7154
AT1G75820	912.368	715.2	-0.351913	1.38623e-13	5.9566e-12			AT5G06420	63.4523	130.603	1.04019	1.26218e-12	5.42359e-11			AT5G63710	287.451	216.737	-0.406481	0.000138641	0.0047518			AT4G21650	202.439	68.5053	-1.55983	1.52595e-10	5.19189e-09			AT2G36950	270.429	179.204	-0.593942	0.00029941	0.0097669			AT1G74090	128.246	206.768	0.694727	6.51155e-09	2.22099e-07			AT4G22860	57.2182
AT2G38470	370.69	866.805	1.22562	1.43504e-13	6.15709e-12			AT5G64190	17.5206	67.5883	1.95104	1.27911e-12	5.48806e-11			AT2G17690	125.002	53.4727	-1.22959	0.000139	0.00475693			AT5G47670	1.70499	47.7667	4.82016	1.56473e-10	5.31586e-09			AT3G03850	12.9224	2.02404	-2.67644	0.000299937	0.00976937			AT5G13180	233.276	147.181	-0.661137	6.7977e-09	2.3151e-07			AT5G10100	61.1608
AT5G16360	140.163	277.956	0.987433	1.51707e-13	6.49926e-12			AT1G06830	94.6549	30.2899	-1.64307	1.28223e-12	5.49317e-11			AT5G23850	96.808	58.1355	-0.735088	0.000139979	0.00478324			AT4G36240	71.3176	26.7015	-1.41557	1.70555e-10	5.78554e-09			AT3G47010	55.715	88.8391	0.680563	0.000301016	0.00978982			AT2G42280	185.874	102.871	-0.85284	6.85145e-09	2.32991e-07			AT5G15290	31.8382
AT3G21720	41.6397	436.144	3.38943	1.5333e-13	6.55892e-12			AT3G58550	274.32	125.674	-1.126	1.35207e-12	5.78369e-11			AT1G47960	96.3397	55.2252	-0.800479	0.000141454	0.00481918			AT1G09500	10.1571	45.5331	2.17055	1.71354e-10	5.80394e-09			AT3G25010	1.59256	26.89	4.08741	0.000306172	0.00994256			AT2G37080	203.63	318.097	0.640504	7.00574e-09	2.3767e-07			AT5G23980	47.1601
AT5G22890	218.103	126.457	-0.78447	1.54e-13	6.57773e-12			AT4G18630	108.243	36.0468	-1.58615	1.40626e-12	6.00651e-11			AT4G10730	428.021	521.846	0.286539	0.00014138	0.00481918			AT4G25400	37.2883	6.6788	-2.48035	1.73386e-10	5.86399e-09			AT1G09390	76.0454	116.9	0.619624	0.000306871	0.00995035			AT4G22990	136.72	229.52	0.747035	7.01003e-09	2.3767e-07			AT5G45080	15.0753
AT1G64760	259.113	383.892	0.566806	1.55255e-13	6.62144e-12			AT2G32660	38.8964	104.385	1.42193	1.41303e-12	6.02639e-11			AT2G36590	24.1386	47.1379	0.964398	0.000142909	0.00485423			AT1G69310	136.32	57.6971	-1.23859	1.79034e-10	6.04595e-09			AT3G62070	94.9345	49.6359	-0.936039	0.000307969	0.00997101			AT5G03720	152.01	59.5936	-1.34857	7.2578e-09	2.45702e-07			AT5G49215	77.8693
AT3G56200	231.695	360.155	0.635911	1.60409e-13	6.83102e-12			AT1G61470	7.1586	40.9629	2.51208	1.53617e-12	6.54181e-11			AT5G40720	88.2687	45.2172	-0.964883	0.000142746	0.00485423			AT3G22370	239.114	118.165	-1.01764	1.79391e-10	6.04896e-09			AT4G17340	495.754	382.207	-0.374019	0.000309651	0.0100105			AT1G16130	41.3142	112.627	1.44429	7.50203e-09	2.52684e-07			AT2G25060	156.815
AT2G43020	269.37	423.16	0.652955	1.69809e-13	7.22057e-12			AT1G75200	456.075	328.082	-0.474566	1.54694e-12	6.57784e-11			AT2G36690	68.2483	30.1026	-1.17796	0.000143741	0.00487518			AT1G15125	52.7264	5.49563	-3.27626	1.82883e-10	6.15752e-09			AT1G52870	470.386	369.35	-0.34731	0.000311732	0.0100628			AT1G56010	121.679	202.52	0.740871	7.488e-09	2.52684e-07			AT2G18150	75.8112
AT3G26690	345.544	234.646	-0.558575	1.71801e-13	7.29437e-12			AT1G12320	68.2453	24.1122	-1.49924	1.60792e-12	6.82695e-11			AT3G20210	31.041	179.355	2.5321	0.000145347	0.00492234			AT5G10550	378.003	560.478	0.568679	1.83383e-10	6.16516e-09			AT4G15396	17.663	37.9599	1.09949	0.000313298	0.0100983			AT4G24220	684.365	539.625	-0.342294	7.50868e-09	2.52684e-07			AT2G29670	499.615
AT3G50010	94.1242	33.6485	-1.48307	1.7443e-13	7.39501e-12			AT1G35625	1.75758	34.6621	4.27392	1.68449e-12	7.14143e-11			AT1G51140	300.599	221.897	-0.436792	0.00014592	0.00493188			AT3G49760	30.2556	1.53228	-4.2957	1.83999e-10	6.1767e-09			AT4G27652	25.8366	100.208	1.95928	0.000320464	0.0103139			AT4G31470	22.7878	1.61366	-3.80614	7.48161e-09	2.52684e-07			AT2G40970	103.279
AT4G25960	856.622	1143.66	0.416233	1.80877e-13	7.65694e-12			AT5G06630	114.762	29.8258	-1.94372	1.6965e-12	7.18167e-11			AT5G57760	32.3974	5.64476	-2.516	0.000146062	0.00493188			AT1G22930	648.014	880.643	0.442207	1.86493e-10	6.25113e-09			AT3G17580	24.568	8.47109	-1.52816	0.000321524	0.0103319			AT2G35650	156.31	236.594	0.60098	7.56016e-09	2.54039e-07			AT5G41040	331.248
AT2G31810	1171.43	833.681	-0.491391	1.86421e-13	7.86827e-12			AT1G56500	949.059	734.62	-0.368701	1.75755e-12	7.42909e-11			AT1G08230	139.673	94.0945	-0.570133	0.000146695	0.0049386			AT4G11650	187.475	65.5501	-1.51765	1.86952e-10	6.25722e-09			AT5G13590	405.163	510.596	0.332455	0.000321978	0.0103319			AT2G05710	1218.42	956.8	-0.348965	7.61894e-09	2.55635e-07			AT3G49240	132.254
AT5G62570	318.213	577.815	0.860416	1.86267e-13	7.86827e-12			AT2G32870	434.554	238.058	-0.867622	1.79735e-12	7.5861e-11			AT4G16745	49.5102	84.3936	0.770974	0.000146553	0.0049386			AT2G35860	385.628	244.606	-0.657346	1.88019e-10	6.28361e-09			AT5G15290	70.0813	23.9058	-1.5485	0.000323005	0.0103495			AT4G33400	129.165	209.482	0.694488	7.65141e-09	2.56345e-07			AT1G43790	112.958
AT1G64860	380.235	535.751	0.495254	1.95106e-13	8.22269e-12			AT2G23600	458.873	330.391	-0.47355	1.90651e-12	8.03493e-11			AT4G37770	23.9207	3.25004	-2.86959	0.000149031	0.00500983			AT1G24575	36.5793	7.25313	-2.34263	2.06155e-10	6.87956e-09			AT3G09270	177.848	104.73	-0.761582	0.000324329	0.0103613			AT1G13245	217.962	141.421	-0.621426	7.97926e-09	2.66934e-07			AT3G54710	60.3916
AT5G63710	425.881	290.919	-0.547719	1.95456e-13	8.22529e-12			AT1G65370	246.243	375.108	0.606643	1.92393e-12	8.09639e-11			AT4G14620	170.09	240.303	0.49751	0.000149763	0.005027			AT1G10522	165.515	83.7605	-0.981792	2.08592e-10	6.95062e-09			AT3G23450	175.514	109.636	-0.678774	0.000323976	0.0103613			AT1G56540	19.7969	67.5862	1.77946	8.3003e-09	2.77264e-07			AT4G23200	9.45211
AT1G14280	336.839	214.939	-0.646022	1.97872e-13	8.31472e-12			AT2G28210	66.6016	8.5745	-2.95353	1.98372e-12	8.33571e-11			AT4G16750	42.2658	19.054	-1.15891	0.000152209	0.00510159			AT2G37130	441.912	235.263	-0.910129	2.16528e-10	7.20441e-09			AT1G56210	68.6468	39.4348	-0.801199	0.000325413	0.0103806			AT4G27654	2.95151	48.7714	4.06724	8.51788e-09	2.84113e-07			AT3G15630	99.4764
AT5G41740	101.887	591.678	2.53724	1.98515e-13	8.32947e-12			AT3G29000	17.4551	65.4935	1.90721	2.0372e-12	8.54786e-11			AT2G27660	85.4066	40.1993	-1.08775	0.000153338	0.00513187			AT1G09350	31.9824	2.59807	-3.63401	2.1903e-10	7.27694e-09			AT1G11080	184.095	133.122	-0.46797	0.000328717	0.0104706			AT5G59310	14.3228	0	-6.38362	8.53735e-09	2.84344e-07			AT3G60300	237.027
AT1G59590	141.519	256.951	0.861116	2.03792e-13	8.5383e-12			AT2G36490	589.502	916.233	0.636231	2.05609e-12	8.61445e-11			AT1G78090	188.709	106.56	-0.823932	0.000154629	0.00516749			AT3G27170	252.584	144.692	-0.803433	2.22021e-10	7.36549e-09			AT4G04330	247.144	193.167	-0.354012	0.000331607	0.0105472			AT5G63710	192.237	113.517	-0.759451	8.57909e-09	2.85314e-07			AT3G61780	157.114
AT3G61198	95.0244	37.2605	-1.35593	2.0665e-13	8.64538e-12			AT1G32900	41.4451	106.248	1.35689	2.06765e-12	8.65015e-11			AT2G38995	90.5439	50.3439	-0.846893	0.000155071	0.00517464			AT4G02850	124.61	59.5458	-1.06337	2.27785e-10	7.54563e-09			AT1G07400	116.882	7.94896	-3.88124	0.000332574	0.0105624			AT1G57800	0.262538	26.9621	6.40677	8.84529e-09	2.93335e-07			AT3G46740	635.414
AT2G31750	562.367	396.259	-0.503212	2.13153e-13	8.90438e-12			AT3G24500	94.7416	244.1	1.36466	2.0822e-12	8.6983e-11			AT3G21250	617.662	501.062	-0.30248	0.000156041	0.00519327			AT1G07560	95.8336	43.5141	-1.14026	2.30217e-10	7.61503e-09			AT2G33310	198.227	149.732	-0.406451	0.000337449	0.0107015			AT5G53160	498.323	368.142	-0.436093	8.84616e-09	2.93335e-07			AT1G30720	30.8537
AT4G35350	380.832	521.264	0.453566	2.14123e-13	8.93181e-12			AT2G30390	721.071	560.872	-0.362246	2.08927e-12	8.71509e-11			AT5G23220	68.8571	30.0099	-1.19915	0.000156086	0.00519327			AT2G25000	45.9889	11.8892	-1.95675	2.36856e-10	7.82317e-09			AT1G11720	203.359	275.043	0.436192	0.000338775	0.0107279			AT1G22740	297.611	176.118	-0.752372	8.97038e-09	2.97019e-07			AT1G80480	340.908
AT4G25350	27.9207	78.8736	1.49668	2.14498e-13	8.9344e-12			AT2G35150	72.703	19.0557	-1.92824	2.10314e-12	8.7601e-11			AT3G14900	248.808	166.119	-0.584156	0.000158332	0.00526032			AT3G57120	52.0023	125.129	1.2646	2.40883e-10	7.94456e-09			AT1G10550	72.7988	29.2646	-1.31444	0.000342976	0.010845			AT4G36900	213.967	95.4976	-1.1584	9.15338e-09	3.02636e-07			AT3G01510	205.77
AT3G28860	1228.85	1477.71	0.266581	2.22815e-13	9.25382e-12			AT3G48300	8.98575	52.9095	2.55856	2.11883e-12	8.81259e-11			AT1G13250	153.225	101.535	-0.596777	0.00015884	0.00526952			AT1G65370	110.783	198.089	0.838179	2.45793e-10	8.09469e-09			AT4G33050	100.878	182.812	0.85682	0.000345826	0.0109192			AT3G48320	11.3961	71.3128	2.64125	9.18367e-09	3.02859e-07			AT1G12740	104.608
AT4G11960	292.595	421.509	0.527544	2.22657e-13	9.25382e-12			AT5G04130	432.352	284.956	-0.602636	2.14658e-12	8.91504e-11			AT2G34490	150.218	92.2084	-0.710041	0.000160953	0.00533184			AT5G39590	374.104	532.62	0.509059	2.57837e-10	8.47897e-09			AT3G26230	13.5789	31.8386	1.22682	0.000348551	0.0109892			AT5G61670	125.171	209.084	0.733831	9.18686e-09	3.02859e-07			AT1G16630	101.931
AT1G66330	269.087	397.069	0.559532	2.23823e-13	9.28217e-12			AT1G63710	35.8211	1.1861	-4.90729	2.29092e-12	9.50068e-11			AT1G08550	664.102	552.579	-0.265235	0.000161237	0.00533349			AT1G58170	42.4029	8.67994	-2.28106	2.62002e-10	8.60341e-09			AT4G16141	180.297	126.987	-0.50591	0.000349176	0.010993			AT2G32860	191.881	96.4783	-0.992693	9.26409e-09	3.04961e-07			AT1G49720	195.014
AT5G21160	1333.72	964.438	-0.46805	2.39747e-13	9.9281e-12			AT5G01550	25.0584	72.7192	1.53392	2.30616e-12	9.54997e-11			AT2G44570	11.594	0.597505	-4.27687	0.000162664	0.00537287			AT5G07330	5.95971	51.4142	3.10102	2.64381e-10	8.66893e-09			AT1G36060	107.093	66.1026	-0.699028	0.000350558	0.011009			AT5G25240	92.2211	32.7074	-1.4918	9.41543e-09	3.09493e-07			AT2G37060	43.7671
AT3G03790	536.411	738.13	0.461931	2.41493e-13	9.98592e-12			AT5G19240	132.21	256.709	0.956297	2.3306e-12	9.63719e-11			AT5G20400	148.125	208.469	0.491048	0.000162922	0.00537361			AT1G42470	258.857	397.195	0.617677	2.6661e-10	8.72936e-09			AT5G42240	157.268	202.637	0.367494	0.000350703	0.011009			AT5G48310	63.2542	144.827	1.19297	9.70331e-09	3.18494e-07			AT3G56090	200.644
AT5G17850	136.941	280.252	1.033	2.45421e-13	1.01336e-11			AT5G23840	123.912	218.531	0.81886	2.38052e-12	9.8294e-11			AT2G28700	16.5201	3.28323	-2.32642	0.000163423	0.00537452			AT4G01037	261.839	154.489	-0.759754	2.67306e-10	8.73946e-09			AT1G45015	45.8978	85.6275	0.895704	0.000351788	0.0110271			AT2G38120	573.078	440.588	-0.379755	9.80606e-09	3.214e-07			AT5G17160	218.874
AT5G62490	6.00029	68.1402	3.52065	2.4615e-13	1.01491e-11			AT5G26980	232.747	339.875	0.547108	2.41477e-12	9.9564e-11			AT3G29630	36.4586	14.1288	-1.37147	0.000163248	0.00537452			AT1G11070	46.5289	180.27	1.95454	2.68418e-10	8.76316e-09			AT1G70060	360.532	475.345	0.40045	0.000357532	0.0111828			AT1G61810	30.6183	3.42564	-3.14309	9.83734e-09	3.2196e-07			AT1G55610	67.7687
AT2G46830	3.55419	35.9628	3.32304	2.50261e-13	1.03002e-11			AT2G24945	90.3581	161.564	0.839658	2.45102e-12	1.00913e-10			AT3G51400	69.9776	38.7318	-0.850607	0.000163802	0.00537922			AT4G25580	2.40237	47.8838	4.31589	2.7755e-10	9.0482e-09			AT4G01540	22.0266	46.4653	1.06938	0.000357787	0.0111828			AT1G75820	470.116	315.871	-0.573315	1.00056e-08	3.26996e-07			AT1G74070	257.499
AT5G20830	491.86	307.316	-0.676378	2.50537e-13	1.03002e-11			AT2G36220	227.489	387.546	0.768029	2.45846e-12	1.01073e-10			AT2G47270	69.6959	37.3291	-0.902959	0.00016556	0.00542133			AT1G28010	100.661	227.38	1.1762	2.78758e-10	9.07448e-09			AT1G20510	99.3496	182.042	0.873325	0.000359198	0.0112059			AT5G04020	208.827	344.628	0.721499	1.01074e-08	3.29847e-07			AT3G57680	61.6424
AT1G24400	82.622	162.492	0.977024	2.56878e-13	1.05457e-11			AT3G24140	320.264	210.485	-0.605085	2.65041e-12	1.08808e-10			AT5TE95125	8.78888	0	-5.73001	0.000165538	0.00542133			AT5G49700	42.4994	112.178	1.40165	2.90794e-10	9.45269e-09			AT5G65390	161.421	107.646	-0.585862	0.000359563	0.0112059			AT4G18570	257.133	373.767	0.538638	1.01719e-08	3.31474e-07			AT5G55730	292.086
AT2G21820	8.69437	52.1216	2.58285	2.82646e-13	1.15869e-11			AT3G04640	60.704	159.71	1.39656	2.67708e-12	1.09745e-10			AT1G34460	12.9309	33.2229	1.36702	0.000167054	0.00545453			AT2G23810	252.917	444.158	0.811521	3.05125e-10	9.90429e-09			AT5G52882	546.42	644.388	0.240074	0.000360502	0.0112191			AT5G23910	66.3909	171.445	1.37101	1.02873e-08	3.34751e-07			AT1G18300	103.964
AT2G25430	1178.69	869.74	-0.438733	2.89909e-13	1.18676e-11			AT2G47460	90.8205	24.7876	-1.8721	2.70445e-12	1.10708e-10			AT5G54130	131.972	84.081	-0.651727	0.000167025	0.00545453			AT2G28760	125.515	62.5099	-1.00575	3.06671e-10	9.94018e-09			AT5G43190	186.047	138.815	-0.422282	0.000363318	0.0112869			AT3G05936	18.0575	56.0726	1.63825	1.03191e-08	3.35306e-07			AT3G56060	195.561
AT4G26270	134.664	230.273	0.777061	2.98296e-13	1.21934e-11			AT5G51440	43.511	282.082	2.69494	2.74941e-12	1.12387e-10			AT4G14990	374.701	474.195	0.33868	0.000167978	0.00547439			AT1G71990	47.4236	110.199	1.21448	3.08514e-10	9.98559e-09			AT5G54630	201.268	151.536	-0.407587	0.000363723	0.0112869			AT3G08760	170.749	270.981	0.665475	1.04221e-08	3.37927e-07			AT4G22485	794.866
AT2G16990	100.255	191.892	0.938719	3.00583e-13	1.22693e-11			AT1G13880	304.925	434.689	0.511854	2.81129e-12	1.14752e-10			AT5G65165	2.25451	15.2914	2.7577	0.000168143	0.00547439			AT5G44110	173.35	66.4892	-1.38143	3.09714e-10	1.00101e-08			AT3G47460	79.9491	124.587	0.636158	0.000364313	0.011289			AT5G25350	635.476	460.203	-0.464837	1.04296e-08	3.37927e-07			AT4G29080	163.322
AT5G07330	8.02032	77.9003	3.28771	3.10248e-13	1.26457e-11			AT4G02005	60.9407	124.286	1.02696	2.82119e-12	1.14992e-10			AT1G22500	196.01	279.197	0.50901	0.00017015	0.0055276			AT4G29400	109.111	47.8685	-1.18501	3.16612e-10	1.02184e-08			AT3G50650	164.968	112.06	-0.557061	0.000366003	0.0113231			AT3G19860	481.027	335.812	-0.515608	1.06216e-08	3.43654e-07			AT5G63570	445.937
AT3G49760	37.7237	3.23976	-3.52877	3.18176e-13	1.29504e-11			AT3G12580	232.446	1113.94	2.26066	2.88171e-12	1.17206e-10			AT2TE06390	0	8.43006	5.56116	0.000170263	0.0055276			AT1G10060	90.5697	33.3518	-1.44511	3.27019e-10	1.05392e-08			AT5G55620	68.0819	32.8962	-1.05127	0.000366981	0.0113231			AT1G74210	105.813	186.421	0.818387	1.07964e-08	3.48811e-07			AT5G65700	695.412
AT5G17000	199.068	315.376	0.662336	3.20017e-13	1.30067e-11			AT4G34410	1.29848	155.542	6.91522	2.88372e-12	1.17206e-10			AT1G48130	24.33	125.108	2.36343	0.000172539	0.00558554			AT4G08570	39.6787	8.46051	-2.22708	3.28795e-10	1.05814e-08			AT5G64660	57.4756	104.232	0.861253	0.000366774	0.0113231			AT1G12320	34.9609	9.028	-1.9437	1.08763e-08	3.50393e-07			AT5G51010	218.415
AT1G02220	107.53	191.066	0.830331	3.21832e-13	1.30619e-11			AT1G12010	218.023	75.0645	-1.53689	2.97756e-12	1.20847e-10			AT3G53235	63.0293	32.3159	-0.963052	0.000172478	0.00558554			AT5G04960	209.33	113.031	-0.88874	3.29892e-10	1.06016e-08			AT1G74500	57.3319	31.1243	-0.88563	0.000368466	0.0113527			AT1G64970	69.158	133.223	0.947911	1.08726e-08	3.50393e-07			AT1G10020	120.005
AT5G51390	64.4764	126.56	0.973873	3.34202e-13	1.35447e-11			AT4G20880	284.532	409.424	0.524447	2.98488e-12	1.20972e-10			AT3G11210	119.189	77.2127	-0.62747	0.000173362	0.00560423			AT1G29690	151.714	271.561	0.839556	3.38604e-10	1.08507e-08			AT3G47500	70.2426	106.999	0.603528	0.000370293	0.0113822			AT2G28900	328.778	234.432	-0.486089	1.13266e-08	3.64382e-07			AT3G62600	310.178
AT4G04340	999.201	1237.62	0.308914	3.41419e-13	1.38175e-11			AT2G20835	18.575	60.2336	1.70372	3.09395e-12	1.25215e-10			AT3G12977	51.4353	87.717	0.771147	0.000174062	0.00561887			AT5G53550	228.413	371.204	0.700125	3.38518e-10	1.08507e-08			AT4G39110	25.7193	5.05362	-2.35324	0.000370472	0.0113822			AT2G22240	80.1044	159.741	0.989637	1.18263e-08	3.79919e-07			AT4G25140	1.48176
AT3G02840	1.79501	116.288	6.01785	3.44283e-13	1.39137e-11			AT1G53110	93.7509	170.424	0.861378	3.13003e-12	1.26496e-10			AT1G17285	44.7254	20.7987	-1.10839	0.000177997	0.00573777			AT3G45700	56.3705	16.1833	-1.79931	3.53213e-10	1.13028e-08			AT4G37320	88.2409	54.7724	-0.689366	0.000374406	0.0114867			AT1G03090	1068.93	736.123	-0.536241	1.19384e-08	3.82976e-07			AT3G12110	170.657
AT4G08170	181.844	309.279	0.763721	3.49521e-13	1.41054e-11			AT1G01320	2435.78	2029.74	-0.263064	3.1434e-12	1.2671e-10			AT1G23150	63.1263	108.772	0.781401	0.000178919	0.00575931			AT3G63280	76.5252	28.1087	-1.4476	3.54568e-10	1.13301e-08			AT1G56010	121.679	167.561	0.465644	0.00037872	0.0116027			AT1G64360	29.2779	4.63296	-2.65494	1.21133e-08	3.88038e-07			AT4G00820	195.187
AT2G34070	469.267	322.983	-0.540914	3.59761e-13	1.4485e-11			AT3G17380	74.7827	27.9565	-1.41993	3.14421e-12	1.2671e-10			AT3G05800	110.509	69.1586	-0.680926	0.000179503	0.00576995			AT3G25730	65.7601	21.1635	-1.63852	3.55078e-10	1.13304e-08			AT1G04620	241.727	180.935	-0.417257	0.000381362	0.0116671			AT2G18450	15.5583	52.6141	1.74662	1.2263e-08	3.92276e-07			AT3G09410	226.766
AT4G32410	2339.69	1987.05	-0.235556	3.59943e-13	1.4485e-11			AT1G34460	34.8663	94.7132	1.44136	3.23245e-12	1.30082e-10			AT5G17040	38.1044	11.0408	-1.785	0.000180354	0.00578915			AT3G51240	299.685	130.972	-1.19306	3.57214e-10	1.13825e-08			AT5G44190	164.88	220.204	0.417838	0.000385342	0.0117722			AT2G29500	232.635	20.3571	-3.51319	1.2454e-08	3.97825e-07			AT3G11340	130.863
AT1G13980	990.56	793.801	-0.319188	3.61887e-13	1.45427e-11			AT3G20110	104.784	37.2357	-1.49098	3.25182e-12	1.30677e-10			AT1G71692	82.0627	127.471	0.634355	0.000180824	0.00579605			AT1G70985	46.7201	12.8746	-1.86075	3.59613e-10	1.14428e-08			AT2G40460	86.9141	133.125	0.616177	0.000387633	0.0118255			AT5G15840	25.5763	1.82212	-3.7878	1.26522e-08	4.03587e-07			AT3G61890	118.868
AT3G59340	116.592	43.7833	-1.40857	3.6604e-13	1.4689e-11			AT5G62220	188.123	100.264	-0.906353	3.28634e-12	1.31879e-10			AT5G07440	640.413	796.669	0.31457	0.000181804	0.00581925			AT1G71691	4.31729	45.2416	3.38703	3.64987e-10	1.15974e-08			AT5G45110	225.46	302.95	0.424017	0.000389682	0.0118713			AT4G22860	55.2835	106.158	0.938463	1.27288e-08	4.05459e-07			AT4G11650	291.483
AT2G46400	7.62063	139.901	4.19356	3.69569e-13	1.48097e-11			AT1G72300	410.915	552.161	0.426054	3.31533e-12	1.32855e-10			AT4G35070	38.5021	68.362	0.828541	0.000182752	0.00584141			AT3G63500	411.173	585.386	0.509577	3.71951e-10	1.18021e-08			AT3G01060	20.4535	46.4152	1.17784	0.000390788	0.011878			AT1G19650	48.5897	121.748	1.3266	1.2767e-08	4.06105e-07			AT5G57260	1.48884
AT1G70740	176.23	335.281	0.927584	3.78262e-13	1.5124e-11			AT1G60750	47.0263	0.235345	-7.34039	3.38224e-12	1.35347e-10			AT1G29270	60.5307	28.7123	-1.07205	0.000183568	0.00585105			AT2G23620	34.4214	86.4496	1.32639	3.7822e-10	1.19842e-08			AT4G21320	187.923	39.1554	-2.26301	0.000390997	0.011878			AT5G19250	160.556	262.973	0.711585	1.31613e-08	4.17476e-07			AT1G51090	45.5308
AT5G12170	398.838	241.055	-0.728272	3.78471e-13	1.5124e-11			AT1G67120	713.104	419.936	-0.764026	3.4076e-12	1.3598e-10			AT3G10985	348.933	247.91	-0.492187	0.000183327	0.00585105			AT5G51150	166.686	303.115	0.862108	3.79622e-10	1.20118e-08			AT1G19960	86.5294	46.7567	-0.89113	0.0003954	0.0119145			AT5G20230	384.954	249	-0.627876	1.31533e-08	4.17476e-07			AT1G59540	91.8631
AT3G62980	1043.55	799.835	-0.383254	3.88448e-13	1.5501e-11			AT3G46630	205.113	300.914	0.551684	3.4037e-12	1.3598e-10			AT4G13577	0.655374	12.4165	4.257	0.000184194	0.00586279			AT1G06993	36.2944	4.31175	-3.05967	3.92085e-10	1.23888e-08			AT1G75390	80.7644	45.17	-0.838353	0.000394775	0.0119145			AT3G25760	34.4249	208.945	2.60035	1.33429e-08	4.22644e-07			AT2G36835	154.3
AT4G35780	712.656	518.775	-0.459362	3.89571e-13	1.55241e-11			AT2G42250	38.968	1.90183	-4.35038	3.41315e-12	1.36011e-10			AT1G02340	38.4258	16.4825	-1.22222	0.000185773	0.00590479			AT3G29590	43.3599	3.59195	-3.59105	3.93073e-10	1.24027e-08			AT3G45160	156.769	91.0728	-0.781121	0.000395286	0.0119145			AT5G13640	255.646	354.073	0.472569	1.36012e-08	4.30224e-07			AT3G09730	40.3802
AT1G16130	66.321	194.257	1.54694	3.93506e-13	1.56372e-11			AT3G25640	84.1588	32.9553	-1.35323	3.45066e-12	1.37314e-10			AT3G14680	198.383	129.125	-0.616955	0.000186709	0.00591801			AT3G06035	163.209	78.2592	-1.05859	3.98337e-10	1.25512e-08			AT3G50380	271.029	343.281	0.340536	0.000393479	0.0119145			AT5G65170	54.3081	10.0463	-2.42249	1.38018e-08	4.35958e-07			AT3G29320	1126.08
AT1G20640	360.249	502.962	0.481962	3.93068e-13	1.56372e-11			AT2G27380	2.81218	174.463	5.95325	3.47922e-12	1.38258e-10			AT5G50950	576.392	331.362	-0.798107	0.000186461	0.00591801			AT1G08550	426.181	296.93	-0.521836	4.23628e-10	1.33295e-08			AT4G05520	118.657	162.505	0.454893	0.000395165	0.0119145			AT3G21770	294.481	197.081	-0.57728	1.41458e-08	4.46202e-07			AT4G00970	58.5552
AT1G48370	185.589	289.488	0.641969	4.11485e-13	1.63289e-11			AT3G54390	131.484	213.748	0.700466	3.4975e-12	1.38791e-10			AT3G52310	11.9245	1.19888	-3.31658	0.000187346	0.00592171			AT4G23840	49.6838	111.038	1.16036	4.24664e-10	1.33436e-08			AT5G20830	255.066	183.871	-0.472757	0.000395499	0.0119145			AT1G62560	7.09775	41.3013	2.5428	1.45438e-08	4.58119e-07			AT4G03550	374.242
AT1G69880	39.6461	4.26645	-3.21337	4.12226e-13	1.63356e-11			AT5G05170	2340.98	1954.13	-0.260052	3.53183e-12	1.39958e-10			AT3G61820	379.87	225.681	-0.751837	0.000187102	0.00592171			AT5G02940	527.729	323.779	-0.703999	4.39194e-10	1.37809e-08			AT5G08760	11.3308	29.7159	1.39728	0.000396089	0.0119157			AT5G25840	94.7439	41.0972	-1.20465	1.46219e-08	4.59939e-07			AT4G35810	48.4397
AT2G01850	683.15	500.004	-0.450518	4.15256e-13	1.64328e-11			AT5G39670	14.1118	52.7039	1.90049	3.55764e-12	1.40786e-10			AT1G59620	242.537	173.061	-0.486493	0.000188407	0.00592233			AT5G55700	115.044	207.028	0.846613	4.47979e-10	1.40371e-08			AT2G30100	42.5292	67.474	0.669767	0.000399266	0.0119946			AT5G24120	47.1795	124.627	1.40357	1.48358e-08	4.66022e-07			AT5G50160	404.916
AT4G27460	60.6018	174.227	1.52339	4.17597e-13	1.65026e-11			AT5G25970	43.7556	4.52766	-3.27186	3.88309e-12	1.53452e-10			AT3G14850	51.2315	21.6139	-1.24781	0.000188117	0.00592233			AT3G54000	42.0773	104.232	1.30621	4.49878e-10	1.40771e-08			AT3G59010	58.7259	23.5789	-1.31027	0.000400662	0.0120199			AT2G27402	28.2319	103.358	1.87217	1.48819e-08	4.66821e-07			AT5G59320	152.07
AT1G03055	19.0977	63.7215	1.74505	4.25454e-13	1.67898e-11			AT3G23250	5.1776	40.2915	2.9694	3.9059e-12	1.5414e-10			AT4G15800	205.834	140.648	-0.549019	0.000188234	0.00592233			AT3G20240	94.403	42.9093	-1.13678	4.53701e-10	1.4177e-08			AT1G72910	8.26985	34.3347	2.0453	0.000403332	0.0120665			AT4G33920	171.932	307.204	0.835657	1.49482e-08	4.68252e-07			AT4G35770	291.603
AT2G09665	40.6319	5.81021	-2.80829	4.26167e-13	1.67947e-11			AT3G44990	299.277	92.1225	-1.69961	4.00882e-12	1.57983e-10			AT5G50740	294.441	209.349	-0.491359	0.000187724	0.00592233			AT5G66310	213.814	125.437	-0.767681	4.54818e-10	1.41923e-08			AT4G40010	46.1925	23.4961	-0.979217	0.000402957	0.0120665			AT3G54920	854.963	628.834	-0.441277	1.51389e-08	4.73571e-07			AT2G37710	316.937
AT2G28760	241.014	142.991	-0.752345	4.31495e-13	1.69813e-11			AT3G20600	46.3131	101.255	1.12537	4.02707e-12	1.58483e-10			AT4G30100	634.186	736.571	0.214722	0.000189106	0.00593611			AT3G59780	986.196	764.573	-0.367133	4.57637e-10	1.42606e-08			AT2G33580	30.1254	80.0195	1.40931	0.000406671	0.0121329			AT5G44973	20.0789	0.236752	-6.14271	1.52046e-08	4.74971e-07			AT1G17810	0
AT2G32200	2.29605	52.14	4.49883	5.01487e-13	1.97086e-11			AT1G16830	35.8118	95.1211	1.40742	4.03906e-12	1.58736e-10			AT5G53486	71.9995	36.5462	-0.978767	0.000189914	0.00595324			AT3G48500	422.938	277.953	-0.604468	4.64044e-10	1.44403e-08			AT4G13290	103.991	54.5897	-0.929819	0.000406318	0.0121329			AT2G29010	49.7646	11.9627	-2.04856	1.55012e-08	4.83568e-07			AT1G67110	30.6097
AT5G06220	647.702	831.996	0.360467	5.03139e-13	1.97463e-11			AT1G02220	107.53	185.447	0.788259	4.12658e-12	1.61953e-10			AT1G11850	136.963	94.4411	-0.537654	0.00019106	0.00598094			AT2G36630	196.178	100.9	-0.95988	4.76612e-10	1.4811e-08			AT2G46560	434.756	526.918	0.278473	0.000408668	0.0121757			AT1G30680	147.78	244.556	0.722827	1.55715e-08	4.85093e-07			AT2G38480	45.9969
AT4G33420	317.322	195.739	-0.697613	5.05095e-13	1.97958e-11			AT1G62310	594.194	789.808	0.410977	4.13338e-12	1.61997e-10			AT2G31980	21.0827	52.7718	1.32748	0.000191677	0.00599202			AT2G46800	309.789	442.227	0.51344	4.93394e-10	1.53115e-08			AT3G21670	40.7723	87.9744	1.10784	0.000414182	0.0123231			AT5G02950	7.99798	34.663	2.13941	1.60432e-08	4.99101e-07			AT1G61560	149.578
AT4G05100	81.7013	29.0118	-1.48614	5.18801e-13	2.03051e-11			AT5G08640	236.995	118.905	-0.993622	4.17171e-12	1.63275e-10			AT3G23410	164.041	224.859	0.453733	0.000192634	0.00601368			AT1G32928	28.1835	76.3878	1.43691	4.97324e-10	1.54123e-08			AT3G16390	13.504	39.5289	1.54516	0.00042131	0.0125179			AT5G55120	118.101	200.9	0.76533	1.61897e-08	5.02968e-07			AT2G44640	225.097
AT2G34620	246.887	366.371	0.57022	5.39252e-13	2.10478e-11			AT4G29570	3.84426	55.1347	3.84141	4.24803e-12	1.66034e-10			AT1G30600	255.348	194.077	-0.394265	0.00019575	0.00610256			AT1G22890	48.6579	135.712	1.47908	5.08441e-10	1.57352e-08			AT3G25780	66.2244	129.212	0.962331	0.000425227	0.012617			AT3G26580	515.884	390.819	-0.399674	1.62168e-08	5.03121e-07			AT5G09870	760.722
AT3G14680	374.858	244.353	-0.616836	5.3887e-13	2.10478e-11			AT2G30500	514.227	682.499	0.407716	4.25859e-12	1.66219e-10			AT2G36890	104.367	62.7875	-0.732096	0.000196113	0.00610554			AT4G15550	288.506	171.834	-0.747721	5.16381e-10	1.59591e-08			AT5G65730	447.702	352.568	-0.343274	0.0004263	0.0126315			AT5G28500	303.774	461.515	0.601981	1.64389e-08	5.09313e-07			AT1G76740	53.9309
AT1G42470	540.461	802.431	0.569288	5.41126e-13	2.10921e-11			AT4G37220	55.8416	130.375	1.2214	4.28311e-12	1.66948e-10			AT4G12290	373.123	196.181	-0.92896	0.000196978	0.00612409			AT5G25900	197.311	322.87	0.711092	5.19042e-10	1.60194e-08			AT3G61970	30.1346	55.474	0.87466	0.000427104	0.0126381			AT2G04110	26.7301	66.7071	1.31433	1.67558e-08	5.18424e-07			AT3G20395	6.45292
AT3G26290	168.626	391.182	1.21427	5.50347e-13	2.14222e-11			AT1G65150	76.1408	142.79	0.904483	4.50597e-12	1.75395e-10			AT5G43810	515.835	619.784	0.264503	0.000200267	0.00621783			AT1G22440	194.362	109.67	-0.826294	5.40261e-10	1.66515e-08			AT1G02640	838.842	618.418	-0.439675	0.000433432	0.0127013			AT3G60290	55.2962	18.8173	-1.54432	1.70489e-08	5.26772e-07			AT5G06530	272.439
AT2G47930	230.762	144.016	-0.679188	5.60863e-13	2.18018e-11			AT4G28250	492.914	246.917	-0.996397	4.54321e-12	1.76604e-10			AT3G20130	98.6227	144.903	0.555734	0.000205909	0.00637832			AT1G30270	305.105	454.613	0.574343	5.43354e-10	1.67241e-08			AT1G19180	95.7685	225.41	1.23508	0.000431754	0.0127013			AT2G38800	635.647	482.047	-0.396954	1.71605e-08	5.29499e-07			AT5G55380	44.4407
AT3G61160	265.791	164.471	-0.691639	5.77187e-13	2.24058e-11			AT3G56570	112.113	199.603	0.830738	4.63111e-12	1.79775e-10			AT4G33120	50.8292	138.144	1.44073	0.000205996	0.00637832			AT1G76240	180.557	100.768	-0.842522	5.45644e-10	1.67717e-08			AT1G58420	0.558373	8.79506	4.06528	0.000430914	0.0127013			AT1G22770	652.386	462.013	-0.49752	1.75212e-08	5.39892e-07			AT2G36100	206.804
AT5G64110	146.548	41.3558	-1.83017	5.8225e-13	2.25717e-11			AT1G72920	30.0106	114.777	1.93952	4.72377e-12	1.83123e-10			AT5G24770	380.243	195.569	-0.959347	0.000210615	0.00651246			AT2G46890	117.692	56.6572	-1.05249	5.58805e-10	1.71338e-08			AT1G60050	8.21948	27.1449	1.70992	0.000432638	0.0127013			AT1G11450	117.903	65.0604	-0.852392	1.76821e-08	5.41899e-07			AT4G26790	78.1347
AT2G42760	75.4338	208.238	1.46443	5.93029e-13	2.29583e-11			AT5G27240	202.33	312.39	0.627878	4.82703e-12	1.86872e-10			AT1G23140	40.1229	79.4963	0.986591	0.000213013	0.0065727			AT3G44540	128.532	64.3178	-0.996269	5.58941e-10	1.71338e-08			AT2G41660	163.282	113.042	-0.527837	0.000431779	0.0127013			AT2G20180	149.512	234.168	0.64705	1.76287e-08	5.41899e-07			AT5G35525	2.26165
AT1G63710	35.8211	3.09009	-3.56376	6.50275e-13	2.51405e-11			AT1G20350	16.1327	63.3973	1.97297	4.95538e-12	1.91581e-10			AT5G19600	249.334	340.947	0.451317	0.000213141	0.0065727			AT5G39660	65.5466	141.751	1.11073	5.69367e-10	1.74297e-08			AT4G23190	74.6757	128.549	0.781699	0.00043303	0.0127013			AT3G61198	45.407	12.1943	-1.88703	1.76584e-08	5.41899e-07			AT2G25880	81.3241
AT1G26150	676.875	868.423	0.359121	6.53031e-13	2.52128e-11			AT1G57980	106.325	208.741	0.970585	5.16267e-12	1.99325e-10			AT4G22160	98.5612	63.4622	-0.634778	0.000213627	0.00657878			AT2G30500	259.568	428.865	0.723356	6.18347e-10	1.89035e-08			AT4G28640	106.766	70.5722	-0.593813	0.000433933	0.0127013			AT5G54250	78.964	140.666	0.832761	1.76546e-08	5.41899e-07			AT5G12110	151.615
AT1G33250	481.919	340.743	-0.498894	6.59461e-13	2.54267e-11			AT1G73680	399.983	562.026	0.489753	5.35193e-12	2.06353e-10			AT1G76040	254.015	170.97	-0.570697	0.000215359	0.00662315			AT3G04070	62.1959	21.1735	-1.55778	6.20481e-10	1.89431e-08			AT5G08600	32.6757	60.6888	0.894792	0.000431886	0.0127013			AT1G18265	17.7585	53.7902	1.59681	1.77973e-08	5.44694e-07			AT1G24490	180.468
AT3G55580	3.60273	33.628	3.22931	6.65251e-13	2.56153e-11			AT3G47780	289.984	160.342	-0.854529	5.4432e-12	2.09589e-10			AT1G04110	83.7882	47.9647	-0.804942	0.000216305	0.00664328			AT4G36250	489.971	314.029	-0.64054	6.27237e-10	1.91235e-08			AT1G75280	223.899	311.08	0.473644	0.000443361	0.0129099			AT3G11670	142.92	260.988	0.865019	1.80005e-08	5.5017e-07			AT1G14185	49.8353
AT3G19860	664.854	473.671	-0.489103	6.72707e-13	2.58675e-11			AT1G74210	249.789	356.516	0.512753	5.57851e-12	2.1451e-10			AT4G09030	195.069	137.904	-0.501433	0.000217073	0.00665787			AT2G15880	130.901	356.954	1.44718	6.42566e-10	1.95645e-08			AT3G12730	62.8332	33.0769	-0.919835	0.000443442	0.0129099			AT5G65670	631.195	491.037	-0.359801	1.83939e-08	5.61435e-07			AT3G60440	115.431
AT1G07260	152.11	77.8616	-0.966589	6.7933e-13	2.6052e-11			AT4G02920	596.42	767.216	0.363436	5.89905e-12	2.2653e-10			AT3G13470	912.19	759.149	-0.265	0.000217606	0.00666525			AT2G46260	224.371	354.269	0.658242	6.67321e-10	2.02909e-08			AT4G13495	202.197	264.436	0.384767	0.000441907	0.0129099			AT5G28300	227.034	124.122	-0.869261	1.86652e-08	5.68949e-07			AT4G34260	386.062
AT1G80840	80.7282	442.872	2.45563	6.7886e-13	2.6052e-11			AT1G05300	76.4382	159.574	1.05998	5.91765e-12	2.26939e-10			AT2G01860	143.904	84.9557	-0.757949	0.000218296	0.0066774			AT5G57790	40.0084	91.9717	1.20046	6.72825e-10	2.04307e-08			AT5G13420	327.696	413.243	0.334824	0.000442434	0.0129099			AT2G30520	450.119	640.901	0.509373	1.88871e-08	5.74939e-07			AT5G05110	113.42
AT2G18570	175.209	77.1266	-1.18371	6.87768e-13	2.63401e-11			AT1G74310	159.742	657.433	2.04088	6.62645e-12	2.5378e-10			AT4G04840	250.959	150.349	-0.73873	0.000219527	0.00670602			AT5G58650	28.4119	72.9713	1.35909	6.76887e-10	2.05265e-08			AT5G55820	107.007	146.358	0.453195	0.000448591	0.0130423			AT5G50260	58.4894	14.6113	-1.99888	1.91349e-08	5.81701e-07			AT5G02780	48.3389
AT4G17070	248.785	155.221	-0.68275	6.93634e-13	2.65292e-11			AT4G04750	119.233	48.6057	-1.29128	6.65752e-12	2.54628e-10			AT5G22850	250.328	319.073	0.348735	0.000221293	0.00675092			AT2G21070	53.1864	112.316	1.07814	6.86086e-10	2.07775e-08			AT2G42530	87.742	49.7454	-0.819268	0.000450024	0.0130664			AT1G02205	205.427	369.108	0.844302	1.93271e-08	5.86757e-07			AT5G16570	53.1081
AT3G63120	311.234	206.131	-0.592366	6.95326e-13	2.65583e-11			AT1G67110	150.665	68.7944	-1.13082	6.68947e-12	2.55507e-10			AT2G40460	259.413	343.248	0.404507	0.000222829	0.00678866			AT4G30660	117.441	57.5404	-1.02764	6.87314e-10	2.07869e-08			AT5G24160	51.2347	89.2553	0.796117	0.000452892	0.0131321			AT1G56720	160.673	274.171	0.775093	1.9435e-08	5.89242e-07			AT5G54170	203.526
AT1G05575	45.221	118.884	1.3968	7.05774e-13	2.69213e-11			AT4G34250	245.331	352.949	0.524245	7.01568e-12	2.67609e-10			AT2G41190	84.1749	134.338	0.674556	0.000223436	0.00679593			AT1G48540	381.61	259.744	-0.555162	6.8857e-10	2.0797e-08			AT3G48530	633.288	529.826	-0.25655	0.000455133	0.0131442			AT2G20570	204.155	299.376	0.552864	1.9576e-08	5.92722e-07			AT1G08290	31.7151
AT1G48120	97.4041	215.879	1.14892	7.1995e-13	2.74254e-11			AT4G30610	296.599	191.618	-0.630058	7.04773e-12	2.68472e-10			AT5G59330	31.2862	7.85413	-2.0003	0.000223664	0.00679593			AT3G55980	272.767	633.447	1.2153	6.97429e-10	2.10147e-08			AT3G57400	180.849	130.382	-0.473916	0.000454157	0.0131442			AT1G65486	6.0432	35.9536	2.5773	1.97986e-08	5.98664e-07			AT5G02865	2.49102
AT3G15990	93.0841	182.573	0.971138	7.43165e-13	2.81968e-11			AT3G06160	55.6686	16.1832	-1.77768	7.2603e-12	2.76201e-10			AT2G19060	6.16627	24.2996	1.98154	0.000225847	0.00685309			AT5G42530	122.882	57.0069	-1.10677	6.97639e-10	2.10147e-08			AT4G23990	9.02249	23.7011	1.40639	0.000454981	0.0131442			AT1G11340	51.2117	15.8407	-1.70263	1.99452e-08	6.00689e-07			AT3G57330	399.313
AT3G17330	205.937	316.066	0.618611	7.42881e-13	2.81968e-11			AT5G11790	365.499	241.362	-0.5987	7.38891e-12	2.80719e-10			AT4G25990	177.769	112.813	-0.656878	0.000227477	0.00689337			AT5G45950	328.132	203.284	-0.690246	7.07965e-10	2.12974e-08			AT5G26770	85.4674	128.317	0.58073	0.000455774	0.0131452			AT2G04270	229.504	327.955	0.516462	1.99432e-08	6.00689e-07			AT1G11220	23.9034
AT4G18210	68.5106	133.907	0.964874	7.41684e-13	2.81968e-11			AT3G53250	81.7052	26.7023	-1.61044	7.49938e-12	2.84538e-10			AT1G35290	19.7024	5.38224	-1.87091	0.000228857	0.00692596			AT5G22300	110.226	40.7398	-1.43835	7.12755e-10	2.1413e-08			AT3G14210	682.693	558.247	-0.290821	0.000456984	0.0131626			AT5G48900	229.763	135.63	-0.757377	1.99309e-08	6.00689e-07			AT1G21650	122.846
AT2G27150	429.859	611.256	0.507137	7.71416e-13	2.92298e-11			AT1G78170	227.822	133.455	-0.770237	7.55403e-12	2.8623e-10			AT3G13840	15.5821	2.37231	-2.70431	0.000231458	0.00699538			AT5G62800	0	30.3382	7.4203	7.38708e-10	2.21632e-08			AT3G13080	207.603	372.833	0.844087	0.000457612	0.0131632			AT1G06640	447.026	327.668	-0.446897	2.00848e-08	6.0409e-07			AT1G31817	147.286
AT5G11410	5.32157	45.7458	3.09193	7.84151e-13	2.96729e-11			AT5G20190	342.104	462.619	0.435874	7.71465e-12	2.91929e-10			AT3G50440	186.82	132.374	-0.496425	0.000231796	0.00699631			AT1G64740	180.374	300.622	0.736232	7.67221e-10	2.29881e-08			AT2G01850	503.762	398.829	-0.336857	0.000459016	0.013169			AT1G54100	644.96	428.558	-0.587003	2.03282e-08	6.0868e-07			AT2G15790	112.523
AT1G67900	285.547	459.014	0.68591	7.96645e-13	3.01058e-11			AT1G72230	195.403	107.726	-0.858465	7.78936e-12	2.94366e-10			AT5G46730	156.978	102.113	-0.617153	0.000233242	0.00703063			AT1G64400	227.642	98.5334	-1.20617	7.76914e-10	2.32477e-08			AT3G21250	313.212	206.545	-0.599969	0.000459032	0.013169			AT3G54750	83.6944	154.607	0.883516	2.03449e-08	6.0868e-07			AT2G18360	110.463
AT1G05560	758.476	573.914	-0.403385	8.56794e-13	3.2336e-11			AT3G61190	31.1383	119.222	1.9379	7.86565e-12	2.96855e-10			AT3G11670	257.005	341.06	0.407288	0.000233831	0.00703905			AT1G19670	229.7	65.0596	-1.81892	8.4279e-10	2.51856e-08			AT2G15050	156.334	101.839	-0.618172	0.00046098	0.0132074			AT5G11650	106.526	198.526	0.893291	2.03419e-08	6.0868e-07			AT3G61620	68.0022
AT1G58290	803.909	1019.38	0.342655	8.6873e-13	3.27432e-11			AT3G53980	275.203	112.048	-1.29671	7.99955e-12	3.0151e-10			AT2G48090	37.2198	13.2588	-1.49305	0.000234418	0.00704741			AT4G13290	85.2217	27.26	-1.63833	8.62479e-10	2.57399e-08			AT5G64240	359.869	284.153	-0.338667	0.000468909	0.0134169			AT5G25930	92.2235	204.025	1.14503	2.03317e-08	6.0868e-07			AT4G13170	193.732
AT4G23496	37.751	4.74167	-2.98194	8.89627e-13	3.34866e-11			AT3G07090	233.265	362.402	0.635063	8.12535e-12	3.05848e-10			AT1G65490	89.2637	32.8995	-1.43953	0.000235448	0.00706904			AT1G72930	196.279	95.7096	-1.03635	8.64325e-10	2.57602e-08			AT3TE62940	6.57683	0.236705	-4.42643	0.000472551	0.0135032			AT1G64400	51.0609	111.477	1.12323	2.05779e-08	6.1484e-07			AT5G01015	54.6055
AT4G17840	353.204	515.759	0.545041	9.04486e-13	3.40011e-11			AT3G03630	361.259	499.415	0.467407	8.71094e-12	3.27458e-10			AT1G19340	83.9034	48.0388	-0.802728	0.000239243	0.00715764			AT4G22560	28.9461	2.02358	-3.81796	8.65439e-10	2.57602e-08			AT1G21550	53.3803	19.0792	-1.48438	0.000477112	0.013614			AT5G51600	94.9099	191.133	1.00642	2.07706e-08	6.19779e-07			AT5G18130	165.168
AT2G32860	433.256	288.606	-0.586922	9.49566e-13	3.56487e-11			AT2G30550	236.172	356.885	0.594014	8.79311e-12	3.30112e-10			AT3G21760	210.879	140.754	-0.586118	0.000239343	0.00715764			AT2G26820	28.6214	2.56806	-3.47703	8.91817e-10	2.65104e-08			AT1G80480	471.42	379.007	-0.315338	0.000477684	0.013614			AT2G42870	149.909	54.3687	-1.45695	2.13185e-08	6.34457e-07			AT5G46580	372.197
AT2G48030	355.505	223.669	-0.670152	1.01357e-12	3.80016e-11			AT5G56100	177.699	275.284	0.630471	9.09235e-12	3.40898e-10			AT4G12980	199.736	279.793	0.485378	0.000238959	0.00715764			AT3G26830	32.8449	5.13018	-2.67453	9.1299e-10	2.71042e-08			AT2G04270	229.504	287.422	0.327482	0.000483757	0.013769			AT3G55240	98.2242	35.2374	-1.47735	2.13011e-08	6.34457e-07			AT5G63650	77.5138
AT3G25770	447.573	641.029	0.515936	1.03624e-12	3.88007e-11			AT5G59330	42.0684	0.94865	-5.46205	9.10502e-12	3.40925e-10			AT4G09510	184.315	246.951	0.420024	0.000240505	0.00718296			AT3G02875	56.9644	115.44	1.0209	9.1896e-10	2.72456e-08			AT2G45610	18.5731	2.56116	-2.87019	0.000486308	0.0138234			AT4G28180	118.693	52.7897	-1.16568	2.1612e-08	6.42348e-07			AT1G03080	641.051
AT1G61810	61.6882	15.7186	-1.96282	1.04425e-12	3.90493e-11			AT1G15125	630.692	223.426	-1.4971	9.22237e-12	3.44866e-10			AT3G09270	315.004	194.405	-0.696026	0.000241174	0.00719348			AT5G60870	47.2733	107.053	1.17989	9.31519e-10	2.75818e-08			AT1G58320	2.30181	13.5736	2.54013	0.000488224	0.0138589			AT1G68810	162.899	92.1724	-0.81585	2.16413e-08	6.42375e-07			AT1G13270	172.63
AT3G46600	621.849	850.501	0.452049	1.04684e-12	3.90949e-11			AT2G28410	138.909	74.7953	-0.893181	9.40352e-12	3.5118e-10			AT4G08570	48.7489	17.2831	-1.49353	0.000242912	0.00723586			AT5G67070	235.105	141.425	-0.73182	9.38314e-10	2.77466e-08			AT4G09435	1.30413	9.81423	2.90834	0.000488836	0.0138589			AT3G19010	159.77	280.225	0.811688	2.34918e-08	6.95664e-07			AT1G18870	319.279
AT2G21320	6.14567	51.0744	3.05522	1.04911e-12	3.91285e-11			AT5G44530	247.827	151.243	-0.711078	9.53849e-12	3.55754e-10			AT2G03530	211.345	141.438	-0.576625	0.000243493	0.00724368			AT2G41380	173.146	97.2145	-0.832817	9.66737e-10	2.85497e-08			AT1G14280	355.012	251.558	-0.496703	0.000490076	0.0138759			AT3G23070	204.174	296.465	0.536119	2.3498e-08	6.95664e-07			AT1G32200	347.079
AT1G78600	315.215	442.26	0.487686	1.09913e-12	4.09406e-11			AT1G24148	31.1904	81.2269	1.37844	9.70383e-12	3.61449e-10			AT4G39795	46.434	16.6701	-1.48543	0.000244065	0.00725122			AT5G47610	83.1629	35.1305	-1.24656	9.83835e-10	2.90167e-08			AT1G61470	2.4017	12.2924	2.3796	0.000492106	0.0139152			AT2G03890	740.965	543.045	-0.447268	2.35795e-08	6.96256e-07			AT3G01175	7.74077
AT2G46900	717.799	531.836	-0.43305	1.11227e-12	4.1376e-11			AT3G04710	169.006	307.683	0.862834	1.00446e-11	3.73654e-10			AT1G78030	12.9378	2.3831	-2.43402	0.00024623	0.00730599			AT1G09575	29.6845	93.8896	1.66157	1.00438e-09	2.95841e-08			AT1G21670	316.948	223.947	-0.499212	0.000501382	0.0141405			AT2G15620	698.1	952.526	0.448143	2.35687e-08	6.96256e-07			AT3G13860	200.699
AT2G35800	861.797	672.026	-0.35795	1.13361e-12	4.21147e-11			AT4G33010	2463.6	2071.12	-0.250035	1.03116e-11	3.83087e-10			AT2TE26610	29.272	7.20103	-2.02285	0.000246648	0.00730888			AT4G17770	359.908	199.502	-0.850199	1.00781e-09	2.96465e-08			AT5G39580	92.3028	163.918	0.829569	0.000500795	0.0141405			AT1G33560	108.792	181.561	0.734065	2.36887e-08	6.97663e-07			AT4G12500	93.0147
AT2G25250	235.975	383.034	0.69968	1.15068e-12	4.26934e-11			AT5G09290	38.5671	93.3845	1.27886	1.06731e-11	3.96e-10			AT3G22410	51.9461	26.3947	-0.979028	0.000248673	0.00735928			AT1G27980	129.067	214.606	0.733077	1.04321e-09	3.0648e-08			AT3G07160	700.999	857	0.290386	0.000503265	0.0141752			AT5G47610	81.8719	23.7515	-1.78664	2.36658e-08	6.97663e-07			AT4G15260	59.3232
AT3G55290	61.4948	16.1679	-1.91608	1.15719e-12	4.2879e-11			AT2G05300	54.3569	147.946	1.44456	1.07844e-11	3.99611e-10			AT4G36740	44.917	17.5633	-1.35076	0.00025256	0.00746463			AT2G24120	305.678	182.893	-0.739846	1.04649e-09	3.07042e-08			AT5G58430	386.591	508.568	0.395993	0.000513264	0.0144381			AT4G34150	190.467	345.161	0.855619	2.37287e-08	6.97932e-07			AT4G24430	25.7059
AT5G01600	731.338	504.657	-0.536	1.17714e-12	4.35617e-11			AT4G32460	277.561	181.065	-0.616043	1.13598e-11	4.20386e-10			AT4G08910	15.174	3.33495	-2.19982	0.000253108	0.00747111			AT3G63510	165.23	92.7318	-0.832406	1.06287e-09	3.11446e-08			AT5G09876	0	4.30676	4.47811	0.000515412	0.0144797			AT1G70290	1032.54	759.345	-0.443143	2.38939e-08	7.0188e-07			AT4G33110	225.661
AT5G57345	192.672	308.218	0.677628	1.25965e-12	4.65548e-11			AT4G15280	3.55023	38.9524	3.44376	1.16281e-11	4.29759e-10			AT1G19960	164.106	85.9485	-0.933514	0.000260936	0.00769222			AT2G36790	71.4238	24.9837	-1.51727	1.07408e-09	3.14322e-08			AT1G64060	226.137	172.996	-0.384685	0.000516906	0.0145028			AT4G05150	627.92	484.946	-0.370525	2.40128e-08	7.04457e-07			AT5G06839	76.2703
AT2G35920	741.17	568.326	-0.383375	1.27799e-12	4.71715e-11			AT5G01940	44.4788	102.523	1.20215	1.1673e-11	4.3086e-10			AT4G34220	438.377	553.948	0.336516	0.000261806	0.00770786			AT1G70980	167.441	268.221	0.679476	1.10186e-09	3.22035e-08			AT1G01030	22.2823	43.6099	0.954416	0.000527171	0.0147704			AT1G27300	220.343	137.208	-0.680485	2.4766e-08	7.25615e-07			AT5G15850	210.874
AT3G45070	208.757	85.2494	-1.2904	1.29224e-12	4.76358e-11			AT4G35810	68.0123	15.0815	-2.17608	1.23019e-11	4.53486e-10			AT2G38110	109.46	165.817	0.597352	0.000265671	0.00781154			AT4G28260	295.736	423.435	0.518123	1.11908e-09	3.26643e-08			AT5G05190	44.9939	79.1007	0.808356	0.00052917	0.0147704			AT3G27690	367.848	525.95	0.516388	2.48367e-08	7.26745e-07			AT5G17270	87.3102
AT5G48490	60.0041	131.225	1.13246	1.30029e-12	4.78707e-11			AT1G02700	2.83009	41.1825	3.86647	1.33095e-11	4.89995e-10			AT5G63760	150.767	206.475	0.45083	0.000267705	0.00786121			AT4G34410	0.970339	117.975	6.93123	1.16659e-09	3.40071e-08			AT5G28030	17.1744	3.75165	-2.19124	0.000528494	0.0147704			AT2G45620	594.997	440.968	-0.429312	2.55196e-08	7.45766e-07			AT1G29900	625.561
AT1G30510	474.61	648.856	0.452794	1.30402e-12	4.79462e-11			AT1G30280	323.752	169.72	-0.932253	1.38766e-11	5.10216e-10			AT5G24030	493.821	261.496	-0.915712	0.000268224	0.0078663			AT1G54010	512.129	314.546	-0.70319	1.18217e-09	3.44171e-08			AT5G38710	17.6563	41.5802	1.23314	0.000528906	0.0147704			AT4G13410	1.66656	29.4917	4.20865	2.55938e-08	7.46968e-07			AT3G51740	277.914
AT3G54390	131.484	215.951	0.717589	1.31718e-12	4.83679e-11			AT4G21650	221.918	82.4532	-1.42698	1.40535e-11	5.16056e-10			AT3G27690	328.938	495.322	0.590143	0.00026881	0.00787334			AT1G09530	96.827	192.346	0.991146	1.18738e-09	3.45241e-08			AT4G34000	332.378	263.201	-0.334083	0.000530524	0.0147891			AT4G08290	174.54	93.5662	-0.898792	2.62201e-08	7.6328e-07			AT1G42560	2.99192
AT5G14090	269.283	171.257	-0.653046	1.3352e-12	4.89664e-11			AT1G12740	299.203	127.684	-1.22804	1.41192e-11	5.17339e-10			AT3G27180	274.874	212.329	-0.370621	0.000270094	0.00790077			AT2G17440	173.617	285.593	0.716962	1.19311e-09	3.46462e-08			AT1G47655	41.0898	20.4066	-1.00999	0.000531932	0.0148093			AT5G51200	493.719	701.716	0.506631	2.62168e-08	7.6328e-07			AT2G40760	115.843
AT3G17800	410.243	605.336	0.561413	1.35272e-12	4.95454e-11			AT3G21600	153.889	80.3631	-0.936551	1.41247e-11	5.17339e-10			AT5G46500	47.6031	9.94623	-2.26065	0.000271364	0.00792774			AT3G46700	209.758	104.904	-1.00112	1.20983e-09	3.50866e-08			AT1G61340	24.4306	74.4673	1.60619	0.000535873	0.0148912			AT1G78230	37.0428	90.8421	1.29541	2.64387e-08	7.68657e-07			AT5G45630	12.5529
AT3G23800	230.273	129.617	-0.828741	1.36623e-12	4.99758e-11			AT5G01180	45.1554	97.2418	1.10186	1.4187e-11	5.18954e-10			AT5G35190	129.632	49.5071	-1.38887	0.000274028	0.00799529			AT1G66540	84.5512	30.1265	-1.48952	1.21608e-09	3.52228e-08			AT1G74380	292.209	370.797	0.344547	0.000537332	0.0148912			AT2G25180	183.697	270.295	0.555316	2.70899e-08	7.85574e-07			AT1G69880	22.3011
AT2G40480	258.342	148.754	-0.792228	1.37163e-12	5.01091e-11			AT5G39080	325.039	205.56	-0.661162	1.53334e-11	5.6017e-10			AT1G52560	24.8349	7.75069	-1.67699	0.00027556	0.00802277			AT2G03550	202.088	119.688	-0.754667	1.22779e-09	3.55162e-08			AT2G22830	149.319	100.005	-0.579446	0.00053682	0.0148912			AT3G26200	51.9997	10.3145	-2.33993	2.70796e-08	7.85574e-07			AT3G03820	19.7018
AT3G25560	302.807	425.334	0.491812	1.42008e-12	5.18128e-11			AT4G28010	80.8143	157.983	0.965063	1.55243e-11	5.66417e-10			AT1G54730	188.487	252.489	0.423353	0.000275675	0.00802277			AT3G06850	151.889	350.515	1.20579	1.26367e-09	3.65074e-08			AT3G07650	436.394	346.476	-0.331518	0.000538036	0.0148912			AT1G55810	354.222	222.362	-0.669864	2.72032e-08	7.87848e-07			AT3G61880	46.4549
AT1G24150	231.524	392.789	0.76061	1.42508e-12	5.1929e-11			AT1G20640	360.249	490.743	0.445981	1.60803e-11	5.85955e-10			AT5G25240	111.832	48.5877	-1.19914	0.000280306	0.00814712			AT5G02890	131.557	56.2727	-1.22175	1.27078e-09	3.66661e-08			AT3G54750	83.6944	122.975	0.557174	0.000538311	0.0148912			AT5G01215	56.9326	21.3169	-1.4227	2.7348e-08	7.91032e-07			AT4G16515	30.9424
AT4G23820	693.268	533.831	-0.37775	1.42991e-12	5.20386e-11			AT3G56710	26.3511	76.5145	1.53421	1.63588e-11	5.95343e-10			AT3G15280	0.648544	13.5722	4.39583	0.000282364	0.00819649			AT3G21760	243.581	97.8756	-1.31519	1.29134e-09	3.72116e-08			AT1G17830	9.41784	26.124	1.47022	0.000539714	0.014911			AT1G70880	65.4437	27.1348	-1.26074	2.74785e-08	7.93791e-07			AT4G36430	86.2923
AT3G11690	285.444	184.044	-0.629755	1.43831e-12	5.22777e-11			AT3G54830	207.113	378.151	0.866345	1.69833e-11	6.17283e-10			AT2G34930	90.809	17.4499	-2.37688	0.000283806	0.00822786			AT1G78600	240.988	129.621	-0.893844	1.2977e-09	3.73474e-08			AT5G07920	125.012	167.073	0.415022	0.000540819	0.0149188			AT2G21620	291.063	202.853	-0.51986	2.82196e-08	8.14162e-07			AT1G72620	1.00195
AT5G41810	191.409	311.157	0.700599	1.44879e-12	5.25913e-11			AT1G30080	115.993	44.8953	-1.36844	1.70968e-11	6.20617e-10			AT5G20540	158.025	108.3	-0.544452	0.000284895	0.00824889			AT3G06290	243.85	365.387	0.583074	1.33202e-09	3.82862e-08			AT5G36160	250.561	198.33	-0.336859	0.000542063	0.0149188			AT2G41290	29.1539	72.7565	1.32309	2.84283e-08	8.19141e-07			AT5G67430	20.992
AT2G32660	38.8964	104.752	1.4255	1.45232e-12	5.26525e-11			AT5G55720	37.6284	6.93112	-2.44148	1.72931e-11	6.26946e-10			AT2G26170	203.969	149.686	-0.448533	0.00028629	0.00826826			AT1G64065	13.2522	45.632	1.78283	1.33489e-09	3.83199e-08			AT5G63830	91.3092	59.5612	-0.619854	0.000541797	0.0149188			AT4G23820	449.488	335.547	-0.41893	2.87385e-08	8.26887e-07			AT5G45210	43.3126
AT2G02680	155.675	71.3503	-1.1247	1.47555e-12	5.3427e-11			AT1G64900	173.827	293.688	0.755416	1.77561e-11	6.42915e-10			AT4G01610	493.062	609.247	0.3052	0.000286204	0.00826826			AT5G42950	537.406	726.748	0.434829	1.34307e-09	3.85059e-08			AT3G23250	1.83151	11.205	2.60987	0.000543782	0.0149471			AT2G36390	550	424.28	-0.37399	2.90427e-08	8.33661e-07			AT2G36490	292.445
AT1G35250	107.77	40.4004	-1.40894	1.50392e-12	5.42988e-11			AT2G16660	472.628	222.375	-1.08709	1.78455e-11	6.45333e-10			AT2G45130	2.27388	20.9956	3.20602	0.000290725	0.00836449			AT4G19170	768.656	518.346	-0.56813	1.35021e-09	3.86614e-08			AT3G06470	141.476	182.652	0.367595	0.000544749	0.0149547			AT3G59480	54.1414	15.4077	-1.80697	2.97831e-08	8.53831e-07			AT5G03330	150.832
AT5G39860	4.32975	48.7063	3.48692	1.50534e-12	5.42988e-11			AT3G60900	83.5252	30.8493	-1.43778	1.78939e-11	6.46262e-10			AT3G03170	54.2759	26.1516	-1.05095	0.000290665	0.00836449			AT1G23390	642.474	442.544	-0.537604	1.38293e-09	3.95482e-08			AT1G61590	158.602	117.455	-0.432051	0.000546364	0.0149801			AT4G13840	154.798	248.37	0.683065	3.0363e-08	8.69356e-07			AT5G41110	118.592
AT5G40500	112.104	188.691	0.751222	1.50186e-12	5.42988e-11			AT2G38820	227.606	337.769	0.569665	1.87152e-11	6.75073e-10			AT5G63560	202.269	128.234	-0.656761	0.000290702	0.00836449			AT1G62540	88.403	16.5529	-2.41192	1.39221e-09	3.97633e-08			AT5G67430	36.3787	14.3649	-1.34844	0.000548356	0.0150157			AT1G49032	192.724	121.177	-0.664798	3.05162e-08	8.72641e-07			AT1G31540	145.226
AT3G10450	166.823	312.202	0.903938	1.51448e-12	5.45595e-11			AT5G52330	34.7233	89.8686	1.37337	1.93251e-11	6.96193e-10			AT2G40080	285.752	216.09	-0.40415	0.000292612	0.00839757			AT3G18170	100.29	40.5556	-1.30886	1.42308e-09	4.05936e-08			AT1G19370	170.787	228.299	0.421661	0.000550249	0.0150485			AT2G42975	33.2961	81.6099	1.28601	3.13543e-08	8.95476e-07			AT5G45310	20.5727
AT4G26255	55.3339	12.2068	-2.16859	1.55695e-12	5.60187e-11			AT5G45650	153.24	63.1082	-1.27745	1.97543e-11	7.10756e-10			AT3G25700	78.461	42.0466	-0.902097	0.000292589	0.00839757			AT1G19020	27.2517	89.364	1.71302	1.43476e-09	4.08753e-08			AT3G57530	288.309	416.017	0.530085	0.000551659	0.015068			AT1G72800	81.2961	31.3585	-1.37313	3.18259e-08	9.07799e-07			AT5G26860	223.172
AT4G00950	335.054	226.719	-0.563514	1.5841e-12	5.69238e-11			AT5G62490	6.00029	55.9136	3.23394	1.98249e-11	7.12398e-10			AT3G18980	247.842	316.876	0.354954	0.000293274	0.00840595			AT3G54420	98.4051	43.1134	-1.18821	1.44476e-09	4.11082e-08			AT4G16515	51.5329	24.5925	-1.06876	0.000562839	0.015354			AT1G53580	325.224	237.131	-0.454602	3.26593e-08	9.29231e-07			AT2G43630	204.715
AT2G08665	49.6341	126.394	1.34928	1.58993e-12	5.70615e-11			AT5G21105	626.701	788.475	0.330712	1.99678e-11	7.16631e-10			AT5G08640	424.043	310.731	-0.447533	0.000295887	0.0084702			AT1G48990	0	22.9264	7.0171	1.47375e-09	4.18805e-08			AT4G38850	18.2697	5.74583	-1.66293	0.000570754	0.0155504			AT3G13080	207.603	520.717	1.32574	3.26588e-08	9.29231e-07			AT5G07440	560.614
AT4G29340	33.9339	4.27376	-2.98567	1.68632e-12	6.0445e-11			AT2G36090	153.48	66.2755	-1.20957	2.06525e-11	7.40273e-10			AT4G13180	235.93	174.509	-0.437069	0.000296375	0.00847349			AT1G03880	0.494598	387.71	9.64652	1.48923e-09	4.22671e-08			AT2G18450	15.5583	33.3452	1.09157	0.000574357	0.0156186			AT3G04340	519.061	688.957	0.406556	3.31875e-08	9.43074e-07			AT4G04890	543.864
AT1G08430	334.14	166.989	-0.997528	1.70522e-12	6.10455e-11			AT2G18328	106.828	34.3117	-1.63541	2.07659e-11	7.43403e-10			AT4G32800	88.721	35.1158	-1.33761	0.000301268	0.00860257			AT5G42800	131.715	43.4025	-1.59821	1.50814e-09	4.27501e-08			AT2G46530	76.9824	46.6173	-0.727246	0.000575129	0.0156186			AT3G47510	58.4773	24.0894	-1.27539	3.33757e-08	9.47235e-07			AT3G21200	287.715
AT5G36160	579.081	428.885	-0.431365	1.81352e-12	6.48414e-11			AT4G35730	354.141	243.282	-0.541702	2.09228e-11	7.48082e-10			AT3G29160	307.042	379.164	0.30501	0.000302172	0.0086068			AT5G38010	41.6132	10.7457	-1.94869	1.51663e-09	4.29318e-08			AT4G16920	23.6848	43.3847	0.877746	0.000575422	0.0156186			AT5G58870	221.31	331.085	0.578208	3.42217e-08	9.70029e-07			AT1G52040	49.9497
AT1G47270	349.061	226.026	-0.625672	1.82449e-12	6.5152e-11			AT1G48970	323.492	450.895	0.478043	2.1037e-11	7.50819e-10			AT5G47250	78.0164	39.5091	-0.980619	0.000301979	0.0086068			AT5G48650	16.9239	53.3553	1.66132	1.51835e-09	4.29318e-08			AT2G23690	68.8577	34.032	-1.01951	0.000578848	0.0156919			AT5G43780	425.647	274.167	-0.634294	3.44258e-08	9.74595e-07			AT2G24120	255.61
AT5G48880	223.881	423.014	0.917982	1.86203e-12	6.64093e-11			AT3G55980	395.621	857.846	1.11651	2.1052e-11	7.50819e-10			AT3G50930	169.816	48.6595	-1.8037	0.000303578	0.00863602			AT2G03470	178.621	280.481	0.649885	1.56084e-09	4.4027e-08			AT2G41380	141.423	97.6848	-0.535748	0.000583927	0.0158098			AT2G45830	93.9342	48.8562	-0.937254	3.52332e-08	9.96208e-07			AT2G25690	62.9501
AT1G26761	102.448	210.419	1.03824	1.89973e-12	6.76691e-11			AT2G05510	185.724	69.4909	-1.4166	2.12453e-11	7.56767e-10			AT5G66210	517.705	325.648	-0.668237	0.000305175	0.00867062			AT3G21190	233.359	141.309	-0.721809	1.56098e-09	4.4027e-08			AT1G13245	217.962	169.022	-0.364921	0.000587404	0.0158841			AT2G46270	129.6	56.3204	-1.19314	3.54014e-08	9.99714e-07			AT5G05440	94.838
AT2G29360	220.204	327.185	0.571379	1.93215e-12	6.87383e-11			AT4G25520	399.936	530.45	0.40691	2.17283e-11	7.73006e-10			AT2G04680	31.9473	12.5316	-1.34774	0.000306125	0.00867596			AT1G10740	229.842	362.228	0.65571	1.59522e-09	4.48806e-08			AT3G20380	60.339	96.1181	0.671033	0.000589829	0.0159298			AT3G15440	26.9727	4.82494	-2.46778	3.56089e-08	1.00432e-06			AT1G28440	546.798
AT5G09410	656.459	827.594	0.333676	2.10073e-12	7.46427e-11			AT2G29480	64.3739	21.2867	-1.59692	2.18847e-11	7.77602e-10			AT4G15270	9.34172	24.7204	1.40439	0.000306071	0.00867596			AT2G39510	60.6717	11.4986	-2.39525	1.59493e-09	4.48806e-08			AT3G11650	49.5096	78.4591	0.6666	0.000591348	0.0159509			AT1G66130	58.9066	121.381	1.04419	3.59069e-08	1.01147e-06			AT1G32230	800.695
AT5G64740	2046.95	1726.51	-0.24551	2.12838e-12	7.5531e-11			AT1G18460	475.545	615.93	0.374139	2.20071e-11	7.80977e-10			AT2G15680	73.4014	41.6754	-0.811699	0.000309608	0.00876375			AT4G03050	0	70.0727	8.62722	1.61816e-09	4.54694e-08			AT3G44860	1.12646	19.6191	4.1789	0.000596512	0.0160702			AT3G10010	111.25	186.305	0.740959	3.61857e-08	1.01679e-06			AT3G62730	20.9076
AT5G47500	591.321	438.504	-0.430121	2.21289e-12	7.84324e-11			AT3G14990	1106.39	866.717	-0.351877	2.20721e-11	7.82314e-10			AT4G35030	143.228	93.5393	-0.613141	0.000310043	0.00876517			AT3G13650	79.4667	23.4623	-1.75449	1.62087e-09	4.54892e-08			AT2G26110	213.2	158.623	-0.425598	0.000599743	0.0161372			AT4G33220	219.168	330.767	0.59369	3.6147e-08	1.01679e-06			AT1G58290	997.016
AT5G59080	121.096	203.341	0.749652	2.25429e-12	7.98008e-11			AT3G04730	691.666	544.057	-0.345737	2.22018e-11	7.85931e-10			AT4G40065	89.4429	56.2033	-0.673946	0.000314881	0.00889088			AT5G62350	354.339	242.166	-0.54952	1.67775e-09	4.70268e-08			AT1G13220	225.52	173.337	-0.38367	0.000606218	0.0162848			AT5G59570	85.0269	31.7576	-1.40675	3.62622e-08	1.01768e-06			AT1G47395	60.4932
AT2G41700	957.993	747.998	-0.35815	2.28011e-12	8.06149e-11			AT3G25570	273.159	179.621	-0.603863	2.33489e-11	8.25516e-10			AT2G28950	441.403	358.763	-0.30076	0.000317719	0.00895991			AT5G16120	165.241	282.681	0.773922	1.68398e-09	4.7143e-08			AT5G63710	192.237	141.195	-0.444873	0.000606733	0.0162848			AT3G13730	109.103	58.8537	-0.890619	3.65314e-08	1.02396e-06			AT4G22920	137.338
AT3G57530	556.218	879.078	0.659693	2.30356e-12	8.13429e-11			AT3G29630	68.9607	17.6709	-1.96497	2.3414e-11	8.26793e-10			AT5G20190	309.532	381.125	0.298437	0.000319065	0.00898674			AT2G38995	50.3956	12.7133	-1.99408	1.74173e-09	4.86994e-08			AT5G56520	109.121	71.3714	-0.609857	0.000607583	0.0162874			AT3G62270	375.484	274.294	-0.453618	3.67214e-08	1.02802e-06			AT1G14790	92.0221
AT4G17230	407.929	688.044	0.753504	2.33728e-12	8.24318e-11			AT5G10410	85.8501	33.9535	-1.33885	2.36314e-11	8.33436e-10			AT5G44310	2.31261	22.2894	3.28692	0.000320289	0.00901006			AT1G78100	213.664	121.121	-0.817931	1.75883e-09	4.90563e-08			AT2G05520	387.028	309.212	-0.321894	0.000610031	0.0163328			AT1G10850	94.4292	172.461	0.867945	3.75064e-08	1.0487e-06			AT3G01710	64.7138
AT5G59330	42.0684	2.95027	-3.8095	2.36169e-12	8.31896e-11			AT4G23496	37.751	0.245793	-7.0235	2.36639e-11	8.33552e-10			AT1G31540	495.185	299.272	-0.726011	0.000322208	0.00905286			AT2G05510	55.3091	9.60758	-2.51237	1.75669e-09	4.90563e-08			AT4G00370	204.806	273.752	0.418456	0.000612581	0.0163809			AT1G10930	78.9006	151.533	0.936318	3.82415e-08	1.06793e-06			AT3G53235	48.2225
AT5G43180	127.87	62.2979	-1.03577	2.431e-12	8.55255e-11			AT2G45560	288.146	422.192	0.55122	2.4043e-11	8.45861e-10			AT1G35240	9.05108	0.298752	-4.81207	0.00032497	0.0091192			AT5G07950	45.7454	98.4026	1.10385	1.76172e-09	4.90763e-08			AT5G66170	166.082	114.967	-0.531624	0.000615015	0.0164257			AT2G17220	118.484	200.959	0.761979	3.94335e-08	1.09986e-06			AT5G39610	37.0741
AT5G01215	152.308	80.1607	-0.923022	2.55599e-12	8.98122e-11			AT2G39360	394.618	535.038	0.439129	2.46835e-11	8.67326e-10			AT5G20790	10.1817	69.0213	2.76467	0.000326931	0.00916293			AT3G50740	474.93	307.861	-0.626042	1.77108e-09	4.9276e-08			AT4G08400	29.8829	12.5377	-1.25328	0.000616175	0.0164364			AT4G36760	521.987	397.935	-0.388217	3.98696e-08	1.11066e-06			AT1G72490	23.4129
AT1G22750	233.636	340.764	0.545554	2.59762e-12	9.11626e-11			AT1G32380	277.653	179.945	-0.624948	2.52634e-11	8.86307e-10			AT3G03500	74.865	119.15	0.669599	0.000329933	0.00922435			AT2G47360	73.782	28.1781	-1.38638	1.78459e-09	4.95911e-08			AT1G62710	42.1031	70.475	0.737239	0.000620958	0.0165436			AT5G45840	121.696	68.6823	-0.824008	4.01969e-08	1.1184e-06			AT5G16600	68.5361
AT4G34220	570.782	733.978	0.362792	2.61875e-12	9.17914e-11			AT3G02110	516.036	659.73	0.353423	2.53168e-11	8.86307e-10			AT4G27400	39.3605	88.7253	1.17317	0.000329557	0.00922435			AT5G02270	295.026	138.676	-1.08803	1.78849e-09	4.96383e-08			AT3G52870	267.79	332.774	0.314094	0.000624297	0.0166121			AT1G78510	74.741	131.074	0.810781	4.02761e-08	1.11923e-06			AT5G64290	383.57
AT4G01140	63.2674	19.5373	-1.69076	2.72639e-12	9.54472e-11			AT3G19450	551.907	404.38	-0.449059	2.53036e-11	8.86307e-10			AT4G11320	802.026	614.063	-0.386087	0.000331142	0.0092468			AT5G52450	148.383	47.2649	-1.65014	1.80048e-09	4.99098e-08			AT5G27420	56.0246	109.73	0.968006	0.000626811	0.0166586			AT3G47040	18.6745	61.1852	1.70968	4.03937e-08	1.12112e-06			AT5G64430	248.056
AT5G45490	587.318	446.777	-0.394621	2.74657e-12	9.60358e-11			AT2G25450	965.929	764.577	-0.337048	2.61172e-11	9.10972e-10			AT5G39240	40.1981	18.4634	-1.11571	0.000332473	0.00927258			AT5G15860	115.248	198.277	0.782753	1.87204e-09	5.18299e-08			AT1G60000	235.463	179.46	-0.394145	0.000631964	0.0167749			AT4G28720	87.2299	22.6909	-1.94304	4.15553e-08	1.15195e-06			AT5G23360	28.8958
AT5G36910	130.169	250.864	0.943705	2.80042e-12	9.77989e-11			AT4G07960	80.6088	172.576	1.09601	2.60848e-11	9.10972e-10			AT5G61740	14.261	3.23151	-2.11832	0.000333095	0.00927855			AT1G17810	2.87167	114.957	5.3199	1.89279e-09	5.23401e-08			AT1G23150	49.9956	78.791	0.651086	0.000633136	0.0167855			AT4G29950	644.331	466.215	-0.464217	4.16284e-08	1.15257e-06			AT2G33330	157.914
AT2G32030	26.4963	87.4437	1.7238	2.8091e-12	9.79819e-11			AT5G39850	108.55	186.116	0.77682	2.60966e-11	9.10972e-10			AT1G65845	109.446	160.715	0.553908	0.000335567	0.00933598			AT2G17880	38.7585	120.25	1.63294	1.91501e-09	5.28898e-08			AT2G16676	6.05591	0.236705	-4.30735	0.000635671	0.0168321			AT1G16370	22.6635	57.0661	1.33203	4.21635e-08	1.16596e-06			AT3G46530	284.493
AT4G22517	246.953	109.034	-1.1793	2.81858e-12	9.81924e-11			AT5G46880	130.24	233.043	0.838925	2.63034e-11	9.16346e-10			AT2G04215	32.5992	12.6165	-1.37268	0.000337225	0.00937066			AT2G40390	38.5706	6.92912	-2.47427	1.9436e-09	5.36139e-08			AT5G37630	63.0399	99.5388	0.66407	0.000645955	0.0170683			AT1G31290	28.2284	84.5887	1.58297	4.23337e-08	1.16924e-06			AT2G37420	122.109
AT5G61600	290.664	508.345	0.808249	2.84186e-12	9.88829e-11			AT4G33985	66.2117	131.824	0.993726	2.6622e-11	9.25188e-10			AT2G18210	37.1458	15.2172	-1.30016	0.000340429	0.00944814			AT2G18540	4.33109	115.735	4.73969	1.99921e-09	5.50808e-08			AT5G44260	311.627	206.434	-0.594426	0.00064617	0.0170683			AT2G40490	357.604	489.15	0.450124	4.2436e-08	1.17063e-06			AT5G28030	76.7163
AT1G10060	275.394	168.174	-0.711439	2.86168e-12	9.94512e-11			AT5G25810	117.04	51.4296	-1.18639	2.66139e-11	9.25188e-10			AT5G10100	98.338	55.4097	-0.824223	0.000343165	0.00951248			AT3G03020	29.6121	78.8031	1.41111	2.00809e-09	5.52579e-08			AT1G09500	17.8836	44.8755	1.3253	0.000650427	0.0171599			AT1G56150	26.7358	4.78439	-2.4583	4.26284e-08	1.17451e-06			AT3G17170	227.294
AT3G25570	273.159	175.502	-0.639374	2.90502e-12	1.00835e-10			AT5G09410	656.459	816.634	0.314359	2.80033e-11	9.72007e-10			AT1G56120	103.547	49.8947	-1.05068	0.000344865	0.00953934			AT2G44640	264.155	171.111	-0.625836	2.01822e-09	5.54692e-08			AT1G17380	4.84846	22.4741	2.2301	0.000657703	0.0173122			AT2G46510	97.7661	202.536	1.05123	4.31237e-08	1.18671e-06			AT3G42800	13.3717
AT4G12720	333.736	558.475	0.74305	2.91415e-12	1.01029e-10			AT5G64680	181.063	274.867	0.601877	2.80839e-11	9.7362e-10			AT3G47960	599.216	443.762	-0.433298	0.000344972	0.00953934			AT5G16410	17.0874	55.7639	1.70604	2.04544e-09	5.61489e-08			AT1G76850	440.554	524.13	0.252229	0.000657798	0.0173122			AT1G62430	203.275	306.822	0.595277	4.33774e-08	1.19225e-06			AT4G20070	285.575
AT4G30610	296.599	189.405	-0.647495	3.05227e-12	1.05689e-10			AT5G11650	212.819	347.755	0.708682	2.99688e-11	1.03771e-09			AT1G14440	162.557	218.433	0.425055	0.000348383	0.00958874			AT2G47500	341.041	224.039	-0.605566	2.06062e-09	5.64969e-08			AT2G22190	42.8113	77.253	0.854912	0.000661864	0.017398			AT1G09390	76.0454	144.113	0.92173	4.41948e-08	1.21324e-06			AT4G29010	692.497
AT5G47180	429.849	301	-0.514479	3.11708e-12	1.07802e-10			AT5G52750	23.7836	71.3913	1.584	3.00301e-11	1.03857e-09			AT1G61380	142.877	203.103	0.506724	0.000348444	0.00958874			AT1G15430	60.2635	122.368	1.02163	2.07114e-09	5.67166e-08			AT5G22690	104.911	157.057	0.586132	0.000665519	0.0174729			AT5G20250	1969.89	1535.87	-0.358512	4.42686e-08	1.2138e-06			AT4G02390	52.0754
AT1G13250	284.485	159.245	-0.833641	3.17875e-12	1.09802e-10			AT1G66930	9.78734	44.4759	2.18864	3.0113e-11	1.04018e-09			AT3G47510	82.8812	49.4368	-0.747081	0.000347845	0.00958874			AT2G01890	199.47	114.789	-0.79912	2.07982e-09	5.68853e-08			AT1G67030	79.7156	50.9241	-0.6422	0.000668901	0.0175404			AT3G63280	63.9065	25.7942	-1.3031	4.48539e-08	1.22705e-06			AT1G62960	282.571
AT1G01140	597.511	438.253	-0.447517	3.26478e-12	1.12637e-10			AT3G15530	361.691	493.809	0.44895	3.05419e-11	1.05372e-09			AT5G09530	381.703	496.54	0.378056	0.000347858	0.00958874			AT1G29440	51.3523	15.8567	-1.68955	2.11286e-09	5.77193e-08			AT1G56300	323.917	254.087	-0.350523	0.000672958	0.0176255			AT4G36880	47.3995	132.147	1.47822	4.48605e-08	1.22705e-06			AT4G28390	71.4108
AT5G13640	490.908	640.541	0.382784	3.35136e-12	1.15484e-10			AT5G04250	137.425	227.151	0.726351	3.15964e-11	1.08878e-09			AT5G66985	56.7229	20.8651	-1.43986	0.000349123	0.00959582			AT1G16110	35.4714	94.9041	1.41999	2.11725e-09	5.77691e-08			AT1G10850	94.4292	137.847	0.546672	0.0006753	0.0176655			AT2G21080	81.4551	37.1891	-1.13195	4.55461e-08	1.2443e-06			AT4G25780	38.5488
AT1G51420	218.441	99.9304	-1.12525	3.44664e-12	1.18624e-10			AT3G59940	787.348	593.868	-0.406729	3.24478e-11	1.11677e-09			AT2G32690	267.77	209.571	-0.353715	0.000351331	0.00964485			AT3G50930	21.8154	115.826	2.40546	2.14014e-09	5.83233e-08			AT1TE24850	70.7716	1.02537	-6.11634	0.000677799	0.0177095			AT1G29690	169.567	308.905	0.86329	4.57674e-08	1.24884e-06			AT5G49730	730.073
AT4G02100	299.862	191.151	-0.649633	3.45405e-12	1.18736e-10			AT5G63710	425.881	303.842	-0.487009	3.25161e-11	1.11777e-09			AT2G14060	2.26134	12.6643	2.48102	0.000354577	0.00972225			AT5G18630	241.762	391.301	0.694059	2.14653e-09	5.8427e-08			AT3G27690	367.848	458.426	0.318641	0.000681697	0.0177684			AT5G02370	55.5395	108.497	0.96137	4.65111e-08	1.26761e-06			AT3G15550	125.688
AT5G03120	189.933	110.675	-0.776408	3.46547e-12	1.18985e-10			AT3G56400	120.463	226.563	0.912988	3.2779e-11	1.12545e-09			AT1G25250	42.3694	78.4471	0.890946	0.000360975	0.00987388			AT5G59720	47.4431	2.88672	-4.05689	2.17011e-09	5.89977e-08			AT5G25560	728.426	631.127	-0.206223	0.000681695	0.0177684			AT4G23300	93.2472	191.429	1.04257	4.70164e-08	1.27984e-06			AT5G59680	30.697
AT2G43820	788.546	531.976	-0.569068	3.59122e-12	1.23155e-10			AT5G44410	242.436	159.827	-0.600059	3.2951e-11	1.13e-09			AT4G25140	4.89996	49.7951	3.3503	0.000360709	0.00987388			AT4G37730	45.0093	6.26176	-2.85732	2.19547e-09	5.96155e-08			AT5G19600	117.205	165.668	0.49916	0.000682587	0.0177702			AT1G31540	171.049	275.085	0.686023	4.71921e-08	1.28308e-06			AT2G23120	234.2
AT5G54510	591.168	803.99	0.444004	3.70167e-12	1.2679e-10			AT2G40950	379.707	499.613	0.395806	3.39247e-11	1.16199e-09			AT1G56580	327.352	256.128	-0.354234	0.000366359	0.0100091			AT5G59130	310.537	98.2252	-1.65998	2.23217e-09	6.05391e-08			AT2G46690	171.798	127.84	-0.421376	0.000685219	0.0178173			AT2G43530	37.133	85.9746	1.21589	4.81112e-08	1.3065e-06			AT5G40800	8.72129
AT4G16950	735.459	933.845	0.343708	3.71616e-12	1.27134e-10			AT5G54148	30.4555	2.60692	-3.53296	3.41065e-11	1.16682e-09			AT3G01820	189.594	140.524	-0.432944	0.00036722	0.0100206			AT3G17510	334.674	483.346	0.52996	2.23955e-09	6.06664e-08			AT1G17460	87.5128	54.4053	-0.683901	0.000687694	0.0178603			AT5G62900	143.194	83.4329	-0.77983	4.89553e-08	1.32783e-06			AT5G46830	31.9754
AT1G64110	91.0483	243.57	1.42032	3.82361e-12	1.30653e-10			AT2G21820	8.69437	44.5791	2.3544	3.427e-11	1.17101e-09			AT4G30340	160.662	115.955	-0.470034	0.000369571	0.0100727			AT1G15010	5.99975	57.7954	3.26361	2.25598e-09	6.10384e-08			AT2G15960	308.228	247.502	-0.31337	0.000691103	0.0179273			AT3G58850	53.0283	18.6609	-1.50335	4.91743e-08	1.33218e-06			AT1G60490	319.502
AT4G27900	292.888	193.579	-0.594597	3.84827e-12	1.31338e-10			AT2G32200	2.29605	40.6054	4.13791	3.43592e-11	1.17265e-09			AT5G18600	179.889	114.404	-0.649046	0.000380019	0.0103451			AT1G60390	130.506	48.3131	-1.4306	2.28694e-09	6.18021e-08			AT1G19540	123.287	80.5235	-0.613267	0.000693437	0.0179663			AT3G07780	650.725	501.797	-0.371439	5.07636e-08	1.37309e-06			AT2G32300	121.063
AT1G11210	183.316	283.893	0.632527	4.00372e-12	1.3648e-10			AT4G29340	33.9339	6.21961	-2.44706	3.50482e-11	1.19474e-09			AT5G03720	166.858	80.2922	-1.05286	0.000381741	0.0103795			AT4G27560	183.72	55.1445	-1.73532	2.32094e-09	6.26459e-08			AT2G38470	205.431	433.99	1.07858	0.000694286	0.0179668			AT3G28040	296.637	402.674	0.439243	5.08056e-08	1.37309e-06			AT1G50490	169.137
AT3G08720	274.865	464.983	0.757467	4.09743e-12	1.39508e-10			AT3G13650	130.62	61.1135	-1.0944	3.55296e-11	1.2097e-09			AT4G18020	353.959	281.761	-0.328662	0.000382918	0.0103991			AT4G28490	48.8916	110.858	1.18002	2.32934e-09	6.27976e-08			AT3G52800	220.527	303.207	0.459305	0.000699886	0.0180901			AT5G22090	491.606	373.827	-0.39596	5.0908e-08	1.37421e-06			AT5G56090	102.962
AT5G25970	43.7556	4.20096	-3.36397	4.22987e-12	1.43846e-10			AT5G12170	398.838	252.968	-0.656369	3.68602e-11	1.25351e-09			AT2G46535	140.529	94.0272	-0.582038	0.000384222	0.0103998			AT1G34630	96.2848	196.943	1.03296	2.36027e-09	6.35556e-08			AT2G23620	41.7015	67.3207	0.687737	0.000703676	0.0181664			AT2G46690	171.798	106.593	-0.685846	5.18251e-08	1.3973e-06			AT1G07520	88.6413
AT1G05200	421.302	581.009	0.464416	4.25386e-12	1.44489e-10			AT2G35640	6.36609	36.6101	2.51547	3.69152e-11	1.25389e-09			AT3G53250	25.7628	7.65498	-1.73882	0.000384313	0.0103998			AT2G41800	94.6822	33.3013	-1.50488	2.37808e-09	6.3959e-08			AT1G24320	26.4515	51.6702	0.960696	0.000705265	0.0181858			AT5G66040	258.378	180.813	-0.513843	5.26732e-08	1.41848e-06			AT1G27150	207.799
AT3G18170	203.07	111.622	-0.862989	4.33024e-12	1.46909e-10			AT4G22513	214.453	79.8383	-1.42606	3.81519e-11	1.29435e-09			AT3G55120	261.636	187.801	-0.477293	0.000383749	0.0103998			AT3G51330	206.596	124.076	-0.735782	2.38439e-09	6.39763e-08			AT1TE58825	22.7094	8.79997	-1.36789	0.000708651	0.0182514			AT3G07800	62.1688	120.997	0.95548	5.31924e-08	1.43076e-06			AT2G19940	272.696
AT1G58420	5.3967	44.0903	3.03255	4.52371e-12	1.5329e-10			AT1G28650	3.64467	52.6468	3.86537	3.8313e-11	1.29827e-09			AT3G60415	161.134	56.1656	-1.52179	0.000385165	0.0104104			AT5G45650	271.372	92.4222	-1.55278	2.38372e-09	6.39763e-08			AT1G65310	123.038	77.2089	-0.674962	0.000715516	0.0184063			AT1G01060	2.38342	23.2531	3.2989	5.38383e-08	1.44642e-06			AT3G24520	127.893
AT5G05170	2340.98	1955.09	-0.259957	4.57391e-12	1.54808e-10			AT5G18065	54.4607	131.431	1.27173	4.06936e-11	1.37731e-09			AT2G04040	13.976	105.675	2.91916	0.000387927	0.0104726			AT5G11530	168.235	271.522	0.689361	2.41536e-09	6.47306e-08			AT1G47960	73.3656	46.2202	-0.670125	0.000716718	0.0184153			AT5G03700	103.347	31.9812	-1.68622	5.40252e-08	1.44972e-06			AT4G26095	90.1799
AT4G06744	372.175	243.713	-0.608772	4.78934e-12	1.61907e-10			AT5G45310	72.5	153.491	1.0808	4.22143e-11	1.42708e-09			AT1G64740	164.119	224.73	0.454263	0.000389205	0.0104912			AT5G67400	171.087	95.9293	-0.835133	2.44347e-09	6.54063e-08			AT1G77450	85.0672	36.3402	-1.22404	0.000725933	0.0186079			AT1G12200	116.558	38.0139	-1.61231	5.42531e-08	1.45411e-06			AT4G36270	46.3497
AT4G04221	195.167	118.84	-0.715509	4.79646e-12	1.61956e-10			AT1G55960	254.055	359.782	0.503242	4.23377e-11	1.42956e-09			AT4G29190	241.725	146.988	-0.716962	0.000389537	0.0104912			AT5G55730	346.075	219.898	-0.652749	2.48951e-09	6.65598e-08			AT4G32340	379.243	315.635	-0.264041	0.000725423	0.0186079			AT1G45145	187.327	115.38	-0.698854	5.46229e-08	1.46164e-06			AT5G22640	745.625
AT5G40670	333.779	464.366	0.476358	4.82115e-12	1.62597e-10			AT5G44973	34.7728	4.53695	-2.9351	4.29965e-11	1.45009e-09			AT5G46340	270.254	334.605	0.307858	0.000390558	0.0105063			AT2G42200	81.874	29.4106	-1.47305	2.51265e-09	6.70198e-08			AT1G64970	69.158	102.705	0.574849	0.000727569	0.0186117			AT1G52400	256.849	497.086	0.953448	5.46826e-08	1.46164e-06			AT5G54720	11.1843
AT2G22500	199.164	529.187	1.40959	4.88337e-12	1.64501e-10			AT5G56370	45.9539	117.768	1.35501	4.40212e-11	1.4829e-09			AT1G77000	111.626	154.402	0.467121	0.000394041	0.0105875			AT5G42380	2.15554	44.8936	4.37314	2.51062e-09	6.70198e-08			AT5G49870	9.40109	25.3952	1.45589	0.000727799	0.0186117			AT3G26690	162.599	98.3759	-0.726742	5.47277e-08	1.46164e-06			AT1G77590	442.648
AT5G64572	73.0603	25.9718	-1.49374	4.97889e-12	1.67521e-10			AT5G64740	2046.95	1747.01	-0.228302	4.55666e-11	1.53314e-09			AT1G53635	6.76466	22.267	1.72012	0.000400702	0.0107411			AT5G15950	251.298	82.0253	-1.61444	2.53065e-09	6.74203e-08			AT1G51270	74.0342	104.953	0.50114	0.000734585	0.0187631			AT2G31790	156.94	253.945	0.691166	5.48204e-08	1.46239e-06			AT2G27010	58.7023
AT4G35730	354.141	239.294	-0.5644	5.04423e-12	1.6952e-10			AT1G41830	736.097	547.057	-0.42813	4.56431e-11	1.53391e-09			AT1G57800	0.655374	11.5982	4.16584	0.000400685	0.0107411			AT4G15490	147.531	48.2012	-1.61292	2.55153e-09	6.78966e-08			AT5G53190	17.7593	5.00919	-1.82832	0.000735942	0.0187756			AT4G11300	53.0691	104.271	0.982809	5.49103e-08	1.46307e-06			AT2G28940	109.907
AT3G09560	371.291	540.633	0.541893	5.14796e-12	1.72802e-10			AT2G31750	562.367	412.757	-0.445744	4.57248e-11	1.53485e-09			AT3G10420	331.349	442.34	0.415452	0.000403718	0.0107982			AT4G13810	121.066	42.0041	-1.52519	2.55647e-09	6.7948e-08			AT1G14920	401.621	312.874	-0.359455	0.000743836	0.0189547			AT5G16720	159.056	84.9833	-0.904743	5.51018e-08	1.46645e-06			AT3G30842	2.50852
AT5G21960	0.270554	66.6774	7.74229	5.18591e-12	1.73871e-10			AT2G33580	51.175	212.756	2.05474	4.57858e-11	1.53509e-09			AT4G15560	1058.07	1223.15	0.208714	0.000403781	0.0107982			AT1G14740	366.946	602.814	0.715753	2.64008e-09	7.00879e-08			AT5G46295	3.70698	14.8665	2.01603	0.00074997	0.0190885			AT3G20210	11.8964	55.218	2.20853	5.5388e-08	1.47233e-06			AT1G10510	299.441
AT1G60750	47.0263	0.257356	-7.26454	5.62167e-12	1.8826e-10			AT2G25890	5.77988	50.0989	3.13643	4.71005e-11	1.57732e-09			AT1G49380	400.711	329.148	-0.283803	0.000404634	0.0108083			AT5G58720	257.289	396.026	0.621335	2.65292e-09	7.03459e-08			AT1G80460	417.177	488.817	0.228247	0.000751362	0.0191015			AT4G04020	341.64	219.65	-0.637837	5.60174e-08	1.48732e-06			AT2G01460	214.529
AT5G42590	244.64	456.213	0.899365	5.63975e-12	1.88644e-10			AT1G35210	18.1812	77.9725	2.10856	4.7983e-11	1.60498e-09			AT3G50950	801.604	550.583	-0.541226	0.000407646	0.010876			AT4G12545	162.892	255.503	0.650037	2.6564e-09	7.03556e-08			AT1G78680	290.149	233.829	-0.307959	0.000753894	0.0191434			AT5G42920	352.363	247.917	-0.505682	5.63806e-08	1.49372e-06			AT3G61370	43.0297
AT2G01900	135.041	49.1435	-1.45486	5.68591e-12	1.89965e-10			AT1G65730	42.1836	91.5444	1.11488	4.85664e-11	1.6226e-09			AT2G03240	374.04	265.015	-0.495344	0.000408644	0.0108898			AT3G02130	233.218	367.67	0.655939	2.6816e-09	7.08569e-08			AT1G65240	6.9549	19.417	1.46688	0.000756896	0.0191709			AT5G50720	50.6628	17.0131	-1.56381	5.63906e-08	1.49372e-06			AT5G18040	74.9456
AT5G58480	262.42	171.655	-0.612499	5.98505e-12	1.99726e-10			AT2G31880	522.389	765.261	0.549819	4.90185e-11	1.63579e-09			AT1G30040	197.854	81.4161	-1.27972	0.000411011	0.0109273			AT5G55920	299.961	178.203	-0.751052	2.6801e-09	7.08569e-08			AT2G40010	62.1773	92.8433	0.57508	0.000757632	0.0191709			AT3G14060	61.7945	23.1665	-1.40854	5.68094e-08	1.50306e-06			AT3G25560	226.263
AT4G23250	99.8016	194.226	0.961401	5.99675e-12	1.99882e-10			AT5G42220	737.418	909.816	0.302953	4.96031e-11	1.65336e-09			AT4G30090	43.0909	20.5771	-1.06128	0.00041061	0.0109273			AT4G17340	512.244	354.272	-0.532936	2.7219e-09	7.18379e-08			AT4G22990	136.72	186.112	0.443525	0.000757018	0.0191709			AT2G26330	383.118	522.062	0.446249	5.69005e-08	1.50371e-06			AT1G73110	249.445
AT1G80420	419.66	297.189	-0.498509	6.15307e-12	2.04853e-10			AT3G44480	373.47	497.195	0.41189	4.97779e-11	1.65725e-09			AT1G63860	342.347	115.711	-1.56353	0.000416204	0.0109884			AT5G67280	301.023	144.99	-1.05333	2.72578e-09	7.18561e-08			AT5G27360	79.1405	126.455	0.677961	0.000761131	0.019237			AT1G56300	323.917	219.047	-0.563221	5.81486e-08	1.53491e-06			AT4G27720	270.764
AT5G10410	85.8501	32.5064	-1.40217	6.33191e-12	2.10562e-10			AT1G76790	499.652	361.603	-0.466839	4.99593e-11	1.66135e-09			AT2G41540	359.807	289.133	-0.317015	0.000415956	0.0109884			AT5G43440	173.422	103.327	-0.746554	2.73963e-09	7.21372e-08			AT2G18300	450.088	367.234	-0.292273	0.000765777	0.0193319			AT1G29460	45.8496	12.5768	-1.84887	5.91255e-08	1.55888e-06			AT4G30710	126.908
AT4G04830	292.371	405.748	0.4722	6.38785e-12	2.12175e-10			AT2G25000	94.049	34.1223	-1.46167	5.00851e-11	1.66359e-09			AT3G23740	126.476	82.3524	-0.615948	0.000415193	0.0109884			AT4G34900	200.188	115.374	-0.79285	2.76493e-09	7.27185e-08			AT3G56710	12.8033	33.281	1.37581	0.00076677	0.0193344			AT4G22490	189.217	75.3785	-1.32975	5.92676e-08	1.56081e-06			AT4G18140	123.243
AT5G20480	81.2359	192.699	1.24345	6.57956e-12	2.18288e-10			AT3G58270	52.9913	109.591	1.04756	5.25084e-11	1.74206e-09			AT3G57540	69.3028	36.8837	-0.912095	0.000414133	0.0109884			AT1G49050	135.86	236.833	0.801424	2.8021e-09	7.36106e-08			AT1G64280	186.117	241.513	0.377044	0.000769663	0.0193848			AT4G36700	3.76707	105.149	4.81671	5.96713e-08	1.56961e-06			AT4G24690	832.211
AT4G23990	41.0789	143.694	1.80515	6.61269e-12	2.19133e-10			AT5G42590	244.64	443.069	0.85613	5.29614e-11	1.75505e-09			AT4G15440	49.8567	20.8319	-1.25455	0.000414856	0.0109884			AT4G31470	26.002	2.61203	-3.33404	2.8318e-09	7.43043e-08			AT1G70230	84.7795	55.8606	-0.598965	0.000770769	0.0193901			AT2G24280	279.056	397.165	0.509357	5.99773e-08	1.57583e-06			AT2G29010	47.5386
AT3G09270	376.371	228.783	-0.717137	6.74622e-12	2.23298e-10			AT3G18280	181.742	108.929	-0.738116	5.312e-11	1.75826e-09			AT5G65690	42.2909	98.7132	1.22172	0.000415473	0.0109884			AT5G22890	103.978	45.8507	-1.18275	2.85514e-09	7.48298e-08			AT5G52250	123.963	83.1231	-0.572457	0.000773405	0.0194338			AT5G05250	25.7816	82.5748	1.67462	6.07381e-08	1.59397e-06			AT1G15140	270.005
AT5G25930	309.514	502.137	0.696721	6.86099e-12	2.26834e-10			AT1G06490	157.604	87.8529	-0.842405	5.42284e-11	1.79287e-09			AT2G23640	0.321418	8.8724	4.68025	0.000420428	0.0110742			AT3G24518	36.7068	97.1736	1.40453	2.90853e-09	7.61408e-08			AT1G10580	164.037	213.96	0.383536	0.000775085	0.0194465			AT1G01580	4.3852	122.148	4.79395	6.11304e-08	1.60241e-06			AT4G01010	34.0784
AT3G14770	216.261	132.608	-0.706425	6.87815e-12	2.27138e-10			AT3G26040	19.8425	66.7824	1.75465	5.45173e-11	1.80033e-09			AT5G57630	555.109	427.256	-0.377832	0.00042037	0.0110742			AT2G28160	115.181	46.9615	-1.29613	2.94519e-09	7.69554e-08			AT1G29700	162.783	213.675	0.397839	0.000776397	0.0194465			AT3G61990	174.639	107.888	-0.690382	6.1299e-08	1.60497e-06			AT3G57300	535.185
AT1G73680	399.983	562.46	0.489457	6.92842e-12	2.2827e-10			AT1G53100	16.3993	50.4474	1.62029	5.50276e-11	1.81508e-09			AT4G16890	897.87	750.717	-0.258802	0.000423376	0.0111261			AT3G48390	13.7086	49.8602	1.85957	2.94646e-09	7.69554e-08			AT4G34760	137.023	92.0362	-0.57589	0.000776624	0.0194465			AT5G64110	83.5572	11.7698	-2.82371	6.1535e-08	1.60929e-06			AT2G31510	355.295
AT5G66675	296.866	441.935	0.573245	6.92534e-12	2.2827e-10			AT2G26370	43.729	103.968	1.24742	5.66614e-11	1.86682e-09			AT5G43020	229.296	171.986	-0.413529	0.000423365	0.0111261			AT1G64900	394.455	183.178	-1.10634	3.04196e-09	7.9358e-08			AT5G20410	30.0942	65.2673	1.11541	0.000777502	0.0194465			AT2G16050	66.4512	26.6602	-1.31576	6.22061e-08	1.62496e-06			AT3G29575	148.651
AT4G11300	125.035	208.527	0.737036	7.14271e-12	2.35059e-10			AT2G37290	61.1357	120.878	0.981672	5.71249e-11	1.87992e-09			AT3G07340	195.825	128.976	-0.601686	0.000427638	0.0112251			AT1G69260	22.1304	103.129	2.21956	3.06821e-09	7.99505e-08			AT3G56880	263.458	377.113	0.518069	0.000779329	0.0194697			AT3G19050	179.531	333.62	0.892558	6.30242e-08	1.64444e-06			AT1G01250	28.7086
AT4G18170	43.4479	96.8639	1.15206	7.16907e-12	2.35654e-10			AT5G24740	734.093	988.995	0.429214	5.80592e-11	1.90846e-09			AT1G02700	4.52839	27.3027	2.59407	0.000431204	0.0113057			AT1G05510	1.45827	34.9757	4.59489	3.12484e-09	8.13322e-08			AT2G40080	125.334	80.1644	-0.642269	0.000784864	0.0195854			AT1G14690	331.814	242.086	-0.457491	6.45127e-08	1.68134e-06			AT2G14247	40.1642
AT5G03210	3.61668	57.5679	4.00066	7.21689e-12	2.36953e-10			AT5G42380	5.09852	83.1886	4.02397	5.83343e-11	1.9153e-09			AT1G21010	88.8957	49.6615	-0.839263	0.000438145	0.0114613			AT1G49230	40.5326	10.3036	-1.97668	3.21496e-09	8.34855e-08			AT2G02310	1.7906	10.3483	2.50564	0.00079053	0.0196815			AT3G44630	85.6747	214.212	1.31973	6.46976e-08	1.68422e-06			AT2G18470	33.0239
AT4G26200	37.9567	161.212	2.08342	7.22881e-12	2.37072e-10			AT3G61970	89.9151	163.41	0.86052	5.89896e-11	1.93459e-09			AT2G45750	153.003	92.4693	-0.725882	0.000438078	0.0114613			AT2G35150	36.7839	7.63422	-2.25874	3.21319e-09	8.34855e-08			AT4G21440	18.2942	2.93525	-2.62394	0.000790533	0.0196815			AT3G15540	72.492	18.2888	-1.98614	6.48245e-08	1.68559e-06			AT2G34640	336.706
AT4G37560	222.229	130.007	-0.773505	7.27218e-12	2.3822e-10			AT5G01030	255.824	389.43	0.605411	5.98453e-11	1.9604e-09			AT1G10060	172.016	120.4	-0.518794	0.000438823	0.0114618			AT1G77530	53.5947	16.7304	-1.68129	3.22274e-09	8.35915e-08			AT2G46750	203.507	135.65	-0.58577	0.000792341	0.0197039			AT4G28680	3.88581	27.6321	2.81935	6.52043e-08	1.69158e-06			AT3G48650	1.00195
AT5G64660	143.378	276.462	0.947724	7.32755e-12	2.39759e-10			AT5G52070	188.689	111.875	-0.754255	6.03618e-11	1.97505e-09			AT3G53830	44.8919	75.3384	0.747485	0.000439173	0.0114618			AT5G65490	175.833	271.401	0.626082	3.31261e-09	8.5824e-08			AT5G01220	226.113	290.216	0.360976	0.000794423	0.019733			AT5G10140	38.1134	80.4239	1.07588	6.51961e-08	1.69158e-06			AT3G51140	240.309
AT1G33055	77.8608	26.437	-1.5507	7.42999e-12	2.42832e-10			AT1G11080	352.836	174.866	-1.01285	6.33601e-11	2.07078e-09			AT1G28710	220.224	165.527	-0.413061	0.000440342	0.0114792			AT5G26220	129.457	31.493	-2.03469	3.32e-09	8.59168e-08			AT4G33220	219.168	282.581	0.367358	0.000797177	0.0197788			AT2G25200	312.675	158.052	-0.980812	6.64793e-08	1.72268e-06			AT3G52750	299.929
AT1G03130	406.147	535.762	0.39986	7.88502e-12	2.57409e-10			AT2G42110	76.6849	29.4739	-1.38158	6.48803e-11	2.11562e-09			AT4G30110	155.704	97.0494	-0.68219	0.000441732	0.0115022			AT1G49840	119.856	206.539	0.784558	3.34353e-09	8.64268e-08			AT5G20860	23.7873	48.6833	1.02402	0.000798686	0.0197935			AT4G21070	33.2883	76.3699	1.20441	6.88453e-08	1.78195e-06			AT3G53040	5.55318
AT4G31620	46.9687	116.072	1.3009	7.91091e-12	2.57959e-10			AT5G25930	309.514	490.068	0.66241	6.48191e-11	2.11562e-09			AT4G37450	252.258	192.292	-0.389815	0.000442294	0.0115037			AT5G50760	115.774	56.2348	-1.04438	3.36031e-09	8.67614e-08			AT1G68520	705.903	572.27	-0.300956	0.000807057	0.0199781			AT1G27670	42.9206	13.5898	-1.65191	6.94323e-08	1.79317e-06			AT4G01037	222.373
AT1G23052	134.983	67.2953	-1.00334	8.05186e-12	2.62255e-10			AT5G05960	222.158	132.49	-0.743691	6.50416e-11	2.11604e-09			AT2G28080	211.753	159.269	-0.410379	0.000443328	0.0115174			AT3G50340	88.2077	36.0161	-1.29226	3.38469e-09	8.72909e-08			AT4G13280	60.2287	27.5641	-1.12482	0.000809633	0.0199962			AT2G29320	73.4682	141.938	0.949699	6.95088e-08	1.79317e-06			AT4G16770	119.146
AT2G15620	1161.91	1415.3	0.284075	8.21035e-12	2.67113e-10			AT5G08240	195.874	303.577	0.632625	6.50187e-11	2.11604e-09			AT4G17160	5.17694	0	-4.96734	0.00044493	0.0115459			AT5G63620	164.209	285.552	0.798045	3.48181e-09	8.96934e-08			AT5G24300	425.574	507.161	0.254552	0.000808747	0.0199962			AT2G29490	85.8735	31.6529	-1.43643	6.952e-08	1.79317e-06			AT5G18820	56.1469
AT5G44973	34.7728	3.26972	-3.40764	8.37233e-12	2.72072e-10			AT3G01440	297.82	205.058	-0.537871	6.55706e-11	2.13082e-09			AT4G36990	329.555	238.513	-0.466441	0.000446489	0.0115731			AT2G17120	137.066	223.811	0.707972	3.59621e-09	9.25347e-08			AT1G10760	1455.19	1254.86	-0.212056	0.000812715	0.0200266			AT5G26920	36.2305	216.231	2.57793	6.9671e-08	1.79317e-06			AT5G56120	103.107
AT5G65440	884.222	709.467	-0.317561	8.47565e-12	2.75116e-10			AT4G37970	37.6535	7.64042	-2.30041	6.60893e-11	2.14523e-09			AT1G80340	35.5205	13.2178	-1.42869	0.000450522	0.0116247			AT5G62570	189.987	331.118	0.800634	3.6725e-09	9.43903e-08			AT4G37870	1038.06	914.264	-0.181914	0.000812088	0.0200266			AT5G66750	61.2992	116.865	0.937066	6.96745e-08	1.79317e-06			AT2G47260	57.8479
AT3G57660	424.754	608.303	0.517465	8.501e-12	2.75626e-10			AT5G03630	694.351	553.633	-0.327115	6.63263e-11	2.15048e-09			AT2G33850	338.577	261.487	-0.371145	0.000450468	0.0116247			AT4G16880	144.133	40.7688	-1.82078	3.73398e-09	9.58614e-08			AT4G21760	12.6071	3.26795	-1.94398	0.000814118	0.0200384			AT1G28660	147.008	222.051	0.595418	6.97646e-08	1.79345e-06			AT2G20635	70.7754
AT3G12280	467.984	623.198	0.413774	8.75549e-12	2.83555e-10			AT2G12462	140.174	67.8409	-1.0468	6.76486e-11	2.19086e-09			AT3G01260	142.005	77.2922	-0.87468	0.000450417	0.0116247			AT1G05840	137.662	251.267	0.868183	3.78103e-09	9.69591e-08			AT2G45900	34.5979	14.0079	-1.30524	0.000816331	0.0200701			AT5G50770	0	16.0664	6.38094	6.99573e-08	1.79636e-06			AT3G12930	244.635
AT3G26220	118.103	232.953	0.975397	8.91246e-12	2.88311e-10			AT4G38420	285.911	180.714	-0.6614	6.90434e-11	2.2335e-09			AT5G25840	118.145	79.0006	-0.585411	0.00044977	0.0116247			AT5G42930	11.0717	72.9899	2.72012	3.79184e-09	9.71262e-08			AT3G47630	137.731	99.6036	-0.468594	0.000817299	0.0200711			AT3G48740	455.493	315.219	-0.530729	7.2966e-08	1.8715e-06			AT5G54470	59.5414
AT4G25290	220.396	367.339	0.737518	9.11196e-12	2.94431e-10			AT3G45680	106.258	41.8066	-1.34695	6.95361e-11	2.24689e-09			AT5G06900	7.50892	0	-5.50224	0.000454262	0.0117079			AT4G26530	764.819	506.169	-0.595909	3.82091e-09	9.77599e-08			AT4G33530	377.124	464.123	0.30014	0.000822792	0.0201831			AT2G19810	188.696	77.9066	-1.27416	7.3937e-08	1.89426e-06			AT3G45260	125.415
AT4G29190	373.248	227.341	-0.716008	9.19289e-12	2.9671e-10			AT3G61280	11.5911	42.9691	1.89638	7.03176e-11	2.26756e-09			AT5G01870	181.237	131.402	-0.463781	0.00045779	0.0117855			AT2G47240	425.568	301.154	-0.499454	3.83698e-09	9.80599e-08			AT4G00730	436.297	520.238	0.253636	0.00082449	0.0202019			AT5G27360	79.1405	165.38	1.06643	7.61219e-08	1.94803e-06			AT1G20620	1302.44
AT4G24450	267.73	154.064	-0.796025	9.56521e-12	3.08378e-10			AT3G63280	164.696	94.7293	-0.799364	7.03348e-11	2.26756e-09			AT1G53140	135.517	187.859	0.470622	0.000459699	0.0118213			AT2G40020	143.991	77.145	-0.90034	3.92175e-09	9.99729e-08			AT4G15550	121.413	78.6523	-0.631799	0.000827816	0.0202605			AT2G44300	40.2065	12.6579	-1.65667	7.69886e-08	1.96799e-06			AT5G06330	76.5861
AT5G18760	213.522	314.75	0.557672	9.65854e-12	3.11036e-10			AT1G60080	126.498	204.088	0.689032	7.04978e-11	2.26769e-09			AT4G17340	437.699	327.714	-0.418943	0.00046045	0.0118272			AT4G37440	236.183	350.48	0.569239	3.92408e-09	9.99729e-08			AT4G25520	190.358	239.836	0.33473	0.000830972	0.0203147			AT1G65900	39.586	83.689	1.07556	7.81598e-08	1.99568e-06			AT1G60230	120.448
AT2G40140	533.467	992.81	0.896204	1.00022e-11	3.21738e-10			AT2G16005	163.463	58.8776	-1.47244	7.04905e-11	2.26769e-09			AT2G28470	706.078	587.724	-0.265085	0.000461226	0.0118338			AT5G17350	15.3821	105.539	2.77679	3.92511e-09	9.99729e-08			AT2G22620	59.004	34.6465	-0.76984	0.000834112	0.0203685			AT4G21180	197.041	290.406	0.559642	7.83663e-08	1.99869e-06			AT3G05660	14.3981
AT1G05230	354.768	503.781	0.504965	1.00748e-11	3.23378e-10			AT5G10750	208.513	303.119	0.540506	7.17939e-11	2.30678e-09			AT3G21530	88.1766	129.667	0.555941	0.000465155	0.0119212			AT1G70210	203.55	120.938	-0.749933	3.94758e-09	1.00432e-07			AT3G23890	269.334	375.26	0.479306	0.000835421	0.0203775			AT1G05850	802.983	644.549	-0.316866	7.91959e-08	2.01758e-06			AT4G33270	167.061
AT1G72910	29.6019	143.656	2.28443	1.00758e-11	3.23378e-10			AT5G14650	32.1675	0.958783	-5.0741	7.1995e-11	2.30805e-09			AT3G51670	454.123	547.778	0.269447	0.000470293	0.0120393			AT4G30140	276.443	84.1001	-1.71931	3.95943e-09	1.0062e-07			AT3G62200	53.9786	81.8038	0.603654	0.000836939	0.0203916			AT4G28190	208.956	111.958	-0.897723	8.01452e-08	2.03947e-06			AT3G47210	36.9217
AT5G35460	278.202	387.53	0.479597	1.01516e-11	3.25445e-10			AT5G44120	20.132	634.004	4.97947	7.19539e-11	2.30805e-09			AT4G13510	554.882	434.513	-0.352165	0.000474427	0.0121315			AT2G36220	102.289	216.077	1.07718	4.01632e-09	1.01951e-07			AT4G04840	114.414	65.9396	-0.79191	0.000839877	0.0204402			AT3G23670	112.002	225.813	1.01296	8.0642e-08	2.04882e-06			AT4G30340	123.869
AT5G47070	193.176	341.627	0.821683	1.02996e-11	3.29819e-10			AT5G45200	33.4294	3.58059	-3.22321	7.41066e-11	2.37307e-09			AT2G47060	366.799	262.57	-0.481023	0.00047892	0.0122189			AT3G10770	265.817	407.932	0.617423	4.03007e-09	1.02071e-07			AT1G49170	71.2795	46.3544	-0.619889	0.000851237	0.0206934			AT4G22520	82.9689	15.9872	-2.37356	8.06934e-08	2.04882e-06			AT5G55390	389.485
AT1G23110	6.11936	64.2079	3.38901	1.0498e-11	3.35794e-10			AT5G27420	114.939	219.339	0.933378	7.4512e-11	2.38338e-09			AT5G42510	41.0565	76.1674	0.891302	0.00047844	0.0122189			AT5G54130	142.163	59.8024	-1.24848	4.03005e-09	1.02071e-07			AT4G16447	44.1706	23.1884	-0.92308	0.000854071	0.020739			AT5G06150	94.3111	189.164	1.00556	8.23888e-08	2.08952e-06			AT1G10410	281.874
AT2G44840	10.0608	129.323	3.68711	1.06696e-11	3.40902e-10			AT3G32030	64.0458	13.5904	-2.23599	7.47692e-11	2.38893e-09			AT3G17700	169.263	117.342	-0.525896	0.000480662	0.0122399			AT3G26330	129.816	63.8027	-1.02584	4.18715e-09	1.05931e-07			AT5G64905	3.1389	13.6398	2.11914	0.000855641	0.0207538			AT1G06460	425.674	320.653	-0.407677	8.32843e-08	2.10987e-06			AT1G48000	12.5076
AT1G12030	6.65379	38.8357	2.54222	1.07002e-11	3.41496e-10			AT1G02730	790.1	538.011	-0.554256	7.6563e-11	2.44351e-09			AT4G32710	183.247	131.332	-0.47926	0.000480817	0.0122399			AT5G53486	42.3989	11.4873	-1.87654	4.19588e-09	1.06033e-07			AT2G17220	118.484	164.287	0.471485	0.000858902	0.0208096			AT2G16500	361.517	537.895	0.571745	8.46543e-08	2.14218e-06			AT1G51340	115.1
AT1G64400	117.98	238.949	1.01926	1.08325e-11	3.45333e-10			AT1G65310	233.474	138.929	-0.74882	7.69467e-11	2.45301e-09			AT3G14870	139.264	76.9904	-0.852361	0.000482607	0.012258			AT5G50200	176.526	85.3252	-1.05	4.2091e-09	1.06248e-07			AT4G29750	204.96	255.282	0.316358	0.000859923	0.0208111			AT2G23770	108.17	49.2015	-1.13891	8.57887e-08	2.16846e-06			AT5G17165	9.96741
AT4G27030	85.9886	174.777	1.0246	1.08676e-11	3.46066e-10			AT3G24780	16.4371	51.5284	1.65154	8.11169e-11	2.58307e-09			AT4G30860	130.903	87.3673	-0.580227	0.000482416	0.012258			AT5G17860	49.1019	14.9922	-1.71655	4.27022e-09	1.0767e-07			AT1G21830	191.04	140.04	-0.448099	0.000864904	0.020885			AT3G58750	432.782	323.426	-0.418233	8.70005e-08	2.19664e-06			AT3G56100	71.6074
AT3G02050	479.731	633.562	0.40029	1.0943e-11	3.48077e-10			AT3G23090	275.401	177.814	-0.630544	8.18527e-11	2.60359e-09			AT1G09970	1096.66	862.035	-0.34723	0.000490291	0.0124393			AT2G36490	239.424	371.456	0.634619	4.33646e-09	1.09219e-07			AT5G42680	56.9363	33.4974	-0.766283	0.000864775	0.020885			AT5G14660	114.028	187.773	0.717277	8.74933e-08	2.20662e-06			AT3G06140	55.6534
AT4G13390	274.668	105.699	-1.37787	1.10245e-11	3.50281e-10			AT5G15740	459.548	341.371	-0.42865	8.3449e-11	2.65141e-09			AT3G47780	226.891	146.3	-0.631559	0.000491807	0.0124638			AT1G09460	73.5525	178.085	1.27574	4.36202e-09	1.0974e-07			AT1G66800	54.2863	97.4569	0.839576	0.000867357	0.0209209			AT4G03420	189.063	117.699	-0.679239	8.79408e-08	2.21544e-06			AT5G61590	189.06
AT2G29740	154.678	60.1756	-1.36386	1.12932e-11	3.58418e-10			AT4G24450	267.73	158.991	-0.750944	8.44338e-11	2.67972e-09			AT5G61070	8.35585	23.5245	1.4914	0.00049356	0.0124944			AT3G15210	118.679	244.858	1.04355	4.40532e-09	1.10706e-07			AT1G76960	18.4135	36.7702	1.00312	0.000871929	0.0210078			AT3G53720	125.154	65.2658	-0.942557	8.85762e-08	2.22897e-06			AT3G28540	27.3329
AT2G35380	252.198	152.605	-0.722613	1.13812e-11	3.60809e-10			AT1G68620	94.5767	41.4382	-1.19253	8.64332e-11	2.74012e-09			AT1G55850	536.373	406.984	-0.398888	0.000494157	0.0124956			AT3G10250	146.207	230.987	0.65972	4.44598e-09	1.11604e-07			AT4G34180	354.174	292.135	-0.276233	0.000873701	0.0210271			AT5G47370	261.201	134.775	-0.952589	8.92565e-08	2.2436e-06			AT4G17670	51.0637
AT1G30280	323.752	168.817	-0.94028	1.1527e-11	3.65025e-10			AT2G17036	67.2514	143.838	1.09512	8.8997e-11	2.81827e-09			AT3G19030	197.465	146.534	-0.430849	0.000499564	0.0126043			AT4G31320	54.9587	17.4575	-1.65255	4.47782e-09	1.12278e-07			AT5G19500	33.1984	61.1433	0.876551	0.000875744	0.0210529			AT2G42040	332.961	213.811	-0.634964	9.14046e-08	2.29505e-06			AT5G63160	219.377
AT5G06390	597.69	455.766	-0.390316	1.24082e-11	3.92497e-10			AT4G37450	329.806	214.769	-0.618649	9.00954e-11	2.84989e-09			AT4G13260	14.505	33.0091	1.18272	0.000499247	0.0126043			AT3G61750	121.433	57.5325	-1.07748	4.53556e-09	1.136e-07			AT2G17690	1095.52	1270.95	0.215671	0.000878004	0.0210838			AT3G52190	85.2557	141.603	0.729076	9.20933e-08	2.30978e-06			AT1G78620	189.568
AT4G15990	36.8323	124.583	1.76023	1.25012e-11	3.94998e-10			AT3G01470	587.293	453.953	-0.370538	9.29702e-11	2.93757e-09			AT5G02190	28.366	11.0339	-1.36	0.000501249	0.0126328			AT3G63040	0	58.7446	8.37283	4.54102e-09	1.13611e-07			AT5G37010	66.0032	103.412	0.647111	0.000882034	0.0211571			AT3G51910	137.013	74.0872	-0.886089	9.27552e-08	2.32381e-06			AT3G16470	681.666
AT1G32920	149.169	240.762	0.690961	1.2936e-11	4.08286e-10			AT5G07860	447.635	326.744	-0.453312	9.81145e-11	3.09668e-09			AT1G51090	116.272	62.938	-0.88274	0.00050247	0.0126496			AT4G18360	132.354	66.3041	-0.997056	4.58827e-09	1.14666e-07			AT1G06430	541.007	462.498	-0.224545	0.000884506	0.0211929			AT3G60530	350.615	252.376	-0.473627	9.40023e-08	2.35245e-06			AT4G14770	184.198
AT1G67970	201.136	308.443	0.617294	1.3917e-11	4.3864e-10			AT4G18220	109.185	180.753	0.726702	9.83653e-11	3.10117e-09			AT5G09440	223.939	144.757	-0.628715	0.000503123	0.012652			AT1G54570	172.247	96.9788	-0.826882	4.63407e-09	1.15683e-07			AT1G20900	142.378	100.513	-0.501397	0.00089339	0.0212042			AT4G17870	321.798	213.999	-0.586112	9.57204e-08	2.3928e-06			AT5G65710	96.4587
AT5G38540	38.4004	6.47062	-2.5573	1.39285e-11	4.3864e-10			AT5G42460	116.921	209.249	0.84005	1.00959e-10	3.17944e-09			AT1G05230	236.697	308.015	0.379853	0.000504369	0.0126554			AT1G31710	400.693	269.268	-0.574055	4.77587e-09	1.19091e-07			AT1G28240	220.343	274.045	0.313455	0.000889355	0.0212042			AT3G21870	27.3366	63.9559	1.21969	9.67739e-08	2.41647e-06			AT3G10250	178.236
AT5G49720	1623.46	1335.77	-0.28132	1.41083e-11	4.43813e-10			AT5G26110	204.743	298.099	0.541352	1.0844e-10	3.41125e-09			AT2G16385	39.0515	15.6967	-1.30767	0.000504346	0.0126554			AT4G30340	158.694	75.5451	-1.07221	5.04565e-09	1.25679e-07			AT1G69410	299.196	236.946	-0.335689	0.000893762	0.0212042			AT2G23760	339.094	237.479	-0.510948	9.74413e-08	2.43045e-06			AT1G64380	57.8938
AT5G53440	951.437	748.686	-0.346314	1.43458e-11	4.50785e-10			AT4G01380	21.7887	0	-6.95289	1.11641e-10	3.50809e-09			AT4G19520	844.099	379.986	-1.15097	0.000506968	0.0127066			AT1G34110	95.0347	168.136	0.823494	5.08654e-09	1.26559e-07			AT1G80670	270.751	191.219	-0.502288	0.000889635	0.0212042			AT4G32150	404.703	296.257	-0.447816	9.81422e-08	2.44524e-06			AT1G75040	46.0568
AT5G35190	175.144	43.2447	-2.01568	1.45412e-11	4.56423e-10			AT5G22300	108.829	49.4066	-1.13884	1.13224e-10	3.55391e-09			AT2G41180	81.8518	51.8493	-0.658556	0.000522416	0.0130794			AT5G10410	39.1553	9.52392	-2.04169	5.09336e-09	1.26589e-07			AT2G34710	260.954	325.714	0.319129	0.000892324	0.0212042			AT1G58520	36.5897	86.1739	1.23407	9.88944e-08	2.46127e-06			AT1G28590	8.76393
AT1G02700	2.83009	41.0714	3.86278	1.46184e-11	4.58343e-10			AT2G33205	94.3134	42.2784	-1.15719	1.13421e-10	3.55617e-09			AT1G56170	61.0803	93.5247	0.616294	0.000529053	0.013231			AT4G23515	4.08977	26.3228	2.68303	5.11337e-09	1.26946e-07			AT2G37710	135.792	193.592	0.511235	0.000895146	0.0212042			AT2G22620	59.004	24.1157	-1.28241	9.9889e-08	2.4833e-06			AT1G13100	74.3916
AT2G16365	450.3	599.041	0.410573	1.48554e-11	4.65061e-10			AT3G54460	447.787	585.306	0.386409	1.17027e-10	3.66523e-09			AT5G37300	9.7247	1.19888	-3.01897	0.000530979	0.0132646			AT1G01240	104.325	182.971	0.810422	5.17356e-09	1.283e-07			AT3G09390	330.831	273.564	-0.273219	0.000888505	0.0212042			AT3G55050	121.573	188.735	0.633883	1.00543e-07	2.49683e-06			AT1G23800	179.9
AT3G20110	104.784	38.1815	-1.44958	1.48653e-11	4.65061e-10			AT1G01190	48.36	6.66651	-2.85601	1.17897e-10	3.68842e-09			AT3G14940	875.557	600.823	-0.543408	0.000532504	0.0132881			AT1G33260	76.4857	32.181	-1.25059	5.28805e-09	1.30995e-07			AT3G57810	136.105	85.6977	-0.668399	0.000894104	0.0212042			AT2G42530	87.742	36.0645	-1.27574	1.00694e-07	2.49782e-06			AT1G77520	102.141
AT3G18610	34.1978	86.437	1.33627	1.5165e-11	4.73919e-10			AT2G39310	891.916	726.106	-0.296483	1.19403e-10	3.73143e-09			AT3G20380	96.5199	163.358	0.759867	0.000534075	0.0133127			AT4G01380	16.3905	0	-6.4355	5.31104e-09	1.31421e-07			AT4G13830	374.725	304.181	-0.298892	0.000896538	0.0212042			AT2G01850	503.762	352.833	-0.513733	1.01099e-07	2.49967e-06			AT2G41010	51.7082
AT1G09500	38.6212	155.826	2.01303	1.51884e-11	4.74131e-10			AT2G21720	11.8614	65.9004	2.47757	1.25608e-10	3.92106e-09			AT5G55410	10.5464	53.2202	2.34209	0.000535315	0.013329			AT3G16770	229.058	356.361	0.637155	5.499e-09	1.35923e-07			AT4G14560	67.0799	34.6019	-0.956882	0.000892915	0.0212042			AT3G26740	542.858	413.14	-0.392864	1.01001e-07	2.49967e-06			AT3G06550	386.689
AT1G28190	103.596	181.449	0.804841	1.52372e-11	4.74617e-10			AT1G11180	202.875	293.224	0.531925	1.30266e-10	4.05938e-09			AT2G42750	311.081	425.483	0.451356	0.000540619	0.0134263			AT3G54830	123.578	261.193	1.07984	5.55543e-09	1.37168e-07			AT4G36410	149.006	105.665	-0.494343	0.000896724	0.0212042			AT5G45670	131.131	223.204	0.765559	1.01094e-07	2.49967e-06			AT4G15740	8.79223
AT1G55740	253.452	362.73	0.517026	1.52259e-11	4.74617e-10			AT2G37280	197.71	104.108	-0.924608	1.30365e-10	4.05938e-09			AT3G17170	432.004	353.311	-0.291264	0.000540992	0.0134263			AT1G17840	576.775	419.569	-0.459297	5.69682e-09	1.40505e-07			AT5G11700	723.284	861.627	0.253453	0.000893207	0.0212042			AT2G31400	620.632	857	0.46333	1.01952e-07	2.51801e-06			AT4G39180	56.6025
AT2G41480	109.193	36.7398	-1.57051	1.55562e-11	4.84024e-10			AT5G40390	369.164	116.226	-1.66706	1.30466e-10	4.05938e-09			AT5G47550	78.6674	115.966	0.557457	0.000540907	0.0134263			AT3G23090	173.722	91.4284	-0.925559	5.7143e-09	1.40782e-07			AT5G14470	69.3583	117.495	0.764377	0.000899638	0.0212268			AT3G05727	207.528	91.4378	-1.18508	1.0354e-07	2.55444e-06			AT1G44180	20.3613
AT3G51920	220.839	321.55	0.541683	1.56531e-11	4.86509e-10			AT4G12390	276.074	184.422	-0.581006	1.31086e-10	4.07422e-09			AT5G09640	0.629177	11.0671	4.10337	0.000542605	0.0134516			AT1G08720	204.33	308.727	0.595082	5.77917e-09	1.42225e-07			AT5G58500	27.5693	12.5084	-1.13815	0.000899586	0.0212268			AT2G39190	384.486	503.646	0.388507	1.03803e-07	2.55814e-06			AT2G20530	178.88
AT1G01070	153.677	82.1752	-0.90221	1.56756e-11	4.86677e-10			AT2G15680	105.097	53.0889	-0.985882	1.31475e-10	4.08189e-09			AT4G16563	214.402	104.901	-1.02885	0.000544839	0.0134923			AT1G13880	157.113	246.858	0.652261	5.82554e-09	1.43211e-07			AT1G78510	74.741	106.011	0.503884	0.00090367	0.0212987			AT4G23190	74.6757	167.903	1.16744	1.04022e-07	2.56076e-06			AT5G17330	654.939
AT2G29010	81.8763	24.8409	-1.71143	1.60298e-11	4.97134e-10			AT1G09070	546.858	738.854	0.433906	1.32964e-10	4.12362e-09			AT1G52830	23.9516	2.3607	-3.3326	0.000548533	0.0135307			AT3G04640	32.367	103.526	1.67744	5.92307e-09	1.4545e-07			AT2G42710	169.482	122.984	-0.46083	0.000905747	0.0213185			AT5G62020	120.972	48.7244	-1.31053	1.04839e-07	2.57805e-06			AT2G32590	74.2001
AT5G01540	6.35665	39.65	2.63051	1.63282e-11	5.05838e-10			AT1G71880	691.514	540.806	-0.354373	1.35774e-10	4.20164e-09			AT2G23150	118.266	162.419	0.457119	0.000548767	0.0135307			AT2G08650	25.0246	1.2769	-4.284	6.05154e-09	1.48443e-07			AT3G53260	466.38	555.684	0.252951	0.000906477	0.0213185			AT3G44540	127.368	71.3776	-0.833891	1.05168e-07	2.58334e-06			AT1G04240	140.272
AT5G44120	20.132	710.988	5.14481	1.65996e-11	5.13688e-10			AT5G54040	131.503	68.4896	-0.939879	1.35715e-10	4.20164e-09			AT4G10310	42.4369	13.5174	-1.65348	0.000547716	0.0135307			AT4G28680	87.9083	37.2057	-1.23866	6.1399e-09	1.50447e-07			AT2G27080	102.866	192.668	0.906028	0.000911479	0.0213434			AT2G38620	35.5913	76.0087	1.10019	1.06093e-07	2.60324e-06			AT2G03200	134.105
AT2G06995	31.0086	1.27391	-4.62209	1.74879e-11	5.40591e-10			AT2G18540	1.04188	106.789	6.6945	1.41367e-10	4.36996e-09			AT5G45690	0	8.48873	5.57638	0.000547075	0.0135307			AT4G24972	111.789	187.838	0.748651	6.16226e-09	1.50832e-07			AT3G60300	403.353	325.727	-0.306964	0.000910847	0.0213434			AT4G15765	83.5051	33.3237	-1.31698	1.06476e-07	2.60981e-06			AT1G17650	227.495
AT1G29700	281.258	396.913	0.497034	1.77213e-11	5.47213e-10			AT5G47480	1062.43	1262.15	0.24847	1.42626e-10	4.40412e-09			AT4G23820	439.48	360.835	-0.284359	0.000551814	0.0135911			AT1G26150	686.595	512.606	-0.422095	6.25749e-09	1.52997e-07			AT3G63210	295.924	242.634	-0.288303	0.000910535	0.0213434			AT2G38465	57.2149	24.4438	-1.22687	1.07095e-07	2.62215e-06			AT3G20240	72.2992
AT5G47250	110.972	44.1006	-1.32809	1.77773e-11	5.48349e-10			AT2G29320	165.852	253.028	0.609497	1.46162e-10	4.50842e-09			AT1G13430	27.51	10.1299	-1.43616	0.000553294	0.0136128			AT2G21820	5.78211	41.4547	2.84184	6.31735e-09	1.54294e-07			AT5G65170	54.3081	21.7203	-1.31951	0.000911283	0.0213434			AT1G15960	90.1827	43.8657	-1.03882	1.07921e-07	2.63891e-06			AT2G47180	216.001
AT2G44670	252.674	152.788	-0.722788	1.78635e-11	5.50413e-10			AT4G12550	242.029	337.458	0.480697	1.52516e-10	4.69934e-09			AT4G13250	830.548	688.545	-0.271458	0.000558252	0.01372			AT5G06640	287.363	175.794	-0.708095	6.56412e-09	1.60147e-07			AT1G56540	19.7969	40.8463	1.05371	0.000913758	0.0213506			AT1G61380	76.4619	169.688	1.14827	1.08013e-07	2.63891e-06			AT1G17840	509.362
AT1G16410	137.658	600.588	2.1247	1.80494e-11	5.5554e-10			AT2G02850	88.26	38	-1.21524	1.54332e-10	4.75017e-09			AT4G23500	227.856	164.207	-0.473907	0.00056084	0.0137687			AT4G38860	178.695	103.728	-0.783514	6.76562e-09	1.64886e-07			AT2G38480	45.1575	72.1654	0.67399	0.000913353	0.0213506			AT4G22070	39.8485	11.6894	-1.75676	1.09584e-07	2.67441e-06			AT1G62540	145.002
AT5G01990	264.252	369.66	0.484764	1.84181e-11	5.66277e-10			AT2G22750	5.91697	32.6911	2.47096	1.55125e-10	4.76941e-09			AT1G26945	53.2125	87.1582	0.710253	0.000562442	0.0137932			AT2G38400	131.609	284.243	1.10994	6.79728e-09	1.65123e-07			AT2G23030	150.348	111.618	-0.430445	0.000920242	0.0214526			AT2G46900	439.086	303.461	-0.530222	1.10629e-07	2.69702e-06			AT2G25130	15.5485
AT4G20320	429.476	648.833	0.596991	1.85109e-11	5.68518e-10			AT2G22125	2438.34	2016.57	-0.273804	1.56262e-10	4.79922e-09			AT1G22610	362.302	436.403	0.268439	0.000567045	0.0138911			AT3G22142	218.983	114.541	-0.935626	6.79312e-09	1.65123e-07			AT2G32270	69.2151	35.6414	-0.959235	0.000921096	0.0214526			AT1G14700	100.411	168.986	0.755435	1.10822e-07	2.69881e-06			AT3G18800	65.2778
AT3G45640	537.599	810.831	0.592664	1.86287e-11	5.71519e-10			AT4G31470	41.5126	5.22154	-2.98466	1.60102e-10	4.91187e-09			AT1G71010	685.487	787.588	0.199644	0.000567791	0.0138944			AT5G27420	34.8974	91.9815	1.39618	6.78306e-09	1.65123e-07			AT5G60840	95.5201	61.6342	-0.632475	0.000921092	0.0214526			AT5G05190	44.9939	105.064	1.21512	1.11372e-07	2.70929e-06			AT4G02075	47.4717
AT3G18145	128.245	63.1992	-1.02422	1.88438e-11	5.77387e-10			AT1G29660	503.528	367.244	-0.454603	1.64903e-10	5.05373e-09			AT1G18810	37.9278	69.8419	0.874625	0.000569308	0.0139157			AT1G78670	310.283	211.242	-0.554022	6.89538e-09	1.67326e-07			AT3G54100	178.701	225.464	0.339348	0.000923088	0.0214759			AT2G26650	372.036	268.31	-0.469195	1.11856e-07	2.71815e-06			AT4G15240	111.282
AT3G62460	100.315	170.775	0.766464	1.88604e-11	5.77387e-10			AT5G52300	41.828	219.355	2.39228	1.68797e-10	5.16752e-09			AT5G67210	57.1503	31.5817	-0.859761	0.000569884	0.0139157			AT1G28260	91.9872	228.641	1.31301	7.00233e-09	1.69739e-07			AT1G26800	177.665	114.357	-0.63658	0.000935409	0.0217261			AT3G01570	5.46544	53.8991	3.30123	1.12828e-07	2.73883e-06			AT4G26542	32.1174
AT5G15840	97.394	27.0003	-1.853	1.93517e-11	5.91793e-10			AT2G23340	131.083	70.6862	-0.889776	1.71471e-10	5.24373e-09			AT3G24520	165.816	113.435	-0.548249	0.000573324	0.0139697			AT5G65310	414.654	293.359	-0.498601	7.12473e-09	1.72521e-07			AT3G63200	275.301	199.5	-0.464325	0.000935846	0.0217261			AT1G53910	452.359	342.094	-0.401165	1.13063e-07	2.74136e-06			AT5G56890	410.4
AT2G02020	231.665	128.435	-0.850664	1.97935e-11	6.04656e-10			AT1G19720	601.709	773.228	0.361983	1.72085e-10	5.2569e-09			AT3G58270	28.823	55.7934	0.958993	0.000573142	0.0139697			AT2G41950	158.927	89.137	-0.83349	7.25669e-09	1.75528e-07			AT5G45080	5.76218	20.2861	1.81432	0.000942682	0.0218613			AT2G27040	231.263	321.715	0.471995	1.13174e-07	2.74136e-06			AT5G63800	572.886
AT5G65310	752.913	584.039	-0.366199	2.02966e-11	6.1936e-10			AT4G13010	277.285	381.953	0.462477	1.73567e-10	5.29084e-09			AT2G38010	216.025	162.675	-0.410386	0.000575957	0.0140189			AT1G22150	26.8672	3.10897	-3.12109	7.35043e-09	1.77416e-07			AT1G03370	242.661	310.737	0.357722	0.000945732	0.0219086			AT3G29035	127.268	72.7677	-0.807596	1.15555e-07	2.79605e-06			AT5G40380	143.576
AT2G46720	77.1388	28.9901	-1.4133	2.08475e-11	6.35493e-10			AT5G42370	73.6611	134.241	0.870651	1.73529e-10	5.29084e-09			AT1G65580	438.952	519.703	0.243209	0.000576721	0.0140225			AT3G16510	35.6376	95.9143	1.42659	7.34636e-09	1.77416e-07			AT2G04039	90.089	128.611	0.514068	0.000952394	0.0220394			AT1G29280	187.561	121.804	-0.618468	1.15705e-07	2.79668e-06			AT1G08640	260.65
AT4G17030	172.489	90.3897	-0.929168	2.09066e-11	6.36336e-10			AT1G44800	570.792	422.635	-0.433264	1.7612e-10	5.36293e-09			AT1G67870	634.401	492.815	-0.36528	0.000581142	0.0141149			AT1G17060	84.408	187.252	1.14851	7.36878e-09	1.77668e-07			AT3G12500	201.69	108.394	-0.895873	0.00095581	0.0220713			AT1G20440	722.549	559.669	-0.367811	1.16144e-07	2.80302e-06			AT1G45249	230.998
AT4G27070	132.593	249.467	0.910897	2.09198e-11	6.36336e-10			AT5G41410	274.383	411.891	0.586653	1.7834e-10	5.42472e-09			AT5G23830	206.919	271.183	0.387856	0.000582614	0.0141355			AT5G52050	17.4353	114.865	2.72082	7.44264e-09	1.79258e-07			AT4G15610	248.568	199.008	-0.322908	0.000955055	0.0220713			AT5G64840	577.711	769.064	0.413138	1.16215e-07	2.80302e-06			AT2G43680	696.111
AT3G05936	46.1723	97.5355	1.08055	2.15555e-11	6.54976e-10			AT5G39030	76.4759	143.69	0.907668	1.7916e-10	5.44388e-09			AT5G49350	55.9967	25.0769	-1.1565	0.000584776	0.0141729			AT1G09060	314.051	442.469	0.494386	7.45989e-09	1.79482e-07			AT1G68620	42.6244	22.65	-0.911886	0.000959138	0.0221245			AT4G27657	11.9318	65.1741	2.44412	1.17039e-07	2.8199e-06			AT4G20840	135.248
AT5G53050	367.996	526.63	0.515113	2.17397e-11	6.59868e-10			AT1G43160	62.8037	8.33512	-2.91111	1.81479e-10	5.50846e-09			AT2G32440	256.517	323.674	0.335038	0.000589913	0.014267			AT3G47860	215.408	123.927	-0.796918	7.51631e-09	1.80647e-07			AT2G06050	110.353	186.856	0.759637	0.000960271	0.0221271			AT2G32200	1.05131	31.5606	4.9131	1.18378e-07	2.84913e-06			AT5G04120	50.0542
AT5G04810	1218.2	987.41	-0.303905	2.21833e-11	6.7262e-10			AT5G58870	428.978	559.392	0.382713	1.83143e-10	5.55308e-09			AT3G02140	125.914	59.4202	-1.08129	0.000589625	0.014267			AT4G14440	240.969	146.136	-0.720884	7.57723e-09	1.81918e-07			AT1G71920	11.3404	3.29448	-1.78452	0.000974617	0.0224216			AT4G37770	127.518	12.2107	-3.38696	1.19895e-07	2.87951e-06			AT5G14470	3.73973
AT1G16370	76.9529	176.623	1.19848	2.26488e-11	6.86005e-10			AT5G15490	588.64	426.844	-0.462949	1.85169e-10	5.60854e-09			AT2G27690	51.0566	11.7611	-2.12006	0.000595066	0.0143763			AT3G28080	140.569	65.3337	-1.10335	7.64739e-09	1.83407e-07			AT4G13660	147.442	107.117	-0.460449	0.000976157	0.0224216			AT5G35180	273.811	412.238	0.588532	1.19866e-07	2.87951e-06			AT1G49730	236.171
AT5G13550	475.872	650.056	0.449012	2.27e-11	6.86826e-10			AT2G36420	373.443	511.279	0.452154	1.86056e-10	5.62944e-09			AT5G47590	8.9941	30.5867	1.76132	0.000596817	0.0144034			AT3G52310	29.7797	0.782777	-5.26956	7.66736e-09	1.83691e-07			AT5G50770	0	3.2532	4.08021	0.000975951	0.0224216			AT4G04745	49.9031	16.8671	-1.5585	1.22138e-07	2.93027e-06			AT3G51830	248.811
AT3G49570	20.5355	95.9531	2.21894	2.28875e-11	6.91765e-10			AT5G25440	121.55	224.124	0.882987	1.95406e-10	5.90606e-09			AT1G01120	422.876	325.452	-0.375849	0.000601705	0.0144975			AT2G05520	293.227	191.459	-0.613452	8.0101e-09	1.91496e-07			AT1G05830	323.021	394.631	0.288368	0.000999006	0.0229207			AT4G14020	105.259	48.8473	-1.09459	1.23549e-07	2.961e-06			AT2G02710	212.032
AT2G21720	11.8614	70.4221	2.57404	2.30602e-11	6.96246e-10			AT4G11190	183.018	78.8976	-1.21233	1.95858e-10	5.91347e-09			AT3G29670	91.4968	38.5133	-1.24528	0.000601994	0.0144975			AT5G40340	293.44	445.363	0.601683	8.00368e-09	1.91496e-07			AT4G36450	30.2006	13.1829	-1.18479	0.001	0.0229207			AT1G72416	260.886	114.187	-1.19295	1.2489e-07	2.98996e-06			AT4G21210	387.024
AT2G47770	20.08	112.258	2.48627	2.31006e-11	6.9673e-10			AT5G46170	207.798	312.327	0.586563	2.11841e-10	6.38926e-09			AT5G61590	447.252	356.729	-0.32546	0.000602749	0.0145004			AT2G18160	346.971	242.124	-0.519578	8.04051e-09	1.9202e-07			AT5G39030	33.3489	55.8514	0.741814	0.00100512	0.0230137			AT4G15990	24.62	67.959	1.45465	1.25243e-07	2.99525e-06			AT1G54160	29.153
AT1G76710	395.756	275.697	-0.52085	2.35133e-11	7.08429e-10			AT5G47950	164.498	266.312	0.693423	2.18548e-10	6.5846e-09			AT1G02220	93.0717	144.468	0.636761	0.000604851	0.0145203			AT1G12320	59.0621	20.9667	-1.48853	8.08802e-09	1.92951e-07			AT2G02220	246.063	307.586	0.324004	0.00101142	0.0230873			AT3G26760	78.0099	35.6293	-1.12823	1.25458e-07	2.99722e-06			AT1G77750	86.9731
AT2G45830	219.138	121.891	-0.844391	2.36787e-11	7.12659e-10			AT5G66380	150.221	230.682	0.618579	2.19561e-10	6.60813e-09			AT5G03280	734.457	840.165	0.194288	0.000604794	0.0145203			AT1G73080	250.03	408.323	0.706858	8.1276e-09	1.93691e-07			AT2G43100	88.8312	129.513	0.546793	0.00100981	0.0230873			AT5G22250	23.3633	104.385	2.1603	1.28599e-07	3.06903e-06			AT1G70420	107.119
AT2G36800	274.927	447.345	0.700621	2.45862e-11	7.38699e-10			AT4G17090	760.857	562.224	-0.43537	2.21644e-10	6.66379e-09			AT3G26440	232.56	168.506	-0.464087	0.000605777	0.0145272			AT4G23180	187.036	378.458	1.01658	8.23856e-09	1.96128e-07			AT4G23890	320.44	263.653	-0.279486	0.00101154	0.0230873			AT3G14660	636.539	508.556	-0.322292	1.30834e-07	3.11581e-06			AT1G29450	33.2742
AT4G14550	120.133	212.399	0.822874	2.45957e-11	7.38699e-10			AT5G48430	36.6733	4.77135	-2.94265	2.24741e-10	6.7498e-09			AT4G03610	68.2758	106.637	0.644063	0.000606752	0.0145352			AT5G24470	147.502	54.8449	-1.42986	8.29368e-09	1.97233e-07			AT4G20860	259.651	334.241	0.367079	0.00101408	0.0231209			AT5G35970	479.483	710.731	0.568417	1.30822e-07	3.11581e-06			AT5G47740	23.2248
AT5G39850	108.55	186.693	0.78142	2.5002e-11	7.50111e-10			AT3G18320	135.216	210.142	0.636646	2.325e-10	6.96499e-09			AT3G12730	59.5495	32.6779	-0.865827	0.000608545	0.0145629			AT3G01860	147.825	84.59	-0.805336	8.34517e-09	1.98248e-07			AT5G61070	5.7044	17.1153	1.57822	0.00101631	0.0231475			AT1G73330	587.003	405.325	-0.532184	1.31048e-07	3.11762e-06			AT3G19480	299.915
AT2G26870	99.0119	180.982	0.867783	2.60765e-11	7.81529e-10			AT4G28140	30.4597	3.10061	-3.29108	2.32638e-10	6.96499e-09			AT3G50970	231.828	161.18	-0.524409	0.000613158	0.0146561			AT1G68110	12.5033	50.3336	2.00663	8.4895e-09	2.01465e-07			AT3G14230	544.02	435.745	-0.320047	0.0010191	0.0231866			AT1G67710	124.119	59.0848	-1.06758	1.31404e-07	3.12281e-06			AT1G09932	35.4861
AT4G32700	184.129	279.149	0.602633	2.61661e-11	7.83391e-10			AT5G05190	127.319	231.063	0.857844	2.32252e-10	6.96499e-09			AT4G18170	17.6987	43.6131	1.29675	0.000613729	0.0146561			AT2G22470	199.773	116.294	-0.78119	8.65153e-09	2.05095e-07			AT2G46400	6.40702	49.6092	2.93579	0.00102157	0.0232185			AT1G68830	263.175	393.94	0.580172	1.31546e-07	3.12292e-06			AT2G34510	196.265
AT4G35810	68.0123	15.2568	-2.15343	2.62636e-11	7.85484e-10			AT5G65683	401.658	286.388	-0.488285	2.40073e-10	7.18004e-09			AT1G02190	11.2304	0.616036	-4.22417	0.000617292	0.0147257			AT3G56260	31.5444	5.94043	-2.41316	8.83732e-09	2.0928e-07			AT5G26910	211.861	296.672	0.488472	0.00103927	0.023596			AT3G05630	15.1393	49.8149	1.71422	1.3224e-07	3.1361e-06			AT4G38410	19.7604
AT1G04210	736.257	955	0.374103	2.65983e-11	7.9383e-10			AT4G13900	8.2297	36.1183	2.13687	2.4412e-10	7.29343e-09			AT1G64795	0	3.45696	4.32706	0.000619872	0.0147718			AT3G04740	248.889	357.706	0.52314	9.15047e-09	2.16468e-07			AT2G46570	28.5549	12.4224	-1.19901	0.00104339	0.0236647			AT3G28070	16.9449	55.6629	1.71156	1.32718e-07	3.14159e-06			AT2G47800	445.136
AT5G63600	691.362	516.1	-0.422082	2.6571e-11	7.9383e-10			AT4G11660	114.973	230.889	1.0058	2.44876e-10	7.30836e-09			AT3G50350	75.2615	41.246	-0.871074	0.000621386	0.0147924			AT2G27050	402.55	559.35	0.474688	9.30583e-09	2.19913e-07			AT1G09140	482.527	331.065	-0.543995	0.0010472	0.0237014			AT4G36990	294.258	150.681	-0.966499	1.32749e-07	3.14159e-06			AT1G16180	545.47
AT4G12290	455.293	266.484	-0.773684	2.68265e-11	7.99804e-10			AT1G79470	203.17	112.489	-0.853907	2.52141e-10	7.51732e-09			AT1G80320	57.009	29.7112	-0.936186	0.000622759	0.0147969			AT1G74810	44.2933	8.39263	-2.39082	9.48339e-09	2.23875e-07			AT3G45640	276.212	410.518	0.571579	0.00104829	0.0237014			AT5G18290	18.3853	51.7924	1.49974	1.32928e-07	3.14255e-06			AT4G14305	32.8962
AT2G41090	257.975	131.728	-0.968259	2.68824e-11	8.00637e-10			AT1G13300	420.311	270.914	-0.63327	2.53325e-10	7.54474e-09			AT3G53680	212.293	141.916	-0.578627	0.000622878	0.0147969			AT3G23810	851.908	487.81	-0.803812	9.51328e-09	2.24347e-07			AT5G04220	216.189	148.901	-0.537778	0.00104723	0.0237014			AT3G50750	152.191	85.6221	-0.824147	1.33142e-07	3.14433e-06			AT5G65640	233.738
AT4G14940	104.681	47.6326	-1.13172	2.72215e-11	8.09889e-10			AT1G78670	603.114	471.496	-0.354873	2.54841e-10	7.57592e-09			AT2G28580	26.4717	9.34402	-1.50807	0.000629335	0.0149347			AT4G25640	500.59	273.653	-0.871293	9.53414e-09	2.24604e-07			AT2G45830	93.9342	64.5177	-0.539404	0.00105194	0.0237592			AT1G79600	459.054	598.706	0.382383	1.33339e-07	3.1457e-06			AT1G28650	0.246984
AT5G41410	274.383	419.721	0.613588	2.82697e-11	8.40198e-10			AT3G25250	96.7347	27.7512	-1.80303	2.54903e-10	7.57592e-09			AT4G18240	1026.78	897.274	-0.194086	0.00063315	0.0150096			AT4G22360	138.041	214.954	0.639246	9.58304e-09	2.25521e-07			AT1G07630	178.259	227.268	0.350051	0.00105769	0.0238641			AT1G47540	0.295835	49.1605	7.27343	1.33852e-07	3.1545e-06			AT3G51330	151.166
AT2G42290	232.207	149.595	-0.634967	2.89316e-11	8.58976e-10			AT2G39650	66.3067	166.452	1.32641	2.569e-10	7.62735e-09			AT5G56210	161.739	211.117	0.383527	0.000634311	0.0150215			AT2G01900	55.8421	20.8912	-1.42153	9.62646e-09	2.26307e-07			AT1G66930	1.08345	7.32317	2.79954	0.00106632	0.0240339			AT3G47080	102.373	175.373	0.778555	1.35885e-07	3.19909e-06			AT5G05690	511.783
AT4G34950	764.569	590.42	-0.372387	2.89782e-11	8.59465e-10			AT4G04745	92.2072	39.2068	-1.23447	2.58096e-10	7.65489e-09			AT5G59570	153.577	101.454	-0.596921	0.000641112	0.0151668			AT1G13810	33.9641	79.1511	1.22108	9.72639e-09	2.28307e-07			AT3G49720	290.422	360.323	0.311059	0.00106923	0.0240742			AT3G26720	681.025	540.377	-0.333377	1.37203e-07	3.22677e-06			AT5G63190	431.07
AT3G58270	52.9913	111.159	1.06506	2.95412e-11	8.75254e-10			AT1G42470	540.461	763.85	0.498719	2.58915e-10	7.67121e-09			AT2G47070	813.842	676.038	-0.267432	0.000643983	0.0152189			AT5G37770	168.074	289.888	0.784877	9.73176e-09	2.28307e-07			AT5G17270	160.389	112.888	-0.506219	0.00107481	0.0241749			AT1G09420	173.867	113.157	-0.615702	1.37675e-07	3.23116e-06			AT2G19810	111.083
AT5G01300	1.52181	77.0132	5.6512	2.97726e-11	8.81193e-10			AT2G33210	568.155	387.376	-0.552348	2.59412e-10	7.67794e-09			AT1G74440	73.4227	31.5571	-1.21868	0.000647683	0.0152904			AT5G20150	179.116	72.6448	-1.29995	1.00874e-08	2.36406e-07			AT4G25490	6.08395	53.383	3.1372	0.00108048	0.0242773			AT5G65590	61.3203	26.5847	-1.20763	1.3763e-07	3.23116e-06			AT3G43230	216.531
AT4G15160	339.696	501.797	0.563255	3.01391e-11	8.91117e-10			AT5G58620	367.22	246.747	-0.573704	2.67706e-10	7.91522e-09			AT1G47540	0	8.30034	5.5419	0.000649455	0.0153027			AT1G64780	496.315	193.367	-1.35955	1.01141e-08	2.36784e-07			AT2G39518	21.8982	41.3695	0.914273	0.00109432	0.0245372			AT4G01335	28.278	6.88381	-2.02236	1.39515e-07	3.27096e-06			AT1G02850	128.065
AT5G24590	342.903	602.416	0.813078	3.10864e-11	9.18176e-10			AT2G04680	47.7355	15.7662	-1.59683	2.69626e-10	7.96374e-09			AT5G01100	61.3843	17.0994	-1.83884	0.000649547	0.0153027			AT1G78680	411.804	271.85	-0.599187	1.01592e-08	2.37594e-07			AT5G51190	31.7966	113.794	1.84005	0.00109431	0.0245372			AT1G14280	355.012	210.163	-0.754264	1.40737e-07	3.2962e-06			AT1G02360	102.376
AT2G04350	402.317	541.841	0.431103	3.14328e-11	9.27445e-10			AT2G17120	287.479	395.35	0.459873	2.71352e-10	8.00642e-09			AT2G46530	181.496	126.287	-0.525343	0.000653518	0.0153652			AT1G69730	121.828	32.5941	-1.90129	1.01955e-08	2.38198e-07			AT1G03620	59.7353	32.3283	-0.884443	0.00109668	0.0245648			AT4G14040	441.893	580.222	0.392749	1.40889e-07	3.29633e-06			AT2G37500	214.604
AT2G26370	43.729	105.171	1.26653	3.24335e-11	9.55983e-10			AT4G30490	318.047	464.685	0.546008	2.71999e-10	8.01721e-09			AT3G21560	268.496	192.509	-0.481334	0.000653552	0.0153652			AT2G28210	28.8942	3.05951	-3.23009	1.02212e-08	2.38551e-07			AT4G35850	291.656	234.77	-0.313651	0.00110134	0.0246435			AT2G36430	55.3724	100.754	0.863801	1.45877e-07	3.40951e-06			AT1G34245	27.7172
AT3G53830	14.2122	86.6879	2.60289	3.25401e-11	9.58137e-10			AT5G60870	143.146	226.102	0.658435	2.73001e-10	8.03844e-09			AT4G37240	148.877	69.8843	-1.08841	0.000657213	0.0154353			AT5G40830	156.31	84.8734	-0.879696	1.04615e-08	2.43908e-07			AT2G46270	129.6	80.4093	-0.690487	0.0011052	0.0247044			AT4G14310	98.3644	170.416	0.788707	1.48945e-07	3.47764e-06			AT1G09575	17.7217
AT2G26820	42.6716	9.0301	-2.23526	3.31677e-11	9.75609e-10			AT2G45190	266.873	372.853	0.483263	2.74406e-10	8.07151e-09			AT1G04650	50.029	79.7865	0.671281	0.000664785	0.015565			AT1G80570	39.6412	99.6156	1.32667	1.05018e-08	2.44594e-07			AT3G54670	293.421	355.779	0.279493	0.00110948	0.0247747			AT2G31880	316.694	507.294	0.678473	1.53239e-07	3.57422e-06			AT1G03470	44.0172
AT5G54490	36.9941	116.65	1.65835	3.38615e-11	9.9499e-10			AT4G21170	82.5843	147.229	0.834471	2.74813e-10	8.07514e-09			AT1G68540	106.804	69.4535	-0.621514	0.000664568	0.015565			AT1G74910	444.568	616.005	0.470273	1.05587e-08	2.45665e-07			AT4G23493	42.5541	10.5558	-2.01259	0.00111958	0.0249745			AT5G55400	96.9343	159.629	0.723122	1.5513e-07	3.61459e-06			AT4G18630	82.4155
AT5G53970	138.313	241.529	0.80471	3.4234e-11	1.0049e-09			AT4G31240	148.098	247.966	0.741782	2.76473e-10	8.11556e-09			AT3G05690	131.831	83.7883	-0.654418	0.000664096	0.015565			AT1G01060	64.5676	199.613	1.62769	1.06874e-08	2.48406e-07			AT3G05936	18.0575	35.2754	0.96672	0.00112439	0.0250559			AT1G55200	38.7643	86.4361	1.14592	1.57466e-07	3.66525e-06			AT1G05170	163.527
AT5G44572	114.409	193.82	0.760249	3.58054e-11	1.04995e-09			AT2G34610	25.067	1.434	-4.12897	2.78457e-10	8.16541e-09			AT1G02205	481.411	324.292	-0.570078	0.000665873	0.0155744			AT4G21840	0.722575	33.4525	5.53279	1.07492e-08	2.49586e-07			AT3G05500	141.147	189.121	0.421601	0.0011344	0.0252529			AT1G18400	101.85	39.595	-1.35697	1.5846e-07	3.68459e-06			AT4G09730	322.03
AT2G43290	285.84	415.282	0.539296	3.78822e-11	1.10971e-09			AT3G26180	252.589	351.069	0.474845	2.81425e-10	8.24397e-09			AT4G38200	408.305	491.656	0.267624	0.000668133	0.0156113			AT1G14580	189.941	289.642	0.60829	1.07725e-08	2.49869e-07			AT1G70740	103.215	149.801	0.53906	0.00114161	0.0253874			AT4G00880	91.6295	35.5094	-1.36072	1.6157e-07	3.75307e-06			AT3G55360	317.917
AT2G34090	292.517	413.664	0.498897	3.89962e-11	1.14117e-09			AT5G24130	4.37017	49.8141	3.51338	2.84027e-10	8.31164e-09			AT1G59890	463.674	547.262	0.238631	0.000670157	0.0156425			AT3G15030	270.936	150.755	-0.84463	1.13371e-08	2.62696e-07			AT1G63840	97.1644	68.4905	-0.509527	0.00114683	0.0254772			AT1G73300	23.4423	66.2391	1.49923	1.63558e-07	3.79535e-06			AT4G03100	133.9
AT3G43670	560.789	400.411	-0.485397	3.95711e-11	1.15562e-09			AT4G05440	137.465	214.048	0.638703	2.85928e-10	8.35871e-09			AT1G68320	10.698	0.568185	-4.16967	0.000674282	0.0157227			AT3G02070	77.5457	157.273	1.0192	1.13814e-08	2.63451e-07			AT1G14870	209.604	148.097	-0.499845	0.00115689	0.0255697			AT5G67280	60.0147	120.839	1.00264	1.65808e-07	3.84363e-06			AT1G32500	330.927
AT3G43790	118.53	194.896	0.716988	3.95384e-11	1.15562e-09			AT3G45420	112.075	181.181	0.693251	2.86632e-10	8.37071e-09			AT2G15010	0	12.5841	6.14228	0.000678415	0.0158028			AT5G18650	297.165	487.449	0.713782	1.14514e-08	2.64801e-07			AT2G02390	241.494	186.892	-0.369552	0.00115629	0.0255697			AT2G16430	94.835	188.491	0.991726	1.67067e-07	3.86491e-06			AT1G66960	6.70032
AT2G21430	26.0477	66.3473	1.34293	4.00281e-11	1.16777e-09			AT5G67090	40.4431	7.91533	-2.35722	2.89436e-10	8.44394e-09			AT4G25110	34.0283	10.5877	-1.6897	0.000684453	0.0159109			AT4G14760	422.159	285.436	-0.564132	1.14662e-08	2.64871e-07			AT2G18940	121.271	167.653	0.469329	0.00115668	0.0255697			AT2G33150	811.148	667.321	-0.280305	1.66898e-07	3.86491e-06			AT3G03110	155.213
AT3G50340	153.936	81.9736	-0.906177	4.12982e-11	1.2036e-09			AT3G23810	775.549	549.887	-0.495842	2.92979e-10	8.5386e-09			AT5G04130	429.423	351.165	-0.291156	0.000684431	0.0159109			AT1G28330	201.215	358.743	0.833755	1.16166e-08	2.68072e-07			AT4G37590	584.691	440.995	-0.407605	0.00115381	0.0255697			AT1G71030	216.042	137.767	-0.649328	1.68228e-07	3.88777e-06			AT3G06990	11.1849
AT5G58550	397.11	284.725	-0.479713	4.2135e-11	1.22673e-09			AT2G46750	341.523	162.074	-1.07448	3.02359e-10	8.80298e-09			AT3G05390	27.8929	53.2473	0.933294	0.000691482	0.0160415			AT2G47390	738.415	520.512	-0.503941	1.18071e-08	2.72189e-07			AT5G06930	140.169	97.6922	-0.5216	0.00115434	0.0255697			AT1G28400	455.059	350.298	-0.374597	1.70168e-07	3.9286e-06			AT4G23570	153.532
AT1G12200	365.581	232.387	-0.653404	4.37767e-11	1.27323e-09			AT4G34150	304.85	472.621	0.631638	3.05041e-10	8.872e-09			AT3G57630	251.158	177.943	-0.497015	0.00069098	0.0160415			AT5G09870	852.166	647.101	-0.397252	1.18602e-08	2.73135e-07			AT5G39530	242.073	295.462	0.290203	0.00116004	0.0256131			AT2G15080	252.943	67.9975	-1.89567	1.71132e-07	3.94684e-06			AT2G33850	367.314
AT4G27560	135.089	251.612	0.89666	4.42048e-11	1.28306e-09			AT3G46670	189.687	110.968	-0.774858	3.13762e-10	9.11634e-09			AT1G66100	176.206	71.1736	-1.30621	0.000695245	0.0161124			AT5G13930	692.468	301.586	-1.19854	1.20309e-08	2.76784e-07			AT1G21580	688.405	563.038	-0.290687	0.00116254	0.0256422			AT1G77450	85.0672	22.0336	-1.94715	1.73361e-07	3.99417e-06			AT1G76540	154.706
AT5G37360	436.197	571.772	0.39151	4.41885e-11	1.28306e-09			AT5G23860	684.615	540.112	-0.341615	3.15474e-10	9.15676e-09			AT1G68585	83.8566	50.9198	-0.71878	0.000696246	0.0161173			AT1G05310	46.4609	98.5354	1.08535	1.22087e-08	2.8059e-07			AT2G45600	80.5515	40.7614	-0.979229	0.00117288	0.025825			AT2G19800	605.171	367.22	-0.718719	1.73569e-07	3.9949e-06			AT2G39450	301.027
AT1G56210	171.547	100.181	-0.775711	4.4949e-11	1.30334e-09			AT3G05650	39.4267	9.78459	-2.00981	3.20152e-10	9.27368e-09			AT4G01060	21.9888	6.6074	-1.73698	0.000696871	0.0161173			AT2G40480	120.351	56.3026	-1.09297	1.2543e-08	2.87979e-07			AT3G25410	86.9779	125.322	0.527616	0.00117321	0.025825			AT3G50340	84.1351	31.1955	-1.42379	1.74729e-07	4.01752e-06			AT5G05640	28.4933
AT4G31240	148.098	253.5	0.775751	4.51023e-11	1.30646e-09			AT4G23170	29.5897	69.2169	1.23093	3.20049e-10	9.27368e-09			AT2G20080	40.4751	66.6914	0.723208	0.000698045	0.016128			AT3G11720	140.146	68.2872	-1.0368	1.28999e-08	2.95872e-07			AT5G18700	95.3645	145.314	0.607476	0.00117642	0.0258694			AT3G15354	45.0438	137.653	1.60746	1.78081e-07	4.09045e-06			AT2G35040	349.364
AT2G35658	11.8812	49.3071	2.06081	4.66281e-11	1.34928e-09			AT1G76620	122.615	215.382	0.813064	3.22194e-10	9.32336e-09			AT1G75040	116.73	35.0657	-1.7361	0.000700623	0.0161712			AT4G24120	171.187	82.1779	-1.0581	1.30743e-08	2.99569e-07			AT1G10130	282.761	342.876	0.278327	0.00118352	0.0259803			AT4G09750	56.6462	107.49	0.914455	1.78815e-07	4.10314e-06			AT2G33210	290.231
AT4G21215	154.583	247.744	0.680978	4.78759e-11	1.38399e-09			AT4G21910	469.829	619.012	0.396593	3.2761e-10	9.4705e-09			AT2G13100	261.259	328.532	0.328898	0.00070496	0.0162548			AT3G17070	77.0999	29.8867	-1.36192	1.32567e-08	3.03439e-07			AT1G78340	72.0584	30.1318	-1.25431	0.00118626	0.0259803			AT3G10180	29.9768	71.655	1.25871	1.79558e-07	4.11602e-06			AT3G13790	352.871
AT5G20240	13.493	72.9939	2.4438	4.8415e-11	1.39816e-09			AT1G04133	31.4788	0.235345	-6.75987	3.34981e-10	9.66322e-09			AT1G54575	90.6727	57.6152	-0.654456	0.00071536	0.0164673			AT5G35970	1207.51	879.46	-0.457161	1.33091e-08	3.0433e-07			AT4G36990	294.258	195.717	-0.589163	0.00118573	0.0259803			AT4G17460	325.883	177.381	-0.877289	1.79834e-07	4.11819e-06			AT1G28670	218.605
AT3G19970	96.2409	173.344	0.847935	4.9062e-11	1.41541e-09			AT1G16370	76.9529	168.103	1.12556	3.35081e-10	9.66322e-09			AT5G02440	59.7456	36.253	-0.721816	0.000715623	0.0164673			AT1G78440	25.3594	2.55647	-3.30249	1.34416e-08	3.07051e-07			AT5G48220	179.95	232.432	0.369787	0.00118567	0.0259803			AT1G01030	22.2823	59.4639	1.39914	1.8397e-07	4.20863e-06			AT3G23805	77.806
AT3G16000	778.487	983.344	0.337133	4.98677e-11	1.4372e-09			AT5G53486	44.3859	11.6991	-1.92541	3.35293e-10	9.66322e-09			AT2G35380	152.913	95.6892	-0.67548	0.000717113	0.0164849			AT1G53440	262.757	385.782	0.553399	1.39744e-08	3.18899e-07			AT2G01430	41.0028	20.6203	-0.991807	0.00118953	0.0260255			AT2G37710	135.792	234.971	0.790998	1.89093e-07	4.32147e-06			AT5G65020	438.495
AT1G70250	90.9691	174.617	0.942023	5.00861e-11	1.44204e-09			AT5G25840	175.957	107.559	-0.710895	3.41714e-10	9.83832e-09			AT3G22231	140.421	21.1068	-2.73846	0.000722701	0.0165966			AT2G21500	54.6974	129.838	1.24578	1.39898e-08	3.18927e-07			AT1G03040	234.66	185.886	-0.336549	0.00119303	0.0260495			AT5G23700	47.5213	13.5563	-1.79422	1.91219e-07	4.36566e-06			AT4G37770	2.75899
AT5G18840	139.341	44.515	-1.64294	5.24221e-11	1.50777e-09			AT4G23070	19.2683	56.0197	1.54082	3.42143e-10	9.84074e-09			AT4G19850	10.298	1.16956	-3.11297	0.000725968	0.0166548			AT5G24155	90.5372	31.8678	-1.50595	1.40912e-08	3.20915e-07			AT3G14680	190.257	123.89	-0.61931	0.00119204	0.0260495			AT1G74070	115.903	190.007	0.713743	1.91639e-07	4.37083e-06			AT3G03840	8.69996
AT2G42250	38.968	3.51974	-3.46732	5.26969e-11	1.51415e-09			AT4G12310	435.562	312.382	-0.4792	3.42755e-10	9.84842e-09			AT2G42110	65.0456	39.5431	-0.724097	0.000734797	0.0168404			AT1G49032	54.5866	113.838	1.05759	1.43139e-08	3.2566e-07			AT4G04460	89.9446	56.2736	-0.675394	0.00119741	0.0261188			AT2G39690	51.8112	17.739	-1.52976	1.92359e-07	4.38283e-06			AT3G55520	182.138
AT1G75750	486.728	359.91	-0.436035	5.29691e-11	1.52044e-09			AT5G06220	647.702	804.205	0.31242	3.45962e-10	9.93058e-09			AT5G59730	273.031	156.356	-0.805283	0.000736059	0.0168523			AT4G27140	0	110.768	9.2877	1.44594e-08	3.28638e-07			AT3G46930	53.5788	87.7446	0.707541	0.00120859	0.0263096			AT4G37320	88.2409	43.2143	-1.03045	1.95736e-07	4.4553e-06			AT3G13950	16.639
AT5G04020	520.541	732.616	0.491697	5.31828e-11	1.52504e-09			AT2G34910	72.2715	24.1869	-1.58237	3.47967e-10	9.97808e-09			AT4G22250	58.778	31.486	-0.901855	0.000738933	0.0169011			AT5G18255	83.2015	150.863	0.85692	1.4572e-08	3.30866e-07			AT5G07730	26.698	45.5882	0.767708	0.00120843	0.0263096			AT3G26590	52.8281	101.788	0.940646	1.96312e-07	4.46393e-06			AT1G11190	63.8385
AT1G65730	42.1836	91.6894	1.11678	5.60224e-11	1.60485e-09			AT3G24650	8.72755	137.251	3.97567	3.48936e-10	9.99581e-09			AT5G27350	414.594	523.792	0.336832	0.000740573	0.0169217			AT1G45010	137.132	55.4796	-1.3047	1.48776e-08	3.37465e-07			AT4G30260	190.457	236.578	0.31251	0.00121066	0.0263282			AT2G36800	65.7802	137.296	1.05572	1.97572e-07	4.48358e-06			AT2G01130	211.963
AT4G16270	37.0566	7.24547	-2.34385	5.76041e-11	1.6485e-09			AT1G26945	42.7171	92.4126	1.11168	3.49747e-10	1.00001e-08			AT1G52650	3.21194	12.8566	1.99493	0.000745224	0.0170108			AT1G48460	108.857	55.9109	-0.962804	1.50049e-08	3.40012e-07			AT1G28380	214.79	300.852	0.487122	0.0012157	0.0264114			AT4G31850	179.366	290.321	0.694026	1.974e-07	4.48358e-06			AT5G63310	367.634
AT5G53160	745.406	584.041	-0.352336	5.93401e-11	1.69648e-09			AT2G28690	55.3923	12.3668	-2.15921	3.49785e-10	1.00001e-08			AT4G36500	187.529	135.223	-0.472317	0.000746701	0.0170275			AT5G04020	198.818	295.852	0.572348	1.50217e-08	3.40051e-07			AT3G22460	83.9639	117.916	0.493445	0.00121842	0.026444			AT4G28940	102.714	28.5323	-1.84068	1.98088e-07	4.4908e-06			AT1G16720	821.674
AT4G17100	547.543	698.886	0.35092	6.16311e-11	1.76022e-09			AT1G53790	103.961	168.719	0.699937	3.50674e-10	1.00155e-08			AT5G62990	143.201	101.968	-0.491609	0.000754282	0.0171831			AT2G15020	330.231	23.6653	-3.80259	1.50813e-08	3.41057e-07			AT3G06010	184.953	235.584	0.345368	0.00123574	0.0267795			AT4G19700	131.97	74.1791	-0.830199	1.99346e-07	4.51479e-06			AT3G14570	190.145
AT4G02330	91.819	179.842	0.96862	6.21845e-11	1.77425e-09			AT5G25900	394.043	511.822	0.376447	3.53381e-10	1.00827e-08			AT1G51080	125.051	87.4182	-0.519071	0.000758315	0.0172459			AT2G15690	181.445	110.914	-0.708485	1.52831e-08	3.45276e-07			AT4G22560	13.6327	4.00172	-1.76082	0.00123636	0.0267795			AT3G02870	80.9294	154.248	0.927476	1.99616e-07	4.51639e-06			AT4G12545	131.378
AT1G80570	143.772	235.744	0.71155	6.46151e-11	1.84176e-09			AT1G01200	36.8253	8.09538	-2.18293	3.56823e-10	1.01707e-08			AT5G17460	178.416	129.227	-0.464456	0.000759312	0.0172459			AT2G47370	68.8534	29.8105	-1.20727	1.55393e-08	3.50714e-07			AT4G04370	45.5213	72.4901	0.663466	0.00124275	0.0268911			AT3G06010	184.953	270.722	0.54531	2.00481e-07	4.53143e-06			AT3G17950	91.5582
AT4G30530	437.605	569.17	0.378845	6.77983e-11	1.93056e-09			AT4G37760	324.226	441.729	0.446145	3.57722e-10	1.01861e-08			AT5G62040	14.0777	2.0365	-2.76553	0.000758704	0.0172459			AT1G52410	218.965	131.405	-0.737016	1.57884e-08	3.5598e-07			AT2G38740	119.05	165.335	0.475468	0.00124908	0.027001			AT3G20380	60.339	120.544	0.995826	2.03012e-07	4.58406e-06			AT5G15350	203.332
AT5G26030	503.096	714.052	0.505243	6.81186e-11	1.93775e-09			AT5G44310	0.255282	74.7384	7.9081	3.68871e-10	1.04932e-08			AT2G20630	404.735	324.169	-0.320331	0.000765522	0.0173696			AT3G14590	64.7986	125.537	0.953046	1.58286e-08	3.56531e-07			AT4G07960	27.4656	46.9253	0.775318	0.00125509	0.0271039			AT5G50450	207.834	127.338	-0.709269	2.05832e-07	4.64312e-06			AT4G26260	2.68838
AT4G35840	82.3004	145.339	0.822772	6.86615e-11	1.95125e-09			AT5G03120	189.933	118.115	-0.683694	3.87483e-10	1.10116e-08			AT2G38905	0.648544	10.3554	4.00624	0.000767303	0.017382			AT1G56720	144.664	283.659	0.971589	1.58759e-08	3.5724e-07			AT4G23150	0.238956	10.8678	5.0952	0.00125841	0.0271486			AT1G79700	310.47	207.712	-0.575179	2.07094e-07	4.66693e-06			AT1G78970	182.871
AT1G06900	902.198	737.657	-0.290521	7.09715e-11	2.0135e-09			AT5G64420	746.652	553.061	-0.433159	3.96405e-10	1.1254e-08			AT5G66910	208.804	159.156	-0.389609	0.000767596	0.017382			AT5G63450	93.8217	33.6499	-1.47814	1.60055e-08	3.59798e-07			AT5G45070	35.8302	60.6262	0.746393	0.00126324	0.0272255			AT1G55020	355.688	241.709	-0.557419	2.09128e-07	4.70808e-06			AT3G13070	325.539
AT2G20835	18.575	56.2423	1.60658	7.09934e-11	2.0135e-09			AT5G01300	1.52181	61.2964	5.32184	3.98511e-10	1.13025e-08			AT3G28340	107.206	43.5644	-1.29797	0.000780428	0.0176551			AT1G78210	157.456	85.8682	-0.871992	1.63921e-08	3.68121e-07			AT1G09060	359.736	428.143	0.253362	0.00126544	0.027246			AT3G05345	32.9599	68.0779	1.04444	2.11693e-07	4.75786e-06			AT5G67210	67.9797
AT3G09440	539.373	850.686	0.657682	7.25776e-11	2.05639e-09			AT4G08850	807.385	1085.35	0.426552	4.06147e-10	1.15076e-08			AT1G69600	37.1674	14.981	-1.3112	0.000784395	0.0177272			AT2G20750	134.142	47.3918	-1.4971	1.65597e-08	3.71515e-07			AT1G48420	363.277	295.231	-0.29948	0.00127142	0.0272493			AT4G19690	2.5611	103.747	5.32854	2.11759e-07	4.75786e-06			AT2G26910	740.449
AT1G19180	258.133	567.646	1.13663	7.2651e-11	2.05643e-09			AT2G35637	20.8906	60.7952	1.53426	4.07131e-10	1.15224e-08			AT1G27990	0.648544	14.0007	4.44055	0.000787688	0.0177839			AT1G80080	139.897	77.9719	-0.841389	1.66935e-08	3.74147e-07			AT2G47460	21.4922	9.05106	-1.24524	0.00127041	0.0272493			AT4G24480	162.4	97.2878	-0.732874	2.12395e-07	4.76741e-06			AT5G52510	281.381
AT1G58520	109.863	248.311	1.17787	7.31411e-11	2.06825e-09			AT3G14280	122.541	62.1693	-0.978073	4.07475e-10	1.15224e-08			AT1G15960	132.841	86.0188	-0.626542	0.000789569	0.0178087			AT4G34550	28.5786	3.12516	-3.20672	1.68913e-08	3.78204e-07			AT4G40070	73.8959	42.9573	-0.782299	0.00126849	0.0272493			AT4G25400	35.0519	9.7881	-1.81889	2.13382e-07	4.78483e-06			AT5G03670	68.8523
AT3G62040	436.175	316.193	-0.462338	7.33997e-11	2.0735e-09			AT4G27300	272.398	131.17	-1.05419	4.13645e-10	1.16853e-08			AT5G49460	556.835	650.113	0.223199	0.000793192	0.017855			AT5G66030	395.192	549.494	0.474967	1.69288e-08	3.78669e-07			AT5G62470	130.682	215.26	0.721176	0.00127188	0.0272493			AT2G25880	44.2333	89.0049	1.00368	2.13864e-07	4.79089e-06			AT1G69830	792.857
AT5G02030	209.437	310.488	0.567224	7.43395e-11	2.09798e-09			AT2G26220	36.9379	82.7243	1.16349	4.17795e-10	1.17908e-08			AT5G53450	646.436	1000.58	0.629919	0.000793155	0.017855			AT2G28720	157.742	84.9674	-0.895298	1.70606e-08	3.81239e-07			AT5G66090	190.252	129.101	-0.560953	0.00126877	0.0272493			AT1G14600	17.8294	48.393	1.44208	2.15248e-07	4.81713e-06			AT2G44050	238.087
AT2G05540	317.769	197.644	-0.686134	7.51045e-11	2.11747e-09			AT1G08310	63.1319	119.468	0.916061	4.22524e-10	1.19125e-08			AT2G18180	3.87414	14.5797	1.91492	0.000795608	0.0178917			AT1G69200	312.436	172.396	-0.856316	1.74504e-08	3.89565e-07			AT4G31800	100.643	145.927	0.534734	0.00127862	0.0273665			AT1G03310	114.54	201.319	0.809589	2.16503e-07	4.84043e-06			AT4G19645	47.2317
AT2G40270	307.992	465.585	0.595561	7.57532e-11	2.13365e-09			AT1G78955	27.7998	68.3329	1.29243	4.33484e-10	1.22094e-08			AT4G15350	6.79086	22.1049	1.70437	0.000799953	0.0179717			AT1G73260	202.868	111.922	-0.86107	1.74999e-08	3.90284e-07			AT1G57980	68.2581	99.915	0.54846	0.00129544	0.0276173			AT1G30520	147.702	229.353	0.636092	2.16883e-07	4.84416e-06			AT5G57670	19.4336
AT3G61380	239.801	151.322	-0.662649	7.67262e-11	2.15893e-09			AT1G04560	0.79639	107.278	7.10861	4.35121e-10	1.22435e-08			AT3G53210	81.1805	117.757	0.538684	0.00080114	0.0179806			AT2G32710	117.348	201.526	0.780071	1.76875e-08	3.94078e-07			AT4G32290	115.492	78.9212	-0.545517	0.00129469	0.0276173			AT5G63660	29.9661	5.25388	-2.49256	2.20085e-07	4.91083e-06			AT1G03380	389.364
AT1G74450	231.128	404.451	0.807441	7.75811e-11	2.18083e-09			AT3G15356	474.036	183.936	-1.36536	4.36434e-10	1.22683e-08			AT3G29252	0	6.7031	5.22778	0.000804815	0.0180453			AT2G41550	49.1064	106.742	1.11967	1.79461e-08	3.99445e-07			AT5G20820	15.3987	2.70596	-2.49317	0.00129452	0.0276173			AT5G20410	30.0942	97.359	1.69496	2.23438e-07	4.98073e-06			AT3G25660	511.581
AT1G45231	135.153	214.537	0.664938	7.92059e-11	2.22213e-09			AT5G52570	13.3293	50.8435	1.92978	4.40685e-10	1.23756e-08			AT1G51660	178.958	123.45	-0.535386	0.000812421	0.0181979			AT3G06080	262.928	427.06	0.699426	1.80533e-08	4.01437e-07			AT5G66070	74.7074	126.188	0.752672	0.00129334	0.0276173			AT2G37450	93.5394	166.037	0.822185	2.3057e-07	5.13465e-06			AT1G11790	179.565
AT2G44230	259.447	376.729	0.538674	7.9164e-11	2.22213e-09			AT1G29690	285.622	459.47	0.685149	4.4131e-10	1.2381e-08			AT1G12210	87.8711	55.9292	-0.650994	0.000817017	0.0182829			AT4G34590	157.052	85.9411	-0.868769	1.95529e-08	4.34355e-07			AT5G20840	367.054	438.398	0.257398	0.00129795	0.0276437			AT2G17780	71.9225	133.008	0.890859	2.3242e-07	5.17078e-06			AT5G23850	54.7595
AT3G47820	156.105	239.889	0.618934	8.23665e-11	2.30853e-09			AT1G80150	117.123	189.071	0.692551	4.44683e-10	1.24633e-08			AT2G45920	244.116	189.979	-0.362791	0.000818485	0.0182977			AT2G28970	49.6587	16.2164	-1.61488	1.96057e-08	4.351e-07			AT1G50240	100.395	146.101	0.541292	0.0013015	0.0276687			AT4G18360	106.758	60.6124	-0.816572	2.34762e-07	5.21775e-06			AT5G59450	165.469
AT3G23170	74.2972	178.82	1.26944	8.41982e-11	2.35755e-09			AT1G30320	385.042	282.386	-0.447231	4.48377e-10	1.25545e-08			AT1G34210	264.043	325.323	0.300592	0.000820444	0.0183235			AT1G25230	165.266	330.27	0.998507	1.97185e-08	4.37173e-07			AT5G11090	289.945	226.032	-0.3597	0.00130168	0.0276687			AT5G11670	985.399	768.522	-0.35692	2.36138e-07	5.2432e-06			AT5G60040	106.801
AT5G06630	114.762	33.4104	-1.77601	8.44289e-11	2.36169e-09			AT1G24150	231.524	368.574	0.669966	4.54534e-10	1.27145e-08			AT3G50980	3.50033	19.339	2.45908	0.000825559	0.0184197			AT3G48530	279.013	433.522	0.634751	1.98752e-08	4.40216e-07			AT2G17020	181.492	227.328	0.33	0.00130379	0.0276835			AT1G59910	170.714	307.63	0.849809	2.36783e-07	5.25235e-06			AT1G70090	127.857
AT2G42580	1167.96	684.74	-0.770693	8.52703e-11	2.38289e-09			AT4G22070	122.175	54.432	-1.16603	4.56921e-10	1.27687e-08			AT1G80460	471.022	552.324	0.229314	0.000826909	0.0184317			AT1G73700	31.6035	4.87435	-2.69636	2.05323e-08	4.54325e-07			AT2G18350	73.4526	46.8319	-0.641273	0.00130493	0.0276835			AT3G47340	1333.55	936.064	-0.509056	2.3865e-07	5.28859e-06			AT2G35500	262.57
AT1G01600	151.818	66.5232	-1.18857	8.65019e-11	2.41494e-09			AT1G07180	42.9914	96.0622	1.15843	4.73364e-10	1.32153e-08			AT2G42610	81.2649	118.257	0.539669	0.000830076	0.0184842			AT2G21620	282.055	191.867	-0.555866	2.08132e-08	4.6009e-07			AT5G12110	168.094	54.8442	-1.61629	0.00132403	0.0280611			AT5G07580	284.756	200.246	-0.508842	2.40751e-07	5.32994e-06			AT1G69450	356.537
AT2G18690	129.667	215.95	0.735671	8.90106e-11	2.48255e-09			AT4G13575	52.2874	106.55	1.02704	4.91676e-10	1.37131e-08			AT4G30280	245.749	140.513	-0.806248	0.000836023	0.0185984			AT4G20070	238.161	358.308	0.589075	2.08552e-08	4.60568e-07			AT5G37770	155.262	234.403	0.593855	0.00132599	0.0280752			AT2G36910	399.873	533.035	0.414293	2.47513e-07	5.4743e-06			AT4G01250	24.948
AT5G42146	60.2226	20.0013	-1.58377	8.94804e-11	2.49322e-09			AT5G11420	654.333	504.331	-0.374627	5.03534e-10	1.40301e-08			AT2G43590	236.102	130.771	-0.850667	0.000844012	0.0187578			AT1G63710	31.05	0.53007	-5.91476	2.10549e-08	4.64071e-07			AT1G23140	11.3316	26.4467	1.21109	0.00133432	0.0281555			AT2G18290	175.684	116.091	-0.599998	2.50083e-07	5.52574e-06			AT5G65300	29.2239
AT5G64920	535.194	399.151	-0.424371	8.9716e-11	2.49734e-09			AT4G16940	29.2457	67.3565	1.20481	5.1094e-10	1.42226e-08			AT4G27060	281.294	342.452	0.283574	0.000845249	0.018767			AT4G14230	229.427	145.34	-0.660236	2.10449e-08	4.64071e-07			AT2G35290	16.3232	37.7319	1.20148	0.0013348	0.0281555			AT1G60590	15.8889	56.4223	1.83378	2.5104e-07	5.53608e-06			AT2G25870	331.252
AT4G21120	63.9047	121.608	0.925221	8.99037e-11	2.50013e-09			AT1G49200	86.8752	35.9965	-1.2676	5.18093e-10	1.44076e-08			AT1G04420	567.269	478.504	-0.2461	0.00084997	0.0188168			AT3G18850	93.5029	45.1385	-1.04803	2.13241e-08	4.69546e-07			AT2G41760	141.869	105.687	-0.428611	0.00133498	0.0281555			AT5G24800	248.928	173.383	-0.518922	2.50888e-07	5.53608e-06			AT2G40000	432.187
AT3G50800	33.5806	109.611	1.71087	9.05405e-11	2.51539e-09			AT2G21210	155.843	77.5111	-1.00631	5.27469e-10	1.46541e-08			AT1G26100	101.114	65.0317	-0.63756	0.000849493	0.0188168			AT1G70230	137.309	76.3034	-0.846739	2.16174e-08	4.7554e-07			AT4G37980	254.108	207.009	-0.297567	0.00133422	0.0281555			AT4G08400	29.8829	7.07177	-2.06241	2.51323e-07	5.53693e-06			AT5G48460	178.709
AT4G25400	81.3117	32.7053	-1.31491	9.06781e-11	2.51676e-09			AT5G04020	520.541	718.071	0.463912	5.50282e-10	1.5273e-08			AT2G45190	194.906	254.851	0.385877	0.000849106	0.0188168			AT3G17860	113.569	230.353	1.01977	2.16736e-08	4.76312e-07			AT2G23760	339.094	274.53	-0.304986	0.00134742	0.0283902			AT5G57610	124.191	215.754	0.793833	2.53624e-07	5.58219e-06			AT2G37130	543.652
AT4G38545	208.256	130.33	-0.676141	9.15093e-11	2.53736e-09			AT1G73080	493.508	732.903	0.570554	5.52776e-10	1.53273e-08			AT1G27770	862.758	576.975	-0.580124	0.000852054	0.0188445			AT5G39760	100.262	46.4235	-1.11363	2.19204e-08	4.81269e-07			AT4G01090	159.793	215.887	0.43378	0.0013556	0.0285348			AT4G23010	162.24	239.52	0.561019	2.53969e-07	5.58436e-06			AT1G59730	24.6584
AT3G02740	523.951	395.863	-0.404154	9.28664e-11	2.57183e-09			AT2G40350	11.1066	40.5962	1.87866	5.56643e-10	1.54196e-08			AT1G34340	270.831	333.83	0.300341	0.000859344	0.0189873			AT1G68130	104.038	183.956	0.82261	2.21764e-08	4.86416e-07			AT3G16450	467.027	389.399	-0.261488	0.00135816	0.0285609			AT3G62630	261.799	166.976	-0.649162	2.60436e-07	5.721e-06			AT2G47860	103.711
AT4G37450	329.806	213.981	-0.622665	9.29328e-11	2.57183e-09			AT2G28190	416.443	301.43	-0.467122	5.57655e-10	1.54326e-08			AT1G28670	259.106	330.363	0.349947	0.000870307	0.0192109			AT5G03760	513.555	324.888	-0.660071	2.2319e-08	4.89069e-07			AT1G53210	922.212	805.629	-0.194249	0.00136426	0.0285782			AT2G15790	204.286	97.8032	-1.06288	2.67158e-07	5.86297e-06			AT3G18900	62.7476
AT5G10695	103.222	194.211	0.9121	9.52998e-11	2.63478e-09			AT5G41810	191.409	293.214	0.614061	5.61122e-10	1.55135e-08			AT2G18560	124.128	84.6114	-0.546308	0.00087218	0.0192336			AT5G49990	109.419	219.141	1.00191	2.24824e-08	4.92174e-07			AT2G40230	60.1246	35.695	-0.756204	0.00136073	0.0285782			AT1G13600	21.8233	3.03746	-2.85074	2.71545e-07	5.95348e-06			AT1G14710	382.929
AT4G34060	41.3491	97.2065	1.23456	9.93793e-11	2.74491e-09			AT1G57990	388.529	592.569	0.608357	5.75412e-10	1.58778e-08			AT1G51840	110.633	64.201	-0.78344	0.000873772	0.0192501			AT3G07870	107.022	195.852	0.870347	2.26495e-08	4.95351e-07			AT4G25220	26.5095	54.6838	1.04146	0.00136403	0.0285782			AT3G60490	35.3315	10.2492	-1.78808	2.7424e-07	6.00676e-06			AT1G26570	59.9054
AT5G61670	274.853	394.431	0.520513	1.03559e-10	2.85759e-09			AT4G00780	477.846	356.182	-0.422767	5.75241e-10	1.58778e-08			AT4G34650	63.5629	35.3335	-0.847887	0.000878438	0.0193341			AT2G18328	88.1042	38.021	-1.21679	2.26873e-08	4.95698e-07			AT5G07560	17.0407	5.7654	-1.55825	0.00136222	0.0285782			AT1G65860	5.21793	34.1401	2.70638	2.75269e-07	6.02346e-06			AT1G73640	39.3635
AT4G28180	175.392	99.6188	-0.818584	1.0437e-10	2.87719e-09			AT4G16280	537.235	678.816	0.337642	5.85526e-10	1.61413e-08			AT2G44480	39.8117	17.4607	-1.19221	0.000881246	0.0193772			AT4G13180	228.299	98.6156	-1.20973	2.27255e-08	4.96053e-07			AT1G04463	3.26768	12.5068	1.97916	0.00137807	0.0288397			AT5G52330	10.7635	38.9731	1.84074	2.81977e-07	6.1643e-06			AT3G11170	598.595
AT2G39250	65.1278	125.443	0.946769	1.04785e-10	2.88583e-09			AT5G48650	72.5525	137.311	0.919806	5.90107e-10	1.62519e-08			AT1G73120	26.2083	75.6348	1.52767	0.000883652	0.0194114			AT2G43570	90.8092	34.1015	-1.41572	2.28103e-08	4.97423e-07			AT3G11930	311.233	250.766	-0.310455	0.00138182	0.0288623			AT5G17350	11.8086	100.933	3.09575	2.83368e-07	6.18873e-06			AT3G49570	78.4304
AT3G27925	514.99	663.054	0.363947	1.05502e-10	2.90277e-09			AT4G37540	353.889	254.017	-0.477983	6.00063e-10	1.65101e-08			AT2G39350	176.522	119.451	-0.562578	0.00089547	0.019652			AT1G34370	307.283	448.315	0.544162	2.28604e-08	4.98034e-07			AT5G65780	268.277	219.992	-0.284477	0.00138056	0.0288623			AT4G26850	168.231	298.424	0.823324	2.84119e-07	6.19915e-06			AT3G53380	127.427
AT1G18330	33.0417	88.3508	1.41829	1.06725e-10	2.93077e-09			AT1G09210	631.93	783.828	0.31023	6.04907e-10	1.66223e-08			AT4G21940	37.6313	18.6001	-1.01566	0.000898078	0.0196902			AT1G74450	87.9285	216.949	1.3019	2.31571e-08	5.04012e-07			AT5G19230	135.353	185.946	0.459302	0.00138398	0.0288727			AT2G32230	222.857	336.366	0.591486	2.85194e-07	6.21663e-06			AT5G46410	207.109
AT5G27610	161.727	252.671	0.641656	1.06718e-10	2.93077e-09			AT3G09440	539.373	831.473	0.624159	6.06844e-10	1.66223e-08			AT1G19670	191.975	107.203	-0.840416	0.00089973	0.0197075			AT3G29035	99.8025	51.6674	-0.94882	2.33952e-08	5.0851e-07			AT5G57180	213.506	155.056	-0.463702	0.00138499	0.0288727			AT2G22850	27.8439	5.29655	-2.38209	2.89561e-07	6.30576e-06			AT5G64300	382.001
AT4G36190	410.436	533.108	0.378014	1.09339e-10	2.99968e-09			AT3G62280	52.1064	17.633	-1.56257	6.06761e-10	1.66223e-08			AT1G76530	29.7885	11.4801	-1.3814	0.000903304	0.0197477			AT4G37320	100.81	40.7719	-1.30754	2.34088e-08	5.0851e-07			AT4G18910	80.1152	109.653	0.454919	0.00139376	0.0290277			AT2G37420	87.5966	179.388	1.03209	2.91818e-07	6.3488e-06			AT3G56330	57.4031
AT5G14650	32.1675	4.01701	-3.00034	1.10588e-10	3.03101e-09			AT4G10930	418.99	549.169	0.390266	6.06477e-10	1.66223e-08			AT5G54148	13.6114	2.41629	-2.50105	0.000902787	0.0197477			AT1G60270	140.621	52.4099	-1.42373	2.38751e-08	5.18143e-07			AT1G08310	18.615	43.0349	1.21419	0.00139894	0.0291076			AT4G04630	93.1304	47.9357	-0.949693	2.98569e-07	6.48943e-06			AT5G25475	66.1422
AT2G41120	84.1389	150.58	0.840076	1.11912e-10	3.06437e-09			AT5G56860	353.15	241.697	-0.545888	6.07055e-10	1.66223e-08			AT4G38210	51.0068	28.9516	-0.814808	0.0009148	0.0199799			AT3G13730	102.053	50.9183	-1.00332	2.41107e-08	5.22753e-07			AT1G01260	165.548	122.163	-0.439031	0.00140384	0.0291815			AT5G44120	7.49698	234.222	4.95656	2.99396e-07	6.50117e-06			AT5G05290	0.486774
[truncated: 67,197 more rows]
[truncated: 22 more columns]
