# Supplementary material for: The characterization of Mediator 12 and 13 as conditional positive gene regulators in Arabidopsis
Source: Nat Commun. 2020 Jun 3;11:2798. doi: 10.1038/s41467-020-16651-5 (PMC7271234; doi:10.1038/s41467-020-16651-5)
Supplement: Supplementary file 5 — Supplementary Dataset 2 [file 41467_2020_16651_MOESM5_ESM.xlsx]

## Sheet: Sheet1
Genes showing >1.5 fold expression change (FDR<0.05) in mutant comparing to wild-type, and corresponding control. Differentially regulated TEs are not included.
med12 down-regulated	control		med12 up-regulated	control		med13 down-regulated	control		med13 up-regulated	control
AT4G00450	AT1G18100		AT1G22770	AT4G30070		AT5G25980	AT4G15150		AT1G22770	AT1G05123
AT4G08300	AT5G07330		AT1G36370	AT5G53700		AT4G08300	AT1G04920		AT5G02810	AT2G28440
AT3G55500	AT3G52630		AT3G27690	AT4G26730		AT3G55500	AT5G60260		AT3G59060	AT2G37370
AT2G28780	AT5G64510		AT5G02810	AT1G67020		AT2G28780	AT5G28230		AT3G27690	AT1G18430
AT4G23060	AT3G14550		AT2G29650	AT1G31430		AT2G15080	AT5G37750		AT1G15830	AT5G01775
AT1G55850	AT2G39120		AT1G44446	AT3G62050		AT1G05560	AT1G09253		AT1G44446	AT5G52220
AT5G62670	AT3G09745		AT3G59060	AT1G52120		AT4G28940	AT3G05390		AT2G05070	AT3G28620
AT2G43900	AT1G63245		AT2G05070	AT4G16750		AT1G54660	AT2G32885		AT3G02620	AT1G49005
AT2G15080	AT1G52855		AT1G06040	AT1G22260		AT4G34138	AT4G24260		AT3G54500	AT5G27870
AT1G54660	AT1G01350		AT2G05100	AT2G11990		AT1G66100	AT5G63090		AT5G24280	AT3G13900
AT4G34138	AT2G41515		AT3G54500	AT5G66270		AT1G78340	AT1G04840		AT1G06040	AT4G17760
AT1G66100	AT1G59780		AT1G11070	AT1G12150		AT2G15490	AT1G63090		AT5G10140	AT2G46300
AT4G19420	AT5G48850		AT5G64840	AT4G35660		AT1G55850	AT4G08940		AT2G05100	AT2G16019
AT5G09760	AT4G33560		AT4G21990	AT4G34780		AT3G28740	AT4G05220		AT1G11070	AT3G44805
AT1G31350	AT3G04615		AT4G10770	AT3G27070		AT4G37410	AT5G47470		AT2G43010	AT5G35770
AT1G78340	AT4G27595		AT3G47960	AT2G41230		AT5G38020	AT5G41763		AT2G39210	AT1G07707
AT5G33370	AT4G32540		AT5G67030	AT5G05365		AT1G45201	AT1G14780		AT3G17040	AT5G63340
AT5G25980	AT2G18120		AT3G21670	AT3G17280		AT1G79410	AT1G20657		AT5G24160	AT3G11640
AT5G65970	AT3G58430		AT5G35970	AT1G78390		AT5G09760	AT1G03700		AT3G53230	AT5G07571
AT1G09090	AT3G01070		AT5G57660	AT5G49138		AT4G15760	AT2G03010		AT5G64510	AT1G77138
AT5G67385	AT3G52130		AT5G24280	AT2G37820		AT2G05440	AT5G56840		AT2G02810	AT4G25920
AT1G78970	AT1G56240		AT2G40460	AT5G24070		AT4G01070	AT2G18230		AT5G57660	AT4G39930
AT1G30410	AT1G08043		AT4G23180	AT3G13540		AT3G28345	AT5G07380		AT1G27730	AT1G08005
AT1G02620	AT1G18410		AT4G03400	AT3G02435		AT1G54340	AT5G05425		AT2G29650	AT1G31720
AT1G78270	AT4G01790		AT5G02180	AT5G41761		AT3G14940	AT3G52520		AT3G57880	AT1G14100
AT5G52070	AT1G74150		AT1G75280	AT5G38743		AT4G34950	AT3G02160		AT1G14580	AT5G60440
AT1G13640	AT1G63960		AT1G27730	AT5G09430		AT1G17180	AT1G62760		AT5G64840	AT1G08753
AT5G26270	AT2G18969		AT1G28610	AT5G03115		AT5G10230	AT1G66050		AT1G73540	AT3G08755
AT3G19850	AT5G49190		AT2G39210	AT5G59340		AT4G12290	AT3G07120		AT2G35060	AT3G07522
AT5G25280	AT1G48120		AT2G06050	AT4G10350		AT3G45160	AT1G73965		AT5G60100	AT4G16460
AT4G28940	AT1G30370		AT1G73540	AT4G09100		AT1G18140	AT2G19530		AT4G23180	AT5G51490
AT3G20810	AT1G20680		AT1G62180	AT3G44440		AT3G25190	AT1G26360		AT5G06980	AT5G24655
AT4G01390	AT2G34960		AT5G24160	AT4G38140		AT1G77450	AT5G61610		AT1G14360	AT3G50030
AT3G62740	AT4G19865		AT4G27260	AT3G21800		AT1G69760	AT2G19960		AT2G28860	AT5G65030
AT3G25890	AT3G27270		AT3G11670	AT1G02310		AT1G78970	AT1G04977		AT4G10770	AT3G01760
AT2G39570	AT1G04513		AT3G02620	AT3G15440		AT5G49730	AT2G25625		AT1G71528	AT2G23960
AT2G26980	AT1G77765		AT4G08870	AT2G10625		AT5G10180	AT2G21590		AT2G25140	AT5G45320
AT1G18970	AT3G05390		AT2G43010	AT3G01675		AT4G23060	AT2G33880		AT5G06310	AT4G02370
AT3G28345	AT5G39660		AT5G46470	AT5G59895		AT1G30410	AT2G10930		AT3G29810	AT4G37060
AT3G53100	AT2G34220		AT5G61290	AT4G08805		AT5G62360	AT4G39364		AT4G27310	AT4G19560
AT1G18140	AT5G43660		AT1G18300	AT5G59360		AT2G29490	AT5G38790		AT5G35970	AT5G07525
AT3G22800	AT2G31370		AT4G36220	AT5G19890		AT5G22860	AT2G16260		AT4G24340	AT2G16310
AT5G57760	AT3G05980		AT2G35260	AT2G44390		AT1G10060	AT2G24720		AT5G45820	AT2G38210
AT1G79410	AT4G24150		AT4G24570	AT4G10465		AT5G20830	AT1G03935		AT5G61270	AT3G60470
AT5G03700	AT3G46720		AT1G66980	AT4G22214		AT2G43900	AT2G34340		AT4G08870	AT3G02590
AT5G07240	AT3G45960		AT1G42540	AT1G74080		AT4G23700	AT3G44700		AT4G24570	AT2G47810
AT2G06845	AT1G67080		AT5G61270	AT1G07430		AT3G01260	AT5G12870		AT1G52290	AT4G17990
AT1G51830	AT3G49580		AT4G04850	AT3G46800		AT5G24090	AT2G22750		AT5G52640	AT1G66700
AT2G23690	AT5G36130		AT5G24470	AT1G06273		AT1G51830	AT1G14090		AT1G75280	AT3G22510
AT5G24090	AT3G24840		AT3G47500	AT5G38270		AT3G53100	AT1G35910		AT5G39530	AT1G04073
AT5G28080	AT3G19184		AT1G73600	AT1G76470		AT1G09090	AT2G43630		AT5G46470	AT3G11773
AT5G38020	AT1G64310		AT3G12520	AT5G36970		AT5G62670	AT5G16640		AT1G18300	AT1G61440
AT3G25190	AT4G13260		AT5G45820	AT3G02380		AT4G13180	AT4G10950		AT5G02180	AT4G34139
AT4G40070	AT2G44460		AT3G51450	AT3G20520		AT3G46490	AT1G75000		AT3G21670	AT1G61270
AT1G73260	AT1G80100		AT4G27310	AT4G23590		AT2G21140	AT5G52600		AT4G27460	AT1G09893
AT1G62770	AT1G05730		AT5G06980	AT5G38790		AT5G48070	AT3G03820		AT2G20250	AT3G15050
AT3G45700	AT2G31830		AT2G43120	AT3G07635		AT1G12200	AT2G19440		AT1G34180	AT3G57500
AT1G17180	AT5G66658		AT4G27710	AT1G74929		AT1G69870	AT3G62510		AT1G80570	AT3G44710
AT5G56860	AT2G43040		AT1G64900	AT4G13000		AT4G11320	AT5G43196		AT2G40520	AT4G29340
AT4G37730	AT1G19200		AT3G17040	AT1G50080		AT1G64780	AT1G13520		AT4G13330	AT1G73040
AT3G45160	AT4G00975		AT1G74930	AT1G14490		AT1G63420	AT1G54530		AT1G14090	AT5G02885
AT3G07870	AT1G18960		AT2G28860	AT1G06053		AT4G19420	AT1G55865		AT4G16745	AT3G14395
AT1G26250	AT5G55950		AT4G11280	AT5G46350		AT3G05640	AT5G02200		AT1G62290	AT3G62450
AT2G46630	AT4G17680		AT4G20820	AT1G27890		AT1G18970	AT4G13420		AT5G39660	AT5G27130
AT5G41920	AT5G12920		AT1G68830	AT4G17350		AT3G62740	AT2G43570		AT4G27654	AT5G28030
AT4G38950	AT1G04635		AT5G53450	AT3G59620		AT1G31690	AT2G18550		AT4G15160	AT4G23590
AT5G04310	AT1G77730		AT1G49780	AT3G15050		AT1G29395	AT1G44740		AT4G29780	AT5G18740
AT4G14060	AT5G50940		AT5G17350	AT1G06243		AT2G44130	AT5G57200		AT4G17250	AT4G15320
AT1G63420	AT5G66607		AT4G29780	AT1G06233		AT2G26980	AT2G22821		AT4G33120	AT3G02435
AT2G02010	AT3G46230		AT4G27654	AT5G49615		AT4G37730	AT4G33590		AT4G21326	AT5G03585
AT1G05810	AT3G60280		AT1G28130	AT4G32375		AT3G09270	AT4G39480		AT1G28610	AT1G46480
AT5G37260	AT2G09090		AT3G01060	AT2G09605		AT1G02620	AT4G27310		AT5G17350	AT2G40910
AT5G06530	AT2G03310		AT1G15830	AT1G44382		AT1G05700	AT1G52240		AT1G01920	AT4G23390
AT2G37180	AT5G37485		AT5G47240	AT5G13295		AT1G32450	AT5G53048		AT5G27360	AT4G33450
AT5G06930	AT1G70720		AT4G04610	AT1G06250		AT1G62770	AT5G40230		AT3G10720	AT1G12340
AT4G01070	AT4G36160		AT3G44480	AT1G63040		AT5G03700	AT3G10000		AT5G05290	AT4G31354
AT1G49130	AT5G56050		AT5G19240	AT1G16440		AT5G18840	AT4G13260		AT1G71990	AT2G42340
AT2G43050	AT3G54450		AT3G44670	AT4G28815		AT5G37990	AT5G04070		AT4G37850	AT5G13181
AT2G05812	AT5G05490		AT5G06320	AT2G09335		AT5G52450	AT1G62150		AT3G47500	AT1G01380
AT4G39070	AT5G27060		AT5G51190	AT5G65600		AT1G26920	AT1G74929		AT2G20560	AT4G19902
AT3G63380	AT1G05400		AT5G64170	AT1G19750		AT2G06845	AT1G13330		AT4G18210	AT4G01023
AT1G01340	AT1G65730		AT3G22740	AT2G22290		AT2G46630	AT5G05900		AT5G67030	AT3G20760
AT1G77450	AT2G46495		AT1G66500	AT5G24920		AT2G18800	AT3G03475		AT1G57800	AT1G70130
AT5G16720	AT4G09490		AT1G76360	AT3G60570		AT5G57760	AT1G55365		AT1G25250	AT1G33730
AT1G15670	AT1G77138		AT5G60100	AT1G63710		AT1G08430	AT3G52420		AT3G16030	AT2G36985
AT3G49950	AT4G13800		AT5G49630	AT2G39230		AT5G33370	AT3G62100		AT2G43120	AT4G07675
AT3G43270	AT4G08040		AT1G08310	AT4G08775		AT5G65970	AT3G12070		AT1G73300	AT1G72860
AT4G26150	AT3G44860		AT2G23840	AT5G08715		AT3G48390	AT4G00960		AT1G06350	AT3G02695
AT3G61210	AT1G18400		AT2G26530	AT1G69240		AT1G77690	AT5G53660		AT3G07980	AT4G29470
AT5G65683	AT4G23205		AT5G24150	AT3G53232		AT1G12570	AT4G39930		AT1G74930	AT3G10150
AT5G65390	AT4G09432		AT4G16880	AT1G19790		AT2G02010	AT5G51520		AT2G35300	AT5G09295
AT5G10230	AT2G38250		AT2G45560	AT3G61840		AT3G49110	AT3G58120		AT1G31290	AT1G05753
AT3G30875	AT1G09155		AT4G24340	AT3G55720		AT4G14060	AT1G35270		AT3G02480	AT4G15710
AT2G21140	AT3G12460		AT1G75945	AT5G20640		AT2G44300	AT3G27270		AT1G66500	AT1G68390
AT1G32450	AT1G01560		AT5G39530	AT3G26512		AT1G13360	AT1G05090		AT3G47040	AT3G30805
AT5G48070	AT3G54160		AT4G24380	AT5G04238		AT2G43050	AT1G52530		AT3G56690	AT2G13570
AT4G25110	AT2G21510		AT3G19010	AT1G05273		AT5G63800	AT1G61460		AT4G11280	AT3G06475
AT3G24140	AT4G39480		AT1G31550	AT2G30670		AT1G12080	AT3G27355		AT4G25470	AT3G11150
AT3G48720	AT1G63930		AT1G31290	AT3G29791		AT4G17030	AT2G28085		AT2G40460	AT4G11310
AT1G17300	AT1G61760		AT3G26170	AT2G47950		AT1G35250	AT5G64667		AT1G49780	AT3G07705
AT1G11450	AT5G55410		AT3G10420	AT1G07897		AT4G00880	AT1G24620		AT2G40340	AT3G12960
AT1G16510	AT2G31985		AT1G13650	AT5G17680		AT4G33420	AT1G23700		AT5G44780	AT5G45540
AT1G66350	AT5G47530		AT4G22990	AT2G46192		AT5G35190	AT5G40630		AT3G12520	AT2G37000
AT3G05640	AT5G58360		AT2G40340	AT2G43830		AT2G28760	AT1G51670		AT2G32560	AT3G49630
AT4G15760	AT4G13000		AT3G15760	AT3G58193		AT4G04020	AT1G04380		AT4G26270	AT1G47930
AT1G05700	AT1G72520		AT3G44260	AT5G42410		AT1G62280	AT3G20935		AT3G08970	AT1G04123
AT4G08410	AT5G49330		AT2G32290	AT3G46170		AT1G77520	AT5G65600		AT3G20940	AT5G37450
AT3G16150	AT4G26055		AT2G38790	AT3G15357		AT2G33790	AT1G65680		AT2G23620	AT1G62000
AT5G14450	AT2G46735		AT5G43620	AT3G50290		AT1G11450	AT2G34450		AT3G49410	AT2G26692
AT2G25780	AT5G40180		AT5G27360	AT1G24735		AT3G16150	AT5G52120		AT4G18910	AT4G14640
AT5G54040	AT1G63400		AT1G52290	AT1G17800		AT3G59140	AT1G54160		AT4G27710	AT5G12340
AT1G61170	AT3G14070		AT1G04770	AT1G33870		AT5G07240	AT3G44695		AT3G47010	AT3G50580
AT2G15680	AT3G05715		AT3G57880	AT4G07965		AT3G59010	AT5G04690		AT5G40420	AT3G06425
AT1G79760	AT2G26520		AT1G07135	AT1G74453		AT2G44670	AT5G25451		AT4G36220	AT5G34795
AT1G23090	AT2G31945		AT5G20190	AT2G45243		AT1G01070	AT1G27720		AT4G12910	AT5G39870
AT1G21540	AT2G36540		AT1G20510	AT3G60972		AT1G17300	AT5G61400		AT5G24150	AT1G25097
AT2G08650	AT1G67148		AT4G18880	AT5G11930		AT3G26200	AT1G44890		AT5G43620	AT1G73140
AT5G66985	AT1G11190		AT1G32900	AT2G33100		AT1G54040	AT1G27610		AT1G76360	AT1G61575
AT3G01260	AT3G03700		AT2G20250	AT5G00780		AT4G02940	AT2G27690		AT2G18450	AT1G20520
AT3G15620	AT3G45060		AT5G10140	AT5G53870		AT4G38950	AT2G37100		AT5G51190	AT5G57980
AT3G49110	AT5G24150		AT4G25470	AT5G45150		AT3G02850	AT1G61550		AT1G71200	AT3G07635
AT2G33570	AT1G31310		AT5G20860	AT4G35680		AT5G50950	AT2G44700		AT1G05230	AT5G43540
AT1G60740	AT3G27440		AT2G14750	AT2G20616		AT3G22800	AT1G26680		AT1G14780	AT4G36230
AT3G60290	AT1G76870		AT1G18740	AT4G36560		AT3G55290	AT1G47610		AT3G44260	AT1G24485
AT1G29395	AT5G04660		AT2G35060	AT4G03600		AT5G28080	AT5G63540		AT4G03400	AT1G45616
AT5G49215	AT5G06480		AT1G73480	AT5G12960		AT1G79760	AT1G08753		AT1G72070	AT1G51440
AT1G10550	AT1G15085		AT2G40520	AT2G43930		AT3G26460	AT3G60660		AT1G55200	AT2G39240
AT2G18980	AT1G09880		AT2G11810	AT4G18692		AT5G44400	AT1G05370		AT5G64170	AT5G44578
AT5G28300	AT4G16515		AT4G13900	AT1G09573		AT4G06744	AT1G15630		AT5G26920	AT1G73160
AT4G36920	AT4G22950		AT5G26920	AT1G26870		AT3G02885	AT1G21340		AT4G08040	AT3G03515
AT4G08400	AT3G11640		AT3G29000	AT5G53660		AT5G43180	AT2G47780		AT5G62470	AT3G47342
AT3G48390	AT2G37440		AT5G62470	AT3G26110		AT1G14120	AT3G02445		AT1G73805	AT2G27690
AT5G52450	AT3G15720		AT5G48850	AT4G19191		AT3G45700	AT4G00220		AT4G23570	AT1G75360
AT2G07680	AT5G63090		AT5G39660	AT1G08937		AT4G25434	AT2G40340		AT5G24470	AT1G31200
AT4G29140	AT5G65070		AT1G72920	AT5G41300		AT1G57590	AT3G16610		AT3G43790	AT5G04795
AT2G21080	AT1G34490		AT4G27652	AT2G34390		AT1G68540	AT4G08315		AT4G27652	AT1G21860
AT1G69760	AT1G23100		AT4G23000	AT5G24900		AT4G35160	AT1G05770		AT2G43700	AT5G08495
AT1G11545	AT3G02430		AT2G40000	AT1G22810		AT5G13180	AT3G06120		AT2G15880	AT2G27440
AT4G16260	AT5G18230		AT3G02480	AT5G51920		AT5G13750	AT1G02970		AT5G02030	AT2G05945
AT5G47000	AT2G28650		AT4G10120	AT5G25950		AT1G51420	AT3G28500		AT3G26170	AT2G16575
AT3G53950	AT2G01175		AT1G72500	AT1G04997		AT1G26250	AT4G21380		AT4G02330	AT1G29460
AT1G13360	AT4G27270		AT1G19650	AT4G09770		AT1G66350	AT3G61930		AT4G30150	AT1G07270
AT3G14210	AT3G43110		AT1G25250	AT2G42440		AT4G08400	AT3G19040		AT3G26220	AT1G08973
AT4G37540	AT5G40405		AT2G41640	AT5G07570		AT5G39050	AT1G51880		AT5G03160	AT3G30305
AT2G40960	AT2G04690		AT4G33120	AT1G75590		AT5G66985	AT3G11110		AT5G06320	AT1G26870
AT1G12010	AT5G03495		AT3G48320	AT3G03585		AT3G14850	AT2G14510		AT1G07135	AT1G02980
AT1G15000	AT3G46880		AT3G04640	AT1G68550		AT2G44940	AT3G51660		AT1G32560	AT2G17890
AT3G59010	AT1G68360		AT3G14810	AT4G06985		AT4G01390	AT1G07795		AT4G25490	AT3G51680
AT1G15260	AT3G24500		AT3G10930	AT5G18910		AT3G29670	AT4G21940		AT1G42540	AT1G12669
AT3G23880	AT5G50915		AT3G02040	AT5G25755		AT3G30875	AT5G05160		AT2G02930	AT1G49620
AT1G31690	AT4G13210		AT5G61810	AT4G33800		AT2G18980	AT1G25460		AT5G25450	AT5G43530
AT2G05440	AT2G20250		AT5G37770	AT2G39240		AT2G07680	AT3G20600		AT1G69570	AT3G04800
AT5G10150	AT3G29410		AT4G23170	AT1G68120		AT3G51240	AT5G24352		AT1G64600	AT1G53708
AT5G54250	AT5G59070		AT5G01820	AT1G06933		AT2G08650	AT1G49700		AT2G38790	AT5G04855
AT5G38930	AT4G02420		AT4G34150	AT1G04570		AT4G25400	AT2G17330		AT4G36030	AT5G09275
AT5G66520	AT1G09932		AT4G19960	AT2G32780		AT2G39850	AT5G67050		AT4G22990	AT4G22495
AT4G32710	AT1G27110		AT5G64190	AT3G51680		AT3G43270	AT1G53330		AT1G04980	AT4G01230
AT3G46490	AT3G54060		AT4G25490	AT1G55710		AT4G13280	AT1G67365		AT4G12545	AT2G43600
AT1G58602	AT5G37240		AT1G62290	AT2G41440		AT5G13930	AT1G49910		AT1G45015	AT1G08457
AT2G05015	AT3G57062		AT4G17250	AT1G70260		AT3G14210	AT2G08455		AT2G42380	AT4G09420
AT4G13280	AT3G61300		AT1G14580	AT5G35926		AT1G01340	AT2G16580		AT2G20180	AT5G05280
AT2G36090	AT1G65484		AT2G31380	AT1G07473		AT1G21100	AT4G23930		AT3G54000	AT2G07515
AT4G00880	AT5G24660		AT3G05630	AT2G04037		AT3G48920	AT5G14840		AT2G14160	AT5G02140
AT5G61160	AT5G57770		AT5G22250	AT1G21320		AT2G23690	AT2G45070		AT5G51850	AT3G10750
AT5G40720	AT2G32885		AT2G35300	AT4G38905		AT5G06530	AT3G30120		AT1G59860	AT1G65680
AT1G30420	AT2G28330		AT1G07180	AT3G23740		AT2G05540	AT1G66690		AT2G43690	AT1G63930
AT3G49620	AT4G15210		AT1G74430	AT2G26040		AT1G74810	AT1G64320		AT1G28010	AT4G10850
AT3G32030	AT3G06600		AT4G09750	AT1G35610		AT4G05100	AT5G20045		AT2G06050	AT2G45650
AT5G47610	AT3G54940		AT4G11570	AT5G02510		AT4G08410	AT2G36500		AT5G57550	AT5G45810
AT1G56150	AT3G49668		AT4G16860	AT1G07423		AT1G13250	AT1G61230		AT3G59080	AT4G00120
AT1G20160	AT5G09730		AT3G23250	AT2G15590		AT2G25780	AT1G60190		AT5G49520	AT2G22760
AT1G22740	AT4G36808		AT5G24380	AT1G65240		AT1G14870	AT1G17240		AT1G16130	AT3G30730
AT1G62440	AT5G09585		AT4G13495	AT5G43370		AT3G50350	AT2G29995		AT5G22250	AT2G03830
AT1G21100	AT1G31290		AT1G73750	AT5G02575		AT5G47000	AT1G04660		AT5G20860	AT4G22900
AT1G08230	AT3G05320		AT5G05290	AT5G34832		AT1G21540	AT4G32280		AT1G53180	AT3G14700
AT1G01420	AT1G51190		AT5G57610	AT1G27565		AT2G44480	AT1G48390		AT1G48130	AT5G63820
AT1G77690	AT3G56260		AT4G13010	AT5G39100		AT4G15450	AT5G25790		AT5G12840	AT5G43290
AT3G26200	AT2G35035		AT1G68050	AT4G06285		AT1G28710	AT5G46915		AT2G30480	AT4G01630
AT5G27890	AT2G35980		AT2G01180	AT3G16280		AT2G43590	AT3G08165		AT5G07650	AT2G28770
AT1G53990	AT1G06573		AT1G24148	AT3G29639		AT2G41800	AT1G08697		AT5G61290	AT5G54400
AT3G25900	AT5G16860		AT1G74210	AT5G47130		AT2G21100	AT4G25410		AT3G25990	AT1G78030
AT2G40390	AT1G06050		AT3G47040	AT3G08115		AT1G01600	AT3G62499		AT5G55410	AT5G45860
AT1G62280	AT1G12070		AT2G31880	AT3G61250		AT2G41480	AT5G36270		AT4G27657	AT1G09363
AT2G14580	AT3G55220		AT3G54830	AT1G23201		AT5G01600	AT1G26218		AT3G14810	AT5G36110
AT2G47560	AT3G51380		AT3G59080	AT1G05937		AT3G21250	AT1G06310		AT3G53210	AT3G46650
AT3G14850	AT5G17780		AT5G62430	AT3G01495		AT1G60740	AT4G25980		AT5G62430	AT1G75300
AT4G22520	AT1G65910		AT4G14680	AT1G62085		AT1G20160	AT2G44735		AT4G40000	AT2G31590
AT2G15490	AT2G32030		AT2G39650	AT2G04145		AT2G18570	AT4G28703		AT1G21520	AT4G00210
AT4G15480	AT2G08665		AT3G56880	AT5G26070		AT5G61660	AT3G28310		AT1G07615	AT2G45500
AT5G22890	AT5G62040		AT4G39940	AT4G14730		AT4G36920	AT1G51380		AT1G15440	AT4G07995
AT3G50010	AT3G18530		AT5G42650	AT1G29071		AT3G48720	AT4G02005		AT4G21020	AT3G12060
AT1G14280	AT3G49420		AT3G54000	AT5G59845		AT3G43670	AT1G77570		AT3G26230	AT3G22820
AT3G61198	AT2G19780		AT2G22190	AT5G02220		AT1G08230	AT1G60787		AT3G56900	AT2G05185
AT5G20830	AT1G51380		AT5G40420	AT3G12510		AT1G27940	AT2G29120		AT1G18740	AT3G50825
AT3G49760	AT1G48698		AT1G16730	AT4G27250		AT3G61210	AT4G07190		AT2G35290	AT5G64690
AT3G59340	AT3G04320		AT5G26340	AT1G20320		AT2G35380	AT5G11590		AT5G42580	AT5G49620
AT5G12170	AT1G55430		AT5G20150	AT2G22860		AT4G26255	AT2G39375		AT1G74150	AT1G74456
AT1G69880	AT1G24405		AT4G37850	AT4G29600		AT1G60470	AT1G20680		AT4G27280	AT1G73965
AT2G09665	AT1G19790		AT4G08040	AT2G24310		AT3G49620	AT1G61795		AT3G51450	AT2G43580
AT2G28760	AT1G13635		AT1G23710	AT4G18150		AT4G16260	AT3G06570		AT1G35660	AT5G07780
AT4G33420	AT3G06490		AT3G05400	AT3G14710		AT4G17340	AT4G24380		AT2G17040	AT1G08903
AT4G05100	AT1G67620		AT5G52750	AT4G08355		AT5G65010	AT1G29200		AT3G55090	AT3G05105
AT3G14680	AT1G31900		AT1G61380	AT2G16310		AT4G01440	AT2G02750		AT1G16730	AT1G17540
AT2G47930	AT1G72720		AT5G27420	AT4G06415		AT2G35960	AT1G69290		AT3G17520	AT3G15750
AT3G61160	AT1G30140		AT5G39670	AT2G06475		AT2G40390	AT5G64510		AT5G41750	AT2G02620
AT5G64110	AT5G24960		AT3G55980	AT5G04355		AT4G15440	AT1G75620		AT1G10920	AT3G43710
AT1G63710	AT2G27430		AT1G64970	AT2G37560		AT4G15480	AT2G35658		AT3G25670	AT3G56220
AT1G07260	AT3G20460		AT5G41750	AT1G79330		AT3G50340	AT4G14548		AT5G57320	AT4G01380
AT2G18570	AT1G49952		AT2G28500	AT1G21065		AT3G50010	AT1G66700		AT3G23410	AT4G34810
AT4G17070	AT4G32430		AT1G28600	AT3G59270		AT3G45070	AT4G25310		AT5G37770	AT4G22660
AT3G63120	AT5G54720		AT5G63380	AT5G06155		AT2G22920	AT5G02080		AT5G05965	AT1G68350
AT4G23496	AT1G16120		AT5G66070	AT1G64618		AT3G21760	AT5G60250		AT3G10450	AT1G50580
AT2G32860	AT1G31983		AT2G29320	AT5G01295		AT2G01610	AT4G10500		AT1G73480	AT1G07877
AT2G48030	AT5G02640		AT1G76650	AT1G22290		AT1G67030	AT5G65850		AT4G21120	AT1G05287
AT1G61810	AT1G80090		AT3G56710	AT3G50505		AT4G37560	AT2G31860		AT1G13810	AT1G64320
AT3G55290	AT2G41342		AT1G21520	AT5G21120		AT3G63380	AT3G32040		AT3G47960	AT5G26730
AT3G45070	AT3G18950		AT1G74100	AT3G07725		AT5G04310	AT1G29020		AT1G05310	AT3G28960
AT5G14090	AT5G22240		AT5G59130	AT1G09467		AT2G01900	AT3G22670		AT4G24380	AT4G37990
AT3G23800	AT5G11540		AT1G73010	AT1G04880		AT2G30140	AT4G23205		AT3G21720	AT2G47670
AT2G40480	AT1G07270		AT1G62430	AT1G78360		AT5G63660	AT2G28500		AT2G40000	AT1G80660
AT3G11690	AT4G16510		AT2G36220	AT4G13690		AT3G63120	AT3G49970		AT2G26530	AT3G26125
AT2G02680	AT4G35685		AT5G49520	AT5G49152		AT3G17070	AT5G41850		AT2G28490	AT2G28700
AT1G35250	AT4G22960		AT4G19170	AT1G29590		AT4G34135	AT1G17260		AT3G10930	AT5G44210
AT4G26255	AT5G07780		AT3G11020	AT1G52770		AT3G25900	AT5G41860		AT1G56440	AT5G22610
AT4G29340	AT2G35658		AT4G18910	AT3G25060		AT5G40720	AT3G49142		AT1G24400	AT2G32190
AT1G08430	AT4G22110		AT2G42380	AT3G11260		AT5G61160	AT2G22200		AT1G73190	AT5G64905
AT1G47270	AT3G58500		AT3G48350	AT5G06400		AT2G05015	AT3G57062		AT3G11670	AT5G07145
AT5G59330	AT1G26330		AT5G59550	AT2G31250		AT4G23600	AT5G38780		AT3G44720	AT1G49530
AT5G43180	AT3G01670		AT1G57800	AT3G04300		AT4G22520	AT5G24920		AT5G07330	AT1G43997
AT5G01215	AT2G38920		AT5G59820	AT5G44330		AT2G47560	AT1G02420		AT1G31550	AT1G20180
AT4G01140	AT1G49780		AT2G43920	AT1G09453		AT4G30650	AT3G14880		AT2G33051	AT2G13126
AT4G22517	AT4G14490		AT1G09070	AT5G05705		AT2G40480	AT5G15190		AT1G68050	AT1G61110
AT1G10060	AT3G52740		AT4G34250	AT2G44000		AT2G47880	AT5G66455		AT1G76720	AT1G03010
AT3G25570	AT4G34650		AT3G49580	AT4G34420		AT4G14940	AT1G06537		AT3G15760	AT5G14870
AT4G30610	AT1G09610		AT3G23410	AT3G24340		AT4G00910	AT5G56700		AT2G41640	AT1G23160
AT1G13250	AT4G22280		AT5G01180	AT2G01580		AT1G15260	AT4G30570		AT2G41010	AT1G03165
AT1G51420	AT2G46040		AT5G35735	AT3G62499		AT5G60780	AT4G13505		AT3G14200	AT1G18290
AT4G02100	AT2G27220		AT4G27280	AT1G63105		AT4G08570	AT3G56710		AT1G16110	AT1G43980
AT5G03120	AT1G58037		AT3G51660	AT1G48698		AT1G14730	AT5G25640		AT2G21430	AT1G65130
AT4G27900	AT4G12850		AT1G14250	AT4G07855		AT1G61810	AT5G44582		AT2G22240	AT1G19160
AT5G25970	AT4G14650		AT5G24155	AT3G58820		AT4G40010	AT5G46370		AT1G44890	AT5G25755
AT3G18170	AT4G23720		AT2G42750	AT5G54530		AT3G18170	AT4G19590		AT4G18880	AT5G03360
AT4G06744	AT4G14548		AT1G29690	AT3G03675		AT4G33550	AT2G18150		AT3G53830	AT1G06717
AT4G04221	AT4G17915		AT1G76960	AT5G44620		AT5G37260	AT1G65850		AT4G15990	AT3G10820
AT5G64572	AT1G25211		AT1G11410	AT1G10875		AT1G24260	AT5G65800		AT4G23190	AT4G07408
AT1G60750	AT1G51355		AT3G23570	AT5G39160		AT4G29190	AT2G42485		AT5G19300	AT5G26146
AT2G01900	AT2G25220		AT5G26220	AT1G10460		AT1G01420	AT1G18560		AT4G31620	AT5G50270
AT5G58480	AT5G57887		AT4G37760	AT1G75720		AT3G59340	AT5G17810		AT1G78750	AT3G57130
AT5G10410	AT3G02245		AT4G13575	AT4G20770		AT1G51840	AT2G31650		AT1G13800	AT3G48346
AT3G09270	AT3G56500		AT4G27657	AT1G06283		AT1G22440	AT2G41130		AT2G01180	AT3G06690
AT3G14770	AT1G06033		AT5G24120	AT5G09395		AT1G02850	AT1G79915		AT1G56540	AT3G63320
AT4G37560	AT3G19440		AT2G17040	AT5G07760		AT1G04110	AT2G18000		AT1G73600	AT3G50150
AT1G33055	AT1G77440		AT3G20940	AT1G50400		AT3G54260	AT2G34670		AT1G76650	AT5G62320
AT1G23052	AT4G38830		AT2G30020	AT1G63140		AT1G30700	AT2G37510		AT4G05120	AT4G33560
AT5G44973	AT5G03270		AT3G19580	AT3G18510		AT1G59990	AT1G53340		AT5G57610	AT1G09410
AT4G29190	AT2G45023		AT3G17790	AT3G49850		AT1G13670	AT2G43465		AT1G67460	AT1G04047
AT4G24450	AT1G47890		AT2G41010	AT5G01345		AT3G63200	AT5G65980		AT3G24630	AT3G05260
AT4G13390	AT4G19975		AT3G20600	AT5G60840		AT3G49760	AT1G08857		AT5G20420	AT1G09421
AT2G29740	AT1G09027		AT5G04340	AT2G32720		AT4G22517	AT5G38730		AT2G43920	AT5G01732
AT2G35380	AT2G32940		AT5G53048	AT2G08915		AT4G18360	AT2G13420		AT5G17850	AT2G15310
AT1G30280	AT4G18470		AT4G18530	AT1G60750		AT4G16270	AT1G56540		AT3G11020	AT1G23110
AT5G38540	AT5G59400		AT1G48130	AT1G05783		AT5G06930	AT4G27480		AT2G19120	AT4G00260
AT5G35190	AT3G48790		AT1G17710	AT2G22821		AT5G38930	AT4G15670		AT3G22460	AT5G53390
AT3G20110	AT5G52290		AT1G43620	AT3G03975		AT1G69880	AT2G46970		AT1G31280	AT1G74830
AT2G41480	AT3G48580		AT3G07350	AT4G06165		AT5G22870	AT1G22990		AT5G14580	AT4G12490
AT1G01070	AT5G02350		AT3G15210	AT3G09275		AT3G19850	AT3G01940		AT1G03470	AT3G48020
AT2G29010	AT5G17260		AT1G58280	AT1G23200		AT4G19120	AT5G52547		AT1G23710	AT3G57587
AT2G06995	AT1G09600		AT2G23620	AT5G59670		AT5G38540	AT4G23770		AT5G59820	AT4G28420
AT5G47250	AT1G25240		AT5G44350	AT3G13500		AT3G60690	AT1G08070		AT3G56880	AT2G27120
AT2G44670	AT5G57450		AT1G73805	AT2G32770		AT5G67070	AT2G42865		AT1G18330	AT1G52240
AT3G18145	AT2G41970		AT3G46630	AT3G60490		AT3G24300	AT4G08770		AT3G19580	AT5G22145
AT5G15840	AT4G16745		AT1G45015	AT4G19902		AT2G14580	AT3G29639		AT2G01300	AT4G34510
AT2G02020	AT2G22821		AT2G02930	AT1G58848		AT4G39950	AT1G07897		AT1G03760	AT3G52561
AT2G46720	AT3G60870		AT3G16030	AT4G33020		AT1G62440	AT1G70885		AT4G18170	AT1G53620
AT4G17030	AT1G45616		AT3G26230	AT2G38830		AT2G41660	AT2G14660		AT3G44120	AT3G03260
AT2G45830	AT2G24430		AT1G68740	AT4G22960		AT4G35380	AT4G39410		AT1G61640	AT4G03450
AT4G35810	AT1G80110		AT2G29170	AT1G14420		AT3G10120	AT4G33467		AT3G48350	AT1G74110
AT4G12290	AT4G26050		AT1G73080	AT5G52080		AT1G67865	AT5G12360		AT3G07060	AT3G20900
AT2G41090	AT5G37070		AT5G55410	AT4G29550		AT1G78090	AT5G01660		AT1G64970	AT3G00980
AT4G14940	AT5G62990		AT2G33580	AT2G20870		AT3G14560	AT1G60110		AT5G06420	AT5G05340
AT2G42290	AT2G36790		AT2G22240	AT3G10510		AT4G28240	AT4G37170		AT5G64190	AT5G37800
AT2G26820	AT1G26590		AT5G04950	AT5G09965		AT2G27660	AT3G05445		AT2G32660	AT3G49700
AT3G50340	AT5G09800		AT1G70420	AT2G04038		AT2G26820	AT1G07120		AT1G61470	AT5G03115
AT1G12200	AT5G25010		AT1G61470	AT1G54110		AT5G10210	AT1G05990		AT1G35625	AT5G03495
AT1G56210	AT1G53635		AT4G38860	AT1G04907		AT5G44110	AT1G68862		AT1G65370	AT3G48240
AT5G18840	AT1G55420		AT4G17490	AT1G04453		AT3G14770	AT3G46480		AT3G29000	AT1G02952
AT2G42250	AT5G55110		AT1G20350	AT5G57420		AT2G37180	AT5G61070		AT2G36490	AT3G17110
AT4G16270	AT5G56780		AT1G62560	AT4G19050		AT4G29140	AT1G12775		AT1G32900	AT3G28360
AT2G05540	AT5G57200		AT5G47910	AT2G41810		AT3G29035	AT1G61470		AT3G24500	AT1G65490
AT3G61380	AT4G01925		AT1G32640	AT4G01080		AT1G07260	AT2G37555		AT3G48300	AT5G07810
AT5G06630	AT4G17670		AT2G30040	AT1G63380		AT4G22505	AT3G30122		AT5G01550	AT2G24870
AT2G42580	AT4G29660		AT3G26180	AT2G40710		AT1G77530	AT3G63060		AT5G19240	AT1G44542
AT1G01600	AT3G01330		AT1G34180	AT5G05900		AT2G39510	AT1G73770		AT5G23840	AT5G42567
AT5G42146	AT5G25250		AT1G26945	AT1G07460		AT4G27410	AT2G18670		AT2G24945	AT3G50140
AT4G25400	AT3G28500		AT3G55090	AT1G02460		AT1G01470	AT5G35927		AT2G36220	AT5G07572
AT4G38545	AT1G53625		AT1G75100	AT5G38820		AT5G37690	AT5G18050		AT3G04640	AT5G38710
AT4G37450	AT2G23180		AT1G59740	AT5G38096		AT1G02520	AT2G19582		AT5G51440	AT1G20080
AT4G28180	AT5G56970		AT3G61190	AT3G55510		AT5G38010	AT2G29460		AT4G02005	AT5G66817
AT5G14650	AT5G11300		AT3G44720	AT4G15660		AT4G10370	AT3G58150		AT3G12580	AT3G07105
AT3G07105	AT3G06320		AT2G17220	AT5G27889		AT4G40070	AT3G27940		AT4G34410	AT4G19095
AT3G60310	AT5G60630		AT5G64940	AT3G24535		AT5G21950	AT5G17150		AT2G20835	AT2G33100
AT3G05955	AT1G05640		AT5G05965	AT1G31200		AT5G64110	AT5G52900		AT1G53110	AT1G66030
AT1G24260	AT4G17470		AT4G23190	AT1G35537		AT3G61820	AT5G06770		AT1G34460	AT2G36610
AT4G22505	AT5G54970		AT1G17420	AT3G21460		AT1G06830	AT5G16940		AT2G27380	AT1G49250
AT3G17380	AT5G16340		AT3G17520	AT4G22110		AT3G58550	AT3G28580		AT3G54390	AT4G18450
AT5G60780	AT5G14410		AT4G22780	AT1G76530		AT4G18630	AT1G63230		AT5G39670	AT3G48180
AT1G14730	AT1G50950		AT3G54200	AT5G53880		AT1G12320	AT5G18020		AT3G23250	AT2G17442
AT1G12080	AT5G37440		AT3G49530	AT2G02580		AT5G06630	AT1G48700		AT3G20600	AT3G12585
AT2G19572	AT2G39330		AT1G65150	AT3G60010		AT2G32870	AT2G30942		AT1G16830	AT5G63480
AT4G01380	AT1G62010		AT3G56400	AT1G03320		AT2G28210	AT3G58875		AT1G02220	AT2G04450
AT4G01350	AT4G10650		AT5G27930	AT2G05330		AT2G35150	AT1G31990		AT4G29570	AT4G18690
AT3G50140	AT5G64910		AT4G12980	AT5G64530		AT5G04130	AT4G32990		AT4G37220	AT3G47220
AT1G12570	AT1G24270		AT3G46620	AT3G13420		AT1G63710	AT1G03980		AT1G65150	AT1G28160
AT4G15290	AT3G09730		AT1G18710	AT5G09750		AT3G24140	AT5G43155		AT3G56570	AT5G41471
AT3G53250	AT1G03180		AT2G35290	AT5G48050		AT2G47460	AT5G59740		AT1G72920	AT3G05240
AT4G13345	AT2G26770		AT1G51090	AT2G27610		AT1G12010	AT4G17785		AT5G27240	AT2G03740
AT2G04680	AT5G52860		AT1G71200	AT1G69050		AT3G17380	AT2G17036		AT1G20350	AT1G49880
AT1G75770	AT2G38100		AT3G25760	AT3G21780		AT3G20110	AT1G08173		AT1G57980	AT2G08685
AT4G38420	AT1G76780		AT4G33985	AT5G16640		AT5G62220	AT4G14490		AT1G05300	AT1G21510
AT5G61650	AT2G38320		AT1G51700	AT4G09260		AT1G60750	AT5G25580		AT1G74310	AT5G66631
AT1G51840	AT1G31200		AT4G35640	AT3G13590		AT1G67120	AT5G27889		AT3G61190	AT1G29071
AT4G14480	AT3G47050		AT4G34410	AT5G41640		AT2G42250	AT5G17830		AT3G07090	AT5G52800
AT1G49200	AT2G26700		AT3G44970	AT2G04500		AT3G25640	AT3G22100		AT2G30550	AT1G69825
AT5G65613	AT1G12100		AT5G50100	AT1G67210		AT5G25970	AT5G57770		AT5G56100	AT1G29195
AT2G44480	AT1G07128		AT4G02410	AT2G33350		AT3G44990	AT1G08290		AT1G24148	AT1G62920
AT1G16390	AT1G59640		AT5G52330	AT2G31590		AT5G08640	AT1G70420		AT3G04710	AT1G48870
AT4G10370	AT3G50150		AT3G54990	AT4G08625		AT4G28250	AT2G43375		AT5G09290	AT4G18990
AT3G02850	AT3G59700		AT2G05940	AT5G17570		AT3G47780	AT3G18070		AT2G05300	AT2G02250
AT1G62510	AT5G65609		AT4G33920	AT5G36960		AT4G04750	AT5G26790		AT4G15280	AT3G56891
AT5G03050	AT4G37225		AT2G38460	AT3G49380		AT1G67110	AT5G26730		AT5G01940	AT4G14149
AT2G23340	AT2G38060		AT3G44860	AT2G24370		AT4G30610	AT1G15002		AT1G02700	AT1G50270
AT5G55930	AT4G28720		AT5G52570	AT5G05340		AT3G06160	AT1G75360		AT5G01180	AT2G34180
AT2G18800	AT1G60030		AT4G13800	AT1G62920		AT5G11790	AT2G38480		AT4G28010	AT3G50110
AT5G58570	AT3G12070		AT1G73190	AT4G07940		AT3G53250	AT5G65890		AT3G56710	AT3G50845
AT1G04133	AT5G54310		AT1G53180	AT5G55370		AT1G78170	AT1G73120		AT3G54830	AT4G04260
AT2G48090	AT2G40715		AT3G08860	AT2G05655		AT1G72230	AT3G48580		AT1G64900	AT5G27020
AT1G02650	AT5G20635		AT1G70610	AT2G08440		AT3G53980	AT4G03500		AT5G52330	AT1G12672
AT5G53190	AT5G02570		AT1G28370	AT5G33340		AT5G59330	AT1G74088		AT5G62490	AT2G46840
AT1G69230	AT2G02630		AT4G12900	AT3G15800		AT1G15125	AT4G22550		AT3G55980	AT3G60140
AT1G68880	AT3G09910		AT4G36010	AT5G06420		AT2G28410	AT1G20350		AT4G07960	AT5G16920
AT3G15356	AT5G38610		AT1G72930	AT3G15251		AT5G44530	AT5G45320		AT5G39850	AT1G18230
AT1G54040	AT2G26270		AT5G42580	AT1G04380		AT4G32460	AT5G49120		AT5G46880	AT1G06873
AT4G17860	AT1G19830		AT2G25890	AT1G61080		AT4G35810	AT1G17380		AT4G33985	AT5G59720
AT4G35380	AT5G54030		AT4G13395	AT4G16350		AT1G30280	AT2G17430		AT5G64680	AT1G64455
AT3G46690	AT3G03530		AT4G31870	AT1G23580		AT4G21650	AT5G48980		AT5G11650	AT1G71740
AT4G16563	AT4G11720		AT4G12545	AT2G30760		AT1G12740	AT4G11350		AT5G52750	AT5G51105
AT2G13665	AT1G80450		AT1G17830	AT1G70450		AT3G21600	AT2G35585		AT1G66930	AT4G23560
AT2G40230	AT4G21550		AT3G25780	AT4G32950		AT5G39080	AT1G75945		AT5G04250	AT3G56550
AT5G39610	AT1G60989		AT1G56540	AT5G64667		AT1G30080	AT5G43210		AT3G56400	AT1G50745
AT3G48920	AT4G11521		AT3G03780	AT4G39410		AT5G55720	AT5G07700		AT2G21820	AT1G09155
AT5G54148	AT5G27740		AT3G51895	AT1G63055		AT2G16660	AT3G29635		AT2G32200	AT5G01595
AT3G25870	AT2G18620		AT5G11650	AT1G04500		AT3G60900	AT5G62420		AT2G35640	AT5G47740
AT2G34610	AT3G47220		AT5G06870	AT1G06148		AT5G45650	AT1G12300		AT1G28650	AT3G54530
AT5G49350	AT1G27360		AT4G13550	AT4G18320		AT2G36090	AT3G27630		AT5G18065	AT2G21700
AT3G60690	AT3G28660		AT4G12910	AT1G09860		AT2G18328	AT3G09162		AT5G45310	AT2G20540
AT1G72230	AT2G33640		AT2G37210	AT5G16170		AT2G05510	AT3G01065		AT5G56370	AT1G07547
AT4G36900	AT2G41050		AT2G23150	AT2G07698		AT2G29480	AT3G20730		AT2G33580	AT2G07669
AT5G60860	AT1G10540		AT5G38710	AT1G44090		AT3G25570	AT5G44005		AT2G25890	AT4G09649
AT2G44130	AT3G07900		AT1G35210	AT5G48100		AT3G29630	AT3G62570		AT1G35210	AT3G01485
AT1G70230	AT5G36270		AT1G06350	AT3G04205		AT5G10410	AT2G32940		AT1G65730	AT2G45360
AT3G29630	AT4G09920		AT1G32560	AT3G09555		AT4G23496	AT3G22740		AT3G58270	AT5G46085
AT2G44940	AT3G53830		AT5G42380	AT4G18980		AT1G32380	AT2G14090		AT5G42590	AT4G16240
AT2G18560	AT5G41850		AT5G24660	AT5G60350		AT5G25810	AT4G37680		AT3G26040	AT4G08295
AT1G06830	AT3G50280		AT2G27380	AT4G22560		AT5G44410	AT4G09110		AT1G53100	AT2G05600
AT3G30180	AT2G34185		AT5G45340	AT1G11540		AT5G54148	AT3G24982		AT2G26370	AT1G24068
AT5G38005	AT3G06740		AT5G12840	AT4G26020		AT4G29340	AT5G24206		AT2G37290	AT1G14470
AT5G23700	AT5G24310		AT1G19020	AT3G60286		AT3G13650	AT1G71910		AT5G42380	AT5G03270
AT5G21950	AT1G19020		AT2G35640	AT3G57640		AT5G12170	AT1G26590		AT3G61970	AT1G68200
AT3G04860	AT3G56030		AT4G04810	AT2G13680		AT4G22513	AT5G52800		AT5G01030	AT4G05010
AT5G52170	AT3G51680		AT1G24140	AT1G53708		AT5G44973	AT5G27440		AT5G25930	AT1G18990
AT2G28050	AT1G05835		AT5G51850	AT1G13150		AT2G25000	AT5G28010		AT5G08240	AT5G40645
AT2G43840	AT1G07410		AT2G18450	AT3G15250		AT3G18280	AT4G22020		AT3G61280	AT4G01360
AT2G31083	AT1G73480		AT4G21020	AT1G31460		AT1G06490	AT5G04330		AT1G60080	AT5G39471
AT3G23150	AT5G17980		AT4G23515	AT5G03020		AT5G52070	AT4G28290		AT5G44120	AT2G17590
AT1G62400	AT3G14560		AT2G46340	AT5G09980		AT1G11080	AT3G60580		AT5G27420	AT1G66950
AT3G61490	AT2G23410		AT3G50060	AT5G19170		AT2G42110	AT1G51402		AT3G24780	AT1G48580
AT5G64810	AT2G08655		AT2G28490	AT2G43860		AT5G05960	AT4G00850		AT2G17036	AT2G14920
AT2G25200	AT4G02810		AT1G66800	AT1G04295		AT4G37970	AT4G13920		AT4G18220	AT1G54280
AT2G45900	AT2G27610		AT2G01300	AT2G21188		AT2G12462	AT3G18880		AT5G42460	AT5G04690
AT4G22070	AT2G43700		AT2G38110	AT4G32090		AT4G38420	AT3G44770		AT2G21720	AT3G04445
AT1G19840	AT1G53340		AT1G76600	AT5G07610		AT3G45680	AT2G04380		AT2G18540	AT2G14660
AT2G37360	AT3G56620		AT5G23840	AT1G10770		AT3G63280	AT2G24350		AT2G29320	AT5G65080
AT5G38550	AT2G34400		AT1G47980	AT1G07300		AT2G16005	AT5G57390		AT2G22750	AT2G08440
AT5G25810	AT3G06180		AT4G18270	AT4G36820		AT5G14650	AT3G02480		AT5G52300	AT3G16300
AT1G15125	AT5G52870		AT5G52300	AT5G65130		AT5G45200	AT3G58980		AT5G42370	AT5G42230
AT1G06265	AT5G56080		AT2G29450	AT1G20570		AT3G32030	AT2G02880		AT5G41410	AT1G07683
AT1G49032	AT4G37660		AT1G69570	AT2G19990		AT1G65310	AT5G24205		AT5G39030	AT1G28715
AT4G04223	AT4G27470		AT2G36780	AT5G09730		AT3G23090	AT1G08050		AT5G25440	AT4G21745
AT3G50460	AT2G42760		AT1G56520	AT1G28470		AT4G24450	AT2G13910		AT5G46170	AT1G13430
AT4G31730	AT3G44590		AT1G11050	AT2G47820		AT1G68620	AT1G66650		AT5G47950	AT1G19394
AT5G08260	AT3G23260		AT4G36030	AT4G00070		AT4G37450	AT5G20850		AT5G66380	AT3G32160
AT3G21755	AT2G14660		AT1G71040	AT1G18230		AT4G01380	AT1G51480		AT3G18320	AT2G14620
AT3G14870	AT4G25240		AT1G59910	AT3G12955		AT5G22300	AT1G66540		AT5G05190	AT5G42655
AT3G12730	AT1G69280		AT1G08920	AT4G01060		AT2G33205	AT3G62730		AT4G13900	AT2G23270
AT5G54130	AT3G04800		AT4G16745	AT1G76430		AT1G01190	AT1G09794		AT4G11660	AT2G19660
AT3G10120	AT3G57160		AT1G57990	AT3G49410		AT2G37280	AT2G37370		AT2G39650	AT1G13540
AT3G28650	AT3G18773		AT1G73120	AT5G01560		AT5G40390	AT1G28650		AT5G60870	AT3G55490
AT4G22513	AT2G24160		AT2G38470	AT1G43980		AT2G15680	AT3G12170		AT4G21170	AT3G03495
AT1G31770	AT4G10270		AT5G16360	AT1G01380		AT5G54040	AT2G27800		AT4G31240	AT2G40250
AT5G03670	AT5G24420		AT3G21720	AT1G13550		AT2G02850	AT3G21680		AT5G24130	AT1G66040
AT4G16447	AT5G45090		AT3G56200	AT1G07417		AT4G31470	AT4G29170		AT4G05440	AT1G76952
AT1G19530	AT5G05340		AT2G43020	AT4G18860		AT2G23340	AT1G80880		AT3G45420	AT5G61800
AT1G54740	AT1G14185		AT5G62570	AT1G70130		AT1G43160	AT1G64563		AT4G34150	AT5G54148
AT4G19530	AT1G11940		AT5G41740	AT1G05400		AT4G11190	AT1G14530		AT4G23170	AT4G14368
AT3G21600	AT5G47330		AT1G59590	AT1G09400		AT5G48430	AT1G34520		AT1G76620	AT5G26790
AT4G04745	AT1G01380		AT4G25350	AT4G18335		AT4G28140	AT2G26810		AT1G16370	AT5G59510
AT5G03310	AT1G62370		AT5G17850	AT3G26750		AT1G79470	AT3G60280		AT4G23070	AT5G08020
AT2G05632	AT5G56720		AT5G62490	AT3G14025		AT1G13300	AT2G41150		AT3G24650	AT1G31790
AT1G62520	AT5G10700		AT2G46830	AT1G48095		AT3G25250	AT5G48485		AT1G26945	AT5G51810
AT1G11330	AT3G62260		AT1G24400	AT1G65630		AT4G04745	AT2G24800		AT1G53790	AT5G25790
AT3G25640	AT1G48640		AT2G21820	AT1G14600		AT2G04680	AT1G74930		AT5G44310	AT1G06420
AT3G63110	AT4G26830		AT4G26270	AT3G05995		AT2G34610	AT5G11570		AT5G01300	AT4G03540
AT3G02240	AT3G07530		AT2G16990	AT5G49010		AT5G67090	AT5G66631		AT2G35637	AT2G04852
AT4G00910	AT4G22305		AT5G07330	AT4G04025		AT2G46750	AT1G61750		AT2G26220	AT4G24890
AT1G55010	AT4G11655		AT5G17000	AT3G54930		AT3G46670	AT4G02660		AT1G08310	AT3G18510
AT5G03995	AT1G74000		AT1G02220	AT3G14780		AT3G05650	AT5G39000		AT1G78955	AT3G22670
AT1G11175	AT3G09035		AT5G51390	AT4G37682		AT1G04133	AT2G41010		AT1G04560	AT4G37685
AT3G29670	AT2G19410		AT3G02840	AT1G45229		AT5G53486	AT4G13190		AT5G52570	AT2G45780
AT4G27970	AT4G13870		AT4G08170	AT4G11780		AT5G25840	AT1G03545		AT1G29690	AT3G47030
AT4G09420	AT1G80760		AT2G46400	AT4G05095		AT2G34910	AT3G57910		AT1G80150	AT1G34490
AT1G61480	AT5G45940		AT1G70740	AT3G02010		AT2G28690	AT2G14247		AT1G24150	AT3G18720
AT1G78170	AT1G74088		AT1G16130	AT1G66780		AT1G01200	AT3G07195		AT1G07180	AT3G30885
AT1G72360	AT5G43820		AT1G48370	AT1G80330		AT5G03120	AT3G51540		AT4G13575	AT5G39230
AT1G19510	AT3G53690		AT4G27460	AT5G41830		AT3G14280	AT2G21770		AT4G16940	AT5G33399
AT3G29370	AT3G07490		AT1G03055	AT1G14500		AT4G27300	AT5G21080		AT2G40350	AT3G29190
AT5G18240	AT4G19690		AT2G32200	AT1G30850		AT3G15356	AT1G53980		AT5G41810	AT3G51238
AT3G01350	AT5G03110		AT3G26290	AT5G24318		AT4G22070	AT2G01150		AT1G57990	AT2G47520
AT4G15450	AT1G79450		AT2G42760	AT1G12490		AT1G49200	AT5G24200		AT5G48650	AT3G08185
AT4G36410	AT2G32235		AT3G55580	AT4G07960		AT2G21210	AT5G56620		AT3G09440	AT1G59640
AT2G45210	AT4G24660		AT1G80840	AT4G12400		AT3G62280	AT4G05525		AT5G45830	AT3G06630
AT4G39675	AT1G13630		AT1G05575	AT2G34185		AT5G47250	AT1G03120		AT2G21770	AT5G03965
AT1G32740	AT1G11320		AT1G48120	AT2G33240		AT4G39770	AT5G50990		AT4G34630	AT2G07870
AT1G62580	AT4G39580		AT3G15990	AT3G27860		AT1G31350	AT2G43140		AT5G16360	AT2G14800
AT4G04450	AT2G27775		AT3G17330	AT1G77870		AT3G43190	AT1G49832		AT1G02920	AT1G80980
AT4G40010	AT4G30830		AT4G18210	AT1G62930		AT4G04450	AT4G20325		AT2G41240	AT5G40410
AT1G52343	AT4G02005		AT5G11410	AT1G33102		AT2G42350	AT1G62720		AT1G58420	AT5G22560
AT5G01250	AT4G22900		AT1G67900	AT5G41540		AT3G21755	AT1G78290		AT1G08300	AT3G30214
AT1G64640	AT3G46930		AT2G21320	AT4G00416		AT5G63560	AT3G27860		AT2G28500	AT2G46990
AT2G15042	AT4G23770		AT2G25250	AT1G16635		AT5G50820	AT3G48185		AT1G78290	AT5G15600
AT5G50820	AT5G65230		AT5G57345	AT2G34500		AT3G52310	AT5G59732		AT2G23150	AT4G26680
AT3G60490	AT1G70550		AT5G48490	AT3G20557		AT5G38550	AT2G36540		AT2G16990	AT4G13890
AT3G21760	AT3G48020		AT3G54390	AT1G06450		AT2G02020	AT1G10790		AT1G47980	AT3G52670
AT5G39970	AT3G01065		AT1G24150	AT5G23270		AT1G54575	AT2G35270		AT5G12930	AT1G05440
AT1G75590	AT4G37240		AT5G41810	AT1G13050		AT1G24090	AT1G33280		AT3G54200	AT5G24960
AT4G15765	AT3G05570		AT2G32660	AT3G06600		AT2G43480	AT2G43120		AT5G39860	AT5G38070
AT1G02850	AT4G21200		AT5G39860	AT1G07937		AT2G43840	AT3G57760		AT1G18180	AT5G40550
AT3G02493	AT3G62780		AT5G40500	AT3G44769		AT5G23220	AT5G05330		AT2G21640	AT2G24010
AT1G51890	AT5G11190		AT3G10450	AT5G60910		AT5G49350	AT1G13910		AT4G18530	AT2G22270
AT4G30860	AT3G06435		AT2G08665	AT1G07943		AT1G35290	AT1G24330		AT5G58340	AT3G48130
AT1G04110	AT1G68030		AT5G48880	AT1G01453		AT2G29010	AT2G43700		AT3G58450	AT4G11040
AT2G27660	AT4G10090		AT1G26761	AT3G33205		AT4G37670	AT3G63010		AT2G36305	AT3G62430
AT5G62165	AT2G13600		AT5G59080	AT1G23520		AT1G51850	AT1G74490		AT4G19370	AT1G47920
AT5G53380	AT5G10510		AT3G57530	AT5G48540		AT2G37360	AT5G62170		AT2G31380	AT3G04420
AT5G66790	AT5G61800		AT4G17230	AT4G25430		AT1G08500	AT1G61280		AT1G63750	AT5G48780
AT2G28970	AT4G07400		AT5G36910	AT3G27900		AT1G79270	AT1G67210		AT3G50800	AT2G47540
AT4G24180	AT4G13195		AT2G32030	AT5G17360		AT3G19620	AT3G60700		AT2G32030	AT5G04000
AT3G50350	AT5G28030		AT5G61600	AT3G51400		AT5G10580	AT1G22110		AT3G44400	AT5G07570
AT1G75390	AT5G20450		AT4G12720	AT3G27920		AT5G08260	AT1G63820		AT5G36910	AT5G16453
AT3G18900	AT2G24490		AT1G64110	AT1G71000		AT5G54130	AT3G02380		AT3G11050	AT3G11870
AT2G25000	AT1G53633		AT1G11210	AT4G24420		AT4G36230	AT2G19980		AT3G56470	AT4G04025
AT1G30250	AT1G75090		AT3G08720	AT1G36922		AT2G31083	AT1G19790		AT1G65500	AT1G07743
AT4G11140	AT1G79890		AT1G58420	AT3G61880		AT2G46890	AT4G25010		AT3G25780	AT1G65250
AT5G22870	AT5G13790		AT2G22500	AT4G01240		AT5G24910	AT3G48346		AT3G20380	AT2G28105
AT1G43160	AT2G31085		AT5G21960	AT3G25970		AT4G24180	AT1G76470		AT4G28150	AT2G01610
AT4G04630	AT4G34360		AT5G42590	AT2G22390		AT1G63440	AT1G07490		AT3G50980	AT5G53980
AT2G16660	AT5G37570		AT4G23250	AT4G09780		AT1G14160	AT1G01760		AT4G13395	AT2G41610
AT2G41080	AT1G77350		AT5G20480	AT1G29720		AT5G44578	AT4G14140		AT3G60540	AT5G37793
AT4G15960	AT5G53200		AT4G23990	AT3G06970		AT2G18470	AT1G29300		AT1G07350	AT4G23310
AT3G58720	AT5G65030		AT5G25930	AT4G13820		AT3G61400	AT5G65120		AT4G28560	AT3G04854
AT1G02520	AT1G28370		AT4G11300	AT1G69990		AT2G36690	AT2G26010		AT4G22780	AT2G33380
AT3G53150	AT4G22230		AT4G18170	AT3G59068		AT4G13290	AT2G43000		AT4G31870	AT1G11303
AT5G49390	AT1G78930		AT5G03210	AT5G52390		AT4G29700	AT1G71750		AT1G12610	AT4G10510
AT1G63100	AT5G19020		AT4G26200	AT3G13432		AT5G61650	AT1G01700		AT5G45340	AT4G07285
AT1G68540	AT5G13330		AT5G64660	AT1G06923		AT3G05955	AT2G20495		AT4G23515	AT1G50930
AT5G24910	AT5G57220		AT4G31620	AT2G21610		AT1G62510	AT1G31485		AT3G05400	AT5G53045
AT5G67160	AT1G77410		AT3G26220	AT1G05347		AT4G15290	AT5G44910		AT1G65510	AT5G06820
AT2G01860	AT1G74420		AT4G25290	AT2G31230		AT1G68600	AT1G10750		AT4G19920	AT3G59260
AT2G44300	AT5G03440		AT2G40140	AT5G45530		AT1G61480	AT3G52820		AT1G34315	AT1G70885
AT3G04030	AT2G13910		AT1G72910	AT4G14170		AT3G23800	AT4G18501		AT4G26488	AT3G25855
AT3G05650	AT4G39363		AT5G47070	AT5G25250		AT3G61380	AT3G60050		AT5G58210	AT2G47870
AT3G02885	AT1G08670		AT1G23110	AT2G47270		AT3G28007	AT1G07270		AT1G24140	AT5G19151
AT4G38210	AT5G40330		AT2G44840	AT5G18250		AT4G17350	AT2G35730		AT2G30020	AT1G64160
AT5G54240	AT1G54840		AT1G12030	AT3G50420		AT4G17215	AT5G64490		AT1G72280	AT1G59510
AT2G28210	AT1G49910		AT1G64400	AT2G35075		AT2G21080	AT5G03550		AT4G15396	AT1G09467
AT5G42530	AT1G78955		AT4G27030	AT5G61400		AT3G23740	AT1G30960		AT5G51390	AT2G04145
AT1G44050	AT3G50470		AT4G15990	AT2G38510		AT2G38995	AT5G06510		AT1G56170	AT5G61260
AT1G12740	AT5G06330		AT1G32920	AT3G45330		AT1G77400	AT5G52290		AT1G17810	AT1G49370
AT3G22231	AT3G62450		AT1G67970	AT5G53200		AT2G37460	AT1G29230		AT5G41740	AT3G61810
AT5G67090	AT2G01580		AT1G02700	AT3G05355		AT1G75590	AT2G35980		AT5G57790	AT2G17140
AT1G03620	AT4G38340		AT3G18610	AT1G62262		AT5G39240	AT5G28262		AT4G28790	AT1G08070
AT3G17070	AT3G13780		AT1G09500	AT5G03515		AT4G22530	AT4G09500		AT1G02813	AT2G18000
AT5G18260	AT3G14610		AT1G28190	AT1G13410		AT3G51230	AT5G19110		AT3G15210	AT3G02725
AT5G65170	AT4G26145		AT5G01540	AT1G13310		AT2G16385	AT1G07300		AT5G06710	AT4G39720
AT1G16640	AT1G64625		AT5G44120	AT3G48630		AT3G60290	AT5G04190		AT1G01670	AT3G27027
AT1G78090	AT2G36026		AT1G16410	AT4G00163		AT2G48090	AT3G07725		AT1G11100	AT3G25060
AT1G54970	AT1G65120		AT4G20320	AT1G48740		AT3G50440	AT1G76960		AT1G65090	AT5G06250
AT1G14160	AT1G20480		AT3G45640	AT5G46770		AT4G39675	AT3G24810		AT1G20510	AT1G09027
AT4G23600	AT1G33030		AT3G62460	AT1G68765		AT3G01350	AT1G47395		AT3G02840	AT1G34560
AT2G44570	AT2G20080		AT4G27070	AT1G72240		AT5G64572	AT2G01505		AT2G29350	AT1G53130
AT1G11700	AT1G35515		AT3G05936	AT4G06225		AT5G53190	AT3G43440		AT5G21960	AT3G05335
AT5G04050	AT3G63220		AT1G16370	AT3G42850		AT1G14040	AT4G01925		AT5G09580	AT4G35290
AT1G64405	AT3G46650		AT3G49570	AT5G40970		AT3G61198	AT5G50020		AT3G54940	AT3G60160
AT3G04070	AT3G24200		AT2G21720	AT3G62320		AT5G04895	AT3G60140		AT1G65620	AT4G13600
AT3G62470	AT1G80890		AT2G47770	AT1G62760		AT1G74770	AT2G28560		AT3G55700	AT1G58430
AT2G23770	AT3G15357		AT2G36800	AT3G05155		AT5G03490	AT2G37670		AT2G38100	AT3G51325
AT5G23220	AT1G73810		AT4G14550	AT5G08150		AT2G28270	AT4G25900		AT5G66610	AT1G54773
AT3G58550	AT5G27730		AT5G39850	AT5G05810		AT1G33750	AT1G70170		AT2G26710	AT5G37210
AT2G41990	AT2G45890		AT2G26870	AT4G02170		AT2G22850	AT1G18290		AT3G02370	AT3G09400
AT5G04330	AT1G02270		AT4G32700	AT2G32100		AT3G18900	AT4G09550		AT4G01250	AT1G26530
AT5G67020	AT2G43570		AT5G41410	AT3G45080		AT1G61050	AT1G05420		AT2G25770	AT5G55340
AT2G39690	AT5G66830		AT3G58270	AT4G01533		AT5G14130	AT5G65160		AT5G11410	AT5G66455
AT3G29680	AT1G47760		AT5G01300	AT2G47300		AT1G30250	AT5G50740		AT3G61450	AT1G61450
AT1G12320	AT2G02750		AT5G24590	AT1G65480		AT5G47610	AT2G06200		AT4G23000	AT2G20710
AT1G75250	AT2G01190		AT2G26370	AT1G71930		AT3G22410	AT2G24540		AT5G44568	AT2G30400
AT5G63580	AT1G52550		AT3G53830	AT1G51355		AT1G62540	AT2G29710		AT1G58320	AT1G66920
AT1G22110	AT5G02910		AT5G54490	AT5G26720		AT1G62400	AT3G11050		AT5G58790	AT2G03380
AT1G08990	AT1G48260		AT5G53970	AT2G29280		AT4G17860	AT3G60286		AT1G16160	AT5G28280
AT2G16385	AT1G74350		AT5G44572	AT2G16385		AT4G01350	AT3G46760		AT5G01490	AT3G23210
AT2G22620	AT3G49330		AT3G43790	AT3G02465		AT4G13390	AT5G03780		AT1G74430	AT2G21220
AT4G25434	AT3G13910		AT2G21430	AT5G61120		AT3G23840	AT2G24945		AT5G04150	AT5G00765
AT5G50720	AT3G25990		AT4G27560	AT1G77340		AT5G62340	AT4G17098		AT5G49700	AT1G49225
AT2G32870	AT5G40190		AT4G31240	AT3G60100		AT2G04032	AT2G37030		AT4G19170	AT5G01070
AT5G43910	AT2G30930		AT2G35658	AT1G25220		AT1G20070	AT5G13900		AT3G02465	AT1G04425
AT5G19040	AT1G16825		AT4G21215	AT1G30282		AT4G31730	AT5G45990		AT5G67060	AT5G04845
AT5G20820	AT2G21830		AT5G20240	AT1G49000		AT2G28970	AT5G53830		AT1G75100	AT2G07629
AT2G34910	AT5G04895		AT3G19970	AT2G43465		AT1G24070	AT4G01920		AT4G35840	AT3G18530
AT5G37990	AT3G55660		AT1G70250	AT1G50659		AT1G76800	AT1G77131		AT5G51370	AT3G03280
AT1G55380	AT4G22758		AT1G65730	AT2G18938		AT3G28270	AT1G04273		AT5G50100	AT4G22110
AT5G02440	AT2G14820		AT4G02330	AT1G09753		AT5G03840	AT2G34080		AT2G15030	AT3G13404
AT1G33340	AT1G15080		AT1G80570	AT4G14690		AT5G03310	AT1G15760		AT2G21350	AT4G36830
AT4G28140	AT1G73640		AT4G35840	AT1G05650		AT2G02000	AT3G18715		AT3G11440	AT5G51310
AT3G10290	AT1G65250		AT2G20835	AT3G05740		AT2G42530	AT1G16120		AT3G53040	AT5G11990
AT2G27035	AT2G41170		AT3G09440	AT2G20520		AT4G11650	AT4G10390		AT4G21903	AT5G36000
AT3G25730	AT2G45180		AT1G19180	AT3G09680		AT1G62580	AT1G19980		AT1G30475	AT5G07322
AT5G57565	AT5G04610		AT1G58520	AT4G40100		AT5G05270	AT2G36770		AT4G17490	AT4G24700
AT3G28007	AT3G15800		AT2G40270	AT5G35067		AT4G30460	AT3G52460		AT2G29170	AT5G01760
AT4G21480	AT3G45020		AT1G74450	AT4G19590		AT3G50970	AT2G39330		AT4G19950	AT1G79220
AT3G43190	AT1G79580		AT1G45231	AT5G18150		AT4G28040	AT2G39445		AT5G66070	AT5G22870
AT5G40590	AT5G06310		AT3G47820	AT1G35290		AT4G35030	AT3G18915		AT5G59260	AT5G38730
AT2G37820	AT4G00335		AT3G23170	AT1G04647		AT4G32950	AT2G40435		AT1G19020	AT3G19310
AT3G22410	AT5G35110		AT2G18690	AT4G04790		AT2G30540	AT2G45135		AT1G15175	AT3G50350
AT2G21100	AT1G20570		AT4G21120	AT4G22020		AT4G25630	AT1G29740		AT2G19900	AT1G71140
AT5G46890	AT1G49620		AT3G50800	AT1G22490		AT5G67160	AT3G45130		AT1G31920	AT1G05990
AT5G11550	AT2G21185		AT5G10695	AT1G06237		AT5G42146	AT4G37850		AT3G25760	AT4G27980
AT1G08590	AT1G67040		AT4G34060	AT4G20450		AT1G16310	AT3G53220		AT1G76960	AT2G35910
AT5G45540	AT4G00630		AT2G39250	AT5G27940		AT1G80170	AT1G08400		AT3G27440	AT2G04285
AT2G18328	AT1G72960		AT1G18330	AT1G67328		AT5G67350	AT2G16970		AT3G05937	AT2G29460
AT3G25795	AT3G17690		AT5G27610	AT3G25225		AT1G73640	AT2G15040		AT1G32640	AT1G75394
AT3G45840	AT3G27220		AT2G41120	AT4G22680		AT5G52320	AT1G73690		AT1G02930	AT1G69490
AT3G14280	AT1G77640		AT2G35637	AT2G08330		AT2G22620	AT3G06455		AT2G01880	AT1G11040
AT2G36792	AT1G28715		AT2G41290	AT1G22470		AT1G52770	AT5G06550		AT4G11910	AT5G66800
AT1G01200	AT1G74360		AT1G66090	AT3G47090		AT3G25870	AT3G25060		AT5G36100	AT1G05220
AT1G13670	AT3G10930		AT1G12610	AT3G19250		AT5G67210	AT5G50090		AT1G13530	AT5G20100
AT2G28270	AT1G01110		AT3G19380	AT1G69400		AT2G05914	AT5G19151		AT5G44572	AT4G10640
AT5G38940	AT5G44120		AT3G14200	AT3G57072		AT2G15830	AT2G40711		AT4G27950	AT3G13770
AT3G61400	AT5G61340		AT2G34600	AT1G62530		AT1G27020	AT1G34160		AT4G21840	AT2G22370
AT4G00940	AT2G39370		AT3G50930	AT1G69150		AT3G29680	AT2G19990		AT4G09750	AT1G24600
AT5G48430	AT4G34610		AT5G63130	AT5G51930		AT3G12730	AT3G44450		AT3G22640	AT1G74630
AT3G12750	AT5G23480		AT3G58450	AT3G10680		AT1G69490	AT3G10680		AT5G61600	AT3G05932
AT4G22250	AT5G14100		AT3G52450	AT1G09421		AT4G01140	AT4G02090		AT3G48580	AT5G36130
AT3G52310	AT5G20180		AT1G28010	AT5G37550		AT1G33340	AT1G09080		AT5G52760	AT2G46110
AT4G00670	AT5G55380		AT1G24145	AT1G06213		AT1G26100	AT4G00905		AT5G36925	AT4G09630
AT2G28700	AT4G23515		AT5G46710	AT3G61520		AT5G62380	AT5G48690		AT3G45130	AT1G75166
AT2G33175	AT2G19720		AT3G16510	AT3G16930		AT5G67460	AT4G28850		AT3G03450	AT5G57200
AT4G22485	AT4G14090		AT3G02875	AT1G50060		AT4G21680	AT4G06410		AT1G70740	AT3G27880
AT2G44380	AT5G24020		AT4G23260	AT1G80165		AT5G03995	AT2G01640		AT5G18340	AT3G09290
AT1G01190	AT1G53290		AT1G35625	AT1G25360		AT2G35770	AT1G55080		AT4G28520	AT1G05210
AT1G06420	AT4G26965		AT1G66160	AT2G44920		AT3G50140	AT3G06610		AT4G39830	AT2G29360
AT3G05660	AT3G05800		AT5G45830	AT1G29490		AT2G13820	AT1G80320		AT2G37210	AT1G30850
AT5G44574	AT2G21020		AT1G61340	AT3G62100		AT3G18773	AT5G06190		AT1G34050	AT3G46270
AT1G23760	AT2G34350		AT3G50980	AT3G26539		AT2G45220	AT5G48790		AT2G43445	AT5G06585
AT1G08500	AT5G17165		AT1G05300	AT4G11350		AT3G28650	AT1G01880		AT5G22200	AT3G55970
AT1G67265	AT1G60080		AT2G26710	AT3G09400		AT3G25795	AT4G04700		AT4G25350	AT1G70895
AT1G69600	AT2G44010		AT5G04150	AT1G56670		AT5G64810	AT3G53365		AT4G14365	AT5G51470
AT4G31470	AT3G30350		AT5G42370	AT5G58630		AT5G24270	AT3G04330		AT2G47770	AT5G19790
AT3G27950	AT1G07370		AT5G39785	AT1G54200		AT1G04000	AT4G18510		AT1G10970	AT3G54270
AT1G27020	AT2G36730		AT1G65860	AT1G04180		AT3G13310	AT2G46590		AT1G75060	AT5G51480
AT1G01740	AT1G60460		AT2G27080	AT2G15340		AT1G58170	AT2G04955		AT1G73870	AT5G45580
AT1G29270	AT2G39560		AT3G24780	AT1G60460		AT5G51500	AT1G50290		AT2G19910	AT5G27210
AT1G50290	AT2G19900		AT5G45950	AT2G21590		AT3G48970	AT5G47420		AT1G14250	AT1G24735
AT5G01542	AT3G57360		AT3G54600	AT5G65230		AT5G61420	AT1G57570		AT3G21352	AT1G07119
AT4G06746	AT5G63480		AT3G16720	AT2G33680		AT5G20820	AT1G74350		AT1G07645	AT5G51260
AT1G06475	AT3G16610		AT5G66640	AT3G28155		AT1G32740	AT4G35970		AT2G03670	AT1G75580
AT1G19540	AT1G35510		AT1G74950	AT3G05275		AT1G48500	AT1G07985		AT2G43375	AT1G24657
AT2G36690	AT1G24030		AT4G11910	AT1G71370		AT4G19720	AT1G63295		AT3G15670	AT5G51680
AT2G38090	AT1G60050		AT1G72520	AT2G19380		AT5G43910	AT3G50040		AT1G09575	AT5G64750
AT1G58150	AT1G53160		AT1G53090	AT1G62080		AT1G64360	AT3G17350		AT2G18600	AT4G39810
AT2G45220	AT5G18390		AT2G04080	AT4G16620		AT2G40670	AT3G19200		AT5G36002	AT1G09190
AT4G28040	AT1G76630		AT2G36790	AT4G22217		AT3G06035	AT2G45320		AT5G37340	AT2G44798
AT5G38320	AT2G04800		AT5G23370	AT4G08315		AT5G48050	AT5G52545		AT5G01380	AT2G28710
AT2G39510	AT2G01430		AT1G65500	AT3G04420		AT2G04500	AT5G56720		AT1G47540	AT1G06593
AT4G10310	AT4G17220		AT2G20340	AT5G07175		AT2G36010	AT4G25225		AT5G45990	AT5G06490
AT2G05914	AT1G54530		AT1G60270	AT3G61028		AT3G60160	AT1G28715		AT5G44350	AT4G06175
AT1G68500	AT1G73370		AT5G08240	AT3G50200		AT3G52900	AT4G10350		AT2G46400	AT5G10260
AT3G13650	AT5G46680		AT4G13750	AT1G47510		AT4G21880	AT3G47840		AT5G14470	AT3G55890
AT5G35732	AT2G41230		AT5G44310	AT2G22730		AT1G75390	AT3G59880		AT4G27150	AT3G01516
AT2G19800	AT2G17080		AT3G12320	AT5G61980		AT2G32990	AT1G06900		AT2G38480	AT5G21080
AT5G53980	AT4G18210		AT2G23000	AT3G17710		AT4G26150	AT5G36110		AT3G13061	AT4G36790
AT4G36230	AT3G52670		AT1G73300	AT1G60095		AT2G05632	AT5G45210		AT1G61380	AT2G17525
AT2G45360	AT1G17490		AT2G18540	AT5G54095		AT3G46690	AT3G48520		AT5G63090	AT5G18920
AT1G43020	AT4G29110		AT1G04560	AT3G49115		AT5G58780	AT1G77200		AT3G20210	AT1G17310
AT1G64780	AT3G53860		AT1G06002	AT3G57130		AT3G25700	AT3G23180		AT1G13740	AT3G28580
AT1G11340	AT3G29375		AT1G24330	AT3G09055		AT5G52310	AT4G34400		AT3G48650	AT5G02570
AT2G43590	AT1G73730		AT5G12930	AT3G30530		AT1G76530	AT3G45730		AT4G36600	AT3G05858
AT1G35255	AT3G47836		AT4G18220	AT1G61270		AT5G17460	AT5G64870		AT4G16160	AT3G02410
AT1G01570	AT3G48410		AT1G44350	AT5G08141		AT4G06746	AT5G40030		AT5G10695	AT4G23930
AT1G64450	AT1G04360		AT3G48580	AT2G26310		AT2G44570	AT2G38920		AT5G03210	AT5G41730
AT5G63560	AT5G09420		AT5G06710	AT3G47342		AT1G30860	AT5G48900		AT5G04340	AT5G05260
AT5G43290	AT1G14750		AT5G20420	AT5G03695		AT1G64405	AT3G09030		AT2G38760	AT5G09980
AT1G60390	AT5G59610		AT2G24190	AT3G05650		AT5G16980	AT3G23290		AT2G34350	AT2G04215
AT1G17345	AT5G16950		AT3G25600	AT5G00990		AT1G70880	AT3G49750		AT4G35295	AT3G23370
AT5G43040	AT1G30935		AT5G13820	AT4G39361		AT1G78990	AT1G02370		AT3G22570	AT2G28170
AT1G43605	AT5G67380		AT5G64060	AT4G31020		AT2G19810	AT1G72175		AT1G07400	AT1G07593
AT2G47820	AT1G34770		AT4G03960	AT3G13065		AT1G55010	AT5G20790		AT4G25140	AT5G14360
AT2G46210	AT3G22680		AT3G44630	AT1G75394		AT5G39610	AT1G14890		AT1G32870	AT3G47180
AT3G25950	AT4G10430		AT5G54585	AT3G51340		AT4G02850	AT3G13275		AT1G14200	AT3G53365
AT2G47670	AT2G44630		AT2G39220	AT1G64563		AT5G01250	AT5G46720		AT3G32920	AT3G56230
AT1G49370	AT1G76070		AT3G47580	AT3G49630		AT5G22580	AT1G01670		AT2G24680	AT2G14115
AT1G08630	AT2G43540		AT2G43100	AT3G21680		AT3G02150	AT1G79529		AT2G46830	AT5G01420
AT1G01760	AT1G73620		AT1G53100	AT5G44520		AT5G63580	AT5G13220		AT5G37440	AT5G08525
AT3G23440	AT4G38650		AT3G53680	AT1G14686		AT1G02650	AT4G24080		AT1G62710	AT4G13885
AT1G46768	AT3G28210		AT5G52760	AT4G01630		AT1G13130	AT5G21910		AT3G29252	AT1G76750
AT2G12462	AT2G28671		AT5G62130	AT3G28857		AT1G49320	AT1G25360		AT2G36695	AT2G46570
AT1G56020	AT5G66675		AT1G13520	AT3G29190		AT2G38500	AT1G19080		AT3G23480	AT2G37560
AT4G25760	AT1G75000		AT5G66210	AT2G29470		AT4G25760	AT3G51970		AT1G30040	AT4G12740
AT1G35290	AT2G18400		AT4G14560	AT5G63660		AT1G69230	AT4G14560		AT4G15270	AT4G25800
AT2G28690	AT1G80980		AT3G13080	AT2G24140		AT4G00670	AT5G01060		AT5G47070	AT4G36740
AT1G66440	AT3G49142		AT2G31945	AT1G54840		AT3G20440	AT1G48100		AT2G36640	AT4G16610
AT2G32765	AT1G80245		AT1G63750	AT1G21510		AT5G53380	AT1G73140		AT4G12400	AT3G01840
AT2G45350	AT1G09995		AT1G66930	AT2G48075		AT4G22460	AT1G48640		AT1G66860	AT1G74700
AT3G16210	AT5G66631		AT3G15670	AT2G43880		AT1G75250	AT3G21720		AT3G58780	AT1G26840
AT1G76878	AT1G72800		AT5G07660	AT1G30550		AT3G60415	AT1G62840		AT4G12900	AT4G15120
AT1G12480	AT1G34570		AT4G36550	AT1G07753		AT1G52030	AT3G51450		AT2G31980	AT1G33890
AT3G17580	AT5G15070		AT1G70700	AT2G20825		AT2G44380	AT5G24215		AT3G29100	AT3G26430
AT2G35150	AT5G01420		AT2G38480	AT2G09490		AT3G53150	AT1G78070		AT2G40170	AT1G48770
AT5G18430	AT2G16050		AT2G32210	AT3G05830		AT3G52370	AT1G61960		AT3G56890	AT2G20510
AT1G48780	AT3G52390		AT4G18280	AT1G51820		AT3G60490	AT3G62050		AT3G51660	AT5G51795
AT3G60415	AT4G33490		AT3G53040	AT3G04360		AT1G49470	AT5G06470		AT5G44010	AT1G63990
AT3G59370	AT3G20070		AT1G28650	AT5G18180		AT1G19510	AT1G64300		AT1G16590	AT4G34880
AT5G38865	AT5G08835		AT4G15396	AT1G47640		AT2G23050	AT3G01800		AT4G23260	AT5G25570
AT5G58780	AT1G67440		AT1G63720	AT4G12450		AT1G66460	AT5G15960		AT3G44326	AT2G15840
AT1G08757	AT1G29300		AT2G17660	AT1G23540		AT5G40590	AT5G09995		AT3G49530	AT1G65780
AT2G36110	AT2G20310		AT3G01830	AT4G36160		AT5G06730	AT3G02490		AT3G46620	AT3G44290
AT2G45750	AT4G27540		AT3G48300	AT3G50900		AT2G28700	AT5G48780		AT4G01010	AT5G13340
AT2G47880	AT4G11800		AT1G10920	AT3G17110		AT1G49370	AT3G27990		AT1G68690	AT1G79980
AT4G22460	AT2G23150		AT5G35110	AT4G20690		AT3G25730	AT5G38565		AT5G24155	AT5G22240
AT1G72620	AT1G02800		AT3G22460	AT5G52471		AT5G17860	AT4G39230		AT1G62360	AT3G60650
AT3G26830	AT4G26120		AT5G41120	AT2G15360		AT5G43420	AT2G18060		AT5G21150	AT1G09540
AT5G49170	AT5G09540		AT5G45070	AT1G55390		AT4G13890	AT3G29330		AT1G13520	AT3G15720
AT5G54230	AT1G49475		AT2G24160	AT3G51150		AT4G24040	AT1G70430		AT3G60090	AT5G65590
AT1G02705	AT3G57760		AT2G43530	AT1G20380		AT5G12270	AT5G23480		AT3G48770	AT4G33660
AT5G10930	AT1G55240		AT5G05410	AT5G24040		AT5G47450	AT1G10240		AT1G26210	AT5G09125
AT4G22770	AT5G44600		AT2G20560	AT5G15300		AT4G11290	AT4G28950		AT1G34044	AT3G01450
AT1G53700	AT4G20325		AT5G25190	AT2G29260		AT4G36410	AT5G45455		AT3G16510	AT5G60142
AT3G52525	AT2G32220		AT4G35110	AT4G01265		AT2G18480	AT1G01060		AT4G19570	AT4G30250
AT5G25240	AT2G29760		AT1G64890	AT3G51990		AT1G15100	AT3G62000		AT5G08360	AT1G33350
AT5G06730	AT5G61600		AT1G45191	AT5G38070		AT3G18200	AT4G27950		AT2G17660	AT3G13210
AT4G38400	AT5G60250		AT2G18180	AT1G48315		AT1G07550	AT1G66230		AT1G72100	AT4G25860
AT2G29480	AT1G80325		AT1G30135	AT5G49550		AT4G16447	AT4G10910		AT1G66080	AT5G24330
AT4G17215	AT2G18050		AT5G36925	AT1G23770		AT3G47740	AT1G16022		AT5G22470	AT1G15165
AT2G04032	AT5G40600		AT2G40170	AT1G03993		AT1G53990	AT5G22460		AT5G02630	AT5G62250
AT2G02690	AT5G02410		AT1G36622	AT1G68200		AT3G23060	AT3G08660		AT4G20000	AT1G61120
AT5G67520	AT5G52190		AT1G49900	AT5G02640		AT3G02493	AT5G53650		AT1G02770	AT1G49390
AT1G79480	AT3G43840		AT1G06050	AT2G25410		AT3G16280	AT1G01690		AT1G05575	AT5G37247
AT5G34795	AT5G02770		AT1G53110	AT1G35310		AT3G48460	AT3G54820		AT5G53950	AT3G51540
AT5G57780	AT3G16030		AT2G42975	AT4G16960		AT3G02240	AT1G33660		AT3G09910	AT1G26560
AT1G60470	AT5G37670		AT1G27770	AT5G59732		AT4G37409	AT1G08990		AT5G37072	AT2G32020
AT3G06640	AT5G54260		AT3G57680	AT4G36260		AT1G70230	AT3G25130		AT1G80840	AT1G60430
AT2G47530	AT2G24020		AT5G20410	AT3G04425		AT3G42800	AT3G17790		AT2G44840	AT4G39366
AT1G33750	AT5G50130		AT4G01250	AT5G49800		AT3G14900	AT5G23330		AT1G71691	AT4G24910
AT2G45040	AT1G20870		AT1G14780	AT5G13330		AT1G18870	AT5G42680		AT2G05940	AT5G01715
AT3G47740	AT1G73010		AT1G19210	AT1G06267		AT1G76952	AT2G31920		AT4G03610	AT1G01150
AT4G13290	AT5G60200		AT1G80110	AT5G09155		AT1G68880	AT5G40510		AT1G28370	AT5G58910
AT2G04500	AT5G59380		AT5G65890	AT2G25605		AT3G16210	AT5G44210		AT3G13960	AT4G03295
AT1G27670	AT5G61490		AT1G72900	AT5G51174		AT1G23760	AT1G68430		AT1G28190	AT5G43140
AT2G38152	AT2G20100		AT1G59860	AT2G43230		AT1G51890	AT5G66110		AT5G35110	AT1G55030
AT1G18773	AT2G22630		AT3G21700	AT5G62820		AT5G58770	AT5G58920		AT4G16780	AT1G04643
AT1G11125	AT2G30945		AT3G48650	AT1G07647		AT2G46720	AT1G30040		AT5G06550	AT1G68825
AT1G13590	AT1G47395		AT5G22390	AT4G03585		AT2G30080	AT2G14825		AT2G27080	AT2G45420
AT1G68620	AT5G07280		AT5G57340	AT4G16442		AT1G49130	AT1G77310		AT2G08665	AT3G18300
AT1G67110	AT1G19970		AT1G53170	AT4G23210		AT3G11570	AT1G22770		AT5G60610	AT1G15640
AT3G32040	AT1G13690		AT1G17810	AT3G23109		AT3G04070	AT4G16807		AT3G08860	AT4G33170
AT3G59480	AT4G39370		AT4G14365	AT5G01660		AT3G54040	AT2G20875		AT2G24160	AT2G13895
AT5G58500	AT4G14520		AT2G22880	AT3G06360		AT2G47530	AT1G30845		AT4G00250	AT3G49370
AT5G15180	AT2G20130		AT1G31920	AT5G02020		AT4G00080	AT3G21470		AT2G22500	AT5G25370
AT5G49340	AT5G13565		AT1G23140	AT4G33040		AT4G30860	AT3G49860		AT3G01600	AT3G04155
AT4G09820	AT3G46330		AT1G58320	AT5G14510		AT2G38600	AT3G60180		AT1G60090	AT1G78390
AT5G58660	AT2G33980		AT1G14370	AT3G43890		AT1G03820	AT4G38480		AT5G66630	AT1G70030
AT4G08570	AT5G24870		AT1G56660	AT3G45660		AT4G39070	AT2G46070		AT3G14260	AT3G61390
AT1G69572	AT4G10420		AT1G32928	AT1G79480		AT5G62165	AT3G60890		AT5G48490	AT4G28590
AT5G24105	AT5G55840		AT3G25240	AT3G59435		AT1G78950	AT5G10270		AT3G29010	AT5G64320
AT2G37950	AT3G19300		AT1G66860	AT4G12510		AT5G45380	AT1G65510		AT5G38240	AT5G59360
AT1G29180	AT2G28990		AT3G56290	AT2G33385		AT1G12210	AT1G63855		AT1G26540	AT1G28815
AT4G14400	AT5G26040		AT5G19500	AT5G40530		AT2G27035	AT1G11475		AT1G18265	AT3G13100
AT2G15830	AT1G72275		AT5G08335	AT5G42710		AT1G56150	AT5G08250		AT4G13577	AT5G26620
AT5G48050	AT1G31485		AT1G07645	AT1G06045		AT1G49960	AT1G13280		AT5G15850	AT2G40711
AT4G01680	AT3G15540		AT4G25300	AT4G18690		AT3G06640	AT4G28370		AT2G34600	AT1G49832
AT1G11740	AT1G68725		AT2G45130	AT4G32714		AT1G52820	AT5G41315		AT1G79310	AT5G51610
AT4G22560	AT4G16146		AT2G27260	AT5G15160		AT2G03090	AT5G58784		AT1G15825	AT1G61800
AT3G32047	AT5G59900		AT1G07620	AT5G07560		AT2G44930	AT1G60130		AT1G53690	AT4G36450
AT2G42350	AT5G10950		AT2G31985	AT3G48940		AT3G47510	AT2G26420		AT3G19380	AT4G11230
AT4G39190	AT2G35430		AT4G23290	AT1G22630		AT4G14020	AT2G19920		AT1G51090	AT1G30880
AT3G16280	AT1G72120		AT1G51460	AT5G07390		AT1G27140	AT4G39838		AT1G33720	AT5G38005
AT5G67460	AT2G46860		AT1G67856	AT2G17890		AT5G26330	AT2G02450		AT3G47580	AT4G10695
AT5G03840	AT4G21585		AT4G36600	AT5G27060		AT1G48750	AT5G49770		AT1G68870	AT4G11020
AT3G15250	AT5G54930		AT2G38760	AT4G00893		AT4G13620	AT4G12520		AT1G61065	AT5G38040
AT3G23840	AT5G57110		AT2G18680	AT1G29100		AT4G26260	AT2G46640		AT2G22190	AT3G21620
AT5G43380	AT3G27020		AT2G24720	AT1G17400		AT3G25950	AT2G02630		AT2G38470	AT5G04730
AT3G62280	AT3G44610		AT3G54020	AT1G05061		AT5G07690	AT2G39200		AT4G34060	AT2G34320
AT1G58120	AT1G17510		AT4G11330	AT1G29195		AT5G54790	AT1G75450		AT1G52690	AT3G48550
AT2G30080	AT2G34020		AT5G57550	AT4G03500		AT1G74500	AT5G56460		AT3G50060	AT4G04745
AT2G02000	AT1G52510		AT5G05190	AT3G15420		AT5G39090	AT5G22130		AT5G50770	AT1G08270
AT2G40670	AT1G57660		AT1G73870	AT1G66590		AT4G15300	AT3G12220		AT3G16050	AT1G68040
AT3G01970	AT5G52800		AT1G72070	AT1G07330		AT2G32100	AT5G15300		AT5G46960	AT3G44735
AT1G19396	AT2G34160		AT2G40350	AT3G53940		AT4G01430	AT2G27610		AT1G03340	AT1G19630
AT1G61710	AT1G05385		AT5G12080	AT2G19980		AT2G45210	AT3G59250		AT3G13640	AT1G68340
AT1G68450	AT3G44740		AT2G26220	AT1G23210		AT2G33175	AT1G75160		AT4G03320	AT5G59610
AT2G46740	AT2G22425		AT2G46810	AT2G08290		AT5G44574	AT3G58090		AT1G18197	AT1G27565
AT5G38010	AT5G41810		AT2G44460	AT5G09910		AT1G01390	AT5G58210		AT2G38905	AT3G32040
AT1G64360	AT5G35690		AT3G20380	AT5G03270		AT5G23950	AT1G20816		AT2G32460	AT1G19115
AT5G45380	AT5G16230		AT3G54940	AT3G26134		AT5G57520	AT2G41450		AT5G07660	AT2G34325
AT4G14630	AT5G43030		AT5G02950	AT3G58480		AT1G71692	AT4G25750		AT3G59880	AT5G66000
AT2G37025	AT2G24030		AT1G72100	AT1G47930		AT1G61170	AT5G06810		AT3G19470	AT4G38830
AT2G47360	AT5G18800		AT1G50740	AT2G15318		AT2G34180	AT4G16220		AT1G49900	AT1G08050
AT1G29179	AT1G73875		AT1G52690	AT4G26160		AT3G08040	AT5G66350		AT5G07010	AT3G45210
AT5G44910	AT5G18580		AT5G64870	AT4G32870		AT5G23980	AT5G60335		AT2G21490	AT5G02510
AT2G33710	AT4G37890		AT1G78290	AT5G04310		AT4G25110	AT2G24390		AT4G36700	AT3G54420
AT4G15440	AT1G80150		AT5G59700	AT5G14560		AT3G06460	AT3G23910		AT4G23870	AT3G03295
AT4G33550	AT5G60670		AT1G75300	AT3G13910		AT4G33790	AT5G45760		AT1G53170	AT5G04945
AT3G27997	AT4G11550		AT1G65090	AT5G22570		AT5G15180	AT3G49920		AT2G26870	AT1G31983
AT4G30130	AT3G59520		AT4G16780	AT1G02670		AT1G54970	AT1G64380		AT1G27990	AT1G76060
AT5G62150	AT5G45590		AT5G08600	AT3G20190		AT3G47380	AT4G26060		AT5G65510	AT5G39300
AT2G34925	AT1G31180		AT5G52900	AT5G43290		AT2G47270	AT1G49780		AT5G35940	AT2G08650
AT1G26700	AT5G41570		AT3G22640	AT1G13830		AT3G46880	AT1G02390		AT5G01820	AT1G26140
AT1G75030	AT1G62820		AT5G55570	AT3G11402		AT1G16640	AT1G77440		AT1G70250	AT3G29080
AT1G30080	AT2G26840		AT1G29500	AT4G19680		AT3G46650	AT1G74590		AT2G34870	AT2G43480
AT3G20395	AT1G79430		AT5G14960	AT5G46530		AT5G56550	AT5G38747		AT3G15280	AT3G04205
AT5G19170	AT1G16150		AT1G18360	AT3G57210		AT5G43630	AT4G11900		AT1G30135	AT1G74140
AT4G07820	AT3G48185		AT5G24130	AT3G16710		AT4G27970	AT3G20210		AT5G09640	AT5G06165
AT1G48500	AT4G01600		AT1G69790	AT2G46940		AT3G19430	AT2G43390		AT2G30432	AT2G30230
AT5G50790	AT2G18330		AT1G14200	AT1G04873		AT5G65613	AT1G31470		AT4G23130	AT3G59370
AT3G29780	AT5G10870		AT2G26700	AT5G01775		AT5G48740	AT1G74340		AT5G17810	AT3G04620
AT3G60900	AT5G19300		AT4G19370	AT5G05065		AT1G49860	AT4G23250		AT3G07040	AT5G44566
AT1G73280	AT1G54050		AT1G20823	AT1G69588		AT3G62960	AT3G20460		AT1G11170	AT2G30380
AT5G46900	AT2G20710		AT5G38240	AT5G25920		AT1G44970	AT3G46550		AT4G27160	AT5G64816
AT2G30670	AT1G50620		AT1G65490	AT5G06845		AT3G15240	AT3G14130		AT1G54860	AT5G40405
AT1G73410	AT1G22490		AT5G06090	AT1G13510		AT2G32620	AT2G24140		AT1G76600	AT5G39900
AT4G05130	AT2G18950		AT1G66400	AT5G10605		AT3G29780	AT3G54020		AT5G40100	AT4G14850
AT1G33320	AT3G59810		AT1G36180	AT5G10610		AT3G61840	AT3G50110		AT5G44590	AT1G07740
AT1G35240	AT3G20470		AT5G52940	AT4G28340		AT5G58500	AT5G23410		AT2G03590	AT5G66700
AT2G28040	AT4G18230		AT5G16960	AT2G07808		AT4G15320	AT1G79110		AT5G66620	AT5G36180
AT1G10990	AT2G47760		AT5G47960	AT1G33612		AT1G60095	AT5G61560		AT5G66080	AT3G28640
AT4G01060	AT3G12500		AT5G59580	AT3G60580		AT1G02340	AT4G30370		AT4G12850	AT5G09910
AT5G58010	AT1G02880		AT5G01550	AT2G02540		AT3G59370	AT1G10740		AT1G52570	AT1G44000
AT5G48410	AT2G03667		AT4G21840	AT4G06755		AT4G22250	AT3G41768		AT5G40630	AT3G02715
AT1G66460	AT3G02550		AT1G26540	AT1G06520		AT3G26830	AT1G02180		AT1G11362	AT1G09327
AT2G02850	AT2G43445		AT3G25670	AT4G22520		AT1G19900	AT5G49700		AT1G55050	AT3G01080
AT5G39240	AT1G69480		AT3G53960	AT2G24535		AT5G62330	AT3G46845		AT4G02170	AT2G11462
AT3G04220	AT5G26749		AT2G41510	AT3G54630		AT3G05660	AT1G66900		AT5G10946	AT3G46400
AT2G46750	AT5G41900		AT4G35480	AT1G48175		AT2G04215	AT3G59068		AT5G44700	AT2G45760
AT4G27670	AT1G05210		AT1G11960	AT1G07070		AT2G18370	AT2G26310		AT5G06090	AT1G26500
AT1G77520	AT1G80050		AT4G03610	AT1G65000		AT1G35310	AT4G14090		AT1G66060	AT4G21760
AT4G34770	AT4G26180		AT5G47950	AT1G55803		AT5G10930	AT2G27470		AT5G61070	AT3G01970
AT2G01610	AT3G63030		AT2G01880	AT4G05910		AT1G75960	AT5G02130		AT1G67000	AT5G52380
AT1G04380	AT3G10340		AT3G13640	AT1G07290		AT4G20230	AT1G77855		AT5G53030	AT4G26390
AT2G43140	AT3G61560		AT3G18710	AT5G10970		AT5G50720	AT5G42150		AT2G30040	AT4G03330
AT4G12270	AT5G59540		AT1G67460	AT1G70720		AT4G26220	AT3G07600		AT4G19810	AT5G14750
AT4G19850	AT3G20450		AT4G33050	AT2G38600		AT1G19840	AT3G03460		AT4G27140	AT3G58900
AT5G43950	AT5G42460		AT5G57050	AT4G17670		AT4G14480	AT4G00200		AT2G23110	AT1G06963
AT3G45210	AT3G26670		AT3G22570	AT3G07490		AT2G41180	AT4G22230		AT1G72125	AT1G49570
AT4G34810	AT5G66840		AT4G01950	AT2G37090		AT4G15960	AT5G65030		AT1G67650	AT4G21340
AT3G59580	AT1G62360		AT3G45960	AT4G24130		AT1G66830	AT3G46080		AT5G60260	AT4G02780
AT1G78030	AT1G20700		AT5G45990	AT5G01280		AT3G12720	AT5G64710		AT5G66640	AT1G64253
AT1G19960	AT4G15740		AT5G15910	AT5G40330		AT5G02190	AT4G23810		AT1G24320	AT1G07780
AT1G11785	AT2G34450		AT5G02580	AT3G28840		AT4G14630	AT1G75100		AT4G11640	AT2G30330
AT2G31010	AT5G13230		AT5G50800	AT5G03255		AT3G48250	AT4G18375		AT2G31985	AT5G08840
AT2G18500	AT4G11210		AT1G71030	AT4G08991		AT3G49950	AT5G20935		AT1G66160	AT4G28950
AT3G46810	AT3G28850		AT2G36770	AT3G44435		AT2G32960	AT3G24320		AT1G20691	AT1G62320
AT1G13430	AT3G56690		AT2G22750	AT5G09540		AT1G26700	AT3G50850		AT1G12030	AT1G09533
AT5G25370	AT5G27820		AT2G13800	AT1G49832		AT5G42610	AT3G20100		AT2G30750	AT5G47920
AT2G22460	AT4G13220		AT2G46790	AT2G44880		AT1G06100	AT5G56090		AT3G20420	AT1G54217
AT3G50770	AT1G79110		AT4G20000	AT1G07725		AT3G47430	AT3G22845		AT2G41290	AT5G12920
AT3G57380	AT5G53090		AT1G48400	AT5G06490		AT1G78815	AT1G63245		AT4G21490	AT2G17740
AT4G12580	AT1G23530		AT4G38530	AT1G79070		AT1G11850	AT2G34050		AT3G50560	AT3G01215
AT5G57640	AT4G14870		AT5G01320	AT2G41130		AT1G10550	AT1G56690		AT3G29330	AT5G06350
AT1G74810	AT1G65710		AT1G47540	AT5G36790		AT1G71380	AT5G19200		AT2G36780	AT1G34640
AT2G34360	AT3G24090		AT1G11170	AT1G08730		AT5G25160	AT5G65690		AT4G29770	AT1G16530
AT1G07550	AT5G16770		AT2G47750	AT5G06230		AT4G21760	AT3G22942		AT5G37530	AT2G23987
AT4G08910	AT1G54850		AT2G41240	AT2G01905		AT2G42540	AT3G18840		AT1G51700	AT4G11655
AT4G18250	AT5G18070		AT3G15280	AT5G51451		AT2G39560	AT3G22820		AT5G60250	AT3G27480
AT3G14450	AT2G46160		AT4G15280	AT1G18100		AT2G40230	AT4G39010		AT3G01065	AT1G25360
AT3G27650	AT2G43290		AT5G25130	AT4G00460		AT4G04840	AT5G13830		AT3G27620	AT5G03640
AT5G37820	AT2G46390		AT4G28520	AT1G26590		AT3G11750	AT5G09980		AT2G43440	AT1G55430
AT4G35720	AT3G25970		AT5G44190	AT3G53210		AT2G36970	AT1G29960		AT2G23240	AT1G19250
AT5G46330	AT5G24210		AT2G25460	AT1G52550		AT1G33055	AT2G37430		AT4G13800	AT5G25380
AT1G44608	AT2G39445		AT4G27150	AT5G51640		AT4G34419	AT3G48030		AT5G63750	AT2G21610
AT3G58350	AT3G16800		AT1G09180	AT5G55840		AT2G43880	AT5G27630		AT1G23070	AT1G52450
AT1G27565	AT1G05340		AT5G64510	AT4G30520		AT4G39190	AT1G72500		AT1G56660	AT1G48605
AT5G07570	AT1G30550		AT5G49740	AT2G29010		AT5G27890	AT1G07119		AT3G12320	AT1G74350
AT1G04425	AT1G51340		AT4G23870	AT1G31820		AT2G22460	AT3G10070		AT4G17480	AT1G70000
AT1G77400	AT1G05770		AT3G48280	AT1G31490		AT1G12480	AT5G65820		AT5G48570	AT4G33960
AT1G63410	AT5G51170		AT2G37290	AT4G10800		AT2G47670	AT4G00240		AT5G62730	AT5G13170
AT5G03350	AT3G02660		AT5G51370	AT1G06475		AT5G48540	AT5G65300		AT1G22380	AT4G18203
AT4G12510	AT1G14660		AT3G47210	AT4G23030		AT5G03890	AT3G04380		AT1G13630	AT4G15290
AT1G44970	AT2G20815		AT4G21903	AT3G25130		AT2G17590	AT1G32583		AT5G03990	AT3G18730
AT5G20640	AT1G74700		AT3G28210	AT2G33735		AT5G38320	AT5G50375		AT1G35830	AT3G30823
AT4G13620	AT5G36230		AT3G55240	AT5G03960		AT3G04220	AT1G13790		AT5G07180	AT4G20290
AT2G40330	AT4G13235		AT3G60090	AT5G50443		AT4G34930	AT2G24220		AT5G20240	AT1G67570
AT4G34930	AT3G18630		AT1G76955	AT1G78320		AT5G24105	AT1G02705		AT1G19610	AT1G07790
AT3G25882	AT5G64930		AT3G05937	AT5G22660		AT1G04425	AT1G80700		AT1G02065	AT3G13432
AT3G50640	AT2G34010		AT3G16860	AT4G29230		AT5G16530	AT1G50700		AT5G02490	AT3G29590
AT3G05920	AT3G20475		AT5G24600	AT1G21000		AT2G46495	AT1G68872		AT3G23170	AT5G53048
AT3G16070	AT2G19250		AT3G20210	AT2G07045		AT4G01060	AT5G59590		AT1G73220	AT2G30630
AT2G43480	AT3G15353		AT3G16410	AT5G28690		AT4G37580	AT3G43580		AT1G05510	AT2G04785
AT3G05285	AT4G13040		AT1G62710	AT5G59940		AT3G17580	AT5G05850		AT1G03880	AT2G07727
AT3G45940	AT2G35030		AT1G15010	AT3G23110		AT5G67020	AT3G06840		AT4G22980	AT2G06945
AT5G63660	AT1G09540		AT5G52640	AT1G16930		AT4G22560	AT4G24210		AT2G07140	AT4G04990
AT5G25160	AT5G22875		AT2G19900	AT5G42235		AT2G42510	AT1G50280		AT5G54740	AT3G25440
AT3G50300	AT4G16990		AT5G60250	AT5G48500		AT3G61490	AT1G34120		AT1G50790	AT1G13970
AT1G76800	AT3G61980		AT1G68690	AT1G69230		AT5G06790	AT4G08620		AT4G26740	AT4G15165
AT4G25750	AT5G15320		AT3G06890	AT2G32630		AT2G28160	AT3G56990		AT5G64660	AT4G03815
AT2G07850	AT3G26085		AT4G13920	AT4G15953		AT2G37980	AT5G40520		AT3G22961	AT3G51320
AT2G39850	AT2G35736		AT4G25140	AT1G78480		AT5G63450	AT5G44572		AT4G39130	AT3G45430
AT4G00890	AT5G06000		AT4G22200	AT3G58520		AT5G23700	AT3G27580		AT1G19210	AT3G24515
AT3G42800	AT5G18780		AT3G27620	AT1G72460		AT3G57010	AT5G67245		AT5G05410	AT2G20870
AT2G15040	AT5G42880		AT5G39030	AT1G70885		AT4G02280	AT4G30940		AT1G77880	AT1G37140
AT5G23950	AT2G03440		AT2G32550	AT5G48400		AT1G29180	AT1G30935		AT1G64110	AT2G21020
AT5G09710	AT1G07070		AT5G23360	AT3G18300		AT1G71050	AT5G18470		AT3G05320	AT1G02430
AT2G31540	AT1G64000		AT3G26310	AT1G23040		AT1G06475	AT5G01510		AT1G24330	AT3G25620
AT5G48740	AT3G46430		AT5G07650	AT3G11370		AT2G27550	AT1G67460		AT3G01060	AT5G56050
AT1G60060	AT1G69210		AT2G36640	AT5G02570		AT3G16070	AT2G17990		AT5G59670	AT2G22000
AT4G11190	AT1G49140		AT5G15850	AT4G34412		AT2G29740	AT1G80720		AT2G21320	AT4G37770
AT5G53592	AT1G69770		AT3G25990	AT4G10600		AT2G28580	AT2G31945		AT4G16620	AT3G01935
AT2G30540	AT4G28290		AT4G16160	AT5G57770		AT1G64930	AT1G19480		AT1G03120	AT2G37030
AT3G11750	AT1G07790		AT1G18265	AT5G66740		AT1G01570	AT3G05345		AT3G21090	AT2G44580
AT5G40010	AT1G32370		AT3G44326	AT1G28160		AT4G36830	AT4G14790		AT1G74010	AT2G31480
AT1G53950	AT2G44600		AT2G14060	AT5G38700		AT4G22485	AT3G02950		AT2G37740	AT4G14170
AT1G43000	AT1G04240		AT3G15750	AT1G56790		AT3G22840	AT2G35795		AT1G32928	AT4G30230
AT4G18630	AT3G15352		AT3G20640	AT3G06490		AT1G56600	AT3G48470		AT2G33880	AT2G46650
AT4G11880	AT2G44850		AT1G16110	AT4G06665		AT3G23440	AT3G09890		AT5G64060	AT5G48890
AT1G01480	AT5G41480		AT3G62260	AT4G39630		AT1G56680	AT2G38430		AT2G41210	AT3G02210
AT5G38790	AT5G49800		AT1G17750	AT4G39550		AT1G49990	AT2G32390		AT1G77390	AT2G01200
AT3G45530	AT2G20520		AT5G16080	AT1G16090		AT5G48410	AT1G61390		AT1G02575	AT3G45530
AT5G44569	AT5G07400		AT5G19920	AT5G08090		AT5G18430	AT1G09650		AT1G33760	AT1G64990
AT5G14130	AT3G12030		AT2G35710	AT1G79250		AT1G62975	AT1G20430		AT1G31485	AT3G18770
AT3G62960	AT2G30480		AT5G64905	AT1G66960		AT5G62150	AT2G04852		AT5G42930	AT1G43770
AT5G03435	AT3G04020		AT2G25735	AT2G07711		AT5G46890	AT1G33475		AT5G01815	AT3G56275
AT3G33528	AT3G03360		AT5G63090	AT2G28210		AT3G15250	AT4G28550		AT3G51570	AT5G28400
AT4G21320	AT1G08290		AT3G21370	AT4G37295		AT1G11700	AT3G62950		AT5G65880	AT2G40160
AT1G33770	AT4G02370		AT2G21770	AT1G58170		AT1G15460	AT2G21180		AT1G19180	AT5G57500
AT5G16170	AT4G09340		AT2G21640	AT3G22900		AT1G16510	AT1G67105		AT4G13560	AT4G16920
AT2G38500	AT1G68110		AT3G08870	AT1G54217		AT3G10290	AT5G04150		AT5G02200	AT5G39720
AT5G48400	AT2G38860		AT1G58340	AT1G12960		AT1G56710	AT5G27730		AT2G17470	AT3G13784
AT3G47710	AT3G47670		AT5G41400	AT4G10370		AT2G45750	AT3G47580		AT5G38170	AT5G63135
AT3G50570	AT2G31170		AT3G20500	AT5G63820		AT4G31320	AT1G44180		AT5G37670	AT1G56710
AT1G68350	AT1G70860		AT2G31980	AT4G25200		AT2G30670	AT1G55430		AT5G63130	AT5G27110
AT1G12060	AT5G14285		AT3G24650	AT1G74400		AT5G03545	AT1G04590		AT2G14060	AT2G03020
AT5G47450	AT2G39725		AT5G53030	AT5G05530		AT1G71015	AT2G24700		AT3G56030	AT5G49770
AT5G46260	AT3G52760		AT1G04463	AT1G54120		AT1G43605	AT5G19070		AT2G31945	AT5G64980
AT2G45610	AT1G04900		AT1G55050	AT1G55930		AT4G01630	AT4G04223		AT1G30935	AT5G50060
AT5G39160	AT5G05210		AT4G21740	AT5G54880		AT5G03570	AT3G26130		AT5G39785	AT4G30940
AT2G31310	AT2G41780		AT3G29252	AT4G33100		AT5G65870	AT3G45860		AT1G16030	AT5G24570
AT1G11990	AT2G31020		AT5G13220	AT2G04395		AT4G15550	AT2G45030		AT1G61340	AT4G28840
AT3G26460	AT2G37770		AT5G18065	AT2G32940		AT3G50460	AT3G05190		AT2G25600	AT5G01110
AT1G60360	AT5G45520		AT3G18950	AT5G48770		AT5G17220	AT3G61530		AT1G18835	AT3G05635
AT2G04215	AT3G61950		AT1G72950	AT1G16430		AT2G46450	AT1G59940		AT1G69720	AT1G70920
AT1G49490	AT5G15790		AT5G46520	AT5G13230		AT3G12750	AT2G22100		AT5G25130	AT1G18590
AT2G06002	AT2G29560		AT2G38905	AT1G04360		AT2G32765	AT2G19490		AT3G15990	AT3G48700
AT3G61028	AT2G01590		AT1G73220	AT2G44570		AT1G09890	AT3G21390		AT4G03050	AT3G01550
AT2G47460	AT5G43155		AT1G02820	AT2G41330		AT1G55380	AT5G16420		AT3G51960	AT4G33990
AT1G52770	AT4G28210		AT2G15020	AT1G51130		AT1G29270	AT1G32900		AT1G72910	AT4G21780
AT3G26125	AT5G28640		AT3G09910	AT5G66595		AT2G16890	AT1G02950		AT3G16490	AT4G24540
AT1G48325	AT5G56190		AT3G56080	AT3G52680		AT2G07850	AT3G56290		AT5G66110	AT2G29760
AT3G43850	AT4G29070		AT5G07010	AT2G33205		AT1G73630	AT5G06200		AT3G01570	AT1G35250
AT3G53235	AT2G41490		AT1G54870	AT2G39380		AT1G17700	AT5G01175		AT1G71250	AT4G29540
AT1G16022	AT4G24350		AT3G59750	AT4G28320		AT2G34360	AT4G00980		AT1G48990	AT1G16640
AT1G64930	AT5G44860		AT4G39130	AT5G44582		AT5G04370	AT2G14115		AT1G45191	AT5G01075
AT5G67210	AT4G24590		AT1G34460	AT3G59740		AT4G32000	AT3G02600		AT5G08030	AT4G36680
AT3G25700	AT1G11960		AT1G67000	AT1G23560		AT1G02460	AT5G25500		AT4G04972	AT1G72620
AT1G20070	AT2G39375		AT1G22340	AT3G56470		AT5G54240	AT3G51180		AT3G55580	AT1G54790
AT4G30180	AT3G14190		AT2G30424	AT1G69085		AT3G61390	AT2G41780		AT2G25330	AT3G61380
AT1G10070	AT1G23880		AT4G38340	AT5G61610		AT1G52343	AT4G39320		AT1G03106	AT3G03910
AT1G27140	AT1G03545		AT3G13980	AT2G05015		AT3G47790	AT1G15010		AT5G65350	AT3G63050
AT3G28740	AT2G22740		AT2G30432	AT3G19615		AT2G34810	AT2G03500		AT3G09350	AT2G29010
AT1G61930	AT5G19130		AT1G65620	AT1G02340		AT5G22930	AT5G52300		AT2G23970	AT4G05220
AT3G21520	AT1G31355		AT1G13750	AT1G17232		AT4G28160	AT5G59900		AT1G66400	AT3G56730
AT5G02190	AT1G07130		AT4G28790	AT1G22220		AT5G53290	AT5G20410		AT3G21351	AT4G12410
AT1G44030	AT1G75100		AT1G33540	AT3G24400		AT4G13810	AT5G37070		AT1G48400	AT4G12090
AT5G54790	AT1G58400		AT3G14260	AT3G51230		AT2G18500	AT3G26612		AT1G51380	AT4G13680
AT4G29800	AT5G52430		AT1G27990	AT5G11360		AT1G72620	AT5G10310		AT4G27170	AT1G02390
AT4G33450	AT1G02330		AT1G80960	AT5G63830		AT5G17040	AT4G23493		AT1G49100	AT2G28830
AT1G48690	AT5G42810		AT3G16650	AT1G04977		AT5G25230	AT4G28220		AT5G16410	AT5G41763
AT3G05858	AT5G26610		AT4G24890	AT3G12981		AT2G31081	AT4G25800		AT3G13950	AT1G71490
AT1G69490	AT3G10630		AT1G13530	AT2G41610		AT1G79480	AT3G13672		AT3G46230	AT4G18195
AT2G34390	AT2G23530		AT1G14480	AT1G14130		AT5G64750	AT3G28070		AT5G24205	AT2G11280
AT2G30660	AT5G50300		AT3G09830	AT1G01480		AT4G34360	AT5G42580		AT5G02430	AT3G14580
AT1G52560	AT5G18900		AT5G22470	AT1G33930		AT1G53950	AT4G12470		AT2G08730	AT1G52855
AT4G07995	AT5G62270		AT4G12320	AT1G23380		AT4G17670	AT2G39380		AT4G04710	AT5G49300
AT5G45530	AT3G14370		AT4G17098	AT3G03650		AT2G37820	AT4G20930		AT1G23850	AT2G37960
AT1G78815	AT3G48880		AT1G04650	AT5G58690		AT1G12880	AT2G30945		AT5G65165	AT3G25730
AT4G37970	AT1G34355		AT2G23240	AT5G20170		AT1G13590	AT2G31570		AT4G21740	AT2G35345
AT3G24230	AT5G63590		AT5G08030	AT5G51680		AT3G22540	AT1G17970		AT1G04770	AT2G33650
AT1G13130	AT4G28070		AT4G19520	AT5G35480		AT1G58120	AT3G06220		AT3G04960	AT5G04120
AT3G27510	AT1G33475		AT3G11650	AT5G02350		AT3G62760	AT1G35710		AT4G37340	AT5G51520
AT4G15300	AT2G15000		AT1G02770	AT5G05590		AT1G43020	AT1G01380		AT4G03480	AT1G74440
AT1G66600	AT1G66070		AT1G72125	AT4G21200		AT1G68350	AT1G02380		AT5G45630	AT5G54060
AT1G07367	AT1G76260		AT2G43375	AT1G58983		AT2G09665	AT1G52330		AT2G23640	AT2G28960
AT3G13840	AT5G28290		AT1G74300	AT3G18670		AT4G35720	AT4G04990		AT1G17420	AT2G21195
AT5G24230	AT2G37310		AT4G23020	AT1G70660		AT5G43950	AT3G18760		AT5G64450	AT3G27470
AT3G49380	AT1G72250		AT3G56620	AT3G57200		AT1G70450	AT5G62920		AT1G77950	AT5G43750
AT3G48600	AT1G07940		AT3G24360	AT2G19120		AT5G25370	AT2G25690		AT4G22210	AT4G29240
AT1G16140	AT4G23990		AT3G19230	AT2G24350		AT5G39160	AT1G70860		AT4G04435	AT4G20960
AT1G76530	AT5G28610		AT4G29740	AT3G26550		AT2G37870	AT1G48200		AT5G13210	AT2G39410
AT5G51500	AT4G24510		AT1G49920	AT5G57790		AT2G37950	AT2G31902		AT3G44790	AT1G11160
AT3G57200	AT5G01610		AT3G47420	AT1G64180		AT4G11880	AT3G27350		AT1G17960	AT1G62045
AT5G14895	AT2G01740		AT5G04980	AT4G24470		AT1G11990	AT4G01883		AT5G59580	AT3G51380
AT5G16530	AT5G20080		AT1G18590	AT4G22940		AT5G55250	AT5G39865		AT4G02830	AT3G44695
AT4G32860	AT5G60460		AT5G25440	AT3G30460		AT3G53235	AT5G37680		AT3G03341	AT3G30122
AT3G24463	AT1G63260		AT5G59730	AT4G22105		AT5G28030	AT5G26720		AT2G19190	AT4G26580
AT1G73780	AT1G61960		AT5G52050	AT1G01200		AT3G26125	AT3G12540		AT1G24130	AT3G03350
AT2G36710	AT2G26100		AT4G37370	AT4G10360		AT1G74055	AT5G64630		AT4G26542	AT2G08655
AT5G23235	AT3G59530		AT5G40210	AT3G09930		AT1G60390	AT1G49000		AT4G36010	AT4G16820
AT5G57500	AT5G65540		AT2G24600	AT4G25800		AT1G09170	AT1G62710		AT1G09650	AT1G27385
AT5G43540	AT3G01140		AT5G66630	AT4G09430		AT4G10720	AT5G54140		AT1G69480	AT5G39330
AT2G44930	AT3G26750		AT4G10500	AT4G39250		AT1G06160	AT4G11530		AT4G13310	AT1G04520
AT2G47810	AT5G52900		AT5G44568	AT3G59730		AT2G15042	AT3G23930		AT1G80110	AT5G02640
AT4G13890	AT4G25707		AT2G34650	AT4G25750		AT1G23205	AT4G17000		AT5G38747	AT1G26760
AT1G04247	AT5G49000		AT3G57670	AT1G63855		AT1G16400	AT4G28840		AT3G18610	AT3G11040
AT5G53290	AT4G37700		AT5G46295	AT3G10116		AT1G06420	AT2G14750		AT1G72060	AT2G08330
AT5G23030	AT5G23750		AT2G39200	AT5G23000		AT1G33320	AT5G60300		AT5G09876	AT1G13470
AT1G06963	AT1G55180		AT1G30040	AT4G33880		AT3G51220	AT1G15800		AT4G25020	AT1G16825
AT3G48970	AT5G24270		AT5G42325	AT3G60000		AT5G51060	AT1G48880		AT2G42560	AT5G47330
AT1G67328	AT5G53110		AT4G13577	AT2G35700		AT5G65320	AT1G22940		AT5G16340	AT5G18010
AT2G28710	AT3G26710		AT5G19110	AT1G78500		AT2G23170	AT5G42930		AT5G23350	AT2G41690
AT3G11402	AT3G12685		AT5G28910	AT3G50860		AT1G48690	AT1G77410		AT5G14960	AT3G58860
AT5G61350	AT4G29260		AT5G56370	AT4G24170		AT4G39795	AT2G31450		AT4G31615	AT1G08340
AT5G67488	AT3G46000		AT1G48530	AT3G01516		AT1G27670	AT2G45310		AT1G32583	AT1G79260
AT4G10860	AT4G10890		AT2G34350	AT1G45233		AT5G49340	AT2G29660		AT2G32487	AT1G56250
AT5G61740	AT3G24240		AT2G27389	AT3G03105		AT3G21520	AT3G15420		AT2G21930	AT3G53200
AT2G45800	AT2G17450		AT1G03106	AT4G36570		AT4G37295	AT5G61310		AT1G21970	AT5G42630
AT4G27590	AT2G44798		AT1G13740	AT1G06500		AT2G40130	AT4G15990		AT1G53490	AT5G28510
AT3G05860	AT2G44190		AT5G67140	AT4G09820		AT1G75040	AT5G51190		AT1G16120	AT5G57080
AT2G13660	AT2G18210		AT2G29300	AT4G36230		AT4G12510	AT3G52390		AT3G02390	AT4G23920
AT3G01345	AT1G15250		AT1G74360	AT5G50010		AT1G63410	AT3G28660		AT3G25080	AT1G63250
AT1G63450	AT2G20370		AT4G23130	AT4G19090		AT5G53980	AT3G61898		AT2G28815	AT2G01810
AT1G63070	AT1G78810		AT3G27540	AT1G55200		AT5G20710	AT4G38230		AT1G15010	AT5G13060
AT5G49770	AT1G32928		AT2G29710	AT1G07610		AT1G35240	AT4G08780		AT2G39120	AT5G51174
AT5G39090	AT1G25530		AT4G19570	AT5G09595		AT5G11210	AT1G27060		AT5G36920	AT1G65810
AT3G02242	AT4G18593		AT4G23810	AT1G22650		AT1G33440	AT3G11470		AT2G02310	AT5G61890
AT2G22850	AT3G56270		AT1G56170	AT1G65890		AT4G19850	AT3G03550		AT2G35658	AT1G71230
AT1G64210	AT3G11020		AT2G42560	AT4G14600		AT4G12270	AT5G24140		AT1G67100	AT2G18210
AT1G70450	AT1G60200		AT1G60090	AT4G21445		AT1G08005	AT1G55190		AT2G25460	AT3G50850
AT3G46800	AT3G52190		AT5G13200	AT3G22470		AT3G25882	AT1G50930		AT5G03860	AT5G23870
AT3G47380	AT5G20590		AT4G17615	AT5G14790		AT5G65170	AT5G49680		AT2G46240	AT5G46060
AT2G40240	AT2G02470		AT1G02930	AT2G24220		AT5G50790	AT2G31320		AT5G52260	AT3G22830
AT5G16160	AT3G56250		AT1G09575	AT5G39420		AT1G68795	AT1G80110		AT3G17280	AT2G43270
AT1G08005	AT3G12560		AT1G07450	AT3G50560		AT3G19660	AT2G38810		AT1G68872	AT1G73320
AT5G06790	AT4G28770		AT2G37240	AT4G33810		AT3G15680	AT2G26180		AT3G21370	AT2G28085
AT1G05530	AT5G37475		AT3G03450	AT4G24265		AT4G19975	AT2G01630		AT1G55980	AT5G38050
AT4G39010	AT5G47710		AT5G36100	AT3G16540		AT1G19960	AT1G10300		AT3G14640	AT4G28755
AT1G27940	AT1G76690		AT1G65510	AT2G30362		AT1G04330	AT3G20480		AT5G42325	AT2G04005
AT3G18200	AT1G74370		AT5G47330	AT5G23790		AT3G54780	AT1G29390		AT2G32210	AT3G17655
AT1G02460	AT5G26960		AT5G61070	AT2G20080		AT3G21460	AT4G04695		AT1G06580	AT5G02670
AT3G21210	AT4G30340		AT4G25480	AT1G19420		AT3G59120	AT1G36180		AT1G06050	AT3G20490
AT1G71910	AT2G28305		AT5G50770	AT4G12890		AT4G12430	AT3G14463		AT2G07042	AT3G26922
AT5G40390	AT5G23395		AT2G35930	AT5G61660		AT1G55120	AT4G21865		AT1G60050	AT5G10700
AT1G09480	AT3G24080		AT1G24320	AT4G34930		AT3G49380	AT3G05905		AT2G34650	AT3G03475
AT3G55820	AT3G05350		AT5G65140	AT1G28690		AT1G75880	AT1G69210		AT1G63030	AT3G49380
AT4G26260	AT3G18270		AT4G19920	AT5G35960		AT4G08910	AT5G36180		AT1G07620	AT5G07140
AT3G24400	AT1G75140		AT5G60220	AT5G08840		AT3G24400	AT4G23880		AT2G32120	AT2G21040
AT5G05430	AT3G23930		AT1G17380	AT2G17140		AT5G24080	AT2G44370		AT4G26200	AT1G04513
AT1G02640	AT3G01720		AT2G34870	AT1G77360		AT4G22475	AT4G17800		AT1G69430	AT1G80245
AT4G36590	AT2G33700		AT4G00250	AT3G46020		AT4G18250	AT1G29465		AT3G50930	AT5G22390
AT5G63595	AT1G47600		AT4G22210	AT4G27940		AT2G43580	AT3G06020		AT3G16120	AT3G52530
AT5G36960	AT1G48550		AT2G43700	AT5G67090		AT2G35700	AT1G67630		AT1G75290	AT3G07530
AT1G73040	AT5G19900		AT3G47540	AT5G02000		AT5G13880	AT2G25320		AT4G24110	AT3G61198
AT2G18480	AT5G47860		AT3G22961	AT4G38480		AT3G42180	AT5G48450		AT2G30424	AT3G14463
AT2G26040	AT5G51100		AT3G47750	AT2G24430		AT1G16530	AT2G17670		AT5G49330	AT3G57640
AT3G61390	AT1G80940		AT5G09290	AT1G05770		AT1G10480	AT4G29720		AT4G38530	AT1G67920
AT1G67150	AT5G62820		AT5G15190	AT3G10185		AT1G11125	AT3G19210		AT2G09090	AT1G28170
AT5G47920	AT4G31140		AT1G23850	AT5G59390		AT3G27650	AT4G09140		AT5G24640	AT1G64210
AT3G59900	AT5G56630		AT1G66540	AT4G11550		AT5G49170	AT5G17790		AT4G00220	AT5G55490
AT4G01335	AT1G35350		AT5G58680	AT2G16530		AT4G14400	AT1G20380		AT5G10120	AT2G41312
AT3G23060	AT1G67370		AT3G63440	AT2G04860		AT4G30130	AT5G02780		AT5G22690	AT5G60335
AT1G06923	AT2G44660		AT1G16160	AT1G08663		AT4G36060	AT5G43725		AT1G52245	AT3G63360
AT3G12820	AT3G43230		AT2G30480	AT3G23635		AT3G22930	AT1G28560		AT5G03285	AT4G23990
AT1G52030	AT4G16960		AT5G09876	AT5G20550		AT5G23030	AT3G18145		AT2G23100	AT1G02010
AT3G29639	AT4G33660		AT3G46930	AT4G36515		AT3G14060	AT4G18210		AT1G24145	AT5G45220
AT4G36280	AT2G24820		AT3G03030	AT1G02350		AT5G58570	AT3G48600		AT4G02670	AT1G59725
AT5G51680	AT1G69890		AT5G58120	AT4G40085		AT4G00890	AT5G09978		AT3G13080	AT1G23300
AT1G76210	AT1G36980		AT1G65790	AT4G04870		AT1G44608	AT1G64490		AT4G36880	AT1G08937
AT1G65480	AT5G45040		AT2G33880	AT1G44120		AT5G03885	AT3G03220		AT5G16080	AT5G09730
AT3G47790	AT2G18520		AT5G63750	AT5G05430		AT2G36110	AT4G21705		AT1G66090	AT1G17060
AT3G12720	AT4G39320		AT4G38560	AT5G66607		AT1G05530	AT5G10440		AT5G15190	AT3G29631
AT1G02190	AT4G31770		AT5G60610	AT4G18590		AT5G59320	AT3G56980		AT5G11290	AT3G15352
AT2G17590	AT3G57050		AT1G02575	AT1G32570		AT4G25860	AT1G30320		AT2G47180	AT3G10780
AT5G53660	AT4G34990		AT1G54860	AT1G52520		AT1G62520	AT2G41550		AT5G39000	AT5G25580
AT2G04785	AT5G64550		AT3G21352	AT5G47460		AT4G19970	AT5G28630		AT5G52900	AT5G10625
AT1G54120	AT4G16695		AT2G14160	AT3G57965		AT5G54230	AT4G01400		AT5G51990	AT5G39240
AT2G18470	AT1G61310		AT4G27950	AT4G20160		AT1G49490	AT2G46110		AT4G31408	AT5G52690
AT3G59120	AT5G36220		AT1G69720	AT1G74900		AT2G46570	AT1G79030		AT1G79910	AT2G41230
AT5G55450	AT3G49390		AT3G29410	AT5G07550		AT2G39370	AT1G55610		AT1G26380	AT4G29180
AT5G51530	AT1G64110		AT3G58980	AT3G62090		AT1G31772	AT3G56570		AT1G73290	AT5G62575
AT1G04295	AT2G13420		AT4G22390	AT2G33750		AT3G20360	AT1G74900		AT1G54870	AT3G59360
AT3G27500	AT5G22820		AT5G43890	AT1G12450		AT1G17285	AT1G23890		AT5G65850	AT3G14730
AT1G01453	AT4G33210		AT1G32780	AT5G55200		AT1G69560	AT1G62914		AT5G64210	AT5G07745
AT3G61898	AT3G19590		AT3G04330	AT4G28700		AT1G72360	AT4G36430		AT3G47210	AT1G66690
AT3G56230	AT1G34040		AT3G44350	AT4G35210		AT1G77525	AT1G05180		AT5G46295	AT3G15350
AT1G36675	AT5G54530		AT4G27160	AT2G45315		AT1G08757	AT1G63780		AT5G27200	AT1G60989
AT5G07760	AT5G13410		AT5G45630	AT5G66980		AT4G14380	AT5G47550		AT5G53750	AT3G55820
AT4G32950	AT4G28950		AT1G05675	AT5G05395		AT5G46530	AT5G09960		AT1G64400	AT4G15070
AT3G61840	AT5G10690		AT1G67650	AT4G35720		AT4G38780	AT3G52072		AT1G64260	AT3G20640
AT4G08360	AT2G16250		AT3G61220	AT5G14230		AT4G34139	AT3G59580		AT2G46950	AT2G35075
AT1G31240	AT1G31335		AT4G31248	AT4G03220		AT1G19050	AT4G26810		AT1G09500	AT5G04890
AT5G03890	AT1G15700		AT2G29370	AT5G12340		AT3G42725	AT2G26580		AT1G63350	AT3G58820
AT3G28600	AT5G12860		AT5G37440	AT3G27340		AT2G39240	AT5G49870		AT4G32510	AT3G56260
AT4G16162	AT2G47850		AT5G05220	AT4G01890		AT3G19440	AT5G05365		AT5G09720	AT1G11905
AT1G55390	AT1G51800		AT4G15100	AT3G62160		AT1G01480	AT2G02610		AT5G24410	AT5G05640
AT3G04420	AT4G17430		AT1G23070	AT4G08915		AT4G36270	AT2G02910		AT3G01830	AT1G78940
AT5G62380	AT2G36430		AT5G62210	AT1G34160		AT2G22590	AT5G37350		AT1G23840	AT1G01250
AT1G75394	AT3G17800		AT5G05250	AT2G32430		AT3G45840	AT1G27380		AT3G45870	AT5G45720
AT2G32620	AT2G28120		AT4G16940	AT4G18830		AT1G35255	AT3G22415		AT3G24360	AT1G64405
AT1G68180	AT4G21530		AT3G05140	AT3G52270		AT4G13230	AT2G23180		AT5G48090	AT3G47380
AT2G19660	AT1G30530		AT5G24640	AT4G09825		AT1G11785	AT1G17232		AT3G56970	AT1G62860
AT4G15710	AT4G36240		AT3G21380	AT1G73177		AT3G59480	AT1G71230		AT5G25020	AT4G09350
AT1G18290	AT1G68710		AT4G36700	AT1G33060		AT5G43380	AT1G75350		AT2G18180	AT1G54680
AT1G56710	AT2G34730		AT2G17470	AT5G28640		AT1G80340	AT1G18570		AT3G44350	AT3G12860
AT1G30990	AT5G13720		AT4G28150	AT1G54930		AT3G57380	AT2G20520		AT3G08070	AT5G35525
AT1G58170	AT5G15930		AT5G65300	AT1G65120		AT1G27565	AT1G48870		AT5G03680	AT3G15270
AT5G64750	AT3G27170		AT5G66650	AT4G22270		AT5G49390	AT2G03800		AT1G08173	AT4G21270
AT5G26190	AT1G27910		AT3G01570	AT1G54530		AT5G57640	AT5G01490		AT1G05107	AT1G27050
AT5G15725	AT3G52340		AT3G44510	AT2G46850		AT3G52740	AT3G11040		AT3G26790	AT4G28110
AT3G08115	AT1G17590		AT1G71250	AT4G23780		AT5G19040	AT5G08360		AT4G11720	AT3G23290
AT4G04900	AT4G11670		AT5G62520	AT3G09240		AT4G11050	AT1G76760		AT2G42760	AT1G61215
AT2G38600	AT3G22270		AT3G03470	AT1G52050		AT2G47370	AT4G24175		AT2G38823	AT3G59790
AT2G13900	AT3G51390		AT5G07700	AT1G52330		AT3G25970	AT3G18660		AT5G02460	AT5G63450
AT5G57520	AT1G47570		AT3G03620	AT1G12940		AT2G26750	AT3G01590		AT1G17830	AT3G62100
AT2G23170	AT3G10540		AT1G58410	AT3G51940		AT4G16233	AT2G31900		AT2G03975	AT3G03820
AT3G09005	AT5G08080		AT5G56490	AT5G65610		AT2G14960	AT2G21800		AT4G18280	AT3G48810
AT1G80340	AT2G02410		AT4G30430	AT3G11730		AT1G15085	AT2G25090		AT5G66960	AT3G02677
AT4G16220	AT3G52790		AT3G12145	AT3G27510		AT5G43290	AT1G32760		AT1G73910	AT5G28520
AT4G18350	AT3G49000		AT1G66060	AT1G62870		AT3G24230	AT3G21210		AT3G06435	AT5G01790
AT1G66830	AT2G46380		AT3G47030	AT2G23945		AT4G24265	AT2G32010		AT1G37150	AT5G48775
AT4G37690	AT2G37930		AT5G14470	AT5G45420		AT5G37820	AT5G43140		AT1G50190	AT2G40095
AT4G21310	AT1G08820		AT1G30760	AT4G20780		AT1G76878	AT2G41370		AT1G73066	AT5G24840
AT5G55590	AT4G26455		AT3G08070	AT2G27140		AT3G50300	AT4G19030		AT3G12203	AT1G34160
AT1G52820	AT1G02750		AT1G03340	AT1G65250		AT1G77870	AT1G73250		AT3G04615	AT3G23010
AT4G36830	AT5G40840		AT4G30370	AT3G02130		AT5G25240	AT2G13600		AT3G08810	AT3G09680
AT1G67270	AT1G64510		AT1G53920	AT2G19660		AT1G54120	AT5G43690		AT5G28262	AT5G40030
AT3G01865	AT4G38090		AT3G09600	AT2G25690		AT4G33810	AT3G29410		AT5G09540	AT1G05450
AT2G20030	AT1G78780		AT5G18050	AT3G08570		AT1G68470	AT5G59350		AT5G46050	AT5G48540
AT1G43800	AT3G49060		AT2G17770	AT1G09176		AT4G32780	AT3G43700		AT4G11810	AT3G21880
AT4G16230	AT1G62500		AT1G69480	AT5G04425		AT3G61880	AT3G15150		AT5G23780	AT4G20095
AT5G27889	AT2G24630		AT1G56650	AT1G66700		AT4G31020	AT2G29020		AT2G07130	AT5G38910
AT4G14980	AT5G05870		AT5G51990	AT2G05215		AT3G56260	AT2G18196		AT1G49940	AT4G27470
AT3G56891	AT1G30320		AT5G19850	AT3G24225		AT2G33750	AT1G80970		AT3G52605	AT1G26240
AT1G22480	AT1G11880		AT2G19910	AT5G60022		AT1G21140	AT5G56270		AT1G03445	AT2G24350
AT5G37478	AT1G60010		AT2G08730	AT3G13782		AT4G09820	AT1G47820		AT5G02950	AT1G34060
AT5G51930	AT5G67510		AT1G32870	AT5G06330		AT1G56670	AT3G15260		AT1G74650	AT5G60430
AT1G19620	AT4G12680		AT1G05510	AT1G20550		AT1G29600	AT1G17350		AT1G65880	AT2G21940
AT4G22730	AT2G43640		AT2G37890	AT3G05390		AT2G01913	AT4G28990		AT1G01660	AT1G62940
AT3G05770	AT4G11211		AT4G29610	AT1G74440		AT1G65480	AT3G54770		AT5G64780	AT5G56620
AT1G66450	AT4G34135		AT1G73810	AT3G63390		AT1G13600	AT3G44326		AT2G43570	AT4G32000
AT1G49860	AT5G64280		AT5G07180	AT5G01075		AT4G13210	AT4G15740		AT3G26350	AT3G60520
AT1G06473	AT2G46930		AT1G61890	AT5G14280		AT5G64000	AT4G15800		AT5G01320	AT1G12670
AT2G25150	AT2G31440		AT2G40435	AT2G35540		AT1G26911	AT5G50180		AT2G36270	AT2G01913
AT2G31081	AT1G16810		AT2G15010	AT4G39780		AT5G57500	AT3G25740		AT4G29450	AT5G45210
AT1G75040	AT1G53070		AT2G19190	AT1G57860		AT5G44770	AT5G38700		AT3G28150	AT4G28530
AT4G15550	AT4G09030		AT2G23110	AT5G39865		AT5G53592	AT2G22860		AT4G21300	AT3G45290
AT5G45810	AT4G10130		AT1G19200	AT1G68760		AT1G76210	AT2G24100		AT5G16460	AT4G31930
AT4G19970	AT2G17265		AT1G79310	AT3G51300		AT5G15840	AT1G73540		AT1G15790	AT5G07560
AT1G20530	AT3G59770		AT2G32487	AT3G28770		AT5G05790	AT4G30930		AT1G66465	AT5G63590
AT1G79180	AT5G07710		AT3G03341	AT2G33230		AT1G68450	AT2G05910		AT3G60670	AT2G29090
AT4G21780	AT1G12800		AT5G59990	AT4G37730		AT4G11140	AT5G15240		AT5G46870	AT2G41120
AT2G22590	AT1G23870		AT1G03310	AT4G31070		AT1G23010	AT5G01330		AT4G31830	AT4G24080
AT4G30090	AT4G33470		AT2G02310	AT3G04155		AT4G00460	AT5G27330		AT1G72660	AT3G16360
AT5G15290	AT4G18460		AT4G11720	AT1G77860		AT1G10770	AT2G46150		AT4G03960	AT3G50890
AT1G10770	AT1G18870		AT5G65980	AT1G32690		AT2G43870	AT4G32272		AT5G06480	AT3G50770
AT5G66335	AT5G39570		AT1G57980	AT2G02000		AT5G19170	AT5G09380		AT5G51210	AT5G17800
AT1G06980	AT4G31670		AT5G18020	AT1G17630		AT5G51530	AT1G19300		AT1G67365	AT4G14080
AT3G25250	AT5G24300		AT1G34050	AT1G33290		AT3G45210	AT3G07910		AT2G35710	AT5G02575
AT4G24265	AT1G20696		AT2G21490	AT2G13820		AT5G05430	AT5G15760		AT1G33540	AT2G18465
AT2G20870	AT4G24210		AT4G02830	AT3G62920		AT3G46800	AT5G41940		AT5G24600	AT5G07040
AT3G06515	AT3G07650		AT1G80320	AT2G05875		AT1G77960	AT3G57600		AT5G38160	AT4G23860
AT3G19320	AT3G14750		AT5G43530	AT1G78476		AT1G69600	AT2G42247		AT2G02240	AT5G11590
AT5G15120	AT3G27740		AT1G75290	AT5G52420		AT1G27045	AT1G53450		AT5G65800	AT1G02230
AT1G03800	AT1G10920		AT1G01670	AT1G07400		AT1G46480	AT3G26360		AT2G02750	AT3G03125
AT5G02330	AT4G33630		AT5G25450	AT1G30690		AT5G06720	AT4G15010		AT2G36790	AT3G51400
AT4G04760	AT2G26340		AT2G39518	AT2G35945		AT1G73780	AT4G31790		AT5G24660	AT3G59810
AT3G60000	AT5G58330		AT5G55150	AT5G58470		AT1G05835	AT1G23290		AT1G06520	AT5G65860
AT5G19870	AT4G01950		AT1G73550	AT5G10278		AT5G50335	AT5G19875		AT5G37410	AT1G06423
AT2G42850	AT1G07310		AT5G57510	AT3G01142		AT1G47890	AT2G19170		AT1G02070	AT5G15960
AT3G50030	AT3G22440		AT3G61280	AT2G43220		AT3G29590	AT1G52600		AT1G65790	AT4G31875
AT1G53980	AT1G12220		AT2G29350	AT5G11300		AT4G30180	AT1G72420		AT3G03620	AT4G09560
AT4G11460	AT4G38260		AT4G19810	AT3G14460		AT5G24230	AT1G55810		AT1G03055	AT1G49350
AT4G13300	AT1G07420		AT1G75000	AT4G13270		AT1G73410	AT1G63400		AT5G23370	AT4G30640
AT5G63625	AT5G09390		AT3G10750	AT3G56730		AT1G60360	AT5G26610		AT3G17790	AT1G55380
AT1G17285	AT3G16470		AT1G13330	AT5G11630		AT5G34795	AT4G32750		AT3G51970	AT4G14540
AT2G14095	AT3G13550		AT5G23350	AT3G03850		AT5G42800	AT3G08690		AT3G29410	AT5G15581
AT1G17310	AT1G18500		AT1G02813	AT1G22040		AT2G28870	AT3G16890		AT1G67856	AT1G07985
AT3G23550	AT2G18910		AT4G13410	AT1G07740		AT2G25150	AT5G14050		AT1G04660	AT2G26560
AT1G68280	AT5G21990		AT4G10510	AT4G12382		AT1G02190	AT5G23360		AT1G63210	AT3G60972
AT4G37295	AT3G06350		AT4G23070	AT3G48800		AT1G16705	AT3G18165		AT5G59070	AT1G10780
AT1G75720	AT4G09150		AT2G18190	AT3G50810		AT1G77240	AT1G68980		AT3G26290	AT1G52710
AT3G20160	AT1G21630		AT5G08360	AT4G39720		AT1G67760	AT3G56400		AT3G58150	AT2G35585
AT1G15460	AT3G27830		AT1G63030	AT2G20142		AT5G12340	AT4G12340		AT1G29090	AT3G01950
AT4G01630	AT3G50080		AT5G09570	AT2G47460		AT4G10560	AT3G52300		AT5G48850	AT4G36110
AT4G33810	AT4G23500		AT1G55550	AT3G06120		AT4G39510	AT2G46240		AT2G15400	AT3G14190
AT2G05825	AT2G35020		AT4G27530	AT2G26170		AT1G16150	AT3G10572		AT4G36260	AT5G02910
AT1G22470	AT5G47820		AT2G33070	AT5G67640		AT4G32295	AT5G51440		AT3G27540	AT5G05805
			AT2G16367	AT4G01710		AT1G53708	AT2G19120		AT4G16350	AT1G13340
			AT4G15975	AT5G48920		AT4G27590	AT2G30933		AT4G28085	AT2G14890
			AT5G56810	AT5G43730		AT4G14980	AT2G37660		AT5G36220	AT1G56000
			AT4G26740	AT5G10660		AT3G15650	AT3G01550		AT1G44130	AT4G31230
			AT2G20800	AT1G09930		AT3G01970	AT1G57765		AT3G62260	AT1G03150
			AT3G01550	AT2G26695		AT1G68180	AT5G03770		AT4G25200	AT4G32540
			AT5G66400	AT4G11050		AT2G24430	AT2G32610		AT5G44980	AT3G46730
			AT1G01580	AT4G12370		AT3G13590	AT4G32830		AT1G14480	AT4G34680
			AT1G67470	AT3G29110		AT2G29440	AT5G67340		AT2G14247	AT4G16690
			AT5G18030	AT5G03905		AT1G52270	AT1G47310		AT4G39650	AT4G36610
			AT4G04710	AT1G59540		AT1G07407	AT1G13800		AT1G04163	AT1G21313
			AT4G14180	AT1G67620		AT5G40010	AT5G23340		AT1G07150	AT4G08935
			AT5G22200	AT1G54970		AT3G16300	AT3G09240		AT4G02360	AT2G27210
			AT4G39830	AT3G01840		AT4G21440	AT1G80980		AT2G15010	AT1G04070
			AT5G09640	AT1G07270		AT1G49210	AT4G32920		AT5G09065	AT2G18040
			AT5G36920	AT1G30845		AT3G08700	AT4G30870		AT1G14930	AT4G19690
			AT3G62590	AT1G73690		AT4G05095	AT3G15400		AT5G42120	AT1G08213
			AT2G21930	AT4G26180		AT1G78480	AT5G04780		AT3G25260	AT1G06473
			AT4G24110	AT5G24960		AT3G13840	AT3G25110		AT4G18920	AT4G04360
			AT1G03880	AT1G06310		AT4G28410	AT3G30214		AT5G62800	AT5G09710
			AT5G10000	AT1G53670		AT5G59680	AT2G43650		AT4G30430	AT5G05310
			AT5G21150	AT5G05490		AT5G25910	AT2G22310		AT2G31910	AT4G38940
			AT5G16770	AT3G10915		AT4G08093	AT5G07110		AT3G14950	AT5G66180
			AT2G27990	AT3G19510		AT1G58007	AT2G33810		AT5G01540	AT5G37240
			AT5G47220	AT3G24100		AT4G24010	AT2G23755		AT5G40210	AT3G44766
			AT1G25425	AT2G34360		AT5G05420	AT1G67520		AT5G66350	AT4G36160
			AT2G06935	AT2G16630		AT1G53260	AT1G49032		AT3G05936	AT4G25110
			AT5G14700	AT1G80710		AT5G07995	AT4G20480		AT5G55570	AT2G02350
			AT1G66080	AT5G63500		AT1G09880	AT5G47320		AT2G32235	AT4G10350
			AT3G48770	AT2G47550		AT4G37160	AT5G64380		AT4G38340	AT3G23360
			AT4G35520	AT1G69430		AT1G09480	AT1G79450		AT2G34450	AT4G08705
			AT3G44120	AT4G37670		AT3G10185	AT3G09780		AT1G75000	AT3G27330
			AT3G10815	AT1G03620		AT5G04970	AT2G22400		AT3G47750	AT1G70660
			AT5G67060	AT5G19470		AT1G03020	AT4G27540		AT1G11300	AT1G16420
			AT1G03445	AT2G17060		AT3G27970	AT1G20900		AT4G02410	AT2G28040
			AT3G08810	AT5G61890		AT1G63450	AT5G25900		AT1G35710	AT5G11920
			AT1G52410	AT3G49400		AT2G05665	AT5G44450		AT5G40180	AT3G27030
			AT5G02200	AT4G09940		AT2G04070	AT5G48730		AT1G01520	AT1G79120
			AT1G56250	AT1G12330		AT1G22900	AT3G02870		AT2G40435	AT5G24500
			AT1G28230	AT5G17060		AT5G46871	AT1G66345		AT3G11745	AT1G58520
			AT1G47130	AT4G32860		AT3G47710	AT4G18170		AT2G19240	AT3G15890
			AT5G42930	AT4G38260		AT5G37300	AT5G01310		AT5G60220	AT3G30460
			AT2G04190	AT3G07260		AT5G55590	AT5G65560		AT4G25950	AT3G56100
			AT5G06480	AT3G03880		AT1G04313	AT3G17830		AT5G35660	AT1G29710
			AT3G58150	AT1G60850		AT1G07290	AT2G39090		AT2G36770	AT3G03470
			AT4G28703	AT3G02535		AT1G20700	AT3G28100		AT1G04490	AT3G15400
			AT3G17690	AT1G17260		AT3G14540	AT1G62880		AT2G46310	AT4G30450
			AT5G42445	AT5G53730		AT4G33450	AT5G59520		AT1G75830	AT1G75160
			AT1G70640	AT1G43765		AT3G04370	AT3G17430		AT1G80320	AT3G10200
			AT5G54740	AT3G05190		AT2G46760	AT1G71460		AT4G30370	AT5G01370
			AT5G43160	AT3G16150		AT1G44030	AT1G25450		AT2G24195	AT3G51990
			AT4G22980	AT5G40360		AT1G13370	AT1G58160		AT2G44910	AT5G52880
			AT3G61450	AT5G22799		AT3G04030	AT3G01610		AT2G37440	AT5G66170
			AT5G16570	AT2G21350		AT1G35515	AT5G22880		AT1G04463	AT1G61500
			AT1G18835	AT1G09812		AT1G22160	AT1G55675		AT5G20480	AT4G30845
			AT1G29450	AT2G38640		AT1G22460	AT2G35600		AT1G42560	AT2G16440
			AT5G35660	AT1G06490		AT1G51870	AT5G09650		AT5G54165	AT2G27130
			AT5G59260	AT1G10330		AT4G30120	AT4G10180		AT1G49920	AT4G17483
			AT3G44790	AT3G09730		AT2G31085	AT2G21350		AT3G51560	AT1G32570
			AT5G56080	AT2G18470		AT5G15725	AT3G07105		AT2G31860	AT3G49725
			AT2G28815	AT4G13650		AT3G27950	AT5G01110		AT5G13220	AT1G65630
			AT3G24500	AT5G20870		AT5G10250	AT3G61670		AT4G10500	AT5G60290
			AT5G59170	AT3G02500		AT3G12820	AT5G24990		AT1G72520	AT5G38140
			AT4G22610	AT5G19030		AT3G63470	AT3G08600		AT4G01830	AT2G35350
			AT3G16490	AT5G53920		AT1G80760	AT1G79620		AT2G32550	AT4G35810
			AT5G01640	AT1G26820		AT1G66440	AT3G10930		AT4G25707	AT4G15236
			AT4G31800	AT1G03150		AT1G74870	AT4G37520		AT5G02580	AT1G64180
			AT1G04490	AT5G46560		AT5G13910	AT3G18560		AT5G41550	AT3G23440
			AT1G05837	AT1G30600		AT5G59220	AT1G27921		AT5G60310	AT3G20910
			AT4G27140	AT5G02590		AT3G58850	AT1G21270		AT4G37050	AT4G29550
			AT3G58780	AT3G59540		AT2G45900	AT3G06820		AT1G55775	AT2G28660
			AT2G32020	AT1G68400		AT4G15660	AT3G12977		AT5G20045	AT1G59960
			AT1G62360	AT5G38450		AT1G61130	AT1G77590		AT4G22610	AT5G18100
			AT3G27440	AT3G25590		AT2G26560	AT5G59570		AT2G01905	AT4G13280
			AT5G44980	AT1G79200		AT1G19540	AT2G04390		AT1G06233	AT5G26930
			AT4G36950	AT2G02980		AT3G09005	AT1G29785		AT3G49690	AT1G01570
			AT1G48990	AT5G48820		AT4G33070	AT1G44960		AT4G23280	AT3G02940
			AT1G20120	AT5G25490		AT1G13430	AT1G29790		AT2G14210	AT5G51930
			AT5G24420	AT4G17440		AT5G20470	AT3G01950		AT1G27461	AT5G48670
			AT3G56970	AT3G48130		AT4G39580	AT3G54860		AT2G18680	AT5G16240
			AT3G24310	AT1G29810		AT2G34060	AT2G44510		AT3G27660	AT3G51030
			AT2G34355	AT3G04181		AT2G45360	AT5G37930		AT1G49830	AT1G68450
			AT5G54000	AT5G44400		AT5G27810	AT4G16957		AT3G54450	AT1G05420
			AT4G27170	AT2G02590		AT4G22880	AT1G24095		AT5G22810	AT3G09863
			AT2G34317	AT1G55580		AT1G22065	AT2G42080		AT3G57100	AT3G06990
			AT3G62730	AT5G55760		AT4G02810	AT3G01175		AT4G26730	AT1G55420
			AT2G29120	AT2G37260		AT5G46590	AT1G18100		AT1G71330	AT5G07390
			AT4G03050	AT1G62422		AT5G40960	AT1G29990		AT3G05300	AT2G02630
			AT4G00525	AT2G06255		AT1G48000	AT4G01770		AT4G15100	AT4G03470
			AT1G60050	AT3G60540		AT3G02242	AT1G22650		AT1G73120	AT3G27250
			AT4G28680	AT5G09580		AT2G46440	AT4G01790		AT2G35550	AT2G44170
			AT1G12630	AT5G11680		AT1G48670	AT5G56730		AT1G03790	AT1G09253
			AT5G50130	AT2G38340		AT2G36710	AT5G09450		AT2G34700	AT4G09990
			AT1G76640	AT3G47380		AT4G32870	AT4G21065		AT5G19580	AT5G24680
			AT4G11890	AT1G77770		AT1G29640	AT5G45780		AT5G53870	AT1G48700
			AT1G33610	AT4G03820		AT2G38152	AT2G42690		AT1G30940	AT3G59930
			AT3G22560	AT3G66652		AT2G47140	AT4G04220		AT3G05140	AT1G08010
			AT5G13210	AT1G66190		AT3G14530	AT1G29380		AT1G09180	AT5G53070
			AT4G19230	AT1G19730		AT5G50120	AT2G37650		AT3G02610	AT1G65570
			AT5G64780	AT1G17080		AT1G08730	AT2G27960		AT3G07365	AT3G03000
			AT1G47990	AT4G32810		AT3G46370	AT3G01670		AT4G10020	AT5G43950
			AT1G01520	AT5G64990		AT5G57010	AT4G21390		AT4G02690	AT3G48160
			AT1G33720	AT2G28710		AT5G03435	AT4G28630		AT3G49580	AT2G39950
			AT4G04490	AT1G47820		AT1G48800	AT5G14700		AT3G03776	AT2G02061
			AT1G05183	AT5G28320		AT1G62940	AT5G07270		AT1G69540	AT5G57670
			AT1G29460	AT1G18630		AT5G60730	AT4G22200		AT2G46790	AT1G20300
			AT3G30120	AT3G56330		AT5G50300	AT5G05830		AT2G19960	AT3G46630
			AT3G06433	AT3G18230		AT5G67520	AT3G27050		AT1G73340	AT4G00770
			AT2G32140	AT5G54200		AT3G59790	AT4G15810		AT5G58120	AT5G03510
			AT1G76610	AT4G20030		AT2G45040	AT5G64730		AT5G03795	AT1G47400
			AT2G08405	AT3G58070		AT5G10990	AT3G42860		AT1G54050	AT3G08350
			AT1G49100	AT2G12461		AT5G47920	AT1G71810		AT3G14630	AT3G07000
			AT5G03680	AT1G72120		AT2G42060	AT4G38490		AT5G46040	AT1G74205
			AT5G01255	AT5G56840		AT1G30990	AT2G24630		AT5G09570	AT5G40942
			AT5G40180	AT5G36110		AT1G64100	AT1G67570		AT3G44860	AT1G53633
			AT1G18197	AT3G02430		AT4G15417	AT3G02120		AT2G22880	AT2G02120
			AT5G09720	AT5G56120		AT4G20920	AT1G28690		AT3G20475	AT4G26800
			AT1G02390	AT4G38062		AT4G03060	AT3G52535		AT5G54490	AT2G29060
			AT1G27461	AT2G35210		AT5G66595	AT5G49010		AT1G67623	AT4G03120
			AT5G64900	AT5G49110		AT2G29620	AT4G08150		AT1G07902	AT2G25610
			AT2G32190	AT4G17180		AT3G24463	AT1G18250		AT4G27530	AT4G38825
			AT2G37440	AT5G45455		AT3G29370	AT4G09150		AT4G31248	AT3G55600
			AT5G02490	AT3G44710		AT3G03190	AT2G17390		AT5G45150	AT3G07900
			AT1G64065	AT1G75891		AT4G22730	AT5G01460		AT4G32490	AT3G23325
			AT1G53680	AT3G26920		AT3G49330	AT3G06910		AT2G24600	AT3G46170
			AT3G51960	AT1G09155		AT3G09330	AT5G47455		AT4G34520	AT5G50970
			AT5G65850	AT5G22340		AT3G49190	AT1G13410		AT4G35640	AT1G03070
			AT2G36590	AT4G24730		AT3G01345	AT4G25660		AT1G12130	AT4G26470
			AT2G02240	AT2G14090		AT2G31180	AT3G52610		AT3G10430	AT1G53340
			AT2G24680	AT3G51760		AT4G30090	AT2G19660		AT2G01740	AT1G10520
			AT1G78750	AT5G44170		AT2G21610	AT3G07420		AT4G33820	AT1G32850
			AT5G17810	AT5G55720		AT2G02690	AT3G22190		AT3G12240	AT1G61490
			AT3G03776	AT1G32180		AT1G29720	AT1G18840		AT3G16860	AT1G19940
			AT5G52260	AT5G10946		AT1G44050	AT5G59890		AT3G09870	AT3G45880
			AT5G65165	AT4G26965		AT4G38410	AT2G32590		AT5G62230	AT5G60350
			AT1G56240	AT1G04190		AT3G04530	AT5G48720		AT5G06760	AT5G12030
			AT5G16460	AT1G18745		AT3G03505	AT3G54170		AT1G73550	AT2G16720
			AT5G50915	AT3G09455		AT1G29179	AT5G51390		AT2G26380	AT3G52130
			AT5G05300	AT4G38840		AT3G57157	AT5G63370		AT4G07190	AT3G20160
			AT5G57240	AT1G69760		AT2G26040	AT5G43780		AT1G48530	AT2G25735
			AT5G44700	AT4G22600		AT3G50770	AT5G40500		AT4G05110	AT5G17260
			AT3G13950	AT2G41950		AT2G47950	AT3G46200		AT2G07305	AT1G80865
			AT5G62730	AT5G10760		AT4G20040	AT3G04020		AT1G69790	AT2G01735
			AT2G23640	AT2G20840		AT5G53820	AT3G60520		AT2G15020	AT5G04840
			AT4G25420	AT5G36120		AT4G07995	AT1G75210		AT4G21250	AT3G46668
			AT3G25260	AT4G14650		AT4G18350	AT3G27610		AT5G66400	AT3G12540
			AT3G01600	AT4G22140		AT3G49930	AT3G05810		AT5G07500	AT2G35720
			AT3G25597	AT4G08320		AT5G42840	AT3G25020		AT3G52780	AT2G37300
			AT2G34450	AT1G49490		AT5G09730	AT3G59810		AT1G29680	AT3G15500
			AT5G64450	AT5G64080		AT4G04760	AT5G28400		AT1G26762	AT3G16730
			AT2G34315	AT3G49310		AT5G58310	AT1G76120		AT3G22560	AT1G35515
			AT1G24130	AT4G03415		AT5G57980	AT1G28200		AT5G66480	AT5G66940
			AT3G09870	AT5G41460		AT2G28710	AT4G39530		AT3G09600	AT3G29034
			AT4G36350	AT3G05345		AT5G61412	AT4G16060		AT3G63040	AT3G07315
			AT5G41550	AT5G46700		AT4G10640	AT3G16870		AT5G56230	AT5G15200
			AT3G05260	AT2G05180		AT5G02575	AT2G23470		AT1G03710	AT3G16070
			AT1G74290	AT5G09690		AT5G45530	AT1G03100		AT5G19880	AT4G30290
			AT4G02690	AT1G19960		AT2G20870	AT5G13480		AT4G14548	AT2G20470
			AT4G12735	AT4G00210		AT1G05650	AT2G29450		AT5G42290	AT1G06320
			AT2G14510	AT2G42250		AT3G23550	AT3G62810		AT1G67980	AT1G47560
			AT1G18810	AT5G35753		AT3G46810	AT3G51075		AT1G52650	AT5G41470
			AT3G56790	AT2G06010		AT4G11550	AT3G48930		AT4G30570	AT1G14190
			AT3G16380	AT2G34150		AT3G04420	AT3G20270		AT2G08405	AT1G11850
			AT1G03120	AT1G67370		AT3G15270	AT3G16850		AT2G06435	AT4G00520
			AT1G06000	AT5G23550		AT1G48510	AT5G08560		AT1G43640	AT5G46920
			AT1G42560	AT1G05000		AT2G41850	AT3G04310		AT4G28365	AT4G38180
			AT4G05110	AT1G80745		AT3G56550	AT1G16540		AT1G51960	AT2G34000
			AT1G65870	AT3G22630		AT2G45800	AT3G52570		AT2G14560	AT5G25910
			AT1G29440	AT1G53980		AT3G02245	AT1G79310		AT5G67140	AT3G45070
			AT3G12830	AT4G28950		AT3G12955	AT5G28330		AT2G06255	AT4G28162
			AT2G43440	AT1G24625		AT1G10400	AT4G11630		AT4G23230	AT5G38610
			AT5G67410	AT3G26612		AT1G16850	AT3G62770		AT5G03255	AT5G24880
			AT4G17480	AT5G15840		AT1G47590	AT4G17840		AT1G57943	AT3G53900
			AT2G14247	AT2G22850		AT3G15354	AT1G50040		AT5G46540	AT4G34360
			AT3G58990	AT1G19397		AT4G35200	AT1G21930		AT5G43770	AT5G55125
			AT1G45010	AT5G60130		AT5G03377	AT3G50630		AT5G24120	AT2G20130
			AT5G22520	AT4G12840		AT5G15890	AT3G16565		AT5G09970	AT1G14240
			AT5G02520	AT4G24015		AT1G10460	AT2G22260		AT3G21380	AT5G66930
			AT3G44450	AT3G57460		AT1G66590	AT2G38160		AT3G07735	AT4G23290
			AT1G33760	AT2G43310		AT3G24535	AT5G17990		AT3G44460	AT3G03030
			AT3G32920	AT3G02160		AT1G19780	AT1G05760		AT5G01120	AT5G37400
			AT5G47850	AT4G27820		AT5G54400	AT4G20060		AT2G37590	AT3G27220
			AT3G11180	AT3G19470		AT1G05540	AT1G35260		AT5G47670	AT5G50890
			AT3G51970	AT5G23330		AT4G35180	AT2G03780		AT1G02470	AT4G32430
			AT1G19630	AT1G68290		AT1G31885	AT3G49260		AT5G07550	AT5G37180
			AT5G08070	AT2G40630		AT5G14895	AT3G16500		AT1G49640	AT1G06310
			AT1G77390	AT1G59790		AT3G06490	AT5G10745		AT2G34010	AT4G20340
			AT5G49330	AT1G08070		AT1G36675	AT1G58400		AT3G19230	AT3G18310
			AT5G07690	AT1G04050		AT4G13440	AT5G57190		AT3G18330	AT5G44490
			AT3G16800	AT2G20130		AT1G72490	AT2G22410		AT2G13960	AT1G23180
			AT1G02070	AT5G07880		AT2G34850	AT5G44730		AT5G55150	AT3G50230
			AT1G65450	AT4G39230		AT1G34500	AT3G62560		AT2G23348	AT1G49160
			AT5G43650	AT5G01370		AT2G13810	AT3G14430		AT5G62240	AT3G59765
			AT3G16320	AT1G07313		AT3G28600	AT3G26310		AT1G47990	AT1G64561
			AT2G35070	AT4G27970		AT3G10600	AT2G23790		AT5G08460	AT5G48170
			AT2G14210	AT1G01150		AT1G66950	AT1G12560		AT2G21260	AT5G11750
			AT3G01715	AT5G54165		AT5G45580	AT4G01700		AT1G22340	AT1G22270
			AT1G14080	AT3G47836		AT4G23560	AT4G14780		AT5G24140	AT2G27930
			AT5G07985	AT4G13885		AT4G03460	AT1G17270		AT2G29380	AT1G49030
			AT1G03710	AT5G09830		AT4G18990	AT4G12240		AT5G01675	AT4G15630
			AT2G04050	AT3G01970		AT5G51585	AT2G37678		AT2G04050	AT3G52535
			AT5G64210	AT2G16390		AT5G45540	AT4G29670		AT4G05065	AT3G51440
			AT4G31830	AT3G11397		AT5G59760	AT4G16960		AT5G62850	AT1G74055
			AT1G47370	AT4G11410		AT4G31400	AT4G40040		AT1G72850	AT3G20170
			AT1G69540	AT1G14750		AT5G24960	AT2G29190		AT2G43230	AT3G13760
			AT3G59880	AT1G66890		AT5G39190	AT1G62730		AT3G44800	AT1G04700
			AT4G02360	AT3G51720		AT2G02990	AT3G24820		AT1G07823	AT3G54770
			AT1G32583	AT3G07195		AT2G27930	AT3G49710		AT1G20515	AT3G03370
			AT5G02550	AT2G42230		AT1G21313	AT1G69170		AT3G20935	AT1G64080
			AT5G01380	AT5G63905		AT2G34390	AT4G08960		AT5G35480	AT1G68000
			AT4G27510	AT1G13820		AT1G09610	AT1G48370		AT3G58320	AT3G20020
			AT5G06760	AT5G18140		AT5G51950	AT4G27120		AT2G25470	AT2G22620
			AT2G34210	AT5G59850		AT1G64920	AT1G21480		AT5G44360	AT1G72960
			AT5G51440	AT2G47260		AT3G63110	AT4G33130		AT3G16390	AT5G22790
			AT5G36002	AT4G32240		AT1G57560	AT5G35970		AT2G06935	AT1G53200
			AT2G43570	AT3G21580		AT2G31082	AT2G34355		AT3G11390	AT2G47950
			AT1G49830	AT4G26800		AT1G48820	AT2G41750		AT5G65230	AT4G22250
			AT1G74150	AT1G32270		AT5G66300	AT3G13845		AT3G47870	AT3G58720
			AT5G06000	AT4G13730		AT2G28671	AT5G51690		AT1G74420	AT1G79180
			AT1G44318	AT5G25790		AT3G07260	AT1G67710		AT1G07450	AT2G35590
			AT1G05490	AT5G18290		AT2G46850	AT4G11130		AT1G33475	AT1G13670
			AT5G59050	AT1G05153		AT3G59440	AT1G33040		AT1G05183	AT5G54960
			AT3G46270	AT3G14450		AT1G70020	AT4G36660		AT1G54840	AT1G29270
			AT1G01560	AT4G30410		AT2G19060	AT4G37400		AT1G05397	AT1G19240
			AT1G73510	AT1G54150		AT5G62040	AT5G12980		AT2G14510	AT2G41070
			AT5G24205	AT4G28500		AT5G15265	AT5G61330		AT3G17690	AT3G57010
			AT4G11370	AT3G07190		AT4G08555	AT5G65210		AT2G36026	AT2G38695
			AT2G22760	AT5G50640		AT5G02565	AT3G56450		AT5G01255	AT1G22985
			AT4G37340	AT1G51645		AT1G48325	AT5G41180		AT3G06433	AT2G40240
			AT3G47220	AT5G58200		AT3G59710	AT1G65700		AT3G18950	AT1G26910
			AT1G67920	AT4G35200		AT2G20880	AT2G45490		AT2G43930	AT1G78360
			AT3G28340	AT3G29300		AT5G46330	AT5G63180		AT5G33390	AT1G71170
			AT2G15400	AT4G15430		AT5G26190	AT2G23560		AT1G50590	AT4G18590
			AT2G19320	AT4G11990		AT3G04040	AT5G63905		AT1G65486	AT1G34330
			AT3G12460	AT1G58130		AT2G41690	AT5G12420		AT3G51060	AT2G25150
			AT4G01360	AT2G39675		AT4G30230	AT4G00040		AT5G36185	AT1G72930
			AT1G03790	AT1G34520		AT3G57200	AT2G40420		AT1G53610	AT5G64810
			AT5G62370	AT3G25020		AT3G03850	AT1G01020		AT4G34320	AT4G09840
			AT5G18060	AT5G09310		AT2G48080	AT4G23570		AT5G48710	AT3G03702
			AT1G80760	AT3G13682		AT1G73165	AT1G33615		AT3G21660	AT5G04700
			AT5G39000	AT5G39473		AT4G00390	AT5G61540		AT1G11370	AT5G23155
			AT3G10150	AT5G44900		AT3G13404	AT5G09770		AT4G13260	AT1G15860
			AT1G12130	AT3G28380		AT4G19050	AT3G10030		AT4G09385	AT4G09950
			AT1G63210	AT5G62040		AT1G66600	AT2G23610		AT3G55310	AT4G24900
			AT5G58400	AT4G03460		AT5G45720	AT5G23310		AT4G22950	AT3G19320
			AT5G60142	AT5G50290		AT3G21180	AT2G03440		AT4G19080	AT3G48610
			AT2G14290	AT5G01330		AT2G20030	AT3G49645		AT4G09300	AT5G55110
			AT1G14930	AT2G22270		AT3G46735	AT5G18100		AT3G50940	AT1G32460
			AT5G01190	AT5G56795		AT4G34810	AT4G33620		AT5G59270	AT1G21050
			AT3G26742	AT1G32150		AT5G43300	AT5G02310		AT3G01425	AT2G47750
			AT2G29380	AT3G07980		AT3G08500	AT2G01090		AT1G21326	AT5G05390
			AT2G46880	AT3G07950		AT1G04247	AT1G71865		AT3G28500	AT5G65050
			AT3G51570	AT5G07680		AT4G08360	AT3G23880		AT4G01950	AT3G18430
			AT2G17740	AT1G11185		AT2G02700	AT2G47820		AT1G76640	AT2G46850
			AT1G01660	AT2G43400		AT2G45610	AT4G21660		AT1G47130	AT5G52950
			AT2G29460	AT5G41860		AT1G22480	AT5G14620		AT3G13680	AT1G03200
			AT2G07042	AT1G24240		AT1G17345	AT3G28940		AT1G10330	AT1G70518
			AT2G32460	AT4G28162		AT2G31310	AT3G61590		AT1G25425	AT1G06000
			AT4G18920	AT4G23490		AT2G20980	AT1G10230		AT5G17720	AT1G28765
			AT1G61290	AT1G58460		AT5G61550	AT3G14360		AT1G05837	AT5G03805
			AT1G73290	AT1G44830		AT1G33770	AT2G18410		AT2G03110	AT4G08450
			AT1G26780	AT5G41820		AT1G76430	AT1G33680		AT5G23000	AT1G17560
			AT5G52290	AT1G18600		AT1G64220	AT3G13226		AT1G29715	AT1G51640
			AT4G23215	AT5G24170		AT3G56275	AT4G14965		AT2G36540	AT3G46320
			AT1G49450	AT1G47655		AT2G09905	AT5G20960		AT5G08070	AT1G17350
			AT4G08555	AT3G03350		AT1G78030	AT3G23280		AT4G25980	AT4G12580
			AT4G29770	AT5G07380		AT4G12440	AT4G30780		AT1G26780	AT5G23100
			AT1G55775	AT1G77090		AT5G26320	AT5G01370		AT3G55240	AT4G24250
			AT3G13680	AT3G04980		AT5G06900	AT2G28950		AT4G13190	AT4G13990
			AT5G20045	AT2G28430		AT3G30340	AT3G03130		AT2G34317	AT4G18375
			AT5G60320	AT4G17160		AT3G52130	AT2G16405		AT1G51030	AT1G72870
			AT5G65350	AT4G37235		AT1G24575	AT4G03560		AT3G29385	AT3G50880
			AT2G05300	AT5G04390		AT3G16670	AT4G29735		AT3G61900	AT1G05065
			AT1G26762	AT3G04510		AT3G60870	AT5G58900		AT4G24600	AT2G29960
			AT1G65486	AT3G29575		AT1G16410	AT5G42100		AT5G57510	AT1G62050
			AT1G15150	AT5G59750		AT4G24170	AT5G40270		AT2G17770	AT5G08760
			AT1G80820	AT5G24870		AT1G75550	AT4G28650		AT1G80090	AT1G35240
			AT3G26790	AT2G19400		AT3G19270	AT5G11810		AT3G01715	AT2G46660
			AT5G01732	AT3G24750		AT1G22470	AT5G13420		AT1G66540	AT5G06900
			AT1G71691	AT1G48200		AT2G08820	AT1G07930		AT2G24720	AT1G05835
			AT4G37220	AT5G52850		AT5G44440	AT3G20120		AT5G40382	AT2G03270
			AT4G25020	AT2G17525		AT5G25920	AT2G42120		AT4G21320	AT3G20110
			AT2G29160	AT5G46830		AT3G05770	AT3G05580		AT1G30170	AT1G56680
			AT1G62840	AT5G24240		AT1G68825	AT5G65250		AT1G73810	AT5G66320
			AT1G09157	AT5G02320		AT3G27473	AT3G62900		AT5G25470	AT5G63080
			AT4G12090	AT2G20500		AT1G71520	AT4G21180		AT2G08780	AT5G08200
			AT3G49690	AT4G05120		AT4G36280	AT4G05320		AT5G60320	AT1G50290
			AT4G02670	AT1G53163		AT1G16440	AT5G13020		AT1G55230	AT3G48185
			AT2G01740	AT4G22900		AT4G12370	AT3G47990		AT3G12460	AT4G40070
			AT5G46960	AT5G51470		AT1G68280	AT1G05720		AT3G22250	AT3G04700
			AT1G49220	AT1G01390		AT1G01453	AT5G02010		AT5G52940	AT1G24577
			AT1G12370	AT5G60940		AT2G04025	AT2G32060		AT5G42510	AT2G35200
			AT1G75490	AT3G20830		AT4G34650	AT4G12690		AT1G51920	AT4G12340
			AT3G30842	AT3G49960		AT3G09275	AT3G22480		AT1G12600	AT3G46480
			AT5G19880	AT2G39705		AT4G12410	AT1G56450		AT3G24310	AT2G36210
			AT5G43770	AT1G51080		AT3G08490	AT2G36340		AT3G57765	AT1G50732
			AT4G25950	AT2G40760		AT1G09240	AT2G18950		AT4G10843	AT1G51140
			AT1G74010	AT4G24670		AT3G26550	AT5G40340		AT1G76610	AT2G20840
			AT1G30935	AT2G19580		AT4G10310	AT3G05900		AT1G13330	AT2G17900
			AT5G43860	AT5G41680		AT4G37780	AT1G09560		AT1G49475	AT2G36930
			AT1G29430	AT5G55620		AT5G58610	AT2G01820		AT4G26890	AT1G21250
			AT2G07140	AT4G38490		AT1G19670	AT2G02570		AT4G39500	AT5G19100
			AT5G20790	AT4G37230		AT2G31230	AT1G27300		AT5G61090	AT4G31150
			AT5G55380	AT1G13270		AT2G06995	AT3G06860		AT5G60022	AT3G49680
			AT5G36870	AT4G13720		AT1G61930	AT1G78260		AT4G23140	AT3G29680
			AT5G04000	AT3G21060		AT1G50720	AT4G15260		AT3G08870	AT4G13130
			AT5G21100	AT2G06995		AT1G60590	AT1G01140		AT1G09157	AT2G41180
			AT1G64260	AT5G62480		AT3G62990	AT2G36430		AT2G20520	AT4G28440
			AT4G03480	AT5G42110		AT5G14860	AT2G33150		AT4G00960	AT1G13120
			AT4G20210	AT1G24210		AT1G29290	AT5G15400		AT1G49700	AT3G60890
			AT2G41260	AT1G31880		AT2G23630	AT2G16640		AT4G04490	AT5G49630
			AT1G37150	AT5G43155		AT4G11460	AT5G08200		AT3G22700	AT1G43160
			AT4G11810	AT3G06780		AT1G79180	AT2G45260		AT2G32290	AT3G25870
			AT3G46090	AT1G34640		AT3G27500	AT4G34570		AT4G28703	AT1G52800
			AT1G64625	AT2G37940		AT5G56080	AT2G31660		AT2G10930	AT3G05570
			AT1G53690	AT3G21070		AT4G10860	AT3G21280		AT3G59750	AT3G47840
			AT5G16350	AT3G27997		AT4G05210	AT1G72810		AT3G55646	AT5G04310
			AT5G62240	AT5G45095		AT5G65340	AT1G15240		AT1G43780	AT3G52900
			AT5G62800	AT2G32090		AT4G12580	AT5G53130		AT5G14180	AT4G37670
			AT5G54190	AT5G10250		AT3G28840	AT1G47830		AT5G65300	AT1G75180
			AT1G69440	AT1G63910		AT3G32047	AT2G37640		AT3G11165	AT4G31520
			AT4G31380	AT4G28020		AT1G75260	AT1G78620		AT5G57260	AT1G18860
			AT2G25600	AT3G20260		AT1G63070	AT4G19110		AT2G24710	AT2G19920
			AT2G26380	AT5G65170					AT5G22520	AT1G65295
			AT5G11290	AT2G02750					AT1G51035	AT1G31320
			AT3G23630	AT3G05365					AT1G73510	AT5G25640
			AT3G09545	AT1G24100					AT4G14165	AT3G12710
			AT2G39855	AT1G11570					AT4G33020	AT4G29905
			AT4G21490	AT2G35795					AT5G45690	AT1G52120
			AT3G16175	AT4G38960					AT1G60450	AT4G12690
			AT3G45130	AT3G07230					AT3G15340	AT3G53400
			AT5G51210	AT4G12440					AT3G10815	AT4G34750
			AT1G77950	AT5G65613					AT5G56510	AT2G21800
			AT1G22380	AT5G43850					AT1G30920	AT4G28350
			AT1G03700	AT4G18253					AT5G11870	AT4G29530
			AT2G19610	AT3G51540					AT1G78500	AT4G33730
			AT4G25010	AT3G25400					AT5G05300	AT1G80850
			AT2G21510	AT2G24390					AT3G29430	AT5G06780
			AT3G27660	AT2G46000					AT5G38750	AT5G09310
			AT5G03204	AT1G52060					AT4G09770	AT5G39350
			AT5G44590	AT3G06410					AT4G12555	AT2G35035
			AT5G27200	AT1G33960					AT2G04190	AT3G51710
			AT1G67100	AT3G25655					AT2G18720	AT5G25940
			AT4G28085	AT5G53280					AT4G15740	AT5G07610
			AT1G05107	AT1G13500					AT5G44940	AT1G73620
			AT3G12580	AT5G58650					AT5G42445	AT5G17930
			AT5G47230	AT2G40670					AT3G01035	AT2G33585
			AT1G24147	AT5G59470					AT3G27920	AT3G13845
			AT1G25400	AT5G65205					AT4G06810	AT5G02420
			AT2G41730	AT2G23672					AT4G06115	AT1G55550
			AT1G43640	AT5G05790					AT3G54510	AT3G47347
			AT5G38780	AT5G55640					AT5G59170	AT4G14723
			AT5G66780	AT5G66658					AT3G18570	AT3G48710
			AT2G36695	AT5G48690					AT3G13660	AT5G01640
			AT5G54470	AT4G23220					AT2G41730	AT1G32520
			AT5G43660	AT1G27110					AT3G53550	AT5G06430
			AT1G49475	AT1G76510					AT2G42388	AT1G80690
			AT3G13061	AT1G66050					AT5G02900	AT1G76705
			AT5G50360	AT4G15802					AT5G24860	AT1G08833
			AT4G39650	AT3G15500					AT3G56790	AT3G42790
			AT1G08173	AT5G14870					AT3G12410	AT3G27150
			AT1G62420	AT3G27310					AT1G24000	AT2G39250
			AT3G14440	AT5G40660					AT5G38565	AT3G49820
			AT3G11840	AT3G24230					AT5G51760	AT1G67790
			AT2G18720	AT2G26810					AT5G24275	AT1G74710
			AT4G15670	AT3G56230					AT1G20120	AT1G64100
			AT1G30940	AT1G26910					AT5G18050	AT3G08730
			AT3G54310	AT2G37230					AT1G44740	AT3G14450
			AT3G55840	AT5G41650					AT3G09640	AT5G23310
			AT1G70920	AT2G31450					AT1G04837	AT4G16892
			AT1G16120	AT1G11125					AT3G55840	AT5G11630
			AT1G73700	AT5G25890					AT5G67410	AT5G56460
			AT1G30170	AT1G53050					AT1G34520	AT5G55840
			AT1G05207	AT3G56440					AT1G75490	AT5G51770
			AT3G22490	AT1G10340					AT1G17710	AT4G26320
			AT1G76420	AT4G13996					AT3G55910	AT4G18780
			AT4G32510	AT2G33220					AT1G17380	AT2G44340
			AT3G58200	AT3G17910					AT2G21450	AT1G25460
			AT5G01760	AT5G62770					AT5G12110	AT1G30700
			AT5G07060	AT4G16850					AT4G17660	AT5G05790
			AT5G49870	AT5G14350					AT5G46395	AT5G43910
			AT3G45860	AT4G01570					AT5G01560	AT3G59470
			AT1G05873	AT5G59900					AT4G23810	AT3G18660
			AT1G33475	AT2G38820					AT2G08765	AT1G55120
			AT4G36110	AT2G45850					AT5G26220	AT5G15265
			AT4G10150	AT1G78955					AT1G78172	AT4G39010
			AT1G04660	AT2G35480					AT1G68510	AT5G08565
			AT3G28150	AT5G08550					AT3G19550	AT1G14600
			AT5G05390	AT4G39366					AT5G23600	AT5G61400
			AT1G29680	AT1G71910					AT2G04380	AT5G47610
			AT2G25470	AT5G10330					AT1G24580	AT2G23390
			AT1G67980	AT5G65690					AT2G19320	AT1G64440
			AT5G48710	AT5G63650					AT3G28330	AT1G65820
			AT1G20470	AT3G47590					AT5G09805	AT5G56420
			AT3G28540	AT1G74670					AT5G04010	AT1G71460
			AT1G52000	AT3G44900					AT3G53232	AT1G12570
			AT3G53310	AT5G11210					AT2G22821	AT2G02765
			AT5G08760	AT4G32175					AT1G79680	AT3G23740
			AT1G57943	AT5G23880					AT2G26150	AT4G33590
			AT3G51810	AT1G07490					AT1G04997	AT5G09520
			AT1G20310	AT3G24630					AT3G22580	AT4G18040
			AT5G22540	AT5G39790					AT3G61113	AT2G46455
			AT3G28330	AT3G15700					AT1G34540	AT4G15765
			AT5G44575	AT3G50890					AT5G42600	AT4G15140
			AT3G19920	AT5G10280					AT3G53690	AT5G17050
			AT2G35550	AT3G26922					AT2G27389	AT1G16500
			AT1G20860	AT5G17260					AT3G11000	AT1G29970
			AT3G12240	AT2G22890					AT2G47895	AT1G49220
			AT3G63040	AT1G31180					AT5G59662	AT3G13940
			AT3G53690	AT2G21200					AT1G66650	AT1G60130
			AT1G69610	AT5G09295					AT2G24535	AT2G41020
			AT5G09990	AT2G26560					AT4G32500	AT2G36360
			AT1G10417	AT3G07530					AT5G62400	AT5G61840
			AT5G24860	AT5G17770					AT1G61562	AT2G34920
			AT1G43780	AT5G04830					AT4G38300	AT2G48110
			AT1G22600	AT2G46910					AT5G55370	AT2G26170
			AT2G30750	AT1G02800					AT5G60265	AT4G28652
			AT2G23100	AT1G21350					AT2G34980	AT1G78540
			AT4G18330	AT1G08213					AT2G32140	AT4G14840
			AT3G49130	AT4G04840					AT5G62520	AT3G10540
			AT4G23140	AT2G19260					AT2G29160	AT1G10610
			AT5G42510	AT3G02110					AT5G64870	AT3G23630
			AT4G29450	AT1G61795					AT1G76470	AT4G29960
			AT3G12203	AT2G44430					AT2G29950	AT2G23770
			AT3G57765	AT1G17285					AT1G12064	AT1G13160
			AT3G61410	AT2G47350					AT4G04415	AT5G59530
			AT2G24195	AT2G47910					AT3G52526	AT4G26670
			AT1G26380	AT5G47090					AT1G55800	AT5G63270
			AT5G01120	AT2G18245					AT3G55210	AT2G43320
			AT1G21970	AT1G13230					AT5G35926	AT2G05180
			AT1G53635	AT1G20930					AT4G35520	AT5G14770
			AT2G37720	AT4G26500					AT3G30842	AT5G41010
			AT5G48090	AT1G65800					AT3G01835	AT4G29800
			AT3G50940	AT5G41471					AT1G71690	AT3G12720
			AT3G58740	AT1G20100					AT1G22600	AT2G36630
			AT2G34700	AT1G14840					AT2G41505	AT2G15580
			AT1G02630	AT2G44510					AT2G29370	AT3G15930
			AT1G67600	AT4G37940					AT1G06737	AT4G20820
			AT2G04040	AT5G02690					AT5G11320	AT1G17780
			AT2G25330	AT1G77730					AT1G03700	AT5G40670
			AT3G03910	AT4G37700					AT2G34315	AT3G13065
			AT3G55210	AT3G07290
			AT5G51760	AT1G11362
			AT5G28510	AT1G71110
			AT3G22700	AT3G03310
			AT5G24140	AT2G33490
			AT4G34520	AT2G34655
			AT3G23010	AT1G52315
			AT1G63870	AT3G12250
			AT1G08043	AT5G53340
			AT1G17010	AT1G71460
			AT5G11870	AT3G50460
			AT1G02470	AT5G52370
			AT2G29090	AT1G59660
			AT1G28480	AT4G39730
			AT1G52650	AT1G80970
			AT1G79680	AT2G43810
			AT5G42600	AT4G27400
			AT2G41470	AT3G29630
			AT4G29110	AT4G38940
			AT3G26040	AT2G40960
			AT5G01815	AT1G52827
			AT1G26500	AT4G24900
			AT4G33820	AT2G23700
			AT3G22275	AT4G29130
			AT4G13260	AT3G27650
			AT4G23610	AT1G07670
			AT3G14700	AT3G18200
			AT2G32160	AT5G55450
			AT5G18080	AT3G57140
			AT2G21450	AT1G53633
			AT5G41900	AT2G26480
			AT1G65880	AT1G74580
			AT5G23780	AT4G09300
			AT1G24600	AT3G26320
			AT4G23280	AT3G16160
			AT3G22580	AT3G09290
			AT5G24655	AT1G69900
			AT4G09385	AT5G58660
			AT4G28755	AT4G09800
			AT3G57100	AT1G02360
			AT2G03520	AT5G59210
			AT1G04163	AT1G49530
			AT3G09922	AT1G66030
			AT4G38300	AT3G50140
			AT2G17050	AT5G06730
			AT4G21250	AT5G23410
			AT5G53950	AT2G36050
			AT1G29420	AT1G21560
			AT4G28460	AT1G44750
			AT3G03280	AT5G48070
			AT1G61562	AT2G22360
			AT4G33870	AT4G39675
			AT5G41780	AT2G02148
			AT2G18060	AT5G22130
			AT5G53895	AT4G33925
			AT5G02170	AT3G23290
			AT5G03285	AT4G39110
			AT3G13660	AT1G15800
			AT3G56350	AT3G14580
			AT3G04165	AT5G01420
			AT4G35010	AT1G12650
			AT5G13700	AT1G16905
			AT3G54060	AT1G78970
			AT3G46480	AT5G28442
			AT1G24000	AT5G40090
			AT3G44290	AT5G37055
			AT5G47670	AT5G07770
			AT2G24255	AT3G61198
			AT1G02940	AT1G25470
			AT3G20475	AT1G11920
			AT5G57320	AT3G11120
			AT4G15270	AT1G11390
			AT5G41315	AT2G15760
			AT2G31860	AT3G24810
			AT5G60520	AT1G74390
			AT4G12555	AT1G56020
			AT1G74875	AT4G38830
			AT4G14140	AT2G26070
			AT3G56980	AT3G61820
			AT4G34550	AT5G58575
			AT3G04960	AT3G57062
			AT5G65800	AT5G17390
			AT2G40470	AT1G26610
			AT5G59070	AT2G33710
			AT5G27037	AT5G47930
			AT2G42388	AT2G42040
			AT2G46950	AT4G32890
			AT5G25470	AT4G19006
			AT3G48240	AT1G04640
			AT4G14819	AT2G33500
			AT4G14165	AT2G36500
			AT3G24790	AT1G66620
			AT5G38170	AT1G31130
			AT5G41390	AT1G07795
			AT2G10930	AT5G15010
			AT5G03795	AT2G28440
			AT5G05840	AT3G48810
			AT5G04010	AT3G51270
			AT5G03860	AT5G57130
			AT1G15825	AT1G11090
			AT5G42760	AT2G44850
			AT3G44460	AT3G58060
			AT3G55646	AT3G61090
			AT5G22810	AT1G43580
			AT1G31750	AT5G28150
			AT5G42120	AT3G53400
			AT3G11165	AT1G62260
			AT4G31615	AT5G28390
			AT3G09520	AT5G37800
			AT3G28350	AT2G41970
			AT2G17070	AT3G01045
			AT5G42290	AT2G28960
			AT4G15350	AT1G55000
			AT2G41280	AT1G06540
			AT2G38823	AT5G22880
			AT2G20721	AT2G41980
			AT1G54330	AT1G16000
			AT1G48100	AT1G27680
			AT5G40630	AT4G25620
			AT1G53620	AT1G56420
			AT3G23240	AT3G02520
			AT1G77010	AT4G32130
			AT1G54095	AT1G52347
			AT2G17010	AT5G19970
			AT1G60450	AT5G59910
			AT1G33160	AT3G48140
			AT5G35600	AT5G28530
			AT3G47348	AT2G36750
			AT4G37050	AT3G11720
			AT2G23673	AT2G36950
			AT1G75830	AT5G55790
			AT5G28237	AT4G17940
			AT3G54065	AT5G64850
			AT1G60190	AT1G12500
			AT3G28420	AT2G27490
			AT1G30190	AT5G58770
			AT2G03110	AT3G19620
			AT4G06810	AT5G48600
			AT2G23970	AT1G61860
			AT3G59190	AT4G21900
			AT2G28560	AT2G32300
			AT3G46650	AT4G01430
			AT2G38250	AT5G60190
			AT4G10020	AT4G36750
			AT3G48510	AT2G45880
			AT1G74420	AT1G15720
			AT5G01790	AT5G24430
			AT3G53450	AT3G60500
			AT2G20875	AT5G59440
			AT4G08985	AT5G41970
			AT5G24275	AT1G62640
			AT1G19490	AT1G64920
			AT1G53625	AT5G24750
			AT3G21660	AT4G35510
			AT2G22600	AT3G08880
			AT2G30766	AT1G28310
			AT4G36000	AT1G32100
			AT3G05480	AT1G67340
			AT3G10880	AT5G30490
			AT1G19640	AT4G01660
			AT4G27550	AT1G77270
			AT3G44800	AT2G25740
			AT3G05300	AT5G47360
