# Supplementary material for: The characterization of Mediator 12 and 13 as conditional positive gene regulators in Arabidopsis
Source: Nat Commun. 2020 Jun 3;11:2798. doi: 10.1038/s41467-020-16651-5 (PMC7271234; doi:10.1038/s41467-020-16651-5)
Supplement: Supplementary file 6 — Supplementary Dataset 3 [file 41467_2020_16651_MOESM6_ESM.xlsx]

## Sheet: Sheet1
MED12 strongly bound ChIPseq peaks (-log10q-value > 30)
Biological replicate 1								Biological replicate 2
chromosome	start	stop	peak_ID	enrichments	-log10(q-value)			chromosome	start	stop	peak_ID	enrichments	-log10(q-value)
Chr1	20392	21560	peak_1	7.81085	121.063			Chr1	20539	21531	peak_1	8.4436	138.699
Chr1	37723	38299	peak_2	6.01431	55.1532			Chr1	37631	38241	peak_2	6.04918	55.734
Chr1	55337	56794	peak_3	6.19557	106.812			Chr1	55345	56752	peak_3	5.95089	100.58
Chr1	63457	64115	peak_4	2.57141	30.5479			Chr1	67232	67831	peak_4	4.95104	105.264
Chr1	67219	67848	peak_5	4.53154	87.4666			Chr1	75573	76571	peak_5	6.81618	107.572
Chr1	75504	76583	peak_6	5.53967	67.8913			Chr1	83047	83673	peak_6	7.18419	64.1804
Chr1	83089	83648	peak_7	6.39736	51.7037			Chr1	86705	87168	peak_7	5.25976	36.51
Chr1	104674	105284	peak_8	4.61024	33.7566			Chr1	104678	105330	peak_8	6.21934	61.5127
Chr1	107636	108509	peak_9	4.24047	35.1275			Chr1	120258	121034	peak_9	2.88346	64.7411
Chr1	108851	109297	peak_10	4.64327	39.4352			Chr1	121629	122478	peak_10	2.76643	35.1918
Chr1	120233	121026	peak_11	2.49682	43.7641			Chr1	126897	127482	peak_11	4.54177	44.1103
Chr1	154973	156116	peak_12	5.29214	68.6767			Chr1	127862	128575	peak_12	4.88497	60.4147
Chr1	156338	157586	peak_13	3.75202	46.1379			Chr1	148331	149818	peak_13	5.71969	59.7712
Chr1	173187	173730	peak_14	3.17075	38.7813			Chr1	154732	156247	peak_14	7.72056	134.762
Chr1	183174	183698	peak_15	8.37825	122.135			Chr1	156541	157646	peak_15	3.92904	63.503
Chr1	195549	196476	peak_16	4.02719	48.9287			Chr1	157868	158659	peak_16	3.41838	30.9194
Chr1	198152	198906	peak_17	3.24479	36.6933			Chr1	183197	183680	peak_17	7.40963	99.2832
Chr1	199366	200004	peak_18	3.99229	60.6699			Chr1	184856	185957	peak_18	3.70083	35.3541
Chr1	206579	208099	peak_19	12.5683	238.119			Chr1	187027	187830	peak_19	4.49985	49.9173
Chr1	219213	220970	peak_20	11.34	183.187			Chr1	190046	190760	peak_20	3.75772	38.7149
Chr1	225464	227191	peak_21	3.93066	48.6302			Chr1	195570	196501	peak_21	4.15273	60.9285
Chr1	227557	229525	peak_22	4.18253	37.9723			Chr1	199421	199804	peak_22	3.28096	39.0686
Chr1	238315	240226	peak_23	5.29018	51.0139			Chr1	206644	208057	peak_23	13.6268	272.397
Chr1	267914	268353	peak_24	2.36749	32.6907			Chr1	219243	220975	peak_24	11.6741	193.344
Chr1	324710	326096	peak_25	8.15016	97.7478			Chr1	225487	227221	peak_25	5.29195	88.8038
Chr1	364065	364906	peak_26	6.4468	113.778			Chr1	238284	240236	peak_26	5.17202	49.4294
Chr1	394702	395987	peak_27	4.16015	39.9257			Chr1	267929	268301	peak_27	2.33639	31.1786
Chr1	426320	426843	peak_28	5.81379	54.4854			Chr1	270412	271259	peak_28	2.84596	35.9894
Chr1	430083	432087	peak_29	7.26936	64.3743			Chr1	308781	309489	peak_29	4.02925	30.4356
Chr1	436524	437272	peak_30	4.41655	30.6817			Chr1	324704	326036	peak_30	8.67032	113.773
Chr1	468669	469642	peak_31	5.61515	61.7244			Chr1	364090	364860	peak_31	6.39246	115.706
Chr1	480635	481557	peak_32	4.50836	32.7843			Chr1	365650	366471	peak_32	4.07654	32.3273
Chr1	482296	483161	peak_33	3.35861	31.8994			Chr1	392475	395983	peak_33	5.37745	67.3192
Chr1	537611	538313	peak_34	4.77695	60.9491			Chr1	408660	410217	peak_34	3.67397	33.727
Chr1	564256	564791	peak_35	4.30977	45.2381			Chr1	411727	412267	peak_35	3.05946	30.8976
Chr1	565278	567530	peak_36	4.21691	57.5608			Chr1	414405	415598	peak_36	3.55977	35.804
Chr1	573975	576589	peak_37	2.87506	57.8795			Chr1	426344	426804	peak_37	5.32015	46.373
Chr1	621277	622118	peak_38	4.41862	44.27			Chr1	430795	432069	peak_38	8.72443	89.7375
Chr1	623934	624445	peak_39	4.42083	31.6794			Chr1	436332	437163	peak_39	4.98521	40.8426
Chr1	701219	701698	peak_40	4.67184	34.6657			Chr1	468699	469563	peak_40	4.83692	46.3307
Chr1	846875	848168	peak_41	3.88838	40.7936			Chr1	537618	538311	peak_41	5.1198	68.4672
Chr1	852482	854007	peak_42	4.21284	59.3303			Chr1	564273	564769	peak_42	5.10188	62.5462
Chr1	863564	864511	peak_43	5.60736	46.6746			Chr1	565286	567539	peak_43	4.58355	77.8068
Chr1	898303	899470	peak_44	2.43501	39.9721			Chr1	568900	569841	peak_44	2.72285	30.6449
Chr1	978575	979128	peak_45	4.42857	41.3207			Chr1	574275	575887	peak_45	2.98542	62.997
Chr1	1028196	1029047	peak_46	6.26391	145.679			Chr1	618390	619312	peak_46	4.53198	39.3552
Chr1	1084373	1084981	peak_47	6.43203	80.2597			Chr1	623950	624463	peak_47	5.84253	62.0743
Chr1	1129404	1129820	peak_48	3.28228	34.1319			Chr1	739524	740092	peak_48	3.6993	37.2708
Chr1	1130004	1130455	peak_49	4.19837	38.3792			Chr1	843644	844239	peak_49	4.79248	45.7665
Chr1	1133719	1135048	peak_50	5.21224	40.5817			Chr1	846879	848080	peak_50	4.52512	55.6342
Chr1	1235573	1236685	peak_51	7.27563	81.2485			Chr1	852523	853961	peak_51	5.33043	87.6542
Chr1	1430070	1431107	peak_52	5.38898	55.1788			Chr1	898411	899469	peak_52	2.81484	60.6664
Chr1	1569382	1570838	peak_53	11.4285	182.815			Chr1	907444	908521	peak_53	4.31042	38.4255
Chr1	1587628	1588409	peak_54	6.01751	60.8338			Chr1	931111	931727	peak_54	2.38217	31.2812
Chr1	1645394	1647347	peak_55	4.5959	47.5495			Chr1	956988	958121	peak_55	3.76236	43.5413
Chr1	1712816	1714504	peak_56	10.3732	168.962			Chr1	1028201	1029067	peak_56	6.97456	181.626
Chr1	1768522	1769386	peak_57	4.42855	42.8502			Chr1	1035694	1036494	peak_57	4.43607	32.6728
Chr1	1772554	1773452	peak_58	4.94721	41.5009			Chr1	1084479	1084934	peak_58	6.42755	71.5076
Chr1	1828676	1830161	peak_59	3.91515	48.6302			Chr1	1133748	1135000	peak_59	5.03154	36.3378
Chr1	1887921	1888803	peak_60	5.57332	48.8217			Chr1	1235538	1236692	peak_60	4.91401	58.3241
Chr1	1940148	1940756	peak_61	4.70375	35.3439			Chr1	1348629	1349258	peak_61	3.58234	48.2279
Chr1	1942410	1943222	peak_62	5.38722	57.0243			Chr1	1364389	1365052	peak_62	4.31204	31.2872
Chr1	1952014	1952837	peak_63	3.99082	53.9751			Chr1	1418102	1418672	peak_63	3.9709	30.9194
Chr1	1953432	1954298	peak_64	5.91012	140.537			Chr1	1430139	1431105	peak_64	5.83673	65.5346
Chr1	2012376	2013858	peak_65	4.35099	59.2318			Chr1	1569397	1570322	peak_65	12.2512	204.746
Chr1	2089960	2091471	peak_66	3.52647	37.2717			Chr1	1587629	1588191	peak_66	4.89054	44.4194
Chr1	2151003	2153300	peak_67	4.0188	65.4009			Chr1	1645719	1647330	peak_67	5.40033	75.6954
Chr1	2177428	2178072	peak_68	3.5947	32.4821			Chr1	1712706	1713951	peak_68	10.809	181.843
Chr1	2187686	2188605	peak_69	6.50381	135.809			Chr1	1768546	1769376	peak_69	3.89165	32.3557
Chr1	2194195	2196038	peak_70	3.1114	46.516			Chr1	1772495	1773523	peak_70	5.82073	59.6036
Chr1	2203848	2204830	peak_71	3.92217	32.8733			Chr1	1828689	1829959	peak_71	4.09664	56.1629
Chr1	2211327	2212703	peak_72	5.83903	62.2123			Chr1	1887948	1888802	peak_72	5.16365	42.1681
Chr1	2213942	2214518	peak_73	4.39337	38.3265			Chr1	1952321	1952783	peak_73	3.26912	34.646
Chr1	2237522	2238850	peak_74	4.15968	32.7887			Chr1	1953484	1954261	peak_74	6.61217	174.707
Chr1	2280385	2281644	peak_75	5.24083	45.1037			Chr1	2012310	2013772	peak_75	4.64653	81.5283
Chr1	2304629	2306070	peak_76	4.97948	49.1338			Chr1	2047749	2048548	peak_76	2.64018	50.7039
Chr1	2332409	2334862	peak_77	8.6406	102.359			Chr1	2090118	2091488	peak_77	5.69557	86.3103
Chr1	2335590	2336325	peak_78	6.48922	103.956			Chr1	2143184	2143775	peak_78	4.57953	40.19
Chr1	2395229	2396298	peak_79	4.3115	43.0756			Chr1	2151821	2153376	peak_79	3.5567	50.0164
Chr1	2431410	2433136	peak_80	4.15599	58.5553			Chr1	2155295	2156013	peak_80	4.44139	49.6883
Chr1	2436729	2439004	peak_81	6.47145	117.429			Chr1	2174165	2175005	peak_81	5.02897	55.211
Chr1	2439893	2440459	peak_82	2.97393	30.6056			Chr1	2177450	2178066	peak_82	3.66133	34.8157
Chr1	2537944	2538664	peak_83	4.14085	41.1314			Chr1	2187678	2188578	peak_83	7.20727	163.656
Chr1	2588390	2590826	peak_84	4.70184	58.9217			Chr1	2194199	2195981	peak_84	3.09514	52.7807
Chr1	2620690	2621474	peak_85	2.71937	30.8907			Chr1	2203810	2204870	peak_85	5.37916	49.8546
Chr1	2690982	2691627	peak_86	3.8772	35.3945			Chr1	2211316	2212592	peak_86	6.68904	81.1625
Chr1	2755520	2756105	peak_87	5.69134	62.2629			Chr1	2225968	2227389	peak_87	4.47881	67.1862
Chr1	2873230	2874590	peak_88	3.181	40.2643			Chr1	2227661	2228690	peak_88	3.7574	35.666
Chr1	2989451	2990228	peak_89	3.64642	51.9042			Chr1	2249223	2250004	peak_89	3.57807	34.743
Chr1	2991274	2992337	peak_90	8.25334	106.592			Chr1	2280469	2283174	peak_90	4.68626	36.4855
Chr1	2994201	2995292	peak_91	4.86158	49.8213			Chr1	2304646	2306060	peak_91	4.45803	46.4562
Chr1	3030682	3032044	peak_92	4.7193	66.9125			Chr1	2333384	2334526	peak_92	6.79205	68.1013
Chr1	3056657	3057841	peak_93	5.93884	64.1959			Chr1	2335624	2336284	peak_93	6.1197	98.7359
Chr1	3071513	3073267	peak_94	5.35993	68.8295			Chr1	2349108	2350299	peak_94	3.96449	48.2673
Chr1	3239026	3239600	peak_95	2.88791	30.6891			Chr1	2395197	2396334	peak_95	4.99657	56.2455
Chr1	3242536	3243291	peak_96	5.72837	120.38			Chr1	2431720	2433015	peak_96	3.41891	36.3152
Chr1	3272330	3272842	peak_97	7.5116	123.723			Chr1	2436743	2439003	peak_97	6.19682	126.449
Chr1	3295701	3296634	peak_98	5.54094	84.1645			Chr1	2537952	2538587	peak_98	4.81292	56.8174
Chr1	3397945	3399016	peak_99	4.55899	43.3978			Chr1	2588203	2590844	peak_99	6.96596	128.142
Chr1	3439665	3440194	peak_100	4.3316	35.0436			Chr1	2620669	2621449	peak_100	2.83559	35.0939
Chr1	3527362	3528264	peak_101	8.41974	105.834			Chr1	2752147	2752904	peak_101	3.64211	54.7769
Chr1	3529375	3530033	peak_102	5.49731	44.4007			Chr1	2755575	2755991	peak_102	5.0128	49.3125
Chr1	3569551	3571083	peak_103	4.23222	32.6737			Chr1	2773766	2774444	peak_103	4.14494	38.6702
Chr1	3638218	3638646	peak_104	4.00279	30.9654			Chr1	2877707	2878073	peak_104	3.93963	39.631
Chr1	3664029	3664892	peak_105	3.0134	38.7664			Chr1	2888727	2889504	peak_105	4.60721	31.5963
Chr1	3676355	3677269	peak_106	4.28963	43.5214			Chr1	2941477	2942553	peak_106	4.11433	39.4683
Chr1	3681517	3684051	peak_107	3.57307	45.3722			Chr1	2964169	2964799	peak_107	3.84418	31.8042
Chr1	3718883	3719835	peak_108	4.50323	38.5586			Chr1	2989442	2990212	peak_108	3.9009	61.8168
Chr1	3944898	3946597	peak_109	8.94244	140.808			Chr1	2991379	2992224	peak_109	5.71969	59.7712
Chr1	3994799	3995562	peak_110	8.12139	116.146			Chr1	2994221	2994821	peak_110	4.96281	50.3321
Chr1	4103207	4103728	peak_111	6.63003	54.9679			Chr1	3017157	3018532	peak_111	3.76029	36.019
Chr1	4105228	4106012	peak_112	4.37828	33.8036			Chr1	3030804	3031989	peak_112	5.11114	70.2032
Chr1	4106064	4107235	peak_113	4.85206	55.0195			Chr1	3057154	3057810	peak_113	5.13622	48.663
Chr1	4153660	4154082	peak_114	3.43133	35.1069			Chr1	3071494	3073193	peak_114	4.20329	43.4931
Chr1	4208566	4209166	peak_115	5.42804	48.5368			Chr1	3157453	3158984	peak_115	2.41097	35.2754
Chr1	4215680	4217435	peak_116	4.04488	36.3746			Chr1	3242620	3243140	peak_116	5.61186	116.868
Chr1	4229576	4231666	peak_117	8.30874	121.4			Chr1	3269857	3270659	peak_117	3.18182	30.3507
Chr1	4238297	4239062	peak_118	3.78243	31.3123			Chr1	3272368	3272833	peak_118	6.41785	93.6012
Chr1	4242565	4243696	peak_119	4.60089	74.3646			Chr1	3295854	3296544	peak_119	4.55641	57.8112
Chr1	4264267	4265074	peak_120	2.89266	32.1583			Chr1	3397929	3399002	peak_120	3.77768	39.294
Chr1	4266740	4267796	peak_121	4.18699	35.0015			Chr1	3439637	3440199	peak_121	4.88413	45.4365
Chr1	4348128	4349179	peak_122	3.89599	31.1612			Chr1	3479301	3479663	peak_122	4.83414	38.5101
Chr1	4433382	4434211	peak_123	3.89592	41.4968			Chr1	3484299	3485196	peak_123	3.55424	30.4021
Chr1	4458932	4459854	peak_124	5.12404	40.1021			Chr1	3527383	3528060	peak_124	9.48463	123.418
Chr1	4523851	4524290	peak_125	5.05363	49.4169			Chr1	3529463	3529833	peak_125	4.89723	35.4769
Chr1	4528766	4530073	peak_126	3.07919	31.2704			Chr1	3546705	3547134	peak_126	5.20389	35.2592
Chr1	4535685	4536426	peak_127	7.78884	76.4804			Chr1	3664031	3664980	peak_127	5.00498	119.524
Chr1	4577156	4578427	peak_128	3.34586	66.9718			Chr1	3665189	3665775	peak_128	5.48964	55.3937
Chr1	4584251	4585688	peak_129	5.84245	43.7151			Chr1	3681606	3682904	peak_129	3.55081	43.8886
Chr1	4590199	4590702	peak_130	4.56664	52.7969			Chr1	3718831	3719754	peak_130	4.82514	47.5579
Chr1	4748625	4749632	peak_131	4.4141	40.0498			Chr1	3944903	3945422	peak_131	4.77928	38.0566
Chr1	4772665	4773221	peak_132	5.71888	62.0396			Chr1	3945706	3946635	peak_132	10.5206	195.066
Chr1	4899065	4899635	peak_133	3.23557	36.9136			Chr1	3994896	3995536	peak_133	7.93433	111.958
Chr1	4934276	4936111	peak_134	5.13747	68.9621			Chr1	4002678	4003480	peak_134	4.40153	34.5533
Chr1	4969891	4970669	peak_135	4.56173	42.6779			Chr1	4062477	4063322	peak_135	4.41922	49.6883
Chr1	5017910	5018351	peak_136	5.11031	39.1393			Chr1	4076291	4077024	peak_136	4.39774	43.4258
Chr1	5047969	5048445	peak_137	4.06513	40.2506			Chr1	4103243	4103642	peak_137	5.28076	36.6523
Chr1	5066783	5067342	peak_138	3.82668	32.2411			Chr1	4105166	4106002	peak_138	4.53493	37.7394
Chr1	5070490	5071370	peak_139	9.41749	127.176			Chr1	4106071	4107133	peak_139	6.24848	89.5766
Chr1	5077420	5078318	peak_140	3.6436	48.6445			Chr1	4108449	4109264	peak_140	5.34867	42.7527
Chr1	5146666	5147313	peak_141	5.00461	51.569			Chr1	4153658	4154110	peak_141	4.84837	74.6846
Chr1	5147697	5148230	peak_142	6.13614	61.891			Chr1	4155852	4156972	peak_142	3.57053	40.7045
Chr1	5149264	5151107	peak_143	3.76826	35.8913			Chr1	4208544	4209129	peak_143	6.13701	63.6686
Chr1	5186533	5187111	peak_144	3.83885	30.5986			Chr1	4215681	4217392	peak_144	5.26902	56.3444
Chr1	5240899	5241578	peak_145	4.31824	35.3158			Chr1	4229580	4231638	peak_145	7.4596	100.939
Chr1	5277518	5277964	peak_146	3.81799	37.8937			Chr1	4242632	4243568	peak_146	4.21981	61.7026
Chr1	5297758	5298304	peak_147	4.40683	34.4533			Chr1	4264288	4265119	peak_147	3.72927	59.2181
Chr1	5398672	5399458	peak_148	3.75756	44.9594			Chr1	4274671	4275115	peak_148	3.9562	30.7814
Chr1	5409352	5410097	peak_149	5.26698	67.682			Chr1	4348210	4349361	peak_149	4.49403	44.8547
Chr1	5421035	5421804	peak_150	9.52677	145.913			Chr1	4368967	4370949	peak_150	3.82979	43.1536
Chr1	5442209	5443987	peak_151	4.04981	51.7854			Chr1	4458954	4459820	peak_151	7.00093	73.0026
Chr1	5446696	5450176	peak_152	2.4475	36.9367			Chr1	4461637	4462301	peak_152	4.70941	42.7141
Chr1	5479598	5480506	peak_153	5.35467	46.5297			Chr1	4523906	4524300	peak_153	4.0326	31.4958
Chr1	5524570	5526406	peak_154	4.96659	49.198			Chr1	4528797	4530115	peak_154	3.45859	48.4244
Chr1	5531482	5532440	peak_155	7.26096	88.9219			Chr1	4535716	4536436	peak_155	5.82683	50.4981
Chr1	5573759	5574481	peak_156	5.66998	52.0236			Chr1	4541808	4543273	peak_156	2.27456	40.2747
Chr1	5644631	5645325	peak_157	5.96408	46.3099			Chr1	4548041	4548710	peak_157	3.90154	34.5824
Chr1	5722592	5724420	peak_158	4.52966	39.2188			Chr1	4576272	4576778	peak_158	3.53068	37.6339
Chr1	5726425	5727853	peak_159	7.74474	109.241			Chr1	4577121	4578382	peak_159	4.26986	110.134
Chr1	5844078	5845530	peak_160	3.43596	40.4887			Chr1	4584994	4585685	peak_160	4.98386	32.3785
Chr1	5890595	5891303	peak_161	5.27979	56.8659			Chr1	4590205	4590695	peak_161	4.75079	55.9341
Chr1	5957556	5958937	peak_162	6.97743	151.666			Chr1	4735432	4735832	peak_162	4.36657	32.1992
Chr1	6174387	6174808	peak_163	5.51971	46.699			Chr1	4772662	4773203	peak_163	5.27128	53.2869
Chr1	6294350	6294885	peak_164	4.35956	30.6369			Chr1	4839327	4840296	peak_164	4.52126	41.7656
Chr1	6307646	6308678	peak_165	5.19923	52.6283			Chr1	4854544	4855045	peak_165	3.79662	33.4327
Chr1	6345303	6346190	peak_166	4.47836	34.8218			Chr1	4899043	4899818	peak_166	4.70871	87.0063
Chr1	6385118	6385813	peak_167	9.84033	131.695			Chr1	4934331	4936082	peak_167	7.69691	112.027
Chr1	6443518	6444729	peak_168	3.33579	35.1432			Chr1	4990513	4991013	peak_168	4.85184	30.9663
Chr1	6445024	6445508	peak_169	8.181	79.6398			Chr1	5047941	5048447	peak_169	4.24891	44.1231
Chr1	6445860	6447735	peak_170	6.29342	54.981			Chr1	5055905	5056377	peak_170	5.49365	43.4076
Chr1	6463387	6463891	peak_171	3.5875	69.4703			Chr1	5062143	5062836	peak_171	3.35428	37.9587
Chr1	6562186	6563093	peak_172	5.71815	66.2084			Chr1	5066795	5067295	peak_172	3.74704	33.8354
Chr1	6578915	6579600	peak_173	5.37994	56.2589			Chr1	5070478	5071374	peak_173	9.19544	123.767
Chr1	6601663	6602650	peak_174	6.97071	94.514			Chr1	5076844	5077304	peak_174	2.72366	32.7763
Chr1	6620721	6621285	peak_175	3.15519	52.4193			Chr1	5077437	5078124	peak_175	3.6159	46.8842
Chr1	6626921	6627983	peak_176	3.19617	62.0817			Chr1	5138646	5139566	peak_176	4.53198	39.3552
Chr1	6640795	6641435	peak_177	5.15177	38.132			Chr1	5139926	5140735	peak_177	4.04144	31.9977
Chr1	6677522	6678038	peak_178	4.92606	46.7			Chr1	5146693	5147150	peak_178	4.23626	34.1681
Chr1	6682921	6683866	peak_179	5.89044	59.931			Chr1	5147768	5148156	peak_179	5.13465	44.3615
Chr1	6684264	6685109	peak_180	4.24047	35.1275			Chr1	5149133	5151109	peak_180	5.28243	80.4284
Chr1	6686418	6687452	peak_181	5.06994	48.7252			Chr1	5168639	5169881	peak_181	3.05833	38.8054
Chr1	6688366	6690104	peak_182	4.06341	43.5174			Chr1	5186552	5187096	peak_182	3.91909	31.9004
Chr1	6697798	6698567	peak_183	2.66335	37.5878			Chr1	5193550	5194152	peak_183	3.978	46.2141
Chr1	6737689	6738042	peak_184	4.86635	33.8721			Chr1	5227201	5228066	peak_184	4.22754	35.2539
Chr1	6753705	6754672	peak_185	6.96283	92.4053			Chr1	5240647	5241567	peak_185	4.58453	38.684
Chr1	6802677	6803430	peak_186	4.51502	67.2014			Chr1	5296321	5296833	peak_186	3.70798	31.0779
Chr1	6862055	6863276	peak_187	6.55591	54.1726			Chr1	5297767	5298385	peak_187	4.68397	39.8647
Chr1	6867863	6868320	peak_188	5.1805	38.7471			Chr1	5390159	5391228	peak_188	3.5414	48.7421
Chr1	6872523	6873380	peak_189	5.64427	40.633			Chr1	5398678	5400313	peak_189	4.25205	65.6741
Chr1	6945568	6947086	peak_190	5.68235	99.4057			Chr1	5409539	5410060	peak_190	4.60686	57.1022
Chr1	6970534	6972090	peak_191	2.79059	30.1059			Chr1	5421049	5421722	peak_191	9.0313	134.799
Chr1	7031914	7033237	peak_192	4.36437	38.3532			Chr1	5442330	5443921	peak_192	4.68721	70.9304
Chr1	7037947	7040063	peak_193	2.88586	49.8278			Chr1	5446631	5450200	peak_193	2.72954	57.5931
Chr1	7176383	7177004	peak_194	4.50229	40.9288			Chr1	5479638	5480534	peak_194	5.25977	45.8623
Chr1	7216699	7217441	peak_195	5.65374	76.2569			Chr1	5488080	5489847	peak_195	4.61416	38.9536
Chr1	7267208	7268004	peak_196	4.97532	38.7375			Chr1	5531438	5532306	peak_196	6.17204	66.6713
Chr1	7270272	7270851	peak_197	8.01563	90.745			Chr1	5573807	5574517	peak_197	5.84323	55.637
Chr1	7337469	7338609	peak_198	3.74887	50.9062			Chr1	5602744	5603629	peak_198	5.22545	45.1343
Chr1	7340398	7341045	peak_199	6.41297	91.2174			Chr1	5644688	5645315	peak_199	7.8083	76.6182
Chr1	7370522	7371190	peak_200	4.17819	32.4343			Chr1	5722733	5724435	peak_200	6.96506	92.9793
Chr1	7381832	7382725	peak_201	6.85119	86.8768			Chr1	5726423	5727968	peak_201	9.11563	142.464
Chr1	7470187	7471382	peak_202	6.08027	46.8637			Chr1	5844060	5845618	peak_202	4.47209	72.8005
Chr1	7488518	7489393	peak_203	5.26277	79.4648			Chr1	5845884	5846680	peak_203	3.92492	41.9979
Chr1	7704235	7704903	peak_204	6.70104	98.5871			Chr1	5867699	5868174	peak_204	4.23165	33.4053
Chr1	7732071	7732655	peak_205	8.33746	84.426			Chr1	5890684	5891193	peak_205	4.35709	38.8926
Chr1	7832649	7833092	peak_206	2.91906	30.858			Chr1	5957624	5959017	peak_206	6.94105	151.949
Chr1	7846433	7847832	peak_207	5.52718	55.8092			Chr1	6101146	6101765	peak_207	4.26294	32.0591
Chr1	7904788	7905190	peak_208	3.23557	36.9136			Chr1	6174436	6174822	peak_208	5.4168	46.1276
Chr1	7906211	7907651	peak_209	4.29015	41.3575			Chr1	6222197	6223050	peak_209	3.62758	46.1092
Chr1	7974796	7975673	peak_210	3.23305	36.7168			Chr1	6294347	6294951	peak_210	4.85909	38.4309
Chr1	8006770	8007272	peak_211	4.3468	48.675			Chr1	6298942	6299378	peak_211	3.73965	58.3555
Chr1	8015943	8017229	peak_212	4.48103	42.4284			Chr1	6308035	6308663	peak_212	4.45567	39.1123
Chr1	8039601	8040161	peak_213	5.16864	34.677			Chr1	6345283	6346137	peak_213	4.32693	32.6983
Chr1	8060624	8061220	peak_214	6.8797	77.9554			Chr1	6347938	6348404	peak_214	4.54658	37.4592
Chr1	8075577	8076144	peak_215	5.79129	119.838			Chr1	6385109	6385602	peak_215	9.26385	119.158
Chr1	8097183	8098357	peak_216	4.46212	40.1222			Chr1	6433174	6433655	peak_216	3.99662	30.8204
Chr1	8153316	8154276	peak_217	4.83961	44.5513			Chr1	6445043	6445471	peak_217	5.29191	36.7277
Chr1	8156544	8157089	peak_218	5.53785	54.0006			Chr1	6445912	6447104	peak_218	4.65465	34.0291
Chr1	8164952	8165472	peak_219	5.13749	41.5857			Chr1	6455018	6455907	peak_219	4.44965	41.1464
Chr1	8168638	8169759	peak_220	4.0507	43.9976			Chr1	6463445	6463834	peak_220	3.31331	58.2762
Chr1	8181036	8181717	peak_221	5.20949	73.7302			Chr1	6515364	6516061	peak_221	5.20389	35.2592
Chr1	8193419	8193901	peak_222	5.90098	49.426			Chr1	6525289	6525944	peak_222	3.21599	31.3631
Chr1	8268788	8272693	peak_223	6.25365	76.2277			Chr1	6562190	6563088	peak_223	6.36889	89.5239
Chr1	8336423	8337013	peak_224	3.47101	48.5383			Chr1	6601705	6602669	peak_224	6.0534	78.8364
Chr1	8398542	8400266	peak_225	6.77097	76.3851			Chr1	6611925	6612520	peak_225	3.98806	33.3341
Chr1	8487068	8487549	peak_226	6.55591	54.1726			Chr1	6612659	6613695	peak_226	3.54616	41.2814
Chr1	8536238	8537948	peak_227	4.34663	63.1141			Chr1	6620825	6621249	peak_227	2.77723	37.8353
Chr1	8540095	8542246	peak_228	6.50493	56.8354			Chr1	6626996	6627942	peak_228	3.12162	59.781
Chr1	8557860	8559310	peak_229	6.51703	102.122			Chr1	6677537	6677995	peak_229	4.85727	45.4623
Chr1	8598421	8599022	peak_230	8.02491	126.469			Chr1	6682974	6683812	peak_230	5.5426	54.3601
Chr1	8727833	8728809	peak_231	4.00028	35.7663			Chr1	6684310	6685104	peak_231	4.17711	32.9081
Chr1	8848162	8849108	peak_232	5.39696	45.2326			Chr1	6686479	6687105	peak_232	4.40933	36.9672
Chr1	8918280	8919456	peak_233	4.07214	49.5735			Chr1	6688391	6689282	peak_233	4.67299	60.1773
Chr1	8926513	8926935	peak_234	5.10614	36.225			Chr1	6689391	6690149	peak_234	4.46193	60.6075
Chr1	8932050	8933556	peak_235	9.42662	135.525			Chr1	6753727	6754667	peak_235	8.24612	122.435
Chr1	8934558	8935688	peak_236	3.70028	54.0184			Chr1	6802706	6803419	peak_236	3.84361	47.5244
Chr1	8959203	8960636	peak_237	4.24556	40.0918			Chr1	6809275	6809665	peak_237	4.36848	35.0052
Chr1	8974996	8976713	peak_238	7.04387	136.422			Chr1	6824335	6825139	peak_238	3.8602	66.0244
Chr1	9069098	9069633	peak_239	4.67643	40.1588			Chr1	6872485	6873332	peak_239	5.43557	42.9699
Chr1	9070989	9071712	peak_240	3.57521	32.4535			Chr1	6945558	6947062	peak_240	6.94929	140.384
Chr1	9092183	9092952	peak_241	5.71752	63.9954			Chr1	6959231	6959609	peak_241	4.95234	36.432
Chr1	9240640	9241986	peak_242	5.33282	53.7271			Chr1	6970543	6972166	peak_242	2.82623	31.5185
Chr1	9285418	9286511	peak_243	3.55613	31.371			Chr1	7032069	7032972	peak_243	4.26391	36.8685
Chr1	9357700	9358270	peak_244	6.11991	47.6612			Chr1	7038941	7040067	peak_244	3.27482	70.0592
Chr1	9393272	9394191	peak_245	4.4141	40.0498			Chr1	7042730	7043498	peak_245	2.41177	48.5243
Chr1	9410469	9411389	peak_246	4.3998	74.0558			Chr1	7176354	7177018	peak_246	4.79062	46.6778
Chr1	9480990	9482333	peak_247	2.26786	30.4175			Chr1	7216716	7217404	peak_247	4.40964	45.1531
Chr1	9492514	9493111	peak_248	5.64646	67.1581			Chr1	7267236	7267999	peak_248	4.94499	38.1691
Chr1	9501108	9501991	peak_249	4.99454	41.2631			Chr1	7270300	7270840	peak_249	7.95956	101.025
Chr1	9671733	9676511	peak_250	4.15751	77.1367			Chr1	7336653	7337133	peak_250	3.76456	30.6643
Chr1	9740368	9741073	peak_251	3.4931	35.648			Chr1	7337661	7338246	peak_251	3.43242	42.5474
Chr1	9831026	9832879	peak_252	3.40422	42.1108			Chr1	7340452	7340975	peak_252	5.62288	72.2151
Chr1	9951809	9953087	peak_253	5.09842	64.6541			Chr1	7366723	7367607	peak_253	5.30242	108.302
Chr1	9996931	9998366	peak_254	4.16707	42.0993			Chr1	7381890	7382650	peak_254	6.4283	78.2943
Chr1	10046120	10046873	peak_255	4.94289	38.0356			Chr1	7470506	7471190	peak_255	4.93985	31.6697
Chr1	10052768	10053359	peak_256	4.52359	42.456			Chr1	7488597	7489202	peak_256	4.5362	57.9193
Chr1	10143534	10144071	peak_257	5.04737	34.252			Chr1	7573427	7573797	peak_257	3.72422	33.2594
Chr1	10247830	10249527	peak_258	9.59486	144.801			Chr1	7588481	7588997	peak_258	3.93737	42.828
Chr1	10260600	10261455	peak_259	4.1811	39.2497			Chr1	7605635	7606085	peak_259	4.20004	33.8322
Chr1	10264117	10266516	peak_260	3.81385	42.9946			Chr1	7641242	7642552	peak_260	4.50241	38.6942
Chr1	10353312	10354354	peak_261	8.76525	94.0911			Chr1	7704279	7704951	peak_261	6.52976	102.059
Chr1	10355858	10356412	peak_262	5.19828	41.8113			Chr1	7732081	7732567	peak_262	6.93176	63.1292
Chr1	10368651	10369007	peak_263	4.57895	30.7591			Chr1	7759390	7760394	peak_263	4.1014	37.7668
Chr1	10381507	10382024	peak_264	2.96321	33.8012			Chr1	7846637	7847781	peak_264	7.38129	89.7929
Chr1	10472306	10473354	peak_265	3.8144	58.6915			Chr1	7912022	7912557	peak_265	3.30141	33.4218
Chr1	10474929	10476012	peak_266	3.43608	58.5138			Chr1	7988338	7989436	peak_266	5.48652	41.6749
Chr1	10503389	10505212	peak_267	5.71782	68.6733			Chr1	7994419	7995435	peak_267	4.74255	46.1891
Chr1	10581225	10582130	peak_268	4.08757	32.6349			Chr1	7996236	7997544	peak_268	3.93966	31.0292
Chr1	10648713	10649269	peak_269	5.32718	36.1397			Chr1	8006757	8007308	peak_269	5.35718	74.9621
Chr1	10692712	10693427	peak_270	7.92027	99.8548			Chr1	8015986	8017059	peak_270	4.74415	47.9271
Chr1	10806353	10806795	peak_271	3.73271	30.449			Chr1	8031801	8033034	peak_271	3.72905	31.9932
Chr1	10859944	10861244	peak_272	5.80851	72.4077			Chr1	8060635	8061212	peak_272	7.95268	91.5217
Chr1	10887299	10887728	peak_273	6.13094	68.124			Chr1	8075616	8076064	peak_273	4.78932	83.2138
Chr1	10957369	10959197	peak_274	6.43135	85.1673			Chr1	8156545	8157079	peak_274	5.8323	60.6639
Chr1	10959603	10960002	peak_275	6.15071	53.3757			Chr1	8164860	8165484	peak_275	7.02805	80.7414
Chr1	11136105	11136540	peak_276	4.59815	33.9128			Chr1	8168643	8169609	peak_276	5.30765	76.9648
Chr1	11188078	11189280	peak_277	4.46408	33.9728			Chr1	8180988	8181701	peak_277	5.28399	75.4515
Chr1	11190308	11192246	peak_278	4.65025	31.8691			Chr1	8234215	8234889	peak_278	6.1381	73.2711
Chr1	11222017	11222839	peak_279	5.02672	72.9242			Chr1	8240105	8240782	peak_279	4.93985	31.6697
Chr1	11228228	11229127	peak_280	6.60451	75.3808			Chr1	8268786	8272703	peak_280	6.54885	77.2335
Chr1	11248938	11249688	peak_281	7.06118	77.8721			Chr1	8350702	8351287	peak_281	4.16697	30.1659
Chr1	11292744	11293879	peak_282	5.81765	67.2575			Chr1	8384626	8386200	peak_282	2.23284	37.6587
Chr1	11445042	11445723	peak_283	5.15977	60.3068			Chr1	8398212	8399833	peak_283	10.1962	158.104
Chr1	11454417	11455025	peak_284	3.73618	32.1963			Chr1	8487120	8487531	peak_284	5.46793	38.9634
Chr1	11464684	11465091	peak_285	4.18245	31.7038			Chr1	8536245	8537922	peak_285	4.46888	68.2654
Chr1	11532467	11533217	peak_286	5.0988	70.8776			Chr1	8541083	8542107	peak_286	7.17464	68.4835
Chr1	11604630	11605101	peak_287	4.84286	51.5553			Chr1	8558872	8559253	peak_287	4.76963	56.689
Chr1	11611813	11612739	peak_288	5.08138	62.6751			Chr1	8562959	8563507	peak_288	3.77268	39.6092
Chr1	11620084	11620615	peak_289	3.99582	31.8945			Chr1	8598427	8599056	peak_289	8.29424	129.945
Chr1	11650031	11650976	peak_290	5.92466	75.7412			Chr1	8693110	8694493	peak_290	3.48386	51.4189
Chr1	11691251	11691683	peak_291	5.16512	37.3054			Chr1	8727873	8728732	peak_291	3.92366	34.0857
Chr1	11763501	11763897	peak_292	4.88975	35.1082			Chr1	8848304	8848666	peak_292	4.72197	30.6127
Chr1	11807002	11807966	peak_293	4.6637	38.4268			Chr1	8865910	8866574	peak_293	3.89469	32.3867
Chr1	11809704	11810640	peak_294	5.50853	43.2921			Chr1	8894379	8894962	peak_294	3.62554	38.0032
Chr1	11821071	11822859	peak_295	5.98778	60.0509			Chr1	8931338	8933534	peak_295	10.6878	168.322
Chr1	11845342	11846119	peak_296	4.46675	55.7711			Chr1	8934261	8935657	peak_296	5.27131	113.561
Chr1	11923383	11924095	peak_297	4.86158	49.8213			Chr1	8959344	8960653	peak_297	4.89355	55.8917
Chr1	11930345	11931629	peak_298	2.68182	43.9835			Chr1	8975505	8976635	peak_298	6.92408	134.174
Chr1	12056494	12057313	peak_299	4.07399	48.716			Chr1	9071004	9071715	peak_299	4.17691	48.9372
Chr1	12058878	12059791	peak_300	5.25275	50.6631			Chr1	9092161	9092933	peak_300	5.128	53.8672
Chr1	12138559	12139074	peak_301	4.91412	39.7685			Chr1	9179072	9179554	peak_301	4.88058	33.9939
Chr1	12237521	12238422	peak_302	3.10335	40.5527			Chr1	9240810	9241853	peak_302	4.08473	33.1782
Chr1	12358532	12359253	peak_303	3.41201	34.0328			Chr1	9259775	9260897	peak_303	4.74281	39.9913
Chr1	12472731	12473970	peak_304	10.6512	149.951			Chr1	9285517	9286477	peak_304	4.40684	52.9291
Chr1	12896238	12896658	peak_305	4.87247	35.6047			Chr1	9357713	9358256	peak_305	6.99646	66.8062
Chr1	12983903	12984821	peak_306	4.83167	68.5684			Chr1	9393292	9394214	peak_306	4.6977	51.4753
Chr1	12986324	12987424	peak_307	7.62163	104.202			Chr1	9405285	9406233	peak_307	3.36775	52.011
Chr1	13030693	13031224	peak_308	5.85101	76.6608			Chr1	9410484	9411205	peak_308	4.72252	86.7533
Chr1	13039268	13040705	peak_309	6.96576	83.1241			Chr1	9457057	9458063	peak_309	4.34349	61.9796
Chr1	13070756	13071619	peak_310	4.75013	44.9819			Chr1	9481011	9482249	peak_310	2.49515	41.3383
Chr1	13115457	13117272	peak_311	5.65677	80.4288			Chr1	9492577	9493104	peak_311	5.83535	71.9557
Chr1	13454590	13455722	peak_312	9.77825	184.834			Chr1	9544015	9544476	peak_312	4.30579	36.0899
Chr1	13837678	13838453	peak_313	5.64427	40.633			Chr1	9592091	9592492	peak_313	5.078	35.2622
Chr1	14149041	14149718	peak_314	5.4015	41.7977			Chr1	9605337	9606178	peak_314	4.92647	43.3808
Chr1	14165159	14166091	peak_315	9.32856	161.487			Chr1	9673012	9675392	peak_315	3.46201	50.9839
Chr1	15880232	15880678	peak_316	6.63518	55.0035			Chr1	9675646	9676415	peak_316	4.93543	68.7568
Chr1	15976802	15979617	peak_317	5.11494	69.9838			Chr1	9731489	9732594	peak_317	2.92327	39.9691
Chr1	17266061	17266621	peak_318	4.88088	31.0367			Chr1	9740536	9741067	peak_318	3.44116	36.3108
Chr1	17441205	17442104	peak_319	4.85154	30.4031			Chr1	9831049	9831642	peak_319	3.97232	33.1031
Chr1	17834662	17835551	peak_320	4.35273	30.0319			Chr1	9831754	9832834	peak_320	5.42309	64.8498
Chr1	17854477	17855918	peak_321	4.3632	62.6704			Chr1	9886765	9887715	peak_321	2.40468	32.5637
Chr1	18028808	18029502	peak_322	7.18485	80.4447			Chr1	9951728	9953072	peak_322	5.0083	63.6394
Chr1	18030477	18031308	peak_323	4.11305	33.2522			Chr1	9996929	9999145	peak_323	5.13599	63.9609
Chr1	18305468	18307327	peak_324	5.30979	104.571			Chr1	10046110	10046777	peak_324	5.38958	47.11
Chr1	18323245	18323723	peak_325	3.76148	50.5451			Chr1	10052777	10053338	peak_325	4.96388	51.7257
Chr1	18429005	18430395	peak_326	2.24384	34.4442			Chr1	10078061	10078959	peak_326	4.18337	57.1865
Chr1	18432205	18433626	peak_327	6.41873	83.3895			Chr1	10102649	10103439	peak_327	4.45131	30.7082
Chr1	18451772	18452794	peak_328	3.27371	34.679			Chr1	10214654	10215689	peak_328	5.29689	38.967
Chr1	18496428	18497513	peak_329	4.37828	33.8036			Chr1	10236835	10237513	peak_329	5.45309	46.1276
Chr1	18690114	18691243	peak_330	9.19621	131.101			Chr1	10247875	10249475	peak_330	10.2016	164.425
Chr1	18693516	18694204	peak_331	3.99186	33.216			Chr1	10264198	10264782	peak_331	3.93132	45.968
Chr1	18771001	18771869	peak_332	4.29143	36.3961			Chr1	10323954	10324611	peak_332	4.77422	34.954
Chr1	18807699	18808248	peak_333	4.17591	50.137			Chr1	10353464	10354293	peak_333	6.06197	49.4899
Chr1	18945199	18946076	peak_334	4.66594	35.639			Chr1	10355850	10356564	peak_334	6.82287	68.3546
Chr1	18953562	18954887	peak_335	5.09849	82.8064			Chr1	10471126	10473355	peak_335	5.76546	138.416
Chr1	19153952	19155221	peak_336	5.39268	81.6003			Chr1	10474917	10476013	peak_336	4.03303	85.35
Chr1	19170603	19171188	peak_337	4.38546	38.961			Chr1	10504044	10504769	peak_337	5.40716	69.7808
Chr1	19174053	19175018	peak_338	3.43893	71.7155			Chr1	10571449	10573325	peak_338	5.37992	37.4682
Chr1	19472164	19472518	peak_339	3.90204	36.6379			Chr1	10663811	10664622	peak_339	4.97102	35.8959
Chr1	19489057	19489549	peak_340	4.6499	36.6957			Chr1	10692813	10693358	peak_340	5.79711	57.1333
Chr1	19565538	19566034	peak_341	5.18744	38.132			Chr1	10723457	10724963	peak_341	4.42741	68.6968
Chr1	19600417	19601056	peak_342	7.19653	97.8504			Chr1	10814797	10815402	peak_342	6.16307	63.4081
Chr1	19685523	19686329	peak_343	6.24072	70.5141			Chr1	10860257	10860903	peak_343	5.02096	54.5659
Chr1	19689923	19690552	peak_344	4.60389	34.2939			Chr1	10887327	10887694	peak_344	4.91641	46.1576
Chr1	19699032	19699620	peak_345	9.37105	110.538			Chr1	11181729	11182201	peak_345	4.2885	30.364
Chr1	19819913	19822325	peak_346	3.66338	76.7257			Chr1	11188182	11189254	peak_346	5.60981	53.5897
Chr1	19825018	19825857	peak_347	12.702	233.892			Chr1	11190641	11192237	peak_347	5.19511	40.1088
Chr1	19871266	19871669	peak_348	4.68217	30.9072			Chr1	11221508	11222850	peak_348	4.79461	82.3762
Chr1	19883441	19884020	peak_349	4.23896	34.0451			Chr1	11228271	11228935	peak_349	6.18135	79.79
Chr1	19974256	19974707	peak_350	4.60157	32.5152			Chr1	11248900	11249651	peak_350	5.92518	55.6754
Chr1	20170967	20172248	peak_351	7.96763	97.4416			Chr1	11292750	11293855	peak_351	6.54275	84.4842
Chr1	20176968	20177258	peak_352	4.93082	31.1033			Chr1	11445061	11445608	peak_352	5.08711	60.0988
Chr1	20177783	20178218	peak_353	6.08027	46.8637			Chr1	11454325	11455052	peak_353	4.81101	56.2636
Chr1	20199000	20199489	peak_354	4.82831	48.2291			Chr1	11527665	11528166	peak_354	4.59113	34.4175
Chr1	20206150	20207436	peak_355	11.425	174.736			Chr1	11532476	11533223	peak_355	7.55033	152.071
Chr1	20239529	20239983	peak_356	7.6251	75.2465			Chr1	11533515	11534586	peak_356	5.61852	75.7351
Chr1	20430276	20431915	peak_357	4.10494	59.5028			Chr1	11578531	11579057	peak_357	5.59995	40.4754
Chr1	20565995	20566369	peak_358	4.61856	33.2331			Chr1	11595451	11595828	peak_358	3.65579	31.5497
Chr1	20567035	20568093	peak_359	4.57175	41.6111			Chr1	11604631	11605094	peak_359	4.72972	56.9919
Chr1	20598090	20598690	peak_360	3.93467	30.2033			Chr1	11611837	11612588	peak_360	3.55977	35.804
Chr1	20651312	20651708	peak_361	4.21401	30.0034			Chr1	11650042	11650801	peak_361	6.8319	98.5869
Chr1	20669820	20670251	peak_362	6.58937	68.8491			Chr1	11807116	11807904	peak_362	4.86885	38.5101
Chr1	20733933	20734408	peak_363	5.44788	38.8133			Chr1	11821078	11821925	peak_363	6.51814	76.4125
Chr1	20815044	20815515	peak_364	6.16304	53.4691			Chr1	11822151	11822675	peak_364	4.95841	43.3808
Chr1	20906012	20907280	peak_365	3.97655	32.074			Chr1	11845403	11846092	peak_365	6.38188	93.1558
Chr1	20929045	20930262	peak_366	4.36788	37.6798			Chr1	11876717	11877260	peak_366	4.7155	37.2415
Chr1	20951954	20953467	peak_367	4.14081	33.135			Chr1	11922961	11924102	peak_367	5.92186	66.0947
Chr1	20979064	20979763	peak_368	7.90354	75.0593			Chr1	11927680	11928341	peak_368	3.74833	64.9229
Chr1	21007516	21008541	peak_369	7.76096	125.539			Chr1	11930448	11931578	peak_369	2.62538	41.053
Chr1	21024217	21025636	peak_370	5.06924	41.8843			Chr1	12004988	12005342	peak_370	4.49609	30.2833
Chr1	21036096	21037056	peak_371	5.69623	64.5094			Chr1	12006570	12007102	peak_371	5.47364	40.222
Chr1	21042912	21043540	peak_372	4.09115	44.7555			Chr1	12052602	12053769	peak_372	5.70893	79.7157
Chr1	21180380	21180996	peak_373	4.47152	34.0353			Chr1	12058844	12059761	peak_373	6.49142	73.1407
Chr1	21181292	21182088	peak_374	4.155	31.7038			Chr1	12138575	12139135	peak_374	4.973	40.6099
Chr1	21205260	21205646	peak_375	4.41775	31.6548			Chr1	12358587	12359223	peak_375	3.69757	33.9505
Chr1	21206848	21207804	peak_376	4.14345	34.9593			Chr1	12472930	12473925	peak_376	9.27001	135.278
Chr1	21227947	21228583	peak_377	7.97973	100.762			Chr1	12983993	12984755	peak_377	4.13864	53.7657
Chr1	21364499	21364959	peak_378	5.12048	77.6215			Chr1	12986508	12987348	peak_378	5.51346	61.8986
Chr1	21512753	21514091	peak_379	5.82709	84.3945			Chr1	13027789	13028745	peak_379	4.80074	33.2974
Chr1	21552815	21553593	peak_380	3.52857	33.3799			Chr1	13030737	13031196	peak_380	6.06948	82.3486
Chr1	21625458	21626392	peak_381	3.77041	69.0595			Chr1	13039430	13040384	peak_381	6.63001	76.762
Chr1	21645201	21646084	peak_382	5.88209	43.7151			Chr1	13070734	13071689	peak_382	4.23847	38.0585
Chr1	21706582	21707803	peak_383	3.45557	33.493			Chr1	13115980	13117269	peak_383	6.71531	105.513
Chr1	21731978	21733095	peak_384	5.94867	47.7475			Chr1	13454597	13455678	peak_384	11.6196	241.389
Chr1	21887589	21888566	peak_385	4.33728	44.6179			Chr1	13837712	13838202	peak_385	4.98386	32.3785
Chr1	22010904	22012151	peak_386	6.36562	92.5365			Chr1	14165149	14165979	peak_386	10.741	203.031
Chr1	22073616	22074657	peak_387	3.60062	45.3974			Chr1	14306910	14307456	peak_387	5.33591	36.7277
Chr1	22093731	22094730	peak_388	4.78281	50.4627			Chr1	15880237	15880643	peak_388	7.66827	72.1366
Chr1	22095999	22096932	peak_389	4.24187	36.8423			Chr1	15975267	15979627	peak_389	6.47461	112.409
Chr1	22184552	22185104	peak_390	9.45947	117.75			Chr1	16127506	16129573	peak_390	10.1333	125.499
Chr1	22197990	22198972	peak_391	3.20536	48.974			Chr1	16870019	16870403	peak_391	5.07187	33.809
Chr1	22199226	22200490	peak_392	3.40436	68.507			Chr1	16870732	16871153	peak_392	5.59995	40.4754
Chr1	22247674	22249393	peak_393	5.24446	45.6017			Chr1	16871647	16872508	peak_393	4.77141	49.6643
Chr1	22444155	22445021	peak_394	2.2104	31.7361			Chr1	16873476	16873920	peak_394	4.89886	40.9442
Chr1	22445502	22446581	peak_395	2.49434	30.1698			Chr1	17090946	17091730	peak_395	3.02628	32.151
Chr1	22549646	22550439	peak_396	4.17324	44.8937			Chr1	17191412	17191835	peak_396	3.04249	35.969
Chr1	22572715	22573352	peak_397	4.71887	47.0891			Chr1	17192587	17193103	peak_397	2.79169	31.9814
Chr1	22593807	22595185	peak_398	4.5748	51.7293			Chr1	17266047	17266555	peak_398	8.15234	79.4192
Chr1	22596807	22597217	peak_399	5.40645	37.6201			Chr1	17267012	17268256	peak_399	4.72999	36.446
Chr1	22598094	22598746	peak_400	11.7852	153.82			Chr1	17283162	17283712	peak_400	4.02403	37.3456
Chr1	22649619	22650162	peak_401	4.31489	37.7129			Chr1	17285006	17285673	peak_401	4.05714	45.8492
Chr1	22677250	22678433	peak_402	4.58918	56.2529			Chr1	17424565	17425153	peak_402	3.97413	36.3803
Chr1	22758696	22759553	peak_403	8.10172	77.7992			Chr1	17441128	17442062	peak_403	6.52409	53.9916
Chr1	22822523	22823019	peak_404	4.29266	32.518			Chr1	17718826	17719160	peak_404	4.68085	30.7263
Chr1	22877251	22877847	peak_405	9.94195	145.691			Chr1	17766907	17767384	peak_405	4.45567	39.1123
Chr1	22893195	22893877	peak_406	6.2171	61.5413			Chr1	17769069	17769684	peak_406	3.4664	35.1341
Chr1	23020238	23020753	peak_407	6.65282	80.3188			Chr1	17830054	17830442	peak_407	5.46793	38.9634
Chr1	23022461	23022997	peak_408	5.06785	36.4073			Chr1	17834708	17835606	peak_408	4.66056	35.7665
Chr1	23072480	23073218	peak_409	7.36495	84.144			Chr1	17846433	17847441	peak_409	4.19719	48.1401
Chr1	23100394	23101067	peak_410	4.49853	62.0199			Chr1	17855003	17855888	peak_410	5.74981	94.5332
Chr1	23105013	23105778	peak_411	6.58141	71.834			Chr1	18030515	18031310	peak_411	4.85268	48.2469
Chr1	23144326	23145396	peak_412	7.63822	127.476			Chr1	18035909	18036337	peak_412	5.12088	37.5486
Chr1	23319716	23320578	peak_413	4.069	44.607			Chr1	18110720	18111669	peak_413	5.30074	43.854
Chr1	23392100	23392880	peak_414	2.72863	36.0751			Chr1	18123531	18124046	peak_414	5.12011	37.5429
Chr1	23395068	23395701	peak_415	6.28781	96.1216			Chr1	18150561	18151158	peak_415	3.92097	44.4185
Chr1	23632421	23633991	peak_416	9.2861	149.531			Chr1	18305579	18307316	peak_416	5.83267	118.292
Chr1	23636321	23638155	peak_417	3.90434	40.9987			Chr1	18365648	18366934	peak_417	4.3904	32.3
Chr1	23684722	23685846	peak_418	5.3995	63.9253			Chr1	18378835	18379863	peak_418	3.35415	44.994
Chr1	23690036	23690515	peak_419	3.7002	51.9866			Chr1	18411249	18412735	peak_419	3.14128	36.1354
Chr1	23696208	23697573	peak_420	7.07553	105.084			Chr1	18416442	18417017	peak_420	3.99872	34.1954
Chr1	23705543	23706697	peak_421	3.91151	51.7163			Chr1	18429026	18430399	peak_421	2.56664	51.5981
Chr1	23770003	23770919	peak_422	4.64155	30.7908			Chr1	18432409	18433400	peak_422	5.66597	66.6279
Chr1	23807352	23807971	peak_423	5.33256	50.0361			Chr1	18451865	18452734	peak_423	3.63609	45.5819
Chr1	23854936	23855624	peak_424	3.48132	30.8079			Chr1	18690610	18691215	peak_424	7.76889	98.8946
Chr1	23893458	23893894	peak_425	4.97545	78.8923			Chr1	18770994	18771889	peak_425	5.65333	63.1906
Chr1	23895508	23896113	peak_426	6.79203	131.633			Chr1	18807719	18808177	peak_426	3.90948	43.8582
Chr1	23902752	23903262	peak_427	4.43489	33.8855			Chr1	18945162	18945926	peak_427	4.50471	33.3318
Chr1	23911275	23913952	peak_428	4.69917	43.6239			Chr1	18953574	18954872	peak_428	5.48825	100.154
Chr1	23941728	23942856	peak_429	5.57748	78.1793			Chr1	19052195	19052605	peak_429	2.62854	42.1462
Chr1	23952968	23954662	peak_430	8.48157	129.626			Chr1	19153995	19155098	peak_430	6.46028	116.223
Chr1	24005654	24006171	peak_431	5.02286	40.2083			Chr1	19160391	19161682	peak_431	3.63764	75.8384
Chr1	24011031	24011457	peak_432	4.95963	34.0921			Chr1	19170580	19171046	peak_432	4.18849	35.6779
Chr1	24028629	24030437	peak_433	4.47701	37.7444			Chr1	19174089	19174962	peak_433	3.61135	85.5074
Chr1	24033011	24033878	peak_434	4.55893	53.8645			Chr1	19345320	19345828	peak_434	4.93985	31.6697
Chr1	24043306	24043747	peak_435	4.11724	38.9313			Chr1	19472173	19472511	peak_435	4.04217	40.871
Chr1	24060584	24062642	peak_436	5.97642	82.2234			Chr1	19489040	19489545	peak_436	6.51206	59.9345
Chr1	24112918	24114068	peak_437	4.41745	60.0752			Chr1	19491498	19492096	peak_437	4.11797	32.284
Chr1	24349022	24350344	peak_438	7.34863	66.1234			Chr1	19565546	19566035	peak_438	4.83828	35.035
Chr1	24350624	24351041	peak_439	4.41775	31.6548			Chr1	19600435	19601231	peak_439	7.19271	104.65
Chr1	24353978	24356302	peak_440	8.46482	88.4207			Chr1	19685566	19686417	peak_440	8.82454	119.64
Chr1	24385965	24386310	peak_441	4.4798	32.966			Chr1	19689920	19690525	peak_441	6.28783	60.888
Chr1	24503511	24504161	peak_442	6.63518	55.0035			Chr1	19699037	19699591	peak_442	6.77736	66.6883
Chr1	24537690	24538477	peak_443	5.71187	44.7835			Chr1	19787016	19787430	peak_443	5.08019	36.8249
Chr1	24614915	24615567	peak_444	6.9473	79.7486			Chr1	19819966	19822343	peak_444	4.22274	103.737
Chr1	24636602	24638084	peak_445	2.06794	30.4256			Chr1	19825092	19825838	peak_445	13.4588	261.095
Chr1	24653466	24654518	peak_446	3.87921	30.2829			Chr1	19850226	19851750	peak_446	3.50145	39.0284
Chr1	24743641	24744254	peak_447	7.69972	87.0825			Chr1	19856414	19856905	peak_447	4.17113	38.1595
Chr1	24748231	24749908	peak_448	5.90165	74.9683			Chr1	19871257	19871674	peak_448	5.83497	47.5246
Chr1	24883431	24884461	peak_449	5.94832	54.3473			Chr1	19883558	19884038	peak_449	4.17711	32.9081
Chr1	24898250	24899005	peak_450	6.18216	85.4914			Chr1	19913186	19913791	peak_450	4.60488	43.4896
Chr1	24957477	24958071	peak_451	4.76618	65.3399			Chr1	20078458	20079065	peak_451	4.41215	39.5393
Chr1	25155837	25156551	peak_452	4.21498	35.1275			Chr1	20170968	20172291	peak_452	7.47054	92.6064
Chr1	25174710	25175072	peak_453	5.27269	37.8639			Chr1	20180869	20181266	peak_453	3.68379	30.5064
Chr1	25229927	25231712	peak_454	4.43645	77.9613			Chr1	20198724	20199483	peak_454	4.71898	46.3469
Chr1	25237324	25239042	peak_455	4.67908	50.9387			Chr1	20206132	20207419	peak_455	12.6651	208.767
Chr1	25296710	25298129	peak_456	3.52132	32.9658			Chr1	20235922	20236842	peak_456	4.39864	38.4605
Chr1	25319571	25320181	peak_457	5.0519	45.8948			Chr1	20239552	20239972	peak_457	6.61452	59.4629
Chr1	25417398	25418015	peak_458	3.93197	40.502			Chr1	20430637	20431334	peak_458	4.9042	86.4908
Chr1	25463537	25464736	peak_459	10.0511	161.812			Chr1	20440805	20441945	peak_459	3.79719	43.6624
Chr1	25656936	25657278	peak_460	4.46782	30.9182			Chr1	20565992	20566364	peak_460	4.41756	31.7707
Chr1	25657540	25660594	peak_461	5.26481	119.238			Chr1	20567019	20568024	peak_461	5.15553	54.583
Chr1	25668790	25670089	peak_462	4.70322	30.6274			Chr1	20598055	20598714	peak_462	5.34826	58.9386
Chr1	25677162	25678124	peak_463	7.08971	85.4755			Chr1	20669862	20670209	peak_463	5.26482	47.3689
Chr1	25710161	25711308	peak_464	3.31855	42.1871			Chr1	20764047	20765139	peak_464	3.71076	36.4753
Chr1	25730601	25731057	peak_465	3.88642	31.1893			Chr1	20790493	20791542	peak_465	4.72895	40.2678
Chr1	25732130	25732644	peak_466	4.95672	51.8994			Chr1	20858951	20859499	peak_466	4.58675	34.3819
Chr1	25752322	25753079	peak_467	5.71896	85.6821			Chr1	20906052	20907354	peak_467	5.44487	61.011
Chr1	25765323	25767049	peak_468	6.65456	107.275			Chr1	20912301	20913292	peak_468	3.1965	48.5501
Chr1	25781056	25781581	peak_469	6.94012	113.632			Chr1	20927022	20927625	peak_469	6.5681	54.8209
Chr1	25781797	25783243	peak_470	2.64518	33.6329			Chr1	20927873	20930202	peak_470	6.01236	63.5013
Chr1	25875109	25875614	peak_471	3.90499	31.732			Chr1	20951975	20953441	peak_471	4.36311	37.3739
Chr1	25881980	25882722	peak_472	2.77177	30.2471			Chr1	20979092	20979832	peak_472	8.59241	86.8889
Chr1	25890349	25890824	peak_473	6.18607	61.5413			Chr1	21007560	21008611	peak_473	7.06577	109.942
Chr1	25940918	25942002	peak_474	3.98742	39.4679			Chr1	21016983	21017851	peak_474	5.63077	54.0709
Chr1	25986180	25986609	peak_475	4.23368	30.1659			Chr1	21024243	21025695	peak_475	6.07806	59.3032
Chr1	26036543	26038203	peak_476	5.85497	85.7564			Chr1	21036088	21037061	peak_476	7.1011	98.2178
Chr1	26038307	26038896	peak_477	4.93492	52.9372			Chr1	21042980	21043569	peak_477	4.3607	53.4241
Chr1	26039471	26040021	peak_478	4.0743	45.6957			Chr1	21167359	21168109	peak_478	2.64287	30.0892
Chr1	26042144	26043390	peak_479	6.21264	56.4799			Chr1	21180352	21181025	peak_479	5.88609	56.0065
Chr1	26057260	26059211	peak_480	4.28771	56.2477			Chr1	21206884	21207469	peak_480	4.90774	49.6338
Chr1	26097540	26098016	peak_481	6.04196	57.9484			Chr1	21227969	21228571	peak_481	5.83038	57.1333
Chr1	26117762	26118724	peak_482	9.1551	103.38			Chr1	21512738	21514072	peak_482	6.48631	102.736
Chr1	26141935	26143182	peak_483	3.90062	33.1348			Chr1	21610907	21611706	peak_483	4.75035	32.1281
Chr1	26163913	26164959	peak_484	9.43653	133.827			Chr1	21625691	21626377	peak_484	3.96025	78.1875
Chr1	26207674	26208341	peak_485	5.00719	41.1756			Chr1	21676584	21676979	peak_485	5.69298	57.301
Chr1	26235207	26236088	peak_486	3.40666	39.5243			Chr1	21731947	21732942	peak_486	6.92015	59.8732
Chr1	26242519	26243843	peak_487	4.47177	45.4244			Chr1	21744120	21745077	peak_487	4.49677	31.5354
Chr1	26275362	26276463	peak_488	5.15266	44.1553			Chr1	21747190	21748331	peak_488	3.4644	35.7716
Chr1	26363644	26365442	peak_489	5.17041	49.2199			Chr1	21748705	21750268	peak_489	3.83898	31.489
Chr1	26399141	26401553	peak_490	3.30829	68.3596			Chr1	21758699	21759382	peak_490	4.58446	44.5571
Chr1	26423962	26424993	peak_491	4.26727	33.3759			Chr1	21910669	21911563	peak_491	5.59983	53.334
Chr1	26439343	26440664	peak_492	6.08329	54.6686			Chr1	22010951	22011875	peak_492	6.63561	99.3203
Chr1	26442195	26442969	peak_493	3.50457	42.6476			Chr1	22055794	22057537	peak_493	2.20627	32.3325
Chr1	26450527	26451768	peak_494	7.96103	116.393			Chr1	22065791	22066206	peak_494	5.20389	35.2592
Chr1	26476285	26476923	peak_495	3.22733	41.2			Chr1	22072758	22073126	peak_495	4.19896	30.7933
Chr1	26482908	26483667	peak_496	5.11906	57.1503			Chr1	22073510	22074650	peak_496	4.1586	64.8212
Chr1	26508079	26508706	peak_497	4.51686	43.2105			Chr1	22093690	22094737	peak_497	4.50921	55.5306
Chr1	26512222	26514891	peak_498	3.02766	50.2648			Chr1	22096039	22096908	peak_498	5.1907	47.7279
Chr1	26561414	26562653	peak_499	5.21676	51.6674			Chr1	22184570	22184963	peak_499	9.27015	114.946
Chr1	26590984	26591988	peak_500	5.14878	65.0799			Chr1	22198034	22198917	peak_500	3.16345	41.0858
Chr1	26612205	26612808	peak_501	3.81405	32.226			Chr1	22199378	22200482	peak_501	4.1678	99.548
Chr1	26617488	26618935	peak_502	5.53714	78.6254			Chr1	22247650	22249390	peak_502	6.29259	64.5656
Chr1	26621196	26622521	peak_503	4.74244	55.3779			Chr1	22444295	22445054	peak_503	2.56543	52.1406
Chr1	26694561	26694938	peak_504	3.43949	45.8731			Chr1	22445480	22446643	peak_504	3.12145	52.4073
Chr1	26725737	26726493	peak_505	4.93795	39.075			Chr1	22549651	22550418	peak_505	4.47241	52.0695
Chr1	26727780	26728568	peak_506	3.85312	31.6883			Chr1	22572724	22573359	peak_506	4.41082	42.346
Chr1	26743019	26745666	peak_507	3.50333	41.5679			Chr1	22593830	22595184	peak_507	4.56829	51.2358
Chr1	26748964	26749608	peak_508	3.93398	32.3825			Chr1	22598185	22598721	peak_508	8.12101	83.9801
Chr1	26750280	26750761	peak_509	4.24556	40.0918			Chr1	22649641	22650152	peak_509	3.93433	31.3134
Chr1	26792783	26793291	peak_510	4.12198	47.9752			Chr1	22677279	22678017	peak_510	4.28867	42.5843
Chr1	26797343	26798813	peak_511	3.8855	39.0821			Chr1	22699994	22701206	peak_511	2.76556	52.8005
Chr1	26800022	26800364	peak_512	3.91627	35.957			Chr1	22758749	22759464	peak_512	6.30406	50.71
Chr1	26801697	26802122	peak_513	5.51463	59.9828			Chr1	22877366	22877815	peak_513	7.85434	94.17
Chr1	26932049	26932556	peak_514	4.13167	30.5993			Chr1	22893190	22893861	peak_514	9.04562	99.1523
Chr1	26936048	26936544	peak_515	3.85991	45.3009			Chr1	22936396	22936946	peak_515	4.26508	38.0585
Chr1	26937836	26938367	peak_516	4.24397	33.702			Chr1	22937378	22939014	peak_516	4.91774	56.5862
Chr1	27048075	27048846	peak_517	3.98155	32.9833			Chr1	22975821	22976837	peak_517	5.3829	61.4007
Chr1	27090280	27090919	peak_518	4.94289	38.0356			Chr1	22994568	22995404	peak_518	5.31577	91.2623
Chr1	27109990	27111166	peak_519	4.35783	34.976			Chr1	23020320	23020713	peak_519	5.42465	54.9312
Chr1	27127011	27128412	peak_520	5.60128	53.1394			Chr1	23072515	23073212	peak_520	8.21606	110.653
Chr1	27148341	27148914	peak_521	3.13243	37.17			Chr1	23100380	23101026	peak_521	4.22199	65.5968
Chr1	27159835	27160725	peak_522	7.35755	120.839			Chr1	23105065	23105767	peak_522	4.83747	40.415
Chr1	27190943	27191867	peak_523	6.25774	54.981			Chr1	23136653	23137072	peak_523	3.2544	38.6174
Chr1	27214388	27214942	peak_524	4.31454	39.1954			Chr1	23144350	23145425	peak_524	9.69921	190.438
Chr1	27264977	27265844	peak_525	4.35608	80.364			Chr1	23169161	23169757	peak_525	3.97163	32.0111
Chr1	27276007	27277297	peak_526	5.30601	117.606			Chr1	23179125	23180024	peak_526	5.61688	50.5435
Chr1	27298146	27298810	peak_527	4.37637	44.3565			Chr1	23199928	23200306	peak_527	4.47934	35.2317
Chr1	27363381	27364025	peak_528	5.03909	42.7346			Chr1	23233663	23236094	peak_528	4.62632	44.6016
Chr1	27382579	27384182	peak_529	2.97556	36.7086			Chr1	23285441	23287123	peak_529	4.67632	36.0076
Chr1	27402099	27403158	peak_530	5.68745	49.9819			Chr1	23319678	23320541	peak_530	4.59609	59.2408
Chr1	27432089	27432816	peak_531	5.36133	44.7315			Chr1	23367616	23368206	peak_531	3.19815	30.5565
Chr1	27435530	27436868	peak_532	6.45557	60.2907			Chr1	23395234	23395682	peak_532	5.26729	69.8014
Chr1	27437349	27439096	peak_533	6.45342	64.9179			Chr1	23493581	23494048	peak_533	4.58295	30.9211
Chr1	27439398	27440362	peak_534	7.32115	75.3131			Chr1	23506030	23507245	peak_534	5.22865	41.8176
Chr1	27440489	27441100	peak_535	6.26913	60.9249			Chr1	23632426	23633969	peak_535	10.8875	196.068
Chr1	27441691	27443484	peak_536	5.31742	46.2176			Chr1	23684710	23685715	peak_536	4.96319	54.7671
Chr1	27473057	27474245	peak_537	3.39645	30.2729			Chr1	23690031	23690517	peak_537	4.75077	87.2909
Chr1	27478450	27479375	peak_538	5.25685	54.3407			Chr1	23696571	23697586	peak_538	8.60802	142.171
Chr1	27483810	27485693	peak_539	3.83	48.8737			Chr1	23705598	23706420	peak_539	3.31746	35.4074
Chr1	27505678	27506373	peak_540	5.8505	53.0574			Chr1	23770061	23770951	peak_540	6.09442	53.748
Chr1	27595789	27596368	peak_541	5.36423	41.2586			Chr1	23785458	23786549	peak_541	5.37057	42.9216
Chr1	27627195	27628295	peak_542	6.16342	135.009			Chr1	23807523	23807957	peak_542	5.59686	57.4945
Chr1	27691458	27692597	peak_543	3.4046	31.8866			Chr1	23816631	23817540	peak_543	4.41215	39.5393
Chr1	27698675	27699460	peak_544	7.8884	87.1037			Chr1	23854947	23855623	peak_544	3.95644	42.3343
Chr1	27699547	27700403	peak_545	4.91191	52.9372			Chr1	23893524	23893849	peak_545	3.99658	50.5096
Chr1	27779036	27779878	peak_546	7.0237	77.2357			Chr1	23895531	23896103	peak_546	7.05335	142.602
Chr1	27784917	27787436	peak_547	3.816	49.4719			Chr1	23902805	23903179	peak_547	5.01671	43.3429
Chr1	27834633	27835119	peak_548	4.89203	42.5367			Chr1	23911276	23912462	peak_548	4.72328	44.2788
Chr1	27946630	27947407	peak_549	3.61832	37.0221			Chr1	23912677	23914056	peak_549	3.75637	31.6533
Chr1	27971190	27971781	peak_550	4.30245	34.0831			Chr1	23941742	23942879	peak_550	6.82675	110.848
Chr1	27971884	27972371	peak_551	3.62856	32.986			Chr1	23952990	23954674	peak_551	11.5419	220.038
Chr1	27972611	27973391	peak_552	6.05876	110.463			Chr1	24005638	24006176	peak_552	4.66056	35.7665
Chr1	27982002	27983488	peak_553	3.6872	79.8347			Chr1	24028932	24030505	peak_553	5.86276	65.7978
Chr1	27990483	27991694	peak_554	2.64518	33.6329			Chr1	24033004	24033835	peak_554	5.09637	59.0729
Chr1	28170739	28171254	peak_555	6.01585	53.8796			Chr1	24035941	24036754	peak_555	3.72405	30.5624
Chr1	28185151	28185970	peak_556	5.13784	58.6808			Chr1	24045910	24046407	peak_556	2.87502	33.58
Chr1	28193184	28194074	peak_557	7.51319	99.6612			Chr1	24046869	24047348	peak_557	3.27203	51.6027
Chr1	28217813	28219120	peak_558	8.04052	127.634			Chr1	24047611	24048790	peak_558	3.77014	68.5197
Chr1	28313238	28313832	peak_559	4.2898	34.5116			Chr1	24057774	24058431	peak_559	4.01162	35.0104
Chr1	28314671	28316377	peak_560	8.44095	144.61			Chr1	24060712	24062659	peak_560	7.92518	163.572
Chr1	28335038	28335396	peak_561	3.95501	30.3925			Chr1	24112941	24114769	peak_561	5.42084	105.021
Chr1	28338066	28339376	peak_562	4.18609	50.9492			Chr1	24170372	24171464	peak_562	3.91909	31.9004
Chr1	28376889	28377784	peak_563	3.65526	39.5152			Chr1	24175795	24176388	peak_563	4.19903	34.6234
Chr1	28383015	28383783	peak_564	5.27641	36.0651			Chr1	24349082	24350272	peak_564	4.17051	33.9962
Chr1	28405452	28406954	peak_565	4.46892	32.8782			Chr1	24354421	24355396	peak_565	8.4803	87.9268
Chr1	28430046	28431036	peak_566	5.69571	77.0124			Chr1	24385933	24386333	peak_566	5.59717	55.026
Chr1	28459036	28459728	peak_567	2.95179	40.763			Chr1	24503492	24504179	peak_567	8.81244	90.693
Chr1	28460065	28460736	peak_568	3.71581	73.5894			Chr1	24614843	24615577	peak_568	9.45613	133.132
Chr1	28461237	28462083	peak_569	4.7814	52.9005			Chr1	24620053	24620886	peak_569	6.0575	66.7579
Chr1	28467184	28467989	peak_570	6.57004	76.9991			Chr1	24636933	24637997	peak_570	2.28111	42.7614
Chr1	28548932	28550227	peak_571	4.07884	63.249			Chr1	24656019	24656917	peak_571	5.11153	52.1319
Chr1	28645613	28646520	peak_572	2.94229	36.3234			Chr1	24743653	24744248	peak_572	7.42371	77.8714
Chr1	28668856	28669459	peak_573	3.01574	38.6887			Chr1	24748250	24749882	peak_573	7.61855	116
Chr1	28745750	28746141	peak_574	3.25491	41.6287			Chr1	24883421	24883839	peak_574	4.83233	39.556
Chr1	28865476	28866034	peak_575	4.6606	41.629			Chr1	24883987	24885368	peak_575	6.1298	63.4081
Chr1	28925045	28925679	peak_576	6.48089	83.5263			Chr1	24898446	24898993	peak_576	5.88507	78.9891
Chr1	28931555	28931993	peak_577	3.7773	31.0265			Chr1	24930081	24930496	peak_577	3.44749	37.9295
Chr1	28952998	28953586	peak_578	4.07696	58.2828			Chr1	24957498	24958061	peak_578	5.34342	85.3307
Chr1	29004394	29005250	peak_579	4.99478	40.8165			Chr1	25016678	25017204	peak_579	4.24564	33.0832
Chr1	29035498	29035950	peak_580	4.21253	33.415			Chr1	25029081	25029641	peak_580	4.85727	45.4623
Chr1	29073224	29074275	peak_581	4.20704	31.248			Chr1	25042321	25042653	peak_581	4.15997	30.1065
Chr1	29098623	29099253	peak_582	3.6574	31.9989			Chr1	25048327	25049491	peak_582	2.95167	57.7752
Chr1	29099535	29101140	peak_583	4.19066	63.0559			Chr1	25155844	25156548	peak_583	4.4299	36.3066
Chr1	29116889	29118010	peak_584	5.06828	59.9045			Chr1	25214070	25215041	peak_584	4.64556	40.0233
Chr1	29121023	29122641	peak_585	4.80538	56.1405			Chr1	25229944	25231707	peak_585	6.29756	139.522
Chr1	29327143	29328009	peak_586	7.72001	122.52			Chr1	25237137	25239007	peak_586	3.51412	35.786
Chr1	29336261	29337172	peak_587	6.13094	68.124			Chr1	25394448	25395041	peak_587	2.43868	48.019
Chr1	29337372	29338167	peak_588	4.8831	39.0702			Chr1	25417465	25417964	peak_588	4.10258	44.2788
Chr1	29359269	29359943	peak_589	2.91057	42.8227			Chr1	25464074	25464723	peak_589	10.2326	169.651
Chr1	29387476	29388989	peak_590	2.69191	39.657			Chr1	25657599	25660504	peak_590	5.85016	154.562
Chr1	29443603	29444360	peak_591	4.99708	43.6591			Chr1	25677154	25678203	peak_591	7.4066	95.0793
Chr1	29452355	29453126	peak_592	4.5985	98.8463			Chr1	25707497	25707931	peak_592	3.82797	30.6001
Chr1	29557218	29558792	peak_593	5.37723	51.1309			Chr1	25710034	25711281	peak_593	5.24641	111.586
Chr1	29572847	29573566	peak_594	8.14647	113.789			Chr1	25713703	25714908	peak_594	2.6899	34.3576
Chr1	29593425	29594269	peak_595	4.63249	50.5736			Chr1	25730606	25731039	peak_595	3.92145	32.9931
Chr1	29598649	29599763	peak_596	8.71712	139.357			Chr1	25732195	25732605	peak_596	4.71501	45.5091
Chr1	29624564	29625678	peak_597	7.16072	136.103			Chr1	25752417	25753052	peak_597	4.62053	56.5012
Chr1	29665033	29665532	peak_598	4.69917	43.6239			Chr1	25765325	25767055	peak_598	7.37277	131.791
Chr1	29735628	29736720	peak_599	3.42498	44.7983			Chr1	25781096	25781545	peak_599	6.10671	91.1637
Chr1	29741244	29744214	peak_600	7.10581	98.6543			Chr1	25875130	25875637	peak_600	3.99925	33.3734
Chr1	29759225	29760743	peak_601	5.59078	74.7535			Chr1	25940933	25941320	peak_601	3.41838	30.9194
Chr1	29760891	29761252	peak_602	6.9041	67.51			Chr1	25941435	25941956	peak_602	3.8514	36.848
Chr1	29765516	29767139	peak_603	8.01634	124.06			Chr1	26000317	26001112	peak_603	3.91563	33.2661
Chr1	29832577	29833347	peak_604	5.0626	33.7067			Chr1	26036568	26038143	peak_604	5.58579	80.7663
Chr1	29842407	29843230	peak_605	4.21361	40.663			Chr1	26038349	26038830	peak_605	3.78679	33.3241
Chr1	29914204	29915165	peak_606	4.53098	34.6933			Chr1	26039521	26039985	peak_606	3.8612	41.0968
Chr1	29949141	29949612	peak_607	4.81365	42.8862			Chr1	26042966	26043292	peak_607	4.60806	31.994
Chr1	29990526	29990857	peak_608	4.66545	48.3187			Chr1	26050356	26050845	peak_608	4.43969	40.1891
Chr1	30128236	30130327	peak_609	7.32566	86.5299			Chr1	26057219	26059111	peak_609	5.08558	79.9124
Chr1	30141865	30143667	peak_610	6.12403	59.9514			Chr1	26097559	26097986	peak_610	5.80616	54.6638
Chr1	30157012	30157588	peak_611	2.95578	35.6826			Chr1	26117774	26118659	peak_611	8.17339	86.197
Chr1	30186998	30187828	peak_612	4.5941	38.8177			Chr1	26119316	26119791	peak_612	4.7561	36.5402
Chr1	30189639	30191099	peak_613	5.31348	56.0617			Chr1	26141931	26143229	peak_613	7.15209	104.736
Chr1	30238866	30239948	peak_614	2.88412	40.5062			Chr1	26164296	26164840	peak_614	9.08238	115.279
Chr1	30266806	30267792	peak_615	14.5625	201.354			Chr1	26207676	26208280	peak_615	4.62585	35.0894
Chr1	30280597	30281252	peak_616	4.69696	36.3166			Chr1	26216440	26217451	peak_616	5.29097	58.3317
Chr1	30302454	30304239	peak_617	4.49165	83.3575			Chr1	26275357	26275759	peak_617	3.88554	32.9538
Chr1	30370690	30372377	peak_618	4.98432	71.6659			Chr1	26275837	26276451	peak_618	4.78274	38.6082
Chr2	97657	98150	peak_619	4.51313	32.8223			Chr1	26330946	26332159	peak_619	3.16002	41.5633
Chr2	149182	150531	peak_620	4.10559	45.832			Chr1	26363448	26364796	peak_620	5.47761	71.9959
Chr2	180680	181463	peak_621	3.7996	31.6065			Chr1	26364952	26365423	peak_621	4.50241	38.6942
Chr2	181946	183727	peak_622	5.42247	56.4635			Chr1	26399873	26401523	peak_622	3.45104	75.2999
Chr2	201590	202559	peak_623	3.57567	31.07			Chr1	26423833	26425053	peak_623	5.34326	53.1014
Chr2	216689	217300	peak_624	4.15968	32.7887			Chr1	26439385	26440541	peak_624	5.69978	49.0215
Chr2	255441	257540	peak_625	2.88492	51.4916			Chr1	26442243	26442977	peak_625	3.59703	43.3782
Chr2	258842	259389	peak_626	8.39219	129.656			Chr1	26450596	26451773	peak_626	7.99093	129.992
Chr2	261685	262172	peak_627	8.61071	99.0082			Chr1	26453925	26454661	peak_627	4.53925	31.0903
Chr2	262814	263578	peak_628	4.97892	47.4002			Chr1	26482915	26483566	peak_628	6.24175	70.7345
Chr2	291724	292496	peak_629	6.65413	67.4567			Chr1	26508073	26508758	peak_629	4.60123	45.1219
Chr2	299110	299750	peak_630	5.44412	77.3865			Chr1	26512243	26514896	peak_630	3.51003	73.0122
Chr2	377720	380328	peak_631	10.5539	147.891			Chr1	26561467	26562567	peak_631	4.91641	46.1576
Chr2	383011	384386	peak_632	11.2973	210.852			Chr1	26591049	26591961	peak_632	4.68882	54.379
Chr2	387418	388246	peak_633	5.92779	89.0095			Chr1	26617972	26618931	peak_633	5.13103	73.473
Chr2	416362	416861	peak_634	3.95777	32.3825			Chr1	26621182	26622577	peak_634	5.79079	82.3517
Chr2	509612	510110	peak_635	5.96628	64.9767			Chr1	26626500	26627493	peak_635	4.29583	62.0447
Chr2	641317	642422	peak_636	4.89118	31.1033			Chr1	26662253	26663409	peak_636	5.14507	57.7678
Chr2	799268	799766	peak_637	3.82793	34.3693			Chr1	26725761	26726478	peak_637	4.67052	35.4515
Chr2	832066	832780	peak_638	5.06328	45.3463			Chr1	26727933	26728600	peak_638	4.24028	41.318
Chr2	1076938	1077852	peak_639	4.10631	36.513			Chr1	26743015	26745701	peak_639	5.98237	118.856
Chr2	1082651	1083461	peak_640	4.7675	43.2486			Chr1	26750284	26750764	peak_640	3.90154	34.5824
Chr2	1112235	1112801	peak_641	7.37539	80.8868			Chr1	26792765	26793293	peak_641	5.00477	72.0978
Chr2	1156510	1157219	peak_642	5.57511	65.6529			Chr1	26797423	26798842	peak_642	4.17442	45.4517
Chr2	1188437	1188998	peak_643	6.09077	64.8721			Chr1	26801731	26802096	peak_643	5.44871	56.9661
Chr2	1682659	1683301	peak_644	4.21253	33.415			Chr1	26830678	26831478	peak_644	4.28598	38.6351
Chr2	1683751	1684517	peak_645	5.94867	47.7475			Chr1	26932059	26932613	peak_645	6.13202	67.4788
Chr2	2269731	2272559	peak_646	2.45886	36.3903			Chr1	26933434	26935827	peak_646	4.00594	32.0763
Chr2	2287030	2288416	peak_647	3.12477	32.9556			Chr1	26936023	26936605	peak_647	5.17521	83.598
Chr2	5539563	5540978	peak_648	3.35618	41.0719			Chr1	26965612	26966513	peak_648	3.26923	31.5424
Chr2	5542301	5542827	peak_649	4.58672	37.3309			Chr1	27048066	27048768	peak_649	4.49964	34.1581
Chr2	5741177	5742492	peak_650	5.73587	62.2091			Chr1	27054304	27055595	peak_650	3.66155	60.744
Chr2	5925348	5925871	peak_651	3.4634	41.5631			Chr1	27090216	27090918	peak_651	5.34421	44.6463
Chr2	6018028	6018637	peak_652	7.56999	84.4116			Chr1	27093110	27093745	peak_652	4.05879	57.8646
Chr2	6491775	6493768	peak_653	7.49275	88.6682			Chr1	27110022	27111192	peak_653	5.1385	49.1138
Chr2	6639392	6639782	peak_654	4.26595	35.7604			Chr1	27111433	27112403	peak_654	4.23873	35.8099
Chr2	6797439	6798778	peak_655	6.79614	79.7532			Chr1	27126971	27128540	peak_655	5.53742	58.4588
Chr2	7152419	7153363	peak_656	3.19422	30.994			Chr1	27159921	27160511	peak_656	5.9125	82.0924
Chr2	7223638	7224773	peak_657	6.36546	63.3507			Chr1	27170019	27171219	peak_657	4.89439	50.859
Chr2	7255857	7256721	peak_658	4.7769	42.546			Chr1	27214428	27214941	peak_658	4.31831	39.3317
Chr2	7458952	7459619	peak_659	4.41214	47.9659			Chr1	27236888	27237347	peak_659	4.41215	39.5393
Chr2	7522493	7523111	peak_660	4.12328	31.422			Chr1	27264969	27265819	peak_660	5.55254	129.414
Chr2	7576769	7577337	peak_661	2.62609	39.6929			Chr1	27276612	27277147	peak_661	5.0542	108.434
Chr2	7593326	7594010	peak_662	3.26549	35.2273			Chr1	27298131	27298811	peak_662	6.53788	77.8597
Chr2	7616831	7617677	peak_663	4.96952	39.7774			Chr1	27363396	27363955	peak_663	5.283	47.5283
Chr2	7742524	7742928	peak_664	4.82204	31.444			Chr1	27399767	27400382	peak_664	3.85985	38.325
Chr2	7863936	7864952	peak_665	7.76252	150.512			Chr1	27428225	27428860	peak_665	5.85567	49.1118
Chr2	7955672	7956633	peak_666	4.36965	30.3165			Chr1	27432107	27432837	peak_666	6.84274	80.6209
Chr2	8021446	8021947	peak_667	6.04063	46.0706			Chr1	27435580	27436875	peak_667	8.02591	88.876
Chr2	8059209	8060043	peak_668	4.14731	47.4162			Chr1	27437520	27439100	peak_668	9.25527	122.027
Chr2	8118655	8119357	peak_669	3.61807	30.3483			Chr1	27439395	27440256	peak_669	9.71212	125.056
Chr2	8139426	8140597	peak_670	5.05185	54.0043			Chr1	27440466	27441148	peak_670	6.59828	67.2253
Chr2	8221661	8223809	peak_671	6.06291	84.5702			Chr1	27441696	27443492	peak_671	7.70011	85.8731
Chr2	8230284	8230701	peak_672	4.7248	30.3479			Chr1	27478417	27479340	peak_672	5.90931	65.3036
Chr2	8543846	8544337	peak_673	5.98836	45.9847			Chr1	27505650	27506369	peak_673	4.70029	34.8959
Chr2	8549988	8551539	peak_674	7.36538	97.2167			Chr1	27595892	27596342	peak_674	4.64817	32.2926
Chr2	8705426	8706265	peak_675	4.19837	38.3792			Chr1	27627213	27628281	peak_675	6.46589	148.136
Chr2	8711623	8712280	peak_676	4.64389	33.429			Chr1	27629354	27629813	peak_676	2.19856	32.157
Chr2	8736222	8737058	peak_677	4.19837	38.3792			Chr1	27646883	27647435	peak_677	2.88821	43.4072
Chr2	8759862	8760590	peak_678	4.35949	41.5566			Chr1	27691474	27692683	peak_678	4.05405	48.0335
Chr2	8791619	8792093	peak_679	4.07502	32.3834			Chr1	27698861	27699446	peak_679	6.61447	66.6209
Chr2	8838914	8840091	peak_680	5.33767	51.9278			Chr1	27699658	27700386	peak_680	5.09014	54.8897
Chr2	8851596	8853231	peak_681	6.82402	70.5828			Chr1	27779026	27780667	peak_681	11.4994	177.311
Chr2	8899937	8900476	peak_682	5.30895	61.0582			Chr1	27780895	27781410	peak_682	4.59466	33.6679
Chr2	9054103	9054988	peak_683	5.36045	64.649			Chr1	27784917	27787477	peak_683	3.25455	47.3123
Chr2	9072894	9073560	peak_684	4.66126	44.2705			Chr1	27842001	27842721	peak_684	3.9709	30.9194
Chr2	9074736	9075261	peak_685	3.7996	31.6065			Chr1	27909728	27910100	peak_685	5.16428	39.3004
Chr2	9119683	9120277	peak_686	6.8926	68.5821			Chr1	27946703	27947263	peak_686	3.37653	31.8793
Chr2	9128379	9130644	peak_687	4.89111	47.8057			Chr1	27959668	27960184	peak_687	2.85676	30.2467
Chr2	9209947	9210653	peak_688	4.63409	72.4866			Chr1	27972637	27973288	peak_688	6.41988	124.346
Chr2	9212766	9213467	peak_689	3.61109	32.6754			Chr1	27982069	27983401	peak_689	3.71651	75.3106
Chr2	9237949	9238623	peak_690	4.59519	51.7293			Chr1	27990819	27992035	peak_690	3.41382	67.636
Chr2	9357201	9358341	peak_691	6.64328	81.0654			Chr1	28117043	28117547	peak_691	5.25716	68.3595
Chr2	9368610	9369584	peak_692	5.61741	51.5764			Chr1	28146378	28146691	peak_692	2.49562	30.4859
Chr2	9370454	9370867	peak_693	5.21205	42.8511			Chr1	28170757	28171204	peak_693	5.63866	47.9033
Chr2	9405889	9406330	peak_694	5.7416	69.4342			Chr1	28185354	28185964	peak_694	5.30972	64.4363
Chr2	9453794	9454547	peak_695	6.7888	88.5095			Chr1	28193095	28193983	peak_695	9.09289	135.761
Chr2	9456723	9457257	peak_696	5.29447	39.5862			Chr1	28217947	28218983	peak_696	7.84024	123.489
Chr2	9516900	9518131	peak_697	6.06198	59.1608			Chr1	28296865	28297255	peak_697	4.47934	35.2317
Chr2	9520752	9521206	peak_698	6.91263	59.2096			Chr1	28314722	28316311	peak_698	8.29015	143.245
Chr2	9527788	9528205	peak_699	4.08947	36.986			Chr1	28328000	28328536	peak_699	2.65506	37.4218
Chr2	9645360	9647444	peak_700	4.01896	41.2136			Chr1	28338105	28339251	peak_700	6.37108	79.4378
Chr2	9676880	9677819	peak_701	4.3526	32.0817			Chr1	28358320	28358765	peak_701	4.58495	32.9874
Chr2	9695976	9696990	peak_702	9.03253	175.507			Chr1	28376889	28377820	peak_702	3.77276	38.2097
Chr2	9710392	9710851	peak_703	5.20827	34.677			Chr1	28383005	28383787	peak_703	5.99601	45.9021
Chr2	9785810	9786537	peak_704	4.01799	32.1075			Chr1	28422475	28423639	peak_704	4.21943	36.3401
Chr2	9791892	9792374	peak_705	4.69374	39.5428			Chr1	28428798	28429590	peak_705	4.0686	39.299
Chr2	9812761	9813912	peak_706	7.80663	108.661			Chr1	28430133	28431064	peak_706	7.52333	110.095
Chr2	9843831	9844898	peak_707	4.45678	87.8533			Chr1	28459028	28459723	peak_707	3.43489	60.0617
Chr2	9866207	9867007	peak_708	9.25306	114.212			Chr1	28460086	28460714	peak_708	3.90151	80.3126
Chr2	9904990	9906037	peak_709	5.28588	97.9296			Chr1	28461252	28462101	peak_709	5.602	74.609
Chr2	9906435	9906878	peak_710	6.40323	65.5716			Chr1	28467247	28467937	peak_710	7.01602	90.5566
Chr2	9924940	9925567	peak_711	2.2807	32.4924			Chr1	28518199	28519792	peak_711	3.63295	48.8117
Chr2	9938036	9938817	peak_712	2.98434	31.6339			Chr1	28543271	28543932	peak_712	4.08104	35.732
Chr2	9977208	9978763	peak_713	7.41586	107.194			Chr1	28548051	28548528	peak_713	4.13241	55.9471
Chr2	10043064	10044116	peak_714	3.70308	36.3459			Chr1	28548911	28550182	peak_714	4.79426	90.3862
Chr2	10063188	10064001	peak_715	6.18504	95.0295			Chr1	28554235	28554772	peak_715	2.68982	42.2388
Chr2	10071907	10072804	peak_716	5.40204	72.1295			Chr1	28603096	28604014	peak_716	5.82645	64.0028
Chr2	10107975	10108399	peak_717	7.32804	72.6337			Chr1	28645581	28646482	peak_717	3.67553	68.3282
Chr2	10119475	10119844	peak_718	5.99553	60.6366			Chr1	28653989	28654675	peak_718	4.26162	41.4649
Chr2	10135760	10136253	peak_719	2.78425	44.7822			Chr1	28668848	28669457	peak_719	3.45127	54.6577
Chr2	10136658	10137650	peak_720	3.22605	43.9798			Chr1	28695813	28696678	peak_720	2.59496	32.215
Chr2	10244559	10246664	peak_721	7.08448	81.9042			Chr1	28728151	28729402	peak_721	3.66982	35.9053
Chr2	10319514	10320127	peak_722	4.795	32.4871			Chr1	28804188	28805127	peak_722	4.5252	43.1695
Chr2	10426479	10427674	peak_723	3.8515	75.6498			Chr1	28835827	28836672	peak_723	3.39343	31.461
Chr2	10437627	10439477	peak_724	4.85367	53.3549			Chr1	28865516	28866008	peak_724	6.35648	73.7876
Chr2	10444750	10446298	peak_725	6.36996	62.308			Chr1	28866503	28867887	peak_725	3.82592	36.5451
Chr2	10453503	10454998	peak_726	2.93514	39.1861			Chr1	28925202	28925640	peak_726	4.69715	50.0435
Chr2	10561390	10561821	peak_727	6.47443	55.7896			Chr1	28953041	28953557	peak_727	4.5871	73.9299
Chr2	10566271	10567520	peak_728	3.0318	56.2893			Chr1	29004363	29005244	peak_728	6.62558	71.3463
Chr2	10671788	10672593	peak_729	7.32733	68.3893			Chr1	29023309	29023724	peak_729	4.41175	35.7677
Chr2	10834873	10836556	peak_730	3.0538	49.9151			Chr1	29035476	29035901	peak_730	5.36462	48.835
Chr2	10906667	10907343	peak_731	5.59529	45.1434			Chr1	29085935	29086674	peak_731	4.23452	45.9315
Chr2	10944951	10945467	peak_732	5.565	39.8733			Chr1	29092771	29093915	peak_732	4.22308	40.231
Chr2	11109192	11111734	peak_733	4.90203	34.5714			Chr1	29099649	29101128	peak_733	4.09381	66.2498
Chr2	11112618	11114057	peak_734	5.29742	44.2161			Chr1	29116943	29118033	peak_734	5.34589	64.8571
Chr2	11123353	11123829	peak_735	4.70258	32.8521			Chr1	29327322	29327802	peak_735	6.58723	74.7846
Chr2	11284683	11285066	peak_736	3.88186	50.4033			Chr1	29336473	29336839	peak_736	4.91641	46.1576
Chr2	11374329	11374671	peak_737	5.08492	34.9649			Chr1	29338686	29339602	peak_737	4.65901	34.4581
Chr2	11382397	11383375	peak_738	5.02407	33.7067			Chr1	29359294	29359937	peak_738	2.78738	38.7319
Chr2	11388341	11389000	peak_739	6.84361	88.8212			Chr1	29387526	29389005	peak_739	3.55351	81.1326
Chr2	11512916	11513540	peak_740	4.59162	59.0486			Chr1	29416901	29417626	peak_740	3.90672	36.7681
Chr2	11856648	11858065	peak_741	4.02099	57.0707			Chr1	29423750	29424271	peak_741	4.24637	51.9447
Chr2	11947289	11947865	peak_742	6.12964	55.0351			Chr1	29430222	29431746	peak_742	3.46969	49.2605
Chr2	11962757	11963239	peak_743	4.17707	33.473			Chr1	29443611	29444316	peak_743	4.74281	39.9913
Chr2	11978040	11978633	peak_744	3.89741	30.6944			Chr1	29451824	29453019	peak_744	4.48381	94.9408
Chr2	11987736	11988267	peak_745	4.45037	37.9033			Chr1	29557608	29558764	peak_745	6.52902	70.6906
Chr2	12024236	12025104	peak_746	6.093	59.9514			Chr1	29572854	29573466	peak_746	7.38439	97.3764
Chr2	12108092	12108762	peak_747	13.4923	178.44			Chr1	29593454	29594287	peak_747	4.83089	55.1581
Chr2	12109290	12109888	peak_748	4.7738	49.5017			Chr1	29598686	29600249	peak_748	9.48158	168.313
Chr2	12114164	12116667	peak_749	6.5195	94.6996			Chr1	29624833	29625689	peak_749	7.77875	156.979
Chr2	12123270	12123808	peak_750	9.68718	105.627			Chr1	29634518	29635775	peak_750	2.95555	49.8956
Chr2	12145337	12145992	peak_751	6.64185	72.9412			Chr1	29664992	29665602	peak_751	5.38956	55.4856
Chr2	12148578	12149183	peak_752	2.78279	34.8432			Chr1	29714545	29715091	peak_752	3.42834	34.6109
Chr2	12152149	12152803	peak_753	9.61276	135.508			Chr1	29735645	29736817	peak_753	3.62395	62.854
Chr2	12185804	12186281	peak_754	8.83935	93.9852			Chr1	29741391	29744141	peak_754	8.15084	130.404
Chr2	12187647	12188278	peak_755	4.57821	54.5246			Chr1	29759224	29760726	peak_755	6.71669	114.068
Chr2	12417974	12418501	peak_756	4.12068	38.0743			Chr1	29760870	29761248	peak_756	6.89209	67.6123
Chr2	12431672	12432523	peak_757	4.79572	61.63			Chr1	29766407	29767187	peak_757	8.12368	127.098
Chr2	12432778	12433540	peak_758	3.38629	30.147			Chr1	29779991	29780780	peak_758	4.37376	39.4302
Chr2	12493942	12494976	peak_759	6.41816	57.2761			Chr1	29819084	29820671	peak_759	3.63581	37.476
Chr2	12585308	12589175	peak_760	6.30509	60.69			Chr1	29832476	29833289	peak_760	4.34397	31.0864
Chr2	12612116	12612967	peak_761	5.06779	58.7928			Chr1	29842427	29843190	peak_761	4.68145	52.59
Chr2	12633333	12634848	peak_762	5.16665	51.6402			Chr1	29854207	29855838	peak_762	4.76579	38.868
Chr2	12645602	12646762	peak_763	7.33516	108.71			Chr1	29868748	29870059	peak_763	4.06641	40.3905
Chr2	12679565	12680503	peak_764	4.21349	72.531			Chr1	29872290	29873040	peak_764	3.84418	31.8042
Chr2	12776042	12777199	peak_765	6.77236	121.365			Chr1	29914131	29915040	peak_765	5.31214	47.9327
Chr2	12805803	12806131	peak_766	4.23733	32.963			Chr1	29915806	29917637	peak_766	6.30146	74.2486
Chr2	12819977	12820527	peak_767	2.99795	46.9928			Chr1	29949154	29949607	peak_767	5.67678	54.6497
Chr2	12829790	12830417	peak_768	4.95859	44.21			Chr1	29950900	29952804	peak_768	3.99726	44.0285
Chr2	12871890	12872712	peak_769	4.21253	33.415			Chr1	29990510	29990877	peak_769	5.39984	65.6388
Chr2	12874502	12875237	peak_770	4.89323	36.574			Chr1	30041380	30041856	peak_770	3.12485	34.0342
Chr2	12939403	12939796	peak_771	4.08211	42.4939			Chr1	30108491	30109080	peak_771	3.88368	38.2866
Chr2	12995228	12996038	peak_772	4.98286	72.4823			Chr1	30128143	30130556	peak_772	6.21758	72.3967
Chr2	12997210	12997894	peak_773	3.15122	31.0926			Chr1	30141789	30143160	peak_773	5.70201	53.1263
Chr2	13002922	13004174	peak_774	3.38421	36.7389			Chr1	30156997	30157587	peak_774	3.4591	62.7539
Chr2	13007612	13008302	peak_775	6.20087	82.8064			Chr1	30187030	30187831	peak_775	4.35455	36.0858
Chr2	13014919	13016196	peak_776	4.39075	46.435			Chr1	30189773	30190703	peak_776	5.36068	52.6682
Chr2	13036815	13037644	peak_777	3.87341	54.8084			Chr1	30191545	30192744	peak_777	4.51826	42.6077
Chr2	13094928	13095758	peak_778	5.65642	49.7297			Chr1	30194650	30196390	peak_778	4.18088	48.9905
Chr2	13256132	13256563	peak_779	5.25275	50.6631			Chr1	30201671	30202142	peak_779	4.89428	36.28
Chr2	13266181	13266812	peak_780	6.04063	46.0706			Chr1	30239091	30239907	peak_780	2.70837	34.7711
Chr2	13306874	13307957	peak_781	5.565	39.8733			Chr1	30266935	30267693	peak_781	14.0932	192.957
Chr2	13445910	13447572	peak_782	7.89163	136.717			Chr1	30302549	30304205	peak_782	4.80653	101.872
Chr2	13497321	13497962	peak_783	3.57563	30.8419			Chr1	30358166	30359332	peak_783	3.33863	37.4325
Chr2	13523011	13525197	peak_784	4.58088	79.9535			Chr1	30370657	30372313	peak_784	5.59379	94.1911
Chr2	13554855	13555837	peak_785	2.96514	53.5283			Chr2	78037	78789	peak_785	4.83611	36.7729
Chr2	13645552	13646733	peak_786	5.74431	82.3085			Chr2	115020	116166	peak_786	3.13623	32.8679
Chr2	13807556	13808607	peak_787	4.70936	45.3563			Chr2	148986	150386	peak_787	6.33554	109.649
Chr2	13820025	13820472	peak_788	5.16003	36.4054			Chr2	163860	164862	peak_788	4.58206	32.6822
Chr2	13825485	13826677	peak_789	5.79298	65.27			Chr2	181544	183662	peak_789	7.73675	106.397
Chr2	13971482	13972333	peak_790	7.21903	101.978			Chr2	216697	217297	peak_790	4.68379	43.7721
Chr2	13977637	13978422	peak_791	7.45085	71.1381			Chr2	255441	257525	peak_791	4.02207	96.6079
Chr2	13996100	13996697	peak_792	6.07389	64.1912			Chr2	258879	259342	peak_792	8.71362	139.634
Chr2	14042735	14043485	peak_793	2.97783	32.8248			Chr2	261699	262152	peak_793	6.52118	61.5616
Chr2	14065530	14067130	peak_794	4.98432	71.6659			Chr2	262834	263544	peak_794	5.45309	46.1276
Chr2	14119497	14120443	peak_795	4.56173	42.6779			Chr2	291675	292523	peak_795	6.48029	81.3164
Chr2	14193680	14194758	peak_796	9.37706	132.851			Chr2	299134	299628	peak_796	4.24591	47.5166
Chr2	14211028	14211625	peak_797	5.77417	61.1046			Chr2	377201	379735	peak_797	11.7681	175.662
Chr2	14216903	14217869	peak_798	3.17348	43.7951			Chr2	383053	384069	peak_798	11.8249	230.741
Chr2	14252987	14253481	peak_799	5.60343	45.66			Chr2	386660	387179	peak_799	2.99635	51.2249
Chr2	14331074	14331681	peak_800	4.71887	47.0891			Chr2	387445	388087	peak_800	3.7574	35.666
Chr2	14388421	14390178	peak_801	6.03149	86.2515			Chr2	416393	416856	peak_801	3.91909	31.9004
Chr2	14392741	14394050	peak_802	4.56173	42.6779			Chr2	425926	426459	peak_802	3.66513	32.6378
Chr2	14523097	14523724	peak_803	2.19998	31.3957			Chr2	509666	510086	peak_803	5.81043	53.0984
Chr2	14535580	14537250	peak_804	4.97617	40.4699			Chr2	832066	832748	peak_804	5.16692	49.3813
Chr2	14539290	14541065	peak_805	5.87923	55.0407			Chr2	908793	909247	peak_805	4.15352	31.1949
Chr2	14544845	14545774	peak_806	3.36965	36.7389			Chr2	1016418	1016904	peak_806	4.86595	39.7161
Chr2	14546222	14547193	peak_807	4.39261	55.5543			Chr2	1039491	1039963	peak_807	3.07936	44.6489
Chr2	14589832	14590722	peak_808	6.30509	60.69			Chr2	1076923	1077882	peak_808	6.92656	97.8347
Chr2	14590921	14591671	peak_809	3.89915	32.2794			Chr2	1082651	1083454	peak_809	5.39669	57.9487
Chr2	14644836	14646093	peak_810	7.21499	69.9465			Chr2	1156560	1157298	peak_810	5.32111	70.0438
Chr2	14651698	14652234	peak_811	6.40599	76.1876			Chr2	1188440	1188965	peak_811	5.94848	61.9332
Chr2	14665431	14665924	peak_812	5.36481	60.9837			Chr2	1382917	1383593	peak_812	4.18413	30.227
Chr2	14687459	14687839	peak_813	5.20827	34.677			Chr2	1682681	1683335	peak_813	5.00513	48.2632
Chr2	14751746	14753016	peak_814	3.66909	34.691			Chr2	1683730	1684414	peak_814	8.08047	83.6688
Chr2	14908637	14909740	peak_815	3.82512	51.1428			Chr2	1799437	1800441	peak_815	2.95909	49.252
Chr2	14945110	14945864	peak_816	4.47458	43.501			Chr2	1822895	1824461	peak_816	2.43028	37.5442
Chr2	15013560	15014204	peak_817	4.2297	45.0577			Chr2	2079636	2080832	peak_817	4.79428	33.3693
Chr2	15051474	15052178	peak_818	6.48527	78.6254			Chr2	2200273	2201140	peak_818	3.24571	34.2901
Chr2	15059465	15061133	peak_819	2.86952	32.3506			Chr2	2269805	2270511	peak_819	2.97907	36.2826
Chr2	15065780	15066637	peak_820	9.49555	143.795			Chr2	2270636	2272519	peak_820	2.64955	46.7805
Chr2	15075555	15075939	peak_821	4.44359	33.9594			Chr2	4006188	4007025	peak_821	3.69029	35.9053
Chr2	15080989	15081366	peak_822	2.92704	37.2315			Chr2	5049733	5050822	peak_822	5.40658	47.5455
Chr2	15090834	15091909	peak_823	5.44806	105.49			Chr2	5539484	5540996	peak_823	5.3218	111.485
Chr2	15098994	15100663	peak_824	11.7462	204.326			Chr2	5542292	5542807	peak_824	5.46854	54.1288
Chr2	15138126	15138440	peak_825	4.71949	31.9464			Chr2	5741533	5742231	peak_825	5.48025	57.4384
Chr2	15139515	15140812	peak_826	9.84561	142.498			Chr2	5925237	5925868	peak_826	3.9164	52.5694
Chr2	15150890	15151430	peak_827	3.91109	33.9631			Chr2	6018068	6018561	peak_827	6.88232	74.9205
Chr2	15207372	15207885	peak_828	4.50323	38.5586			Chr2	6399682	6400190	peak_828	2.30759	30.9757
Chr2	15257491	15257862	peak_829	3.8219	32.1906			Chr2	6491659	6493611	peak_829	11.857	201.972
Chr2	15286522	15287140	peak_830	4.33048	39.2067			Chr2	6518881	6519249	peak_830	5.5136	42.9412
Chr2	15290131	15291415	peak_831	5.35994	51.6629			Chr2	6523622	6524016	peak_831	5.59995	40.4754
Chr2	15337202	15338682	peak_832	4.51972	30.9002			Chr2	6666532	6667818	peak_832	4.75502	59.035
Chr2	15415779	15417118	peak_833	4.66015	44.6818			Chr2	6797500	6798792	peak_833	8.41386	109.201
Chr2	15420477	15422257	peak_834	5.75372	51.2562			Chr2	6890772	6891264	peak_834	5.00947	48.0201
Chr2	15423539	15426078	peak_835	5.66753	62.9865			Chr2	6892038	6892644	peak_835	5.11588	33.809
Chr2	15469436	15470267	peak_836	4.08903	36.469			Chr2	7150741	7152180	peak_836	3.49168	52.4986
Chr2	15480361	15481814	peak_837	4.83238	48.0872			Chr2	7152405	7153404	peak_837	3.88227	50.8851
Chr2	15514892	15516867	peak_838	7.0788	119.852			Chr2	7255871	7256709	peak_838	5.1304	49.6077
Chr2	15590993	15592125	peak_839	5.0519	45.8948			Chr2	7316880	7317903	peak_839	5.88032	46.5422
Chr2	15751044	15751408	peak_840	4.07957	32.1855			Chr2	7458959	7459581	peak_840	3.25148	31.0265
Chr2	15757037	15757843	peak_841	4.78061	45.463			Chr2	7522445	7523023	peak_841	4.23052	39.1444
Chr2	15764651	15766040	peak_842	3.64967	42.2089			Chr2	7576786	7577290	peak_842	2.72739	45.1832
Chr2	15789096	15790032	peak_843	3.97203	38.9198			Chr2	7616835	7617683	peak_843	5.82929	53.9094
Chr2	15830895	15831468	peak_844	4.1895	34.4996			Chr2	7742509	7742941	peak_844	4.76366	31.3015
Chr2	15890354	15892189	peak_845	7.31029	125.662			Chr2	7863926	7864942	peak_845	8.13682	164.384
Chr2	15904993	15905787	peak_846	4.08757	32.6349			Chr2	7898307	7899088	peak_846	2.49588	46.2348
Chr2	15916678	15918078	peak_847	5.65437	81.6206			Chr2	7955939	7956578	peak_847	5.44163	47.5455
Chr2	15940098	15940462	peak_848	5.24791	35.4054			Chr2	8021441	8022039	peak_848	6.5681	54.8209
Chr2	15960997	15961610	peak_849	4.23558	31.248			Chr2	8059209	8060753	peak_849	5.11407	91.7499
Chr2	15969571	15969929	peak_850	8.2999	81.495			Chr2	8118920	8119302	peak_850	3.87667	32.9276
Chr2	15993968	15994568	peak_851	5.69156	48.5536			Chr2	8139466	8140802	peak_851	5.36248	58.7985
Chr2	15995462	15996060	peak_852	6.0998	51.4168			Chr2	8221680	8222345	peak_852	4.80783	30.269
Chr2	16149546	16150312	peak_853	5.41653	37.9026			Chr2	8222639	8225731	peak_853	5.90032	82.6064
Chr2	16288925	16289461	peak_854	4.1746	52.2207			Chr2	8470638	8471648	peak_854	2.73445	36.2033
Chr2	16327593	16327997	peak_855	5.19682	59.3435			Chr2	8493784	8496145	peak_855	4.95707	52.0697
Chr2	16507439	16508484	peak_856	4.57821	54.5246			Chr2	8543858	8544257	peak_856	5.55595	39.7169
Chr2	16528442	16529823	peak_857	5.81533	84.9895			Chr2	8550002	8551544	peak_857	5.18506	77.5488
Chr2	16552984	16553795	peak_858	4.91046	38.0356			Chr2	8705415	8706276	peak_858	5.29599	63.3955
Chr2	16556906	16557263	peak_859	4.31569	40.8462			Chr2	8736168	8737085	peak_859	5.52657	64.0258
Chr2	16561430	16563239	peak_860	4.44613	62.4454			Chr2	8759860	8760596	peak_860	5.43086	60.4128
Chr2	16565152	16565707	peak_861	3.88972	36.3731			Chr2	8838909	8840123	peak_861	6.41181	73.1024
Chr2	16570764	16573025	peak_862	4.65226	68.3675			Chr2	8851898	8853106	peak_862	7.02529	71.0929
Chr2	16602844	16603863	peak_863	4.57821	54.5246			Chr2	8854941	8855933	peak_863	5.50004	48.9392
Chr2	16606202	16607221	peak_864	4.71949	31.9464			Chr2	8856420	8857630	peak_864	4.17594	34.7585
Chr2	16612316	16612999	peak_865	4.219	30.9635			Chr2	8879917	8880591	peak_865	3.10199	30.768
Chr2	16639663	16640454	peak_866	5.74994	55.4136			Chr2	8900017	8900459	peak_866	4.12327	37.7334
Chr2	16641530	16642832	peak_867	10.0145	147.531			Chr2	8911052	8911510	peak_867	3.16304	37.3117
Chr2	16643523	16644947	peak_868	4.70532	61.6279			Chr2	9002260	9003848	peak_868	3.82565	30.6395
Chr2	16679698	16680903	peak_869	5.93133	63.3638			Chr2	9004349	9006042	peak_869	3.52987	36.6399
Chr2	16705854	16706318	peak_870	4.05507	74.4226			Chr2	9036972	9037763	peak_870	4.55482	48.4307
Chr2	16706661	16707750	peak_871	5.77681	58.6415			Chr2	9054167	9054869	peak_871	4.67579	51.1052
Chr2	16772095	16774345	peak_872	3.00754	49.1502			Chr2	9055615	9056211	peak_872	3.73105	33.3945
Chr2	16803280	16804588	peak_873	5.38804	59.5911			Chr2	9072876	9073517	peak_873	5.42534	59.7469
Chr2	16869276	16870649	peak_874	4.59228	43.74			Chr2	9074707	9075317	peak_874	5.28263	55.0168
Chr2	16885448	16885937	peak_875	4.3212	33.1586			Chr2	9084072	9085018	peak_875	4.26003	52.8578
Chr2	16895559	16895975	peak_876	5.52907	50.367			Chr2	9085484	9085820	peak_876	2.99336	30.6138
Chr2	16896596	16898571	peak_877	4.88889	52.2443			Chr2	9119657	9120277	peak_877	7.70875	85.9463
Chr2	16900240	16900937	peak_878	3.66547	48.6853			Chr2	9128337	9130646	peak_878	5.57522	93.4442
Chr2	16930632	16931192	peak_879	4.74452	31.95			Chr2	9136890	9137767	peak_879	4.39066	33.1444
Chr2	17026501	17027225	peak_880	8.24903	95.3338			Chr2	9210066	9210573	peak_880	4.38616	65.5609
Chr2	17099185	17099596	peak_881	5.05001	55.7348			Chr2	9357206	9358318	peak_881	8.55112	123.513
Chr2	17111501	17112274	peak_882	3.04929	39.4181			Chr2	9405907	9406288	peak_882	4.6643	45.8958
Chr2	17137043	17137546	peak_883	3.18093	43.2969			Chr2	9453757	9454546	peak_883	6.44556	88.6831
Chr2	17139925	17141176	peak_884	3.33666	58.9618			Chr2	9516967	9517780	peak_884	5.17064	41.3597
Chr2	17164405	17165665	peak_885	3.76497	33.2033			Chr2	9520773	9521113	peak_885	5.20389	35.2592
Chr2	17189096	17189570	peak_886	5.53557	41.5833			Chr2	9645351	9647466	peak_886	6.6799	86.2586
Chr2	17202159	17202786	peak_887	6.23007	86.0648			Chr2	9695970	9696913	peak_887	10.6716	229.554
Chr2	17203204	17203794	peak_888	7.17881	80.6669			Chr2	9785983	9786519	peak_888	3.9618	31.9158
Chr2	17210795	17211879	peak_889	4.7248	30.3479			Chr2	9791890	9792332	peak_889	5.03877	45.496
Chr2	17260141	17261395	peak_890	6.41614	88.2583			Chr2	9812761	9813893	peak_890	8.15084	130.404
Chr2	17330546	17331619	peak_891	7.23242	88.0559			Chr2	9843886	9844874	peak_891	4.02687	71.6046
Chr2	17336127	17337959	peak_892	7.49667	83.1755			Chr2	9866245	9867012	peak_892	9.51829	121.702
Chr2	17471954	17473456	peak_893	6.62403	73.0617			Chr2	9905023	9905995	peak_893	4.80679	100.816
Chr2	17477206	17477924	peak_894	7.59989	114.542			Chr2	9924975	9925535	peak_894	2.51385	41.5698
Chr2	17489437	17490380	peak_895	7.745	72.3459			Chr2	9938055	9938804	peak_895	3.81365	56.6985
Chr2	17504552	17505019	peak_896	5.47997	63.4156			Chr2	9963364	9963751	peak_896	4.75187	35.3013
Chr2	17526878	17527884	peak_897	4.39138	40.1336			Chr2	9977201	9978374	peak_897	7.71606	114.526
Chr2	17572400	17573643	peak_898	4.41775	31.6548			Chr2	10043040	10044065	peak_898	4.59609	59.2408
Chr2	17587154	17588231	peak_899	4.44992	35.9561			Chr2	10046074	10046483	peak_899	5.02787	33.0917
Chr2	17639214	17640323	peak_900	4.92777	83.4613			Chr2	10063150	10063991	peak_900	7.92586	149.481
Chr2	17648079	17648654	peak_901	2.81692	32.7561			Chr2	10071971	10072804	peak_901	5.94813	87.6302
Chr2	17667724	17668125	peak_902	7.82427	73.2476			Chr2	10107976	10108402	peak_902	7.87474	82.6585
Chr2	17690347	17691356	peak_903	4.37161	36.3616			Chr2	10119499	10119840	peak_903	5.29739	48.2441
Chr2	17726622	17727211	peak_904	6.15457	69.14			Chr2	10126936	10127493	peak_904	4.44136	37.2643
Chr2	17733335	17734024	peak_905	4.22561	51.8871			Chr2	10244613	10246143	peak_905	5.65313	54.9029
Chr2	17752041	17752749	peak_906	6.18563	77.0903			Chr2	10281922	10282668	peak_906	4.28403	44.081
Chr2	17756137	17757123	peak_907	3.4789	36.1836			Chr2	10319516	10320128	peak_907	6.16902	56.0138
Chr2	17776841	17778086	peak_908	3.78574	37.0286			Chr2	10327395	10328780	peak_908	4.42715	38.4605
Chr2	17793040	17793727	peak_909	5.17561	52.8551			Chr2	10426569	10427606	peak_909	4.31428	97.0796
Chr2	17909233	17909721	peak_910	5.16391	50.9487			Chr2	10428809	10429537	peak_910	2.53962	36.006
Chr2	17975802	17976180	peak_911	4.6686	32.8521			Chr2	10437671	10439378	peak_911	4.39704	49.0409
Chr2	18000541	18001288	peak_912	4.55238	43.7437			Chr2	10444738	10446353	peak_912	7.83281	101.547
Chr2	18004071	18004574	peak_913	3.96047	32.9006			Chr2	10559433	10559951	peak_913	5.97891	52.8416
Chr2	18004805	18006023	peak_914	4.15042	43.1864			Chr2	10566305	10567899	peak_914	4.18942	99.6934
Chr2	18072309	18072918	peak_915	3.84596	60.3623			Chr2	10671810	10672582	peak_915	8.81084	95.1157
Chr2	18106597	18107525	peak_916	6.85884	66.8741			Chr2	10834930	10835879	peak_916	2.73524	37.7234
Chr2	18253433	18254659	peak_917	2.96491	36.2371			Chr2	10847733	10849889	peak_917	2.75728	40.6208
Chr2	18305155	18306667	peak_918	7.98865	97.2849			Chr2	10906746	10907142	peak_918	5.65704	46.4843
Chr2	18333844	18334721	peak_919	3.69049	39.5581			Chr2	10945017	10945434	peak_919	4.89585	30.9663
Chr2	18422274	18423699	peak_920	11.3157	196.282			Chr2	11009290	11009751	peak_920	3.18348	37.6897
Chr2	18456669	18457786	peak_921	4.79856	39.4192			Chr2	11109156	11114039	peak_921	9.21984	121.055
Chr2	18477801	18478157	peak_922	5.69119	57.1138			Chr2	11123311	11123921	peak_922	5.80894	47.63
Chr2	18495400	18496062	peak_923	3.07297	35.7005			Chr2	11382397	11383433	peak_923	5.11595	36.5189
Chr2	18521444	18521827	peak_924	6.68158	62.9069			Chr2	11388358	11389009	peak_924	6.2108	93.7097
Chr2	18523199	18523784	peak_925	7.7062	110.117			Chr2	11512923	11513517	peak_925	6.03329	101.317
Chr2	18536909	18538292	peak_926	9.4229	179.248			Chr2	11595355	11595756	peak_926	6.52409	53.9916
Chr2	18577705	18578661	peak_927	4.37935	43.2782			Chr2	11620418	11620883	peak_927	4.61539	42.815
Chr2	18590282	18590740	peak_928	4.8615	36.7673			Chr2	11726245	11728219	peak_928	4.98446	59.7214
Chr2	18618183	18620622	peak_929	3.82761	46.1269			Chr2	11776596	11777185	peak_929	3.73561	46.8095
Chr2	18724182	18724602	peak_930	5.24213	58.2888			Chr2	11852259	11852735	peak_930	4.44741	35.2317
Chr2	18725433	18726053	peak_931	11.6092	156.969			Chr2	11856663	11858079	peak_931	5.4855	109.694
Chr2	18742734	18744151	peak_932	3.12768	30.0425			Chr2	11947339	11947777	peak_932	5.6391	44.9542
Chr2	18785548	18787463	peak_933	10.0951	187.56			Chr2	11962753	11963277	peak_933	5.92759	67.5985
Chr2	18789837	18790797	peak_934	5.47838	75.9515			Chr2	11978069	11978639	peak_934	5.03691	54.1804
Chr2	18795398	18796845	peak_935	3.81082	53.2484			Chr2	12024246	12025128	peak_935	9.38179	127.135
Chr2	18819469	18823201	peak_936	3.20344	69.002			Chr2	12108148	12108639	peak_936	10.9488	142.495
Chr2	18832919	18833616	peak_937	7.59331	89.5861			Chr2	12114175	12116678	peak_937	8.57104	151.679
Chr2	18838997	18839843	peak_938	5.8882	58.1561			Chr2	12123285	12123685	peak_938	8.94446	93.5754
Chr2	18841823	18843380	peak_939	3.80011	34.8736			Chr2	12145490	12145944	peak_939	6.43076	66.0832
Chr2	18864402	18865492	peak_940	3.40872	60.418			Chr2	12148604	12149168	peak_940	3.18537	46.3878
Chr2	18866640	18867174	peak_941	2.95443	30.0251			Chr2	12152216	12152754	peak_941	10.1622	150.079
Chr2	18882163	18882954	peak_942	10.2393	152.729			Chr2	12185824	12186163	peak_942	4.99354	33.8313
Chr2	18890082	18890495	peak_943	4.60389	34.2939			Chr2	12187665	12188311	peak_943	5.04736	62.867
Chr2	18907503	18908137	peak_944	4.29143	36.3961			Chr2	12322961	12323432	peak_944	5.57273	40.7503
Chr2	18908353	18908762	peak_945	3.84892	34.3693			Chr2	12406884	12408067	peak_945	2.92246	33.7596
Chr2	18910332	18914225	peak_946	6.78539	130.967			Chr2	12418006	12418483	peak_946	4.23702	40.8323
Chr2	18919046	18919462	peak_947	4.65906	46.037			Chr2	12431673	12432514	peak_947	4.81505	67.0465
Chr2	18921617	18922327	peak_948	3.31471	31.3977			Chr2	12432779	12433547	peak_948	4.27543	54.7127
Chr2	18922551	18923527	peak_949	4.33897	45.8268			Chr2	12498020	12498519	peak_949	4.75924	30.8687
Chr2	18949841	18951166	peak_950	4.67565	41.3492			Chr2	12560042	12561149	peak_950	3.53895	31.4216
Chr2	18961074	18962246	peak_951	4.17183	36.6688			Chr2	12585462	12588885	peak_951	8.05565	90.3218
Chr2	18962620	18964267	peak_952	4.35828	65.9141			Chr2	12612284	12612967	peak_952	4.63059	49.2937
Chr2	18964873	18965712	peak_953	8.88869	129.492			Chr2	12633957	12634865	peak_953	5.09513	50.6878
Chr2	18977457	18978927	peak_954	4.51376	47.041			Chr2	12645570	12646728	peak_954	6.2293	78.1226
Chr2	18979158	18979930	peak_955	3.49633	45.3324			Chr2	12679514	12680502	peak_955	5.15206	107.773
Chr2	18981005	18981704	peak_956	6.63756	95.8412			Chr2	12706908	12708187	peak_956	5.17785	53.3747
Chr2	18998713	19000931	peak_957	4.83131	71.5449			Chr2	12776086	12777227	peak_957	7.50461	155.018
Chr2	19011537	19012792	peak_958	4.12931	41.6545			Chr2	12784646	12785002	peak_958	4.4006	30.0422
Chr2	19018869	19019275	peak_959	3.82017	51.6505			Chr2	12805797	12806166	peak_959	4.67557	40.2981
Chr2	19051681	19052429	peak_960	6.06198	59.1608			Chr2	12839630	12840247	peak_960	4.64262	46.9608
Chr2	19086811	19089287	peak_961	4.60482	65.6143			Chr2	12871921	12872725	peak_961	5.59794	59.684
Chr2	19094938	19095386	peak_962	4.77992	62.2164			Chr2	12874493	12875221	peak_962	6.96031	73.2022
Chr2	19095518	19097306	peak_963	6.56527	111.353			Chr2	12939417	12939765	peak_963	3.71105	35.1081
Chr2	19099978	19100936	peak_964	3.66808	31.3383			Chr2	12941088	12941479	peak_964	4.20626	44.4197
Chr2	19135478	19136405	peak_965	3.44327	35.7737			Chr2	12972841	12973822	peak_965	3.6471	43.4425
Chr2	19153503	19155487	peak_966	8.82041	129.46			Chr2	12993950	12994544	peak_966	3.63415	45.1911
Chr2	19157888	19158514	peak_967	5.43718	41.7977			Chr2	12995220	12996048	peak_967	4.80416	84.6926
Chr2	19168743	19169131	peak_968	4.91046	38.0356			Chr2	13002964	13004182	peak_968	6.37485	131.279
Chr2	19191723	19192633	peak_969	5.08991	59.9045			Chr2	13004706	13005156	peak_969	5.0481	68.0802
Chr2	19203796	19205427	peak_970	7.54519	147.586			Chr2	13007762	13008235	peak_970	5.05472	55.9175
Chr2	19227285	19228016	peak_971	8.69627	88.0787			Chr2	13014902	13016219	peak_971	5.10201	63.117
Chr2	19231987	19232863	peak_972	6.63109	91.0195			Chr2	13094920	13095716	peak_972	4.97162	56.2455
Chr2	19237224	19237785	peak_973	3.95221	31.4729			Chr2	13221092	13222339	peak_973	3.73852	31.7213
Chr2	19245120	19245600	peak_974	6.18336	80.493			Chr2	13222976	13224746	peak_974	5.48652	41.6749
Chr2	19298809	19299236	peak_975	7.78884	76.4804			Chr2	13225833	13227082	peak_975	4.31341	30.4732
Chr2	19309991	19311284	peak_976	4.3012	37.4275			Chr2	13256133	13256532	peak_976	4.45139	41.919
Chr2	19335944	19336667	peak_977	5.62137	87.006			Chr2	13266192	13266812	peak_977	5.51194	39.7169
Chr2	19336983	19338333	peak_978	3.33067	33.685			Chr2	13271890	13272284	peak_978	4.19898	33.9084
Chr2	19349319	19350443	peak_979	6.47708	89.2457			Chr2	13382648	13384148	peak_979	3.91568	31.5337
Chr2	19376908	19377370	peak_980	5.60463	39.8733			Chr2	13436382	13438327	peak_980	4.98446	59.7214
Chr2	19408095	19408810	peak_981	5.48407	45.0033			Chr2	13446043	13447513	peak_981	8.78009	165.665
Chr2	19439854	19440864	peak_982	5.03045	49.8362			Chr2	13472929	13473531	peak_982	3.72469	44.6269
Chr2	19486690	19488337	peak_983	5.80162	61.1046			Chr2	13497309	13498600	peak_983	6.2851	101.033
Chr2	19491090	19491635	peak_984	10.4744	122.443			Chr2	13523055	13524903	peak_984	4.72695	84.7245
Chr2	19550569	19551707	peak_985	3.77095	32.1148			Chr2	13554906	13555706	peak_985	2.62108	41.7285
Chr2	19555651	19556072	peak_986	3.50608	34.9901			Chr2	13612842	13613406	peak_986	4.4331	33.5012
Chr2	19558169	19560143	peak_987	2.39484	35.368			Chr2	13632816	13633255	peak_987	3.66982	35.9053
Chr2	19594143	19595707	peak_988	3.65332	40.6004			Chr2	13645580	13646731	peak_988	6.0171	91.6448
Chr3	18287	18969	peak_989	5.00906	35.9824			Chr2	13647864	13648643	peak_989	2.14342	30.469
Chr3	138075	139690	peak_990	5.18007	52.8999			Chr2	13793685	13795240	peak_990	6.02572	48.9251
Chr3	165437	166483	peak_991	4.5346	70.6569			Chr2	13798906	13799939	peak_991	4.55782	52.2664
Chr3	182577	183065	peak_992	3.81148	47.292			Chr2	13825708	13826615	peak_992	4.30817	37.5773
Chr3	184515	185308	peak_993	4.16059	36.6955			Chr2	13876209	13876596	peak_993	4.79761	47.5579
Chr3	194075	194869	peak_994	3.27948	35.7423			Chr2	13971491	13972147	peak_994	7.19271	104.65
Chr3	201438	202829	peak_995	4.46367	37.4609			Chr2	13977692	13978410	peak_995	8.22428	85.3765
Chr3	219209	219764	peak_996	3.81997	35.6883			Chr2	13996190	13996681	peak_996	5.4047	51.7376
Chr3	257329	259537	peak_997	3.03131	33.1428			Chr2	14066281	14067147	peak_997	4.30668	40.4037
Chr3	295024	296349	peak_998	4.63006	81.2853			Chr2	14119490	14121213	peak_998	5.53927	60.9267
Chr3	380455	381731	peak_999	4.08138	41.3268			Chr2	14193721	14194736	peak_999	10.1885	152.082
Chr3	386772	387581	peak_1000	5.50806	81.7911			Chr2	14211032	14211620	peak_1000	7.0456	91.41
Chr3	476104	477718	peak_1001	4.74932	39.7827			Chr2	14252982	14253435	peak_1001	5.87044	50.8406
Chr3	478722	479836	peak_1002	4.16144	33.1873			Chr2	14385679	14386461	peak_1002	4.74674	40.5455
Chr3	487444	488855	peak_1003	5.05001	55.7348			Chr2	14388607	14390177	peak_1003	6.01774	85.717
Chr3	508062	509526	peak_1004	4.1539	84.5733			Chr2	14392815	14394050	peak_1004	5.3638	63.1288
Chr3	536004	537643	peak_1005	6.58684	94.9639			Chr2	14431370	14432479	peak_1005	5.38958	47.11
Chr3	537818	538585	peak_1006	6.19699	84.084			Chr2	14522741	14523692	peak_1006	2.48232	46.6638
Chr3	545148	545939	peak_1007	4.64752	45.7425			Chr2	14535670	14537257	peak_1007	5.94583	60.756
Chr3	616175	617798	peak_1008	4.46668	49.1891			Chr2	14539509	14541034	peak_1008	4.45567	39.1123
Chr3	618171	619093	peak_1009	3.0557	56.6949			Chr2	14544883	14545361	peak_1009	3.22904	34.33
Chr3	649458	650718	peak_1010	5.34133	84.0924			Chr2	14546458	14547173	peak_1010	4.57133	57.5166
Chr3	723678	724474	peak_1011	4.29849	36.22			Chr2	14589820	14590728	peak_1011	7.00243	84.0124
Chr3	819529	821285	peak_1012	7.27204	83.9005			Chr2	14590907	14591757	peak_1012	6.31317	70.2144
Chr3	822488	822968	peak_1013	3.96015	30.2033			Chr2	14644859	14645497	peak_1013	5.71446	45.9811
Chr3	907471	911084	peak_1014	6.57052	101.435			Chr2	14651723	14652205	peak_1014	7.38568	91.7879
Chr3	995487	996160	peak_1015	3.47158	39.4125			Chr2	14750157	14751157	peak_1015	4.14116	33.2831
Chr3	1080449	1081442	peak_1016	6.25945	78.684			Chr2	14751790	14753043	peak_1016	5.01805	63.9004
Chr3	1086266	1087805	peak_1017	5.05593	50.5421			Chr2	14849400	14850080	peak_1017	3.59659	48.7829
Chr3	1120256	1121192	peak_1018	3.74093	33.0482			Chr2	14908697	14909649	peak_1018	3.89661	50.3832
Chr3	1175123	1175570	peak_1019	4.85154	30.4031			Chr2	14945107	14945723	peak_1019	4.71753	47.2469
Chr3	1362593	1363639	peak_1020	3.63905	39.5152			Chr2	14990617	14991019	peak_1020	3.04693	30.9663
Chr3	1477170	1479052	peak_1021	2.6556	37.1645			Chr2	15005213	15005848	peak_1021	4.98308	43.8863
Chr3	1514868	1517317	peak_1022	7.72267	102.733			Chr2	15013597	15014113	peak_1022	3.97564	39.6574
Chr3	1590459	1590867	peak_1023	4.07476	46.5852			Chr2	15051476	15052612	peak_1023	6.85594	83.8941
Chr3	1644018	1644675	peak_1024	6.57931	85.9787			Chr2	15059515	15061111	peak_1024	3.28282	51.6027
Chr3	1726474	1728528	peak_1025	6.23054	125.4			Chr2	15065991	15066583	peak_1025	8.0829	110.219
Chr3	1729646	1730866	peak_1026	6.73561	73.2326			Chr2	15073245	15073843	peak_1026	3.29999	33.6769
Chr3	1738730	1739251	peak_1027	4.72233	51.6123			Chr2	15075567	15075930	peak_1027	4.60444	37.0847
Chr3	1775162	1776741	peak_1028	3.7277	31.5374			Chr2	15090838	15091830	peak_1028	6.59103	154.091
Chr3	1848672	1849247	peak_1029	4.59273	30.274			Chr2	15099044	15100650	peak_1029	12.6092	231.809
Chr3	1852970	1854424	peak_1030	5.00719	41.1756			Chr2	15107073	15107824	peak_1030	5.43049	80.6177
Chr3	1863978	1864551	peak_1031	5.77434	57.8777			Chr2	15127270	15127857	peak_1031	3.65201	39.6523
Chr3	2007020	2007920	peak_1032	5.12451	52.9996			Chr2	15135873	15136449	peak_1032	4.87279	60.2603
Chr3	2011379	2012098	peak_1033	4.46221	94.4819			Chr2	15139583	15140798	peak_1033	10.8252	167.539
Chr3	2019311	2020632	peak_1034	3.65943	37.9062			Chr2	15150925	15151404	peak_1034	4.89355	55.8917
Chr3	2113121	2113995	peak_1035	4.96305	62.2964			Chr2	15158640	15159418	peak_1035	4.49985	49.9173
Chr3	2130507	2131403	peak_1036	3.46399	32.466			Chr2	15168548	15169752	peak_1036	4.0351	32.2811
Chr3	2132418	2133345	peak_1037	4.64293	60.9406			Chr2	15207348	15207817	peak_1037	4.28457	35.8882
Chr3	2138229	2139030	peak_1038	5.35614	50.7238			Chr2	15229228	15229960	peak_1038	2.61231	44.4331
Chr3	2143301	2144220	peak_1039	4.16637	49.2422			Chr2	15257493	15257882	peak_1039	4.27298	40.8639
Chr3	2176338	2177540	peak_1040	5.60427	63.7772			Chr2	15286548	15287140	peak_1040	5.27103	62.6687
Chr3	2254563	2255353	peak_1041	4.64822	30.6681			Chr2	15290124	15291413	peak_1041	5.37785	53.4313
Chr3	2279512	2280459	peak_1042	4.96834	43.2135			Chr2	15337165	15338639	peak_1042	4.74771	34.3491
Chr3	2329301	2329929	peak_1043	4.13852	45.36			Chr2	15367708	15368137	peak_1043	4.18423	31.8199
Chr3	2332135	2333786	peak_1044	2.75321	36.3948			Chr2	15415797	15416985	peak_1044	4.43969	40.1891
Chr3	2352793	2356272	peak_1045	5.22368	91.5883			Chr2	15420483	15422201	peak_1045	7.99571	84.487
Chr3	2385071	2386277	peak_1046	5.70829	94.884			Chr2	15423541	15426257	peak_1046	6.57434	91.9511
Chr3	2387715	2389430	peak_1047	6.92507	125.324			Chr2	15479574	15481735	peak_1047	4.17612	57.7818
Chr3	2422514	2423131	peak_1048	4.82829	39.4192			Chr2	15504715	15506988	peak_1048	4.73838	32.845
Chr3	2476140	2476760	peak_1049	4.5381	57.7302			Chr2	15514893	15516846	peak_1049	5.2084	102.968
Chr3	2484196	2485448	peak_1050	3.62209	37.8424			Chr2	15529064	15529615	peak_1050	4.96341	53.5201
Chr3	2563915	2565869	peak_1051	4.79043	70.6737			Chr2	15540304	15540940	peak_1051	5.02958	36.8773
Chr3	2622480	2623850	peak_1052	4.62866	39.5521			Chr2	15556163	15556812	peak_1052	3.36794	35.2518
Chr3	2649945	2651657	peak_1053	3.72651	45.5134			Chr2	15557734	15559372	peak_1053	3.20766	47.4445
Chr3	2661737	2662132	peak_1054	4.07291	31.614			Chr2	15559890	15560246	peak_1054	3.67397	33.727
Chr3	2736932	2737640	peak_1055	4.59904	35.6785			Chr2	15591001	15592148	peak_1055	6.06972	69.2249
Chr3	2918207	2918628	peak_1056	4.12257	34.5146			Chr2	15592539	15592978	peak_1056	3.13732	33.4218
Chr3	2923458	2924384	peak_1057	4.50323	38.5586			Chr2	15619666	15620152	peak_1057	4.05719	36.253
Chr3	2924618	2925574	peak_1058	4.49594	32.2758			Chr2	15641483	15642266	peak_1058	3.88391	36.1749
Chr3	2944942	2946642	peak_1059	5.21831	51.6823			Chr2	15666610	15667198	peak_1059	4.22625	40.2655
Chr3	2971391	2971942	peak_1060	5.913	49.2481			Chr2	15751047	15751427	peak_1060	4.8238	46.6067
Chr3	3065470	3065888	peak_1061	4.24187	36.8423			Chr2	15756781	15757864	peak_1061	4.74425	55.4536
Chr3	3094419	3095047	peak_1062	3.59331	34.0915			Chr2	15764689	15766127	peak_1062	4.04747	53.4948
Chr3	3155282	3155982	peak_1063	4.37003	35.7928			Chr2	15789100	15790057	peak_1063	5.22986	67.8662
Chr3	3179474	3180050	peak_1064	4.53921	38.1517			Chr2	15830852	15831449	peak_1064	5.0545	50.7078
Chr3	3237789	3239797	peak_1065	3.99582	31.8945			Chr2	15890431	15892129	peak_1065	7.15111	138.208
Chr3	3271098	3271798	peak_1066	4.19252	45.5166			Chr2	15896654	15897560	peak_1066	3.45831	31.9965
Chr3	3302276	3304106	peak_1067	5.6046	51.0097			Chr2	15916696	15917928	peak_1067	5.66636	79.4623
Chr3	3330505	3331302	peak_1068	4.44914	33.0346			Chr2	15969575	15969945	peak_1068	9.07648	95.5078
Chr3	3355820	3356349	peak_1069	3.2048	46.1834			Chr2	15992864	15993353	peak_1069	3.9441	31.4083
Chr3	3379104	3380062	peak_1070	4.67908	50.9387			Chr2	15993974	15994556	peak_1070	4.91362	36.5528
Chr3	3420465	3420957	peak_1071	2.7423	32.4253			Chr2	16032697	16033120	peak_1071	4.49567	36.5171
Chr3	3479752	3480609	peak_1072	6.69501	107.253			Chr2	16041659	16042452	peak_1072	3.86394	43.2342
Chr3	3491538	3492122	peak_1073	3.96555	35.6505			Chr2	16067694	16068449	peak_1073	3.276	35.87
Chr3	3582704	3583324	peak_1074	6.22638	122.937			Chr2	16234586	16235250	peak_1074	4.02553	31.4306
Chr3	3584122	3586202	peak_1075	3.15921	49.5153			Chr2	16291431	16291886	peak_1075	2.61538	34.2662
Chr3	3588342	3588883	peak_1076	6.53442	121.145			Chr2	16349992	16350476	peak_1076	4.22223	38.7862
Chr3	3589334	3589689	peak_1077	4.14069	47.4698			Chr2	16375496	16376609	peak_1077	4.15046	30.7326
Chr3	3591503	3592877	peak_1078	2.99851	47.7271			Chr2	16473513	16474165	peak_1078	4.09208	39.9143
Chr3	3612402	3613593	peak_1079	5.98297	51.8193			Chr2	16507576	16508294	peak_1079	4.61157	58.1709
Chr3	3655281	3656020	peak_1080	4.99201	33.0392			Chr2	16528618	16529796	peak_1080	6.08264	92.2237
Chr3	3676461	3677176	peak_1081	3.25509	43.3474			Chr2	16553400	16553787	peak_1081	6.65029	58.4616
Chr3	3683934	3685134	peak_1082	6.46861	64.2253			Chr2	16556886	16557271	peak_1082	4.61072	47.7864
Chr3	3697663	3698184	peak_1083	4.4485	66.6933			Chr2	16562010	16563224	peak_1083	5.04977	84.4189
Chr3	3717593	3718349	peak_1084	6.79051	75.4375			Chr2	16570643	16573669	peak_1084	7.82922	181.612
Chr3	3730133	3731285	peak_1085	2.68408	49.9577			Chr2	16602711	16603869	peak_1085	6.87951	90.4423
Chr3	3760305	3760969	peak_1086	5.52399	54.3584			Chr2	16612366	16613086	peak_1086	4.55402	38.684
Chr3	3825889	3826312	peak_1087	5.9843	50.2989			Chr2	16641554	16642762	peak_1087	10.058	150.122
Chr3	3918894	3919743	peak_1088	8.25918	141.998			Chr2	16643623	16644937	peak_1088	4.89052	67.712
Chr3	3923084	3924993	peak_1089	10.8421	186.39			Chr2	16676704	16677442	peak_1089	3.24571	34.2901
Chr3	3925083	3925991	peak_1090	4.29108	37.4771			Chr2	16679708	16680893	peak_1090	5.99919	65.5139
Chr3	3930385	3930916	peak_1091	3.78596	33.2033			Chr2	16705878	16706303	peak_1091	3.65647	59.6542
Chr3	3941812	3942290	peak_1092	3.39609	32.8838			Chr2	16745844	16746553	peak_1092	4.3572	40.1964
Chr3	4006545	4007720	peak_1093	4.84229	40.5956			Chr2	16765789	16767153	peak_1093	4.69094	34.7088
Chr3	4011943	4013537	peak_1094	2.82347	51.0928			Chr2	16772153	16774285	peak_1094	3.10753	53.3538
Chr3	4078820	4079720	peak_1095	3.6088	51.3177			Chr2	16803287	16804587	peak_1095	6.85336	105.972
Chr3	4116212	4116832	peak_1096	6.16362	55.831			Chr2	16845197	16845856	peak_1096	3.2729	36.9679
Chr3	4119347	4119893	peak_1097	6.31596	85.2045			Chr2	16869316	16870884	peak_1097	6.24353	80.4841
Chr3	4120733	4122581	peak_1098	3.22403	32.5992			Chr2	16895590	16895928	peak_1098	4.52491	33.879
Chr3	4122823	4124847	peak_1099	9.692	148.433			Chr2	16896965	16897664	peak_1099	5.54409	66.8329
Chr3	4127244	4128325	peak_1100	6.28222	62.37			Chr2	16898927	16899631	peak_1100	3.69399	31.9772
Chr3	4141252	4142702	peak_1101	4.75876	41.5156			Chr2	16900287	16900944	peak_1101	4.06847	62.844
Chr3	4161149	4161553	peak_1102	6.69041	56.789			Chr2	16933451	16934414	peak_1102	3.35448	30.3995
Chr3	4182540	4185020	peak_1103	4.14553	32.2792			Chr2	16948977	16949375	peak_1103	4.05645	32.1384
Chr3	4319127	4319606	peak_1104	5.62765	51.4342			Chr2	16949868	16950461	peak_1104	4.58524	50.1645
Chr3	4402651	4403184	peak_1105	6.16616	63.2038			Chr2	16956410	16957058	peak_1105	3.84493	42.6464
Chr3	4495190	4495812	peak_1106	3.55946	44.2905			Chr2	17026183	17027223	peak_1106	9.81779	127.669
Chr3	4508706	4509048	peak_1107	3.5192	32.9397			Chr2	17060042	17060537	peak_1107	4.3305	47.1132
Chr3	4532093	4532708	peak_1108	4.21363	47.2279			Chr2	17097923	17098561	peak_1108	4.12015	38.0503
Chr3	4541249	4542330	peak_1109	7.57301	114.839			Chr2	17099219	17099586	peak_1109	4.5724	47.3612
Chr3	4616281	4617032	peak_1110	3.98607	32.9003			Chr2	17137046	17137530	peak_1110	3.26754	46.4675
Chr3	4655602	4656333	peak_1111	3.3772	53.5355			Chr2	17140006	17141092	peak_1111	3.20408	54.7291
Chr3	4658123	4661584	peak_1112	2.74213	41.1472			Chr2	17150353	17150920	peak_1112	4.23626	34.1681
Chr3	4670667	4671810	peak_1113	4.08039	31.5476			Chr2	17153600	17154226	peak_1113	5.00656	38.2325
Chr3	4672513	4673257	peak_1114	4.83403	44.3139			Chr2	17164453	17165708	peak_1114	4.51478	48.843
Chr3	4707599	4709109	peak_1115	4.20236	38.9507			Chr2	17202152	17202743	peak_1115	7.48547	112.475
Chr3	4714982	4715461	peak_1116	4.0961	43.0408			Chr2	17203233	17203691	peak_1116	5.9103	56.2144
Chr3	4723688	4724192	peak_1117	8.67137	99.5068			Chr2	17210776	17211762	peak_1117	3.93966	31.0292
Chr3	4753675	4754212	peak_1118	4.29266	32.518			Chr2	17224306	17224847	peak_1118	3.82038	36.0912
Chr3	4773212	4774132	peak_1119	4.15637	38.8402			Chr2	17239518	17240163	peak_1119	4.75035	32.1281
Chr3	4815074	4815557	peak_1120	4.08039	31.5476			Chr2	17251867	17252978	peak_1120	4.71082	39.3091
Chr3	4831252	4833720	peak_1121	2.77162	37.8247			Chr2	17260015	17261367	peak_1121	5.85291	75.3764
Chr3	4839714	4840573	peak_1122	5.08041	36.6947			Chr2	17261923	17262829	peak_1122	2.13474	37.508
Chr3	4840897	4841393	peak_1123	5.60463	39.8733			Chr2	17330627	17331531	peak_1123	5.5455	69.2994
Chr3	4845873	4846381	peak_1124	6.47443	55.7896			Chr2	17336844	17337939	peak_1124	7.78999	92.1414
Chr3	4907605	4908239	peak_1125	4.08949	45.3835			Chr2	17367865	17368814	peak_1125	3.64109	48.2843
Chr3	4975770	4976368	peak_1126	9.97168	146.691			Chr2	17421940	17422688	peak_1126	3.16886	36.0816
Chr3	4988257	4989111	peak_1127	5.46486	71.0333			Chr2	17439488	17439976	peak_1127	4.4331	33.5012
Chr3	4996203	4996550	peak_1128	4.36076	36.5057			Chr2	17471911	17473426	peak_1128	5.19426	86.9384
Chr3	5046986	5047803	peak_1129	4.26351	41.0669			Chr2	17477300	17477915	peak_1129	7.85776	121.96
Chr3	5082084	5084201	peak_1130	3.94617	49.225			Chr2	17489440	17490227	peak_1130	6.5681	54.8209
Chr3	5119525	5120270	peak_1131	3.38271	75.6334			Chr2	17491360	17493502	peak_1131	5.06037	53.0234
Chr3	5123278	5123786	peak_1132	2.48841	31.4			Chr2	17495334	17496023	peak_1132	4.59135	31.4792
Chr3	5124068	5124491	peak_1133	2.61519	34.2336			Chr2	17504577	17505009	peak_1133	4.2917	38.6936
Chr3	5124543	5126160	peak_1134	3.88298	89.238			Chr2	17507468	17508433	peak_1134	4.72561	72.3362
Chr3	5132389	5132929	peak_1135	4.3099	36.5734			Chr2	17526906	17527779	peak_1135	4.43543	42.9837
Chr3	5165108	5166535	peak_1136	8.25294	98.3715			Chr2	17572426	17573672	peak_1136	6.22274	62.5435
Chr3	5242081	5242921	peak_1137	4.92202	33.01			Chr2	17587451	17588158	peak_1137	5.46939	55.6533
Chr3	5252044	5254714	peak_1138	2.58311	38.0147			Chr2	17612684	17613674	peak_1138	3.76331	32.7443
Chr3	5263662	5264442	peak_1139	6.93916	78.801			Chr2	17618292	17619479	peak_1139	3.97232	33.1031
Chr3	5337577	5338184	peak_1140	3.64353	49.5264			Chr2	17621194	17622062	peak_1140	4.39734	34.5168
Chr3	5339762	5341211	peak_1141	5.58547	83.3529			Chr2	17639257	17640297	peak_1141	5.56063	106.006
Chr3	5341264	5341771	peak_1142	3.43146	51.2577			Chr2	17648001	17648670	peak_1142	3.13004	44.9461
Chr3	5342618	5343192	peak_1143	3.02259	34.8058			Chr2	17667754	17668112	peak_1143	6.87615	59.022
Chr3	5347960	5349236	peak_1144	3.45896	49.6375			Chr2	17690351	17691325	peak_1144	4.2017	32.7751
Chr3	5351083	5351881	peak_1145	6.42817	127.678			Chr2	17752046	17752684	peak_1145	5.95398	71.8118
Chr3	5358660	5359406	peak_1146	4.29534	49.7494			Chr2	17756120	17757614	peak_1146	4.63175	81.5283
Chr3	5361206	5361700	peak_1147	3.93398	32.3825			Chr2	17757699	17758240	peak_1147	3.5807	30.0031
Chr3	5439170	5440182	peak_1148	4.54184	33.6275			Chr2	17776774	17777708	peak_1148	4.45643	60.0442
Chr3	5547675	5548228	peak_1149	4.08329	35.8983			Chr2	17793021	17793742	peak_1149	5.43822	58.5306
Chr3	5644442	5645308	peak_1150	5.3497	78.182			Chr2	17902685	17904183	peak_1150	5.74804	52.5767
Chr3	5645463	5646627	peak_1151	5.78532	71.6429			Chr2	17909238	17909734	peak_1151	6.20177	77.3253
Chr3	5730808	5731756	peak_1152	11.7852	191.283			Chr2	17975775	17976152	peak_1152	4.76224	34.3428
Chr3	5762946	5763678	peak_1153	3.24174	43.5444			Chr2	18000546	18001256	peak_1153	4.16436	35.085
Chr3	5775023	5775764	peak_1154	5.27425	47.2111			Chr2	18004901	18005266	peak_1154	3.57641	30.956
Chr3	5808150	5808864	peak_1155	3.89271	39.6525			Chr2	18072334	18072902	peak_1155	4.59441	88.6167
Chr3	5844490	5845138	peak_1156	5.08738	44.2546			Chr2	18106581	18107442	peak_1156	7.82403	85.4698
Chr3	5845594	5846277	peak_1157	4.1089	31.9442			Chr2	18109656	18110429	peak_1157	4.4299	36.3066
Chr3	5861104	5861525	peak_1158	5.97233	50.2086			Chr2	18253449	18254729	peak_1158	3.94472	67.3784
Chr3	5995368	5995804	peak_1159	5.0811	36.0472			Chr2	18305259	18306424	peak_1159	7.98127	113.924
Chr3	6023457	6025230	peak_1160	5.56122	48.7227			Chr2	18333801	18334733	peak_1160	5.14611	76.1214
Chr3	6085083	6086372	peak_1161	5.13407	74.924			Chr2	18400829	18401280	peak_1161	5.44326	39.4014
Chr3	6119298	6120057	peak_1162	7.11968	130.764			Chr2	18408819	18409824	peak_1162	4.19687	48.9372
Chr3	6173322	6174572	peak_1163	4.90915	51.2052			Chr2	18422393	18423671	peak_1163	11.0825	192.73
Chr3	6180932	6181587	peak_1164	3.63134	35.8796			Chr2	18456761	18457746	peak_1164	4.5217	33.0863
Chr3	6182027	6183316	peak_1165	4.70687	67.7569			Chr2	18477788	18478149	peak_1165	5.13622	48.663
Chr3	6190396	6190956	peak_1166	6.6194	62.4168			Chr2	18478963	18480250	peak_1166	4.46223	31.2691
Chr3	6228401	6229467	peak_1167	5.64646	67.1581			Chr2	18495441	18496012	peak_1167	2.92658	32.6468
Chr3	6240327	6241118	peak_1168	4.31966	34.2371			Chr2	18521474	18521838	peak_1168	6.52163	61.2588
Chr3	6251464	6252341	peak_1169	4.41145	37.292			Chr2	18523224	18523769	peak_1169	7.51209	113.354
Chr3	6273651	6274643	peak_1170	5.27505	46.3304			Chr2	18536902	18538282	peak_1170	11.0998	234.806
Chr3	6343374	6344960	peak_1171	5.39317	49.4107			Chr2	18577727	18578642	peak_1171	5.74038	76.298
Chr3	6346157	6346533	peak_1172	4.35171	37.6773			Chr2	18583055	18584087	peak_1172	4.02925	30.4356
Chr3	6349102	6350702	peak_1173	3.33069	56.4385			Chr2	18618168	18620515	peak_1173	5.05299	83.2043
Chr3	6393760	6394656	peak_1174	4.46854	44.5749			Chr2	18641947	18642337	peak_1174	4.70291	39.2392
Chr3	6429839	6430533	peak_1175	3.06225	34.2152			Chr2	18644311	18645002	peak_1175	5.908	45.1149
Chr3	6434303	6436178	peak_1176	3.84304	36.7831			Chr2	18682760	18683923	peak_1176	3.80476	32.8145
Chr3	6474549	6475139	peak_1177	5.51876	62.6414			Chr2	18705101	18705531	peak_1177	4.38462	39.5393
Chr3	6523945	6525453	peak_1178	3.74438	40.1811			Chr2	18724190	18724584	peak_1178	4.87722	50.6769
Chr3	6536128	6538507	peak_1179	4.86561	73.755			Chr2	18725429	18726016	peak_1179	10.7491	138.329
Chr3	6616493	6618143	peak_1180	4.8476	53.2876			Chr2	18727900	18728800	peak_1180	4.43689	30.6959
Chr3	6678387	6679069	peak_1181	10.3582	155.778			Chr2	18742701	18744129	peak_1181	3.88737	61.2259
Chr3	6714484	6715966	peak_1182	2.99957	58.2697			Chr2	18777424	18778348	peak_1182	4.04788	31.7133
Chr3	6716570	6716964	peak_1183	4.27926	33.0907			Chr2	18785648	18787864	peak_1183	10.4698	201.175
Chr3	6719812	6720363	peak_1184	8.86677	116.714			Chr2	18789832	18790796	peak_1184	7.23737	123.578
Chr3	6780202	6781262	peak_1185	6.96718	92.7232			Chr2	18791445	18792339	peak_1185	3.79257	32.3612
Chr3	6804619	6805555	peak_1186	5.16791	76.5326			Chr2	18795321	18796670	peak_1186	4.89254	82.3236
Chr3	6855101	6855708	peak_1187	4.02043	32.5003			Chr2	18814284	18814820	peak_1187	3.35437	34.1786
Chr3	6958653	6959521	peak_1188	3.79156	35.7053			Chr2	18819465	18822107	peak_1188	3.5949	91.9777
Chr3	6978724	6980362	peak_1189	4.63617	58.6457			Chr2	18822180	18823209	peak_1189	6.08562	100.416
Chr3	7085928	7086774	peak_1190	2.28332	34.0773			Chr2	18832915	18833539	peak_1190	8.44995	109.238
Chr3	7086978	7087725	peak_1191	3.66328	40.0714			Chr2	18839092	18839824	peak_1191	6.08144	64.1458
Chr3	7093378	7094628	peak_1192	7.92353	112.444			Chr2	18841829	18843371	peak_1192	4.59665	53.633
Chr3	7160676	7161035	peak_1193	3.6312	33.8951			Chr2	18864437	18864990	peak_1193	3.26977	54.0875
Chr3	7213910	7214268	peak_1194	5.57989	44.0452			Chr2	18866652	18867182	peak_1194	2.97428	30.811
Chr3	7223964	7224347	peak_1195	4.97	38.2486			Chr2	18882226	18882954	peak_1195	9.58804	171.257
Chr3	7228086	7228563	peak_1196	4.26316	34.1209			Chr2	18907490	18908101	peak_1196	4.59111	46.2923
Chr3	7275663	7276389	peak_1197	3.77972	34.2923			Chr2	18910327	18911786	peak_1197	4.47655	68.3924
Chr3	7278529	7279257	peak_1198	4.45688	36.1778			Chr2	18912186	18914229	peak_1198	5.84935	133.114
Chr3	7279979	7280559	peak_1199	5.82459	64.3379			Chr2	18919030	18919443	peak_1199	4.85737	50.5921
Chr3	7284920	7286332	peak_1200	5.79092	89.159			Chr2	18922579	18923521	peak_1200	4.21608	41.318
Chr3	7397254	7397698	peak_1201	5.46047	40.0827			Chr2	18953278	18953976	peak_1201	4.13201	35.553
Chr3	7412597	7413789	peak_1202	7.64743	132.251			Chr2	18961072	18962204	peak_1202	5.90998	68.5647
Chr3	7444911	7446381	peak_1203	2.81401	30.4386			Chr2	18962630	18964106	peak_1203	5.24182	96.7492
Chr3	7474998	7475553	peak_1204	4.40164	43.2782			Chr2	18964891	18965683	peak_1204	9.42727	143.445
Chr3	7501575	7502417	peak_1205	8.10913	145.677			Chr2	18977536	18978919	peak_1205	5.57977	72.7888
Chr3	7503200	7504212	peak_1206	5.74673	60.3392			Chr2	18979253	18979855	peak_1206	3.46827	44.9437
Chr3	7543900	7544500	peak_1207	4.38233	32.7285			Chr2	18981008	18981615	peak_1207	5.55386	69.3969
Chr3	7593103	7593649	peak_1208	5.0481	36.4593			Chr2	18998712	19000891	peak_1208	6.22429	88.7774
Chr3	7595794	7598018	peak_1209	5.97984	56.9177			Chr2	19011613	19012767	peak_1209	4.37573	51.2028
Chr3	7638634	7639765	peak_1210	5.023	52.4035			Chr2	19018851	19019262	peak_1210	3.90878	57.4432
Chr3	7643798	7644949	peak_1211	6.98705	64.3856			Chr2	19051741	19052431	peak_1211	6.22274	62.5435
Chr3	7664498	7666046	peak_1212	5.52131	62.4428			Chr2	19088681	19089244	peak_1212	4.01824	50.0757
Chr3	7666448	7668534	peak_1213	4.17442	40.6093			Chr2	19094970	19095298	peak_1213	3.81761	39.1643
Chr3	7675069	7676437	peak_1214	4.74673	52.1403			Chr2	19095626	19096466	peak_1214	5.92439	92.6956
Chr3	7702920	7703609	peak_1215	5.00782	35.0726			Chr2	19100139	19100785	peak_1215	5.39765	69.9517
Chr3	7704468	7705153	peak_1216	5.53389	58.2691			Chr2	19138841	19139858	peak_1216	3.87901	44.4967
Chr3	7709146	7710068	peak_1217	9.18507	99.6889			Chr2	19153491	19155434	peak_1217	10.9205	170.623
Chr3	7711650	7712210	peak_1218	6.437	51.7037			Chr2	19191876	19192595	peak_1218	7.05102	114.317
Chr3	7772633	7773560	peak_1219	7.51092	94.3726			Chr2	19200549	19201192	peak_1219	5.1162	38.9381
Chr3	7906076	7907371	peak_1220	4.35972	53.1939			Chr2	19203733	19205249	peak_1220	8.04777	173.163
Chr3	7909767	7910514	peak_1221	7.41442	110.542			Chr2	19227319	19228008	peak_1221	9.60456	105.333
Chr3	7933356	7934130	peak_1222	5.53389	58.2691			Chr2	19232041	19232687	peak_1222	6.02745	78.0505
Chr3	7992032	7992831	peak_1223	8.57052	117.682			Chr2	19237240	19237740	peak_1223	3.84289	30.0951
Chr3	8084531	8085452	peak_1224	4.26341	30.8008			Chr2	19243575	19244419	peak_1224	3.92572	47.6979
Chr3	8086011	8086671	peak_1225	7.94282	85.9579			Chr2	19245123	19245557	peak_1225	6.31065	84.1631
Chr3	8104407	8104723	peak_1226	4.10682	31.5476			Chr2	19247458	19248290	peak_1226	4.8261	37.6296
Chr3	8153430	8153898	peak_1227	3.3442	38.9139			Chr2	19286798	19287383	peak_1227	4.08176	33.844
Chr3	8184333	8185158	peak_1228	6.30281	103.031			Chr2	19298835	19299187	peak_1228	7.3487	70.0443
Chr3	8185752	8187827	peak_1229	7.41586	107.194			Chr2	19309996	19311255	peak_1229	4.47384	41.6684
Chr3	8268242	8268908	peak_1230	2.71269	48.8046			Chr2	19318587	19319235	peak_1230	4.83661	40.8155
Chr3	8308818	8309522	peak_1231	4.12629	41.4806			Chr2	19335957	19336597	peak_1231	5.79989	91.8947
Chr3	8376554	8377185	peak_1232	3.2411	31.0685			Chr2	19349314	19350468	peak_1232	9.01324	145.214
Chr3	8377330	8378616	peak_1233	3.61253	61.0104			Chr2	19352318	19353250	peak_1233	4.57836	44.4934
Chr3	8404337	8405229	peak_1234	7.20735	110.829			Chr2	19368841	19370689	peak_1234	4.30229	60.958
Chr3	8641378	8642178	peak_1235	2.9459	52.6622			Chr2	19376899	19377373	peak_1235	6.48009	53.165
Chr3	8685315	8687460	peak_1236	2.8197	55.1728			Chr2	19408036	19408813	peak_1236	5.68946	48.0054
Chr3	8761560	8763128	peak_1237	5.61998	47.2657			Chr2	19439827	19440564	peak_1237	5.62359	64.903
Chr3	8901673	8902972	peak_1238	3.38281	48.7615			Chr2	19446828	19447249	peak_1238	3.24522	45.1478
Chr3	8908355	8908792	peak_1239	4.29143	36.3961			Chr2	19472743	19474041	peak_1239	3.96175	77.8115
Chr3	8943091	8943524	peak_1240	6.45912	112.036			Chr2	19485978	19486482	peak_1240	3.95644	42.3343
Chr3	9195011	9195983	peak_1241	7.37513	91.534			Chr2	19486724	19488363	peak_1241	6.76381	81.3774
Chr3	9307204	9307975	peak_1242	3.97369	77.0806			Chr2	19491099	19491620	peak_1242	11.25	137.168
Chr3	9358814	9360322	peak_1243	4.44364	52.3856			Chr2	19521930	19522762	peak_1243	4.50241	38.6942
Chr3	9373124	9373576	peak_1244	7.99984	82.2291			Chr2	19540762	19541554	peak_1244	3.64032	34.2501
Chr3	9380883	9381830	peak_1245	5.129	33.9532			Chr2	19555605	19556072	peak_1245	4.35102	57.277
Chr3	9463604	9464670	peak_1246	6.89139	100.002			Chr2	19558183	19559351	peak_1246	2.60301	47.2719
Chr3	9528576	9529440	peak_1247	4.00397	39.0345			Chr2	19567768	19569507	peak_1247	3.81842	31.2154
Chr3	9579262	9580018	peak_1248	6.75409	56.6747			Chr2	19574861	19577041	peak_1248	4.71585	32.6802
Chr3	9595326	9596012	peak_1249	5.77469	46.2126			Chr2	19594197	19595548	peak_1249	4.57253	63.1192
Chr3	9665618	9666934	peak_1250	3.86271	37.3705			Chr2	19637204	19638623	peak_1250	3.70141	32.6855
Chr3	9713897	9714210	peak_1251	3.50927	31.2383			Chr2	19641452	19643241	peak_1251	3.54008	41.1877
Chr3	9737395	9737817	peak_1252	8.30422	94.7955			Chr2	19649077	19650054	peak_1252	4.57447	52.9694
Chr3	9739112	9739723	peak_1253	3.80011	34.8736			Chr3	18282	18921	peak_1253	5.6391	44.9542
Chr3	9823001	9823821	peak_1254	3.38877	30.3988			Chr3	41135	41973	peak_1254	5.7829	79.5308
Chr3	9867479	9867870	peak_1255	4.26412	31.8816			Chr3	70994	71894	peak_1255	4.64487	39.6238
Chr3	9979444	9981673	peak_1256	8.44833	167.829			Chr3	138037	139838	peak_1256	5.65679	61.195
Chr3	9989312	9990942	peak_1257	5.48499	55.4075			Chr3	165477	166437	peak_1257	5.03836	88.8613
Chr3	10047102	10047663	peak_1258	4.47762	47.201			Chr3	182573	183045	peak_1258	3.81344	48.0321
Chr3	10061506	10062584	peak_1259	4.62944	33.1484			Chr3	194071	194837	peak_1259	4.63673	53.2333
Chr3	10067403	10067977	peak_1260	4.01737	37.82			Chr3	195169	197239	peak_1260	4.26628	38.0707
Chr3	10073238	10074054	peak_1261	6.08453	84.5702			Chr3	197547	198074	peak_1261	3.83701	45.3385
Chr3	10118862	10120654	peak_1262	5.26962	53.1131			Chr3	201376	202807	peak_1262	4.79813	44.0814
Chr3	10204704	10205550	peak_1263	9.12966	150.235			Chr3	207003	208006	peak_1263	4.1275	36.6432
Chr3	10303859	10304396	peak_1264	5.68579	43.8647			Chr3	229009	229450	peak_1264	4.51329	32.0451
Chr3	10338240	10338955	peak_1265	4.52078	40.2865			Chr3	256703	257049	peak_1265	3.216	30.0047
Chr3	10383636	10385426	peak_1266	7.11082	62.639			Chr3	257367	258635	peak_1266	2.96713	32.3879
Chr3	10458610	10460161	peak_1267	5.2206	47.6729			Chr3	258798	259607	peak_1267	6.21705	78.989
Chr3	10523923	10524316	peak_1268	3.7284	31.999			Chr3	295041	295916	peak_1268	4.39044	73.3068
Chr3	10588336	10588832	peak_1269	4.30393	56.879			Chr3	301797	302285	peak_1269	3.94624	38.9698
Chr3	10940605	10941532	peak_1270	2.80792	33.4147			Chr3	348584	350091	peak_1270	4.27034	39.2007
Chr3	11011358	11012612	peak_1271	3.64427	36.8209			Chr3	380475	381584	peak_1271	4.43032	49.5523
Chr3	11012797	11013270	peak_1272	4.65229	31.1197			Chr3	386793	387526	peak_1272	4.32562	51.0135
Chr3	11269148	11269812	peak_1273	5.63696	58.0614			Chr3	391536	392069	peak_1273	2.89751	32.8314
Chr3	11383816	11384448	peak_1274	6.52311	90.8782			Chr3	397211	398802	peak_1274	3.99798	38.5648
Chr3	12453755	12454068	peak_1275	3.33511	34.2223			Chr3	476067	477666	peak_1275	4.79813	44.0814
Chr3	12457094	12457973	peak_1276	6.15954	47.6612			Chr3	478822	479814	peak_1276	4.37243	37.0912
Chr3	14689887	14690491	peak_1277	5.24791	35.4054			Chr3	487459	488836	peak_1277	8.04357	133.898
Chr3	16010959	16011561	peak_1278	5.89098	60.9549			Chr3	508389	509459	peak_1278	4.08048	82.125
Chr3	16186716	16187243	peak_1279	5.46047	40.0827			Chr3	536039	537671	peak_1279	6.75658	102.63
Chr3	16190066	16190704	peak_1280	4.02436	39.0345			Chr3	537826	538580	peak_1280	6.01526	79.5637
Chr3	16191396	16192238	peak_1281	6.46779	94.3452			Chr3	556390	557759	peak_1281	4.45915	39.0443
Chr3	16195665	16196637	peak_1282	6.45297	79.3908			Chr3	561192	561682	peak_1282	4.16707	36.1752
Chr3	16197703	16198446	peak_1283	4.34467	35.9578			Chr3	581718	582298	peak_1283	3.31264	30.4196
Chr3	16271561	16273139	peak_1284	4.974	95.2669			Chr3	589278	589710	peak_1284	4.13201	35.553
Chr3	16420552	16421555	peak_1285	6.03368	63.2967			Chr3	618459	618891	peak_1285	2.61649	39.4143
Chr3	16466311	16466802	peak_1286	4.61662	30.4434			Chr3	649665	650714	peak_1286	5.59298	113.408
Chr3	16475396	16476025	peak_1287	4.28939	45.2381			Chr3	723703	724496	peak_1287	5.06421	51.2293
Chr3	16557520	16558001	peak_1288	4.75079	49.5017			Chr3	743293	744190	peak_1288	4.21961	44.5813
Chr3	16756727	16757301	peak_1289	4.92534	63.3361			Chr3	765496	765978	peak_1289	4.08496	32.7538
Chr3	16787409	16789226	peak_1290	8.39242	89.5313			Chr3	815644	816126	peak_1290	4.46722	40.8426
Chr3	16818451	16819239	peak_1291	4.23598	51.1114			Chr3	819548	821287	peak_1291	8.83107	117.481
Chr3	16922799	16923502	peak_1292	3.66909	34.691			Chr3	825313	826290	peak_1292	4.63601	60.5728
Chr3	17095360	17096056	peak_1293	5.84549	66.292			Chr3	850441	851325	peak_1293	3.90623	33.2368
Chr3	17135259	17136336	peak_1294	3.93558	39.6981			Chr3	907478	911055	peak_1294	7.25319	125.159
Chr3	17136568	17138230	peak_1295	4.76107	90.9274			Chr3	959810	960790	peak_1295	4.61836	33.354
Chr3	17157691	17159748	peak_1296	4.19232	74.0859			Chr3	995519	996180	peak_1296	4.7774	71.9531
Chr3	17182130	17183022	peak_1297	4.05887	61.4972			Chr3	1080539	1081449	peak_1297	6.18135	79.79
Chr3	17204616	17205253	peak_1298	5.04737	34.252			Chr3	1086623	1089085	peak_1298	7.94524	116.194
Chr3	17228510	17229927	peak_1299	5.85102	64.3379			Chr3	1089491	1089927	peak_1299	4.3632	30.0338
Chr3	17337175	17338107	peak_1300	3.90325	38.8179			Chr3	1241119	1241557	peak_1300	5.38551	62.3224
Chr3	17401011	17402958	peak_1301	10.4241	144.819			Chr3	1286109	1286489	peak_1301	3.50456	32.9133
Chr3	17472463	17473676	peak_1302	4.74693	30.755			Chr3	1313361	1314137	peak_1302	3.55781	43.3558
Chr3	17478411	17479588	peak_1303	6.98738	89.4535			Chr3	1314462	1315129	peak_1303	4.26284	56.8871
Chr3	17493735	17495217	peak_1304	3.00385	57.078			Chr3	1346449	1347503	peak_1304	4.51395	40.5448
Chr3	17498379	17498780	peak_1305	3.85836	36.9643			Chr3	1362585	1363632	peak_1305	4.95959	72.4099
Chr3	17546931	17547369	peak_1306	7.75128	76.4804			Chr3	1477197	1478646	peak_1306	3.30073	59.6783
Chr3	17550892	17552088	peak_1307	5.39316	52.6625			Chr3	1516194	1517284	peak_1307	6.07479	66.9253
Chr3	17566542	17567886	peak_1308	5.52843	51.2965			Chr3	1591326	1591784	peak_1308	2.75803	31.7609
Chr3	17644364	17646034	peak_1309	3.12529	49.7152			Chr3	1644032	1644660	peak_1309	7.30725	100.709
Chr3	17704072	17705595	peak_1310	5.14845	72.4258			Chr3	1726610	1728519	peak_1310	7.1563	161.948
Chr3	17739352	17740095	peak_1311	6.4984	118.666			Chr3	1729731	1730879	peak_1311	5.14005	52.1319
Chr3	17867149	17868544	peak_1312	8.31699	112.223			Chr3	1738743	1739218	peak_1312	4.55482	48.4307
Chr3	17888232	17889630	peak_1313	4.01112	31.4114			Chr3	1775232	1775894	peak_1313	3.77395	31.1404
Chr3	17891289	17891905	peak_1314	3.14254	30.0425			Chr3	1829748	1830219	peak_1314	3.3722	37.3595
Chr3	17911562	17911921	peak_1315	3.00911	47.2654			Chr3	1841919	1842619	peak_1315	4.08176	33.844
Chr3	18037358	18038406	peak_1316	2.59367	38.9956			Chr3	1853008	1854397	peak_1316	6.74346	72.3951
Chr3	18091518	18092680	peak_1317	4.23906	54.9905			Chr3	1860193	1860613	peak_1317	3.79267	30.6305
Chr3	18155199	18156437	peak_1318	4.81777	56.6591			Chr3	1864060	1864508	peak_1318	5.53746	53.8559
Chr3	18192629	18193588	peak_1319	4.53098	34.6933			Chr3	1880589	1881466	peak_1319	5.1266	40.0134
Chr3	18364550	18365307	peak_1320	5.59286	82.0115			Chr3	1951055	1951726	peak_1320	4.95234	36.432
Chr3	18415627	18416046	peak_1321	4.79022	48.4497			Chr3	1959157	1960253	peak_1321	2.5065	30.1934
Chr3	18437780	18439967	peak_1322	2.44298	33.1111			Chr3	1984027	1984996	peak_1322	2.78602	32.5352
Chr3	18468295	18469393	peak_1323	2.86455	47.2539			Chr3	2011400	2012050	peak_1323	4.9427	118.037
Chr3	18478271	18479471	peak_1324	4.97948	49.1338			Chr3	2018560	2020682	peak_1324	4.20116	52.8289
Chr3	18493965	18494614	peak_1325	6.46347	69.6507			Chr3	2054702	2055395	peak_1325	3.54449	31.4867
Chr3	18501000	18502134	peak_1326	5.10485	64.0763			Chr3	2113100	2114003	peak_1326	5.46507	77.9062
Chr3	18516045	18516923	peak_1327	4.12932	37.132			Chr3	2129782	2130142	peak_1327	2.2383	33.0733
Chr3	18558105	18559765	peak_1328	5.91683	114.274			Chr3	2132425	2133277	peak_1328	4.2582	51.6551
Chr3	18560489	18561149	peak_1329	7.86399	92.9703			Chr3	2138249	2139049	peak_1329	5.77056	58.6645
Chr3	18563162	18563505	peak_1330	4.83849	34.9095			Chr3	2143318	2144245	peak_1330	4.81194	76.7894
Chr3	18628529	18629545	peak_1331	7.0248	82.5057			Chr3	2156761	2157764	peak_1331	4.61568	46.9481
Chr3	18648417	18649293	peak_1332	5.46847	50.5496			Chr3	2176399	2177681	peak_1332	5.57155	74.2321
Chr3	18664789	18666707	peak_1333	2.52549	34.7996			Chr3	2213887	2214424	peak_1333	4.42361	33.7974
Chr3	18672954	18673694	peak_1334	3.70308	36.3459			Chr3	2232298	2232859	peak_1334	3.78057	32.2324
Chr3	18760631	18761049	peak_1335	4.86308	32.9692			Chr3	2254565	2255346	peak_1335	5.79054	47.6668
Chr3	18821799	18822322	peak_1336	11.859	162.358			Chr3	2279634	2280456	peak_1336	5.4126	53.7609
Chr3	18837169	18837734	peak_1337	4.5634	63.9851			Chr3	2307280	2307747	peak_1337	5.37823	40.4413
Chr3	18855236	18856835	peak_1338	3.46254	30.2659			Chr3	2329288	2329845	peak_1338	4.54832	61.3849
Chr3	18861668	18863193	peak_1339	3.12197	44.8555			Chr3	2332168	2333804	peak_1339	3.17076	55.5174
Chr3	18863277	18863949	peak_1340	4.13467	43.6553			Chr3	2342636	2343305	peak_1340	4.04842	36.5041
Chr3	18881447	18883700	peak_1341	3.90604	64.8893			Chr3	2353599	2354056	peak_1341	4.14271	49.3482
Chr3	18890993	18892537	peak_1342	4.24753	60.8106			Chr3	2354220	2356068	peak_1342	5.6421	108.998
Chr3	18895031	18895703	peak_1343	5.19436	58.4401			Chr3	2383604	2383961	peak_1343	3.38124	31.3045
Chr3	18901348	18902668	peak_1344	5.96117	55.4816			Chr3	2385106	2386141	peak_1344	5.33048	82.0134
Chr3	18919020	18920138	peak_1345	6.24346	71.6016			Chr3	2387784	2389493	peak_1345	4.49867	76.2586
Chr3	18973401	18974755	peak_1346	7.38516	110.526			Chr3	2422611	2423179	peak_1346	4.94197	38.5607
Chr3	19120686	19121409	peak_1347	3.11408	34.4652			Chr3	2476199	2476718	peak_1347	4.69589	61.9144
Chr3	19164964	19166694	peak_1348	4.93513	43.9969			Chr3	2484307	2485412	peak_1348	3.91375	45.7185
Chr3	19228758	19229352	peak_1349	4.39351	41.9168			Chr3	2487389	2487825	peak_1349	2.65095	33.0819
Chr3	19230331	19231146	peak_1350	4.73396	46.0349			Chr3	2563945	2565853	peak_1350	7.35779	155.75
Chr3	19239217	19239793	peak_1351	5.27214	38.5368			Chr3	2620610	2621798	peak_1351	3.92779	30.1791
Chr3	19250512	19251304	peak_1352	4.94893	42.4062			Chr3	2622489	2623908	peak_1352	4.46233	43.6489
Chr3	19257423	19257926	peak_1353	7.52273	79.3942			Chr3	2650745	2652551	peak_1353	3.54616	41.2814
Chr3	19267328	19268265	peak_1354	3.59398	33.0076			Chr3	2666649	2667627	peak_1354	3.92594	43.4154
Chr3	19268905	19269739	peak_1355	3.93831	34.0153			Chr3	2712310	2712750	peak_1355	3.86323	34.8868
Chr3	19276305	19277707	peak_1356	6.3267	74.5742			Chr3	2717302	2718807	peak_1356	2.18986	38.5421
Chr3	19281184	19281644	peak_1357	5.07743	59.558			Chr3	2736559	2737504	peak_1357	4.86762	40.2651
Chr3	19287827	19288608	peak_1358	3.25691	30.9128			Chr3	2754766	2756113	peak_1358	3.49823	32.5395
Chr3	19412136	19412897	peak_1359	4.21638	32.3895			Chr3	2819005	2819535	peak_1359	4.31204	31.2872
Chr3	19417493	19418781	peak_1360	4.84855	42.954			Chr3	2839545	2840466	peak_1360	4.09912	34.3628
Chr3	19425866	19427653	peak_1361	2.87841	49.9262			Chr3	2849396	2850198	peak_1361	5.77598	42.7766
Chr3	19452214	19453456	peak_1362	6.32099	97.0923			Chr3	2918217	2918604	peak_1362	4.60494	45.1605
Chr3	19510465	19511300	peak_1363	3.3087	38.4168			Chr3	2923448	2924381	peak_1363	5.19763	50.1033
Chr3	19534616	19536353	peak_1364	4.02473	82.1514			Chr3	2924585	2925550	peak_1364	5.82718	54.3676
Chr3	19546462	19547161	peak_1365	3.75933	33.7137			Chr3	2940154	2941228	peak_1365	3.77334	30.0548
Chr3	19598518	19599226	peak_1366	5.13329	45.5127			Chr3	2942758	2944103	peak_1366	3.36655	39.0316
Chr3	19620263	19620710	peak_1367	5.51654	68.3369			Chr3	2944948	2946649	peak_1367	6.69813	84.1162
Chr3	19700770	19701250	peak_1368	4.1847	41.6343			Chr3	2971386	2972023	peak_1368	6.91384	66.1633
Chr3	19744191	19747277	peak_1369	2.79451	31.2036			Chr3	2997295	2997962	peak_1369	3.56128	37.4204
Chr3	19806929	19807573	peak_1370	6.67345	115.41			Chr3	3091206	3091802	peak_1370	2.76272	42.2794
Chr3	19880207	19880954	peak_1371	6.84663	71.6363			Chr3	3094357	3095047	peak_1371	3.84493	42.6464
Chr3	19975561	19977272	peak_1372	5.97814	59.7156			Chr3	3155298	3155974	peak_1372	4.83927	61.464
Chr3	19995786	19997795	peak_1373	5.18783	79.9575			Chr3	3237748	3239954	peak_1373	6.96726	68.9885
Chr3	20005611	20006416	peak_1374	3.09613	41.6599			Chr3	3271105	3271818	peak_1374	4.44139	49.6883
Chr3	20016704	20017575	peak_1375	3.87533	34.5398			Chr3	3281422	3282074	peak_1375	3.9951	76.821
Chr3	20131915	20133732	peak_1376	4.58768	46.7021			Chr3	3302262	3303728	peak_1376	6.52892	68.1864
Chr3	20147333	20148186	peak_1377	3.22821	30.5189			Chr3	3313951	3315328	peak_1377	4.83611	36.7729
Chr3	20178608	20179606	peak_1378	6.20268	74.6322			Chr3	3355878	3356342	peak_1378	3.0954	42.9147
Chr3	20180124	20180700	peak_1379	5.10539	39.5598			Chr3	3379124	3380086	peak_1379	4.70517	54.5785
Chr3	20339674	20341472	peak_1380	4.7022	93.0244			Chr3	3412992	3413742	peak_1380	5.82955	52.6025
Chr3	20346818	20347229	peak_1381	3.73543	53.6412			Chr3	3474990	3475411	peak_1381	4.54835	32.3163
Chr3	20399836	20400503	peak_1382	3.45283	32.4171			Chr3	3476703	3477470	peak_1382	4.35931	41.6992
Chr3	20629832	20630396	peak_1383	3.9132	39.9074			Chr3	3479823	3480600	peak_1383	7.92349	148.857
Chr3	20721339	20721758	peak_1384	4.29473	80.0375			Chr3	3491548	3492103	peak_1384	3.44462	30.9171
Chr3	20762518	20763400	peak_1385	4.16402	33.8743			Chr3	3582777	3583161	peak_1385	4.44255	59.8396
Chr3	20775137	20776586	peak_1386	2.63494	36.8756			Chr3	3584143	3586184	peak_1386	3.5694	65.7823
Chr3	20800416	20801718	peak_1387	3.90217	36.2809			Chr3	3588402	3588836	peak_1387	5.88928	100.799
Chr3	20849376	20850389	peak_1388	5.51994	53.3504			Chr3	3591515	3592872	peak_1388	3.1507	55.8016
Chr3	20872349	20873008	peak_1389	3.97122	31.8945			Chr3	3608146	3608970	peak_1389	4.22754	35.2539
Chr3	20895828	20897329	peak_1390	2.69659	52.7			Chr3	3612613	3613080	peak_1390	5.10802	37.5922
Chr3	20910004	20910535	peak_1391	4.24187	36.8423			Chr3	3650752	3651347	peak_1391	3.7982	35.5077
Chr3	21007124	21008135	peak_1392	9.82302	142.704			Chr3	3674352	3675067	peak_1392	4.77257	53.1401
Chr3	21035601	21036404	peak_1393	6.7763	97.4875			Chr3	3676437	3677070	peak_1393	3.90528	63.7003
Chr3	21036856	21037626	peak_1394	5.36551	62.1577			Chr3	3679025	3679721	peak_1394	4.08136	64.5462
Chr3	21076445	21077058	peak_1395	2.47117	32.2856			Chr3	3683893	3685071	peak_1395	5.25411	55.0168
Chr3	21099887	21101241	peak_1396	7.1121	84.2175			Chr3	3695130	3696360	peak_1396	4.48729	58.1093
Chr3	21107427	21109713	peak_1397	10.0414	130.026			Chr3	3697674	3698155	peak_1397	4.19548	59.3355
Chr3	21120767	21121646	peak_1398	7.77481	112.43			Chr3	3698574	3700173	peak_1398	2.46834	43.8435
Chr3	21123978	21124643	peak_1399	2.92781	32.5281			Chr3	3717597	3718235	peak_1399	5.75685	58.0652
Chr3	21139023	21139732	peak_1400	3.17676	30.0968			Chr3	3730374	3731147	peak_1400	2.34811	36.9462
Chr3	21215288	21216759	peak_1401	4.39539	53.8342			Chr3	3758225	3758804	peak_1401	4.97898	49.1108
Chr3	21236785	21237210	peak_1402	4.24784	30.2819			Chr3	3760318	3760874	peak_1402	5.52093	54.3237
Chr3	21238243	21239853	peak_1403	3.2365	35.8144			Chr3	3860673	3861953	peak_1403	3.20933	40.3401
Chr3	21261120	21261584	peak_1404	5.81609	73.989			Chr3	3918758	3919764	peak_1404	9.7166	181.212
Chr3	21261841	21262777	peak_1405	3.16748	58.822			Chr3	3923064	3925984	peak_1405	11.0516	194.231
Chr3	21297738	21299652	peak_1406	4.29906	71.78			Chr3	3930311	3930971	peak_1406	6.00653	83.2476
Chr3	21302294	21302956	peak_1407	4.11177	37.6013			Chr3	3931521	3932422	peak_1407	4.50241	38.6942
Chr3	21309608	21310192	peak_1408	6.62023	122.751			Chr3	3945078	3945865	peak_1408	2.22244	33.6869
Chr3	21406506	21406996	peak_1409	4.1785	30.6193			Chr3	4006588	4007789	peak_1409	6.36459	73.1517
Chr3	21410607	21411736	peak_1410	4.45665	33.5035			Chr3	4011983	4013550	peak_1410	2.33596	44.0408
Chr3	21414960	21415906	peak_1411	6.56332	69.1717			Chr3	4061855	4063196	peak_1411	7.56517	85.5563
Chr3	21434473	21435135	peak_1412	6.37921	79.159			Chr3	4079128	4079703	peak_1412	4.3656	71.7402
Chr3	21447560	21449130	peak_1413	7.60346	96.8155			Chr3	4116391	4116773	peak_1413	5.18645	39.034
Chr3	21472783	21473201	peak_1414	4.29143	36.3961			Chr3	4119378	4119893	peak_1414	6.18135	79.79
Chr3	21510159	21510609	peak_1415	5.65921	45.8541			Chr3	4120851	4122670	peak_1415	4.13997	59.2198
Chr3	21678557	21679164	peak_1416	8.04259	103.597			Chr3	4123443	4124793	peak_1416	9.86887	154.755
Chr3	21685042	21685918	peak_1417	3.99916	34.3924			Chr3	4127408	4128276	peak_1417	5.27779	49.0982
Chr3	21715075	21715842	peak_1418	3.97483	37.3407			Chr3	4141299	4142683	peak_1418	4.95707	52.0697
Chr3	21760882	21761547	peak_1419	3.99582	31.8945			Chr3	4181737	4184201	peak_1419	6.19716	74.3836
Chr3	21828239	21828718	peak_1420	3.13676	49.7039			Chr3	4319132	4319589	peak_1420	5.33135	48.1003
Chr3	21830228	21832466	peak_1421	5.40052	76.5442			Chr3	4376920	4377799	peak_1421	3.72921	42.6839
Chr3	21980428	21980901	peak_1422	4.9347	32.8392			Chr3	4402691	4403132	peak_1422	4.89886	40.9442
Chr3	22077954	22078591	peak_1423	4.41885	38.3265			Chr3	4495170	4495809	peak_1423	4.07287	59.5651
Chr3	22121019	22121794	peak_1424	3.31966	30.3069			Chr3	4508710	4509042	peak_1424	3.49944	32.5546
Chr3	22121872	22122425	peak_1425	5.56318	56.6383			Chr3	4532127	4532676	peak_1425	4.01444	50.0962
Chr3	22198082	22199205	peak_1426	5.34869	50.3957			Chr3	4541243	4542201	peak_1426	7.89093	131.421
Chr3	22248581	22248969	peak_1427	3.88879	33.3688			Chr3	4546570	4547329	peak_1427	4.03608	46.3322
Chr3	22249074	22249618	peak_1428	3.45363	42.3162			Chr3	4655658	4656243	peak_1428	3.2864	50.8319
Chr3	22294674	22295426	peak_1429	3.54219	32.8034			Chr3	4658138	4661034	peak_1429	3.49218	78.4035
Chr3	22326028	22326414	peak_1430	6.1067	62.4105			Chr3	4707475	4709095	peak_1430	4.97385	59.1761
Chr3	22327756	22328528	peak_1431	8.97629	153.413			Chr3	4715026	4715516	peak_1431	3.95118	36.87
Chr3	22330672	22332450	peak_1432	3.91257	37.728			Chr3	4723709	4724102	peak_1432	7.66696	86.438
Chr3	22364658	22365342	peak_1433	6.62334	61.8928			Chr3	4741684	4743842	peak_1433	2.99776	31.1939
Chr3	22366450	22367773	peak_1434	8.75471	108.836			Chr3	4753711	4754092	peak_1434	4.41211	34.9225
Chr3	22373272	22374397	peak_1435	3.18809	32.6449			Chr3	4772247	4772949	peak_1435	2.94946	31.36
Chr3	22417078	22417720	peak_1436	4.9062	49.4713			Chr3	4773204	4774156	peak_1436	4.77141	49.6643
Chr3	22424611	22425506	peak_1437	7.19608	74.5685			Chr3	4815024	4815561	peak_1437	4.26583	34.8031
Chr3	22435172	22435802	peak_1438	3.17904	30.4893			Chr3	4818520	4820896	peak_1438	4.11404	38.3339
Chr3	22517101	22520433	peak_1439	4.67133	31.4266			Chr3	4821571	4823958	peak_1439	6.59436	83.7771
Chr3	22633472	22634940	peak_1440	5.15977	60.3068			Chr3	4831354	4833653	peak_1440	3.01123	46.1351
Chr3	22652027	22652384	peak_1441	3.69668	31.6523			Chr3	4840920	4841327	peak_1441	5.07187	33.809
Chr3	22676474	22677321	peak_1442	6.46143	107.689			Chr3	4845962	4846313	peak_1442	6.12803	48.2885
Chr3	22731877	22732845	peak_1443	5.7153	56.6032			Chr3	4923372	4925235	peak_1443	3.00871	31.1151
Chr3	22741675	22742723	peak_1444	2.85861	31.3414			Chr3	4938071	4939972	peak_1444	3.68416	42.3959
Chr3	22775894	22777107	peak_1445	3.74452	43.9605			Chr3	4975804	4976270	peak_1445	8.2362	102.387
Chr3	22777475	22778194	peak_1446	5.30398	47.9411			Chr3	4988299	4989038	peak_1446	5.34392	70.7747
Chr3	22804496	22804987	peak_1447	5.36173	57.0243			Chr3	4996244	4996550	peak_1447	4.02771	30.7646
Chr3	22805211	22806331	peak_1448	3.85311	41.4112			Chr3	5037567	5038093	peak_1448	5.99239	53.435
Chr3	22809743	22810062	peak_1449	2.59583	30.0733			Chr3	5047034	5047818	peak_1449	4.07117	41.6441
Chr3	22810351	22811039	peak_1450	2.54215	36.4171			Chr3	5062135	5063575	peak_1450	4.62347	56.0347
Chr3	22858710	22860259	peak_1451	3.5001	31.3528			Chr3	5068956	5069459	peak_1451	3.52565	32.8378
Chr3	22886445	22887502	peak_1452	6.43482	63.1228			Chr3	5082016	5084206	peak_1452	4.61188	71.7884
Chr3	22906107	22907930	peak_1453	8.01563	90.745			Chr3	5119554	5120251	peak_1453	3.73119	96.1449
Chr3	22910415	22911023	peak_1454	5.85651	62.6447			Chr3	5124127	5126123	peak_1454	4.1284	103.01
Chr3	22917127	22917731	peak_1455	6.02684	47.017			Chr3	5132428	5132925	peak_1455	4.42042	38.6713
Chr3	22929183	22929970	peak_1456	6.39933	54.1531			Chr3	5165258	5165813	peak_1456	5.73881	51.5587
Chr3	22956381	22957250	peak_1457	4.61205	65.3065			Chr3	5188232	5188752	peak_1457	4.1181	54.2391
Chr3	22964555	22965063	peak_1458	3.94943	42.683			Chr3	5252196	5254666	peak_1458	3.0597	60.3226
Chr3	22991034	22991427	peak_1459	6.43076	55.1954			Chr3	5263672	5264435	peak_1459	6.10636	57.6807
Chr3	23014251	23015302	peak_1460	4.31568	38.1154			Chr3	5274952	5275384	peak_1460	4.1486	33
Chr3	23038418	23039023	peak_1461	2.78802	37.7146			Chr3	5337590	5338194	peak_1461	3.95078	59.2713
Chr3	23039354	23041109	peak_1462	6.16198	87.8805			Chr3	5339824	5340529	peak_1462	4.95429	67.0924
Chr3	23090353	23093386	peak_1463	7.31938	124.87			Chr3	5341331	5341737	peak_1463	3.70493	61.3511
Chr3	23162799	23163266	peak_1464	5.26808	45.333			Chr3	5348019	5348604	peak_1464	3.51137	54.1221
Chr3	23167309	23168106	peak_1465	4.73202	35.7445			Chr3	5348831	5349222	peak_1465	3.18207	33.3169
Chr3	23168357	23169062	peak_1466	4.94323	61.6015			Chr3	5351081	5351848	peak_1466	6.60349	145.914
Chr3	23175445	23175840	peak_1467	4.42396	30.5824			Chr3	5360740	5361746	peak_1467	5.46682	65.3434
Chr3	23185556	23186567	peak_1468	2.76892	32.6354			Chr3	5376648	5377179	peak_1468	4.83611	36.7729
Chr3	23200808	23202753	peak_1469	3.19329	55.4574			Chr3	5444313	5445623	peak_1469	3.749	30.5624
Chr3	23275668	23276953	peak_1470	10.1793	191.585			Chr3	5469211	5469771	peak_1470	3.62945	30.2828
Chr3	23285543	23286128	peak_1471	4.81401	49.134			Chr3	5518412	5518986	peak_1471	5.50135	53.5257
Chr3	23287238	23287834	peak_1472	3.88946	31.5772			Chr3	5547661	5548220	peak_1472	4.99657	56.2455
Chr3	23288124	23288542	peak_1473	5.3994	62.7509			Chr3	5593110	5593971	peak_1473	3.03378	31.2569
Chr3	23288946	23289772	peak_1474	4.1497	36.443			Chr3	5604969	5605563	peak_1474	4.99867	42.3462
Chr3	23300426	23302795	peak_1475	6.37921	79.159			Chr3	5619728	5620857	peak_1475	2.09845	30.9814
Chr3	23318193	23318880	peak_1476	4.57364	31.8855			Chr3	5644514	5645281	peak_1476	7.4972	127.267
Chr3	23324184	23324749	peak_1477	3.86696	31.7084			Chr3	5645472	5646608	peak_1477	4.71502	47.7372
Chr3	23333701	23335583	peak_1478	4.20395	37.5238			Chr3	5692717	5693873	peak_1478	2.48736	47.2002
Chr3	23344849	23345450	peak_1479	6.03246	56.5923			Chr3	5706161	5706761	peak_1479	3.98926	31.9158
Chr3	23345974	23347522	peak_1480	5.27526	56.5628			Chr3	5730852	5731733	peak_1480	13.0496	225.575
Chr3	23422498	23423254	peak_1481	4.35972	53.1939			Chr3	5773206	5774931	peak_1481	6.6046	69.0662
Chr3	23429763	23430667	peak_1482	4.32802	41.7688			Chr3	5775049	5775771	peak_1482	7.62688	93.8266
Chr3	23449097	23450954	peak_1483	3.68017	37.2899			Chr3	5808136	5808867	peak_1483	4.15817	45.2469
Chr4	17723	19881	peak_1484	6.31809	50.0756			Chr3	5815967	5816398	peak_1484	4.12651	35.4975
Chr4	56004	57139	peak_1485	8.34328	126.448			Chr3	5831396	5832273	peak_1485	5.1158	64.9955
Chr4	57306	59442	peak_1486	2.58788	30.8796			Chr3	5842499	5843237	peak_1486	3.47223	30.3784
Chr4	128312	129172	peak_1487	2.9255	33.6375			Chr3	5844497	5845146	peak_1487	6.00205	64.0806
Chr4	160961	162804	peak_1488	2.87942	48.1639			Chr3	5861104	5861555	peak_1488	5.5987	46.664
Chr4	163370	163888	peak_1489	5.0886	59.6883			Chr3	6023488	6025234	peak_1489	5.23745	43.3429
Chr4	174254	174764	peak_1490	6.2213	56.8179			Chr3	6085112	6086377	peak_1490	4.33921	55.5341
Chr4	174999	178504	peak_1491	6.85141	88.6069			Chr3	6119318	6120065	peak_1491	7.38633	140.601
Chr4	185224	187822	peak_1492	10.8361	194.534			Chr3	6180889	6181610	peak_1492	4.83063	73.9979
Chr4	188046	190349	peak_1493	14.3609	206.848			Chr3	6182023	6183344	peak_1493	5.892	106.375
Chr4	190829	194637	peak_1494	13.0563	170.52			Chr3	6190478	6190946	peak_1494	6.88237	68.0735
Chr4	197060	198469	peak_1495	5.22604	36.8647			Chr3	6228389	6229502	peak_1495	6.08497	79.8824
Chr4	200646	201725	peak_1496	4.87481	38.3764			Chr3	6240669	6241134	peak_1496	3.83925	30.7121
Chr4	203443	210882	peak_1497	9.01336	93.8319			Chr3	6251467	6252608	peak_1497	5.30879	55.2804
Chr4	220631	225091	peak_1498	8.90138	121.265			Chr3	6273651	6274655	peak_1498	4.71989	48.9842
Chr4	225200	228740	peak_1499	10.8359	201.984			Chr3	6281121	6281699	peak_1499	3.95118	36.87
Chr4	231112	232247	peak_1500	5.88395	62.6447			Chr3	6341862	6343130	peak_1500	5.4244	44.2345
Chr4	233005	234299	peak_1501	10.361	117.771			Chr3	6343827	6344909	peak_1501	4.56618	35.4839
Chr4	234483	235078	peak_1502	7.11082	62.639			Chr3	6349086	6350722	peak_1502	4.47017	116.225
Chr4	238159	242510	peak_1503	4.58646	53.4574			Chr3	6393772	6394658	peak_1503	5.43945	74.7046
Chr4	267518	268536	peak_1504	6.57883	59.8781			Chr3	6434308	6436110	peak_1504	3.99596	40.9945
Chr4	296979	297602	peak_1505	5.11186	71.716			Chr3	6474570	6474948	peak_1505	4.71508	46.7051
Chr4	298676	301289	peak_1506	8.09709	137.719			Chr3	6479736	6480250	peak_1506	3.81926	44.7551
Chr4	314366	315122	peak_1507	4.52099	36.4222			Chr3	6523881	6525439	peak_1507	4.45258	68.2654
Chr4	347202	347691	peak_1508	4.97045	31.8092			Chr3	6536223	6538523	peak_1508	6.19328	115.019
Chr4	387556	388176	peak_1509	4.29266	32.518			Chr3	6605478	6606149	peak_1509	4.5724	47.3612
Chr4	461966	463415	peak_1510	5.90165	74.9683			Chr3	6616561	6618021	peak_1510	4.79677	53.8238
Chr4	472952	473964	peak_1511	3.47535	41.0266			Chr3	6631547	6632169	peak_1511	4.37987	33.4264
Chr4	484363	485483	peak_1512	7.41329	70.2589			Chr3	6678454	6679064	peak_1512	10.8872	169.58
Chr4	525074	525669	peak_1513	5.09292	98.1937			Chr3	6699309	6700395	peak_1513	4.3333	31.5541
Chr4	526173	527150	peak_1514	5.649	120.079			Chr3	6714550	6715955	peak_1514	3.59906	86.0391
Chr4	535056	535564	peak_1515	5.12207	43.4368			Chr3	6719835	6720306	peak_1515	6.46248	69.8699
Chr4	550091	551242	peak_1516	3.91732	63.2984			Chr3	6745919	6747210	peak_1516	3.99894	33.1031
Chr4	564477	565025	peak_1517	3.10369	30.741			Chr3	6752527	6753560	peak_1517	4.0771	46.4621
Chr4	623811	624148	peak_1518	4.83606	32.4168			Chr3	6780224	6781207	peak_1518	7.76671	106.397
Chr4	627776	628264	peak_1519	5.48573	38.3664			Chr3	6804644	6805517	peak_1519	5.00947	72.5845
Chr4	727520	728562	peak_1520	4.70258	32.8521			Chr3	6978701	6980090	peak_1520	4.04554	45.007
Chr4	743842	744489	peak_1521	9.73581	157.74			Chr3	7085935	7086761	peak_1521	2.78064	58.9988
Chr4	775763	776311	peak_1522	4.68537	34.9457			Chr3	7093494	7094612	peak_1522	8.41336	125.763
Chr4	945066	945584	peak_1523	5.04599	44.0901			Chr3	7223970	7224346	peak_1523	4.89668	37.3747
Chr4	945772	946959	peak_1524	3.77972	34.2923			Chr3	7228069	7228558	peak_1524	4.87303	45.2032
Chr4	947888	948516	peak_1525	5.25438	40.6969			Chr3	7275658	7276355	peak_1525	5.02152	56.9486
Chr4	972086	972871	peak_1526	4.57547	46.9838			Chr3	7278811	7279275	peak_1526	5.46335	54.0803
Chr4	1037813	1038674	peak_1527	3.9433	47.35			Chr3	7279958	7280526	peak_1527	6.5133	78.8639
Chr4	1060082	1062264	peak_1528	3.36835	46.9805			Chr3	7280874	7281965	peak_1528	4.55132	84.3168
Chr4	1176053	1176752	peak_1529	5.09586	44.3278			Chr3	7284957	7286322	peak_1529	7.84022	143.612
Chr4	1306364	1307152	peak_1530	4.86158	49.8213			Chr3	7376724	7377282	peak_1530	3.11256	52.1842
Chr4	1329244	1329669	peak_1531	4.92057	43.2337			Chr3	7412572	7413811	peak_1531	10.2683	217.116
Chr4	1378612	1379691	peak_1532	5.28109	38.1308			Chr3	7444905	7445537	peak_1532	4.66718	47.6195
Chr4	1382373	1382845	peak_1533	7.91233	111.355			Chr3	7445592	7446393	peak_1533	3.40901	49.2727
Chr4	1414939	1416268	peak_1534	3.72739	39.6091			Chr3	7456359	7457305	peak_1534	4.09621	38.5678
Chr4	1499690	1500911	peak_1535	4.77259	53.659			Chr3	7474951	7475540	peak_1535	6.26527	84.6491
Chr4	1514749	1515523	peak_1536	5.16687	55.0175			Chr3	7501576	7502306	peak_1536	8.28088	147.372
Chr4	1573305	1574148	peak_1537	3.61663	30.8725			Chr3	7503248	7504124	peak_1537	4.39919	35.6545
Chr4	2119016	2119641	peak_1538	7.11823	79.8493			Chr3	7595796	7597501	peak_1538	6.64097	78.8838
Chr4	2122048	2123541	peak_1539	3.69817	32.5667			Chr3	7626094	7626670	peak_1539	5.40029	44.4943
Chr4	2288021	2289270	peak_1540	8.36267	91.6058			Chr3	7627132	7628674	peak_1540	4.59825	41.7546
Chr4	2290037	2290965	peak_1541	4.24468	43.0034			Chr3	7638606	7639797	peak_1541	7.46285	110.244
Chr4	2447302	2448496	peak_1542	5.71782	68.6733			Chr3	7643865	7644933	peak_1542	7.5516	71.2907
Chr4	2497546	2498114	peak_1543	5.64427	40.633			Chr3	7664486	7666031	peak_1543	6.36889	89.5239
Chr4	2505996	2506897	peak_1544	5.51654	68.3369			Chr3	7666541	7668533	peak_1544	8.02652	123.303
Chr4	2536557	2537628	peak_1545	4.60389	34.2939			Chr3	7675088	7676396	peak_1545	5.57134	73.1453
Chr4	2566919	2567398	peak_1546	4.17183	36.6688			Chr3	7702991	7703612	peak_1546	5.07478	35.7996
Chr4	2571499	2572245	peak_1547	5.87747	49.2481			Chr3	7704442	7705000	peak_1547	6.74988	84.6513
Chr4	2572325	2573089	peak_1548	5.94841	52.3122			Chr3	7709150	7710067	peak_1548	11.6457	147.648
Chr4	2620252	2620767	peak_1549	9.17835	101.797			Chr3	7711691	7712134	peak_1549	5.2479	35.991
Chr4	2660267	2660947	peak_1550	5.79196	67.7329			Chr3	7772673	7773427	peak_1550	6.56015	74.5277
Chr4	2661391	2662588	peak_1551	3.84229	66.3213			Chr3	7818157	7818699	peak_1551	2.46189	32.1564
Chr4	2717729	2718159	peak_1552	3.40723	58.4652			Chr3	7906094	7907257	peak_1552	4.14197	52.6752
Chr4	5252004	5252671	peak_1553	4.61557	52.393			Chr3	7909802	7910505	peak_1553	6.66711	92.2768
Chr4	5649941	5650900	peak_1554	7.80135	97.1461			Chr3	7912721	7915478	peak_1554	3.35682	44.4478
Chr4	5727267	5727800	peak_1555	4.86677	49.8761			Chr3	7916048	7918948	peak_1555	2.71679	35.1665
Chr4	5729159	5729772	peak_1556	6.44347	81.4758			Chr3	7933334	7934128	peak_1556	6.02166	75.8425
Chr4	5738656	5739265	peak_1557	5.38317	116.672			Chr3	7992010	7992839	peak_1557	11.1856	182.061
Chr4	5775048	5776042	peak_1558	2.93514	39.1861			Chr3	8019174	8020089	peak_1558	4.34813	31.1198
Chr4	5839750	5840370	peak_1559	4.58793	34.1659			Chr3	8084544	8085456	peak_1559	5.09847	44.4773
Chr4	5993683	5994084	peak_1560	3.61276	33.5661			Chr3	8086038	8086653	peak_1560	7.86971	85.8453
Chr4	6276809	6277380	peak_1561	4.86635	33.8721			Chr3	8152507	8153182	peak_1561	4.15594	59.8376
Chr4	6407744	6408717	peak_1562	3.45471	37.7963			Chr3	8153419	8153916	peak_1562	4.06579	65.0293
Chr4	6794516	6795676	peak_1563	5.80462	94.0936			Chr3	8172564	8173696	peak_1563	5.10074	85.8295
Chr4	6839256	6840398	peak_1564	6.45752	80.2597			Chr3	8184652	8185092	peak_1564	4.19942	46.6541
Chr4	6863887	6864913	peak_1565	2.62378	43.5632			Chr3	8185773	8187392	peak_1565	5.86272	65.3185
Chr4	6877406	6877986	peak_1566	3.84067	30.2636			Chr3	8268253	8268889	peak_1566	3.42163	76.2716
Chr4	6903047	6903943	peak_1567	6.00514	63.2967			Chr3	8377385	8378577	peak_1567	3.72516	66.8033
Chr4	7140268	7140918	peak_1568	5.56561	50.6785			Chr3	8382793	8383171	peak_1568	4.5982	30.6421
Chr4	7196249	7196666	peak_1569	4.24664	41.806			Chr3	8404366	8405148	peak_1569	7.10548	107.435
Chr4	7304421	7306760	peak_1570	6.19351	79.549			Chr3	8611748	8612581	peak_1570	3.57661	32.8173
Chr4	7308944	7310205	peak_1571	5.07648	48.1349			Chr3	8622180	8623916	peak_1571	3.64589	30.4615
Chr4	7342965	7343555	peak_1572	6.29342	54.981			Chr3	8641379	8642174	peak_1572	3.04069	59.7356
Chr4	7385743	7386863	peak_1573	9.25737	123.922			Chr3	8680422	8680939	peak_1573	4.02079	39.1703
Chr4	7397336	7397719	peak_1574	5.5645	44.6463			Chr3	8685334	8687457	peak_1574	3.34945	80.1449
Chr4	7424479	7424998	peak_1575	3.59331	34.0915			Chr3	8707931	8708334	peak_1575	4.36657	32.1992
Chr4	7589362	7591072	peak_1576	5.09356	71.0079			Chr3	8742845	8743662	peak_1576	5.90636	59.7303
Chr4	7657448	7658552	peak_1577	6.00852	87.7583			Chr3	8761470	8763120	peak_1577	6.72992	57.2307
Chr4	7785826	7786329	peak_1578	2.42036	38.6792			Chr3	8887222	8887726	peak_1578	5.77598	42.7766
Chr4	7787118	7787604	peak_1579	2.71707	32.6574			Chr3	8917805	8919161	peak_1579	3.60765	35.8295
Chr4	7858085	7859622	peak_1580	4.12389	45.832			Chr3	8943119	8943503	peak_1580	5.66525	88.0955
Chr4	8202851	8203750	peak_1581	7.63759	74.4003			Chr3	9195025	9195902	peak_1581	7.394	88.5258
Chr4	8283000	8283540	peak_1582	3.81506	30.0111			Chr3	9302155	9303485	peak_1582	4.53885	36.8987
Chr4	8333357	8334923	peak_1583	6.90617	106.548			Chr3	9307242	9307903	peak_1583	4.59108	104.381
Chr4	8344608	8345145	peak_1584	4.80017	46.7062			Chr3	9355417	9356621	peak_1584	3.62277	41.792
Chr4	8389259	8389790	peak_1585	6.19918	48.4621			Chr3	9358824	9360354	peak_1585	6.07016	96.862
Chr4	8417185	8417835	peak_1586	6.91113	69.0072			Chr3	9373135	9373650	peak_1586	7.23144	78.5107
Chr4	8465264	8466166	peak_1587	4.9929	37.3378			Chr3	9463588	9464608	peak_1587	8.6785	142.993
Chr4	8486219	8486642	peak_1588	5.77967	56.179			Chr3	9496251	9496949	peak_1588	3.8517	32.9276
Chr4	8516592	8517822	peak_1589	3.8344	54.3591			Chr3	9528565	9529363	peak_1589	3.9555	41.2416
Chr4	8518774	8521330	peak_1590	3.65285	55.6823			Chr3	9579271	9580028	peak_1590	8.5484	86.8889
Chr4	8522663	8524182	peak_1591	4.71751	55.074			Chr3	9595325	9595990	peak_1591	6.11617	52.2416
Chr4	8708627	8709261	peak_1592	5.4196	48.9442			Chr3	9631417	9632062	peak_1592	4.49964	34.1581
Chr4	8711272	8712287	peak_1593	6.05233	66.5809			Chr3	9711460	9712695	peak_1593	2.85459	58.8759
Chr4	8837248	8838391	peak_1594	6.00514	63.2967			Chr3	9737430	9737753	peak_1594	6.21519	56.3797
Chr4	8852706	8854383	peak_1595	6.50608	81.5962			Chr3	9756436	9757278	peak_1595	6.04827	76.6278
Chr4	8875544	8877558	peak_1596	3.93467	30.2033			Chr3	9757351	9759302	peak_1596	7.26255	115.089
Chr4	8877948	8879986	peak_1597	4.83717	74.7445			Chr3	9764874	9765306	peak_1597	6.17204	48.2885
Chr4	8974204	8974961	peak_1598	3.68306	31.0563			Chr3	9795160	9796856	peak_1598	6.25023	92.7183
Chr4	8975559	8976803	peak_1599	4.18375	41.0989			Chr3	9823116	9823861	peak_1599	3.77838	39.0442
Chr4	8984747	8985273	peak_1600	3.90604	64.8893			Chr3	9979449	9981589	peak_1600	9.06533	189.701
Chr4	9030634	9032480	peak_1601	6.25237	86.8631			Chr3	9989313	9989805	peak_1601	4.27941	33.4737
Chr4	9130963	9131486	peak_1602	5.9686	68.575			Chr3	10061467	10062590	peak_1602	6.41725	63.195
Chr4	9247476	9250761	peak_1603	7.71112	114.249			Chr3	10067333	10067964	peak_1603	3.92954	37.3643
Chr4	9255281	9255989	peak_1604	3.28227	41.1546			Chr3	10073235	10074108	peak_1604	7.25813	127.71
Chr4	9294247	9296154	peak_1605	7.44952	115.25			Chr3	10118802	10120598	peak_1605	6.53616	75.5525
Chr4	9301614	9302390	peak_1606	2.80516	31.2036			Chr3	10204778	10205343	peak_1606	7.20415	100.396
Chr4	9347490	9348130	peak_1607	8.57486	109.58			Chr3	10338257	10338908	peak_1607	4.43384	45.8032
Chr4	9386112	9386675	peak_1608	4.88775	40.8032			Chr3	10436995	10438171	peak_1608	3.94571	32.5004
Chr4	9391470	9392019	peak_1609	5.7205	43.6118			Chr3	10458614	10460115	peak_1609	5.76625	56.3843
Chr4	9392944	9393550	peak_1610	4.91748	41.5009			Chr3	10538761	10539790	peak_1610	5.67085	49.8929
Chr4	9420907	9421776	peak_1611	6.15172	73.8383			Chr3	10588344	10588839	peak_1611	4.83452	67.7322
Chr4	9443231	9443695	peak_1612	7.07118	61.776			Chr3	10937917	10938493	peak_1612	6.10071	48.7823
Chr4	9444065	9444448	peak_1613	5.08936	33.2331			Chr3	10940578	10941543	peak_1613	3.52821	63.8441
Chr4	9445777	9446243	peak_1614	5.36452	45.2326			Chr3	11011420	11012643	peak_1614	4.18164	47.8481
Chr4	9447205	9447668	peak_1615	6.64221	62.8808			Chr3	11012751	11013200	peak_1615	4.68619	32.972
Chr4	9450004	9450663	peak_1616	3.59331	34.0915			Chr3	11191868	11192821	peak_1616	3.89562	40.5539
Chr4	9467278	9469109	peak_1617	6.02202	72.7237			Chr3	11269182	11269840	peak_1617	5.36645	53.1675
Chr4	9496262	9496875	peak_1618	4.23558	31.248			Chr3	11383872	11384427	peak_1618	6.21376	83.0504
Chr4	9503998	9505647	peak_1619	5.87938	101.249			Chr3	12457125	12458121	peak_1619	5.55595	39.7169
Chr4	9543450	9544405	peak_1620	3.98222	46.06			Chr3	14689928	14690704	peak_1620	5.59971	42.4847
Chr4	9557053	9557682	peak_1621	3.33048	53.4987			Chr3	15567191	15568037	peak_1621	5.53327	51.8276
Chr4	9559760	9561823	peak_1622	5.23432	54.1142			Chr3	15987866	15988896	peak_1622	5.73673	53.1263
Chr4	9597443	9598303	peak_1623	4.14553	32.2792			Chr3	16010957	16011558	peak_1623	7.50084	98.5619
Chr4	9664823	9665221	peak_1624	2.75964	37.8318			Chr3	16036321	16037028	peak_1624	3.67084	53.726
Chr4	9669144	9669863	peak_1625	2.77887	41.3586			Chr3	16055804	16056531	peak_1625	4.69528	35.7665
Chr4	9670881	9673184	peak_1626	3.98071	39.7539			Chr3	16074209	16074768	peak_1626	4.02793	31.5272
Chr4	9699089	9700346	peak_1627	5.24319	52.3882			Chr3	16191378	16192144	peak_1627	7.01922	113.907
Chr4	9731307	9731843	peak_1628	5.0364	42.9072			Chr3	16195778	16196651	peak_1628	6.29539	76.6145
Chr4	9737974	9738810	peak_1629	6.9634	72.9285			Chr3	16271578	16273121	peak_1629	6.55495	161.539
Chr4	9758404	9760144	peak_1630	2.52748	44.8157			Chr3	16420713	16421558	peak_1630	6.95688	88.8567
Chr4	9835322	9836827	peak_1631	9.42083	101.847			Chr3	16447145	16448116	peak_1631	6.38706	53.7388
Chr4	9842811	9843561	peak_1632	4.67185	37.3046			Chr3	16475524	16475969	peak_1632	4.12714	43.8037
Chr4	9873404	9873768	peak_1633	4.1953	30.9049			Chr3	16557488	16558035	peak_1633	7.46675	118.995
Chr4	9906888	9907534	peak_1634	4.41775	31.6548			Chr3	16568477	16569645	peak_1634	5.52844	50.0905
Chr4	9928682	9929567	peak_1635	4.02309	75.6069			Chr3	16756743	16757234	peak_1635	3.7975	36.528
Chr4	9936084	9936583	peak_1636	4.62272	42.2788			Chr3	16787422	16789115	peak_1636	8.75105	97.4968
Chr4	10003011	10004288	peak_1637	8.30706	169.466			Chr3	16818443	16819271	peak_1637	6.5922	118.943
Chr4	10006420	10006916	peak_1638	5.64427	40.633			Chr3	16922833	16923457	peak_1638	3.69958	31.984
Chr4	10060211	10060665	peak_1639	5.71973	57.1138			Chr3	17095310	17096060	peak_1639	5.94493	69.8927
Chr4	10142627	10144186	peak_1640	4.1861	33.415			Chr3	17130555	17131727	peak_1640	4.2782	47.5615
Chr4	10231296	10233147	peak_1641	4.16612	38.04			Chr3	17131966	17133308	peak_1641	4.48287	48.8474
Chr4	10291591	10292155	peak_1642	6.41255	71.6319			Chr3	17135819	17136354	peak_1642	4.34509	50.8042
Chr4	10336732	10337354	peak_1643	4.24556	40.0918			Chr3	17136429	17138213	peak_1643	4.06795	99.0245
Chr4	10351897	10353586	peak_1644	5.19472	52.5837			Chr3	17154663	17155920	peak_1644	5.05268	49.7055
Chr4	10375073	10375768	peak_1645	4.13548	55.7644			Chr3	17157724	17159743	peak_1645	4.54527	88.372
Chr4	10458908	10459575	peak_1646	4.42855	42.8502			Chr3	17179018	17180386	peak_1646	2.11412	36.3721
Chr4	10469290	10470021	peak_1647	5.39395	45.4702			Chr3	17182118	17182972	peak_1647	3.43301	42.8054
Chr4	10481759	10483720	peak_1648	3.36835	46.9805			Chr3	17203236	17203846	peak_1648	5.11588	33.809
Chr4	10484086	10484591	peak_1649	3.93468	31.6646			Chr3	17228512	17231033	peak_1649	8.16273	122.132
Chr4	10590047	10590582	peak_1650	5.72818	41.9293			Chr3	17268925	17269383	peak_1650	5.86399	44.331
Chr4	10591005	10591462	peak_1651	5.37225	62.9248			Chr3	17311850	17312254	peak_1651	4.83611	36.7729
Chr4	10593013	10593476	peak_1652	5.19731	34.6048			Chr3	17337121	17337647	peak_1652	4.28401	50.3675
Chr4	10645026	10646101	peak_1653	4.19096	61.475			Chr3	17339757	17340765	peak_1653	4.07337	37.1168
Chr4	10646307	10647605	peak_1654	6.92689	132.865			Chr3	17352626	17353185	peak_1654	5.01383	34.8139
Chr4	10648092	10650474	peak_1655	9.15862	123.009			Chr3	17400026	17402962	peak_1655	10.3882	157.178
Chr4	10713621	10714627	peak_1656	4.5941	38.8177			Chr3	17449278	17450252	peak_1656	4.48418	39.7676
Chr4	10715657	10716477	peak_1657	8.37918	82.4273			Chr3	17472432	17474110	peak_1657	8.99361	96.5033
Chr4	10849887	10850861	peak_1658	7.43208	71.3193			Chr3	17478412	17479448	peak_1658	7.31174	97.4438
Chr4	10896767	10897695	peak_1659	3.2373	33.3823			Chr3	17480632	17481729	peak_1659	6.3211	58.4283
Chr4	10899116	10899703	peak_1660	9.11969	110.92			Chr3	17493670	17495201	peak_1660	3.32997	77.4854
Chr4	10940190	10940761	peak_1661	6.55961	73.5693			Chr3	17498397	17498758	peak_1661	4.13429	43.8086
Chr4	10989921	10990718	peak_1662	3.5814	53.5132			Chr3	17504039	17505440	peak_1662	5.47143	82.094
Chr4	11157944	11158675	peak_1663	2.97581	33.1142			Chr3	17546942	17547357	peak_1663	8.03706	81.2568
Chr4	11178840	11179517	peak_1664	3.45817	34.0305			Chr3	17550887	17551600	peak_1664	4.95068	45.5221
Chr4	11306976	11307507	peak_1665	5.77417	61.1046			Chr3	17566562	17567878	peak_1665	6.10406	62.8752
Chr4	11415486	11416101	peak_1666	4.66173	32.5475			Chr3	17598516	17598999	peak_1666	4.61836	33.354
Chr4	11416228	11417594	peak_1667	8.77204	156.863			Chr3	17644407	17645967	peak_1667	3.53996	66.0095
Chr4	11459378	11459959	peak_1668	4.37828	33.8036			Chr3	17651598	17652315	peak_1668	4.70628	40.9769
Chr4	11545721	11546507	peak_1669	4.07056	71.9692			Chr3	17704532	17705018	peak_1669	3.99738	42.9357
Chr4	11569655	11570166	peak_1670	3.3679	33.5127			Chr3	17739266	17740078	peak_1670	7.11118	136.502
Chr4	11638702	11639173	peak_1671	4.62611	54.1227			Chr3	17867209	17868445	peak_1671	6.97268	96.2526
Chr4	11639716	11641065	peak_1672	8.29	147.03			Chr3	17888178	17889650	peak_1672	5.90998	68.5647
Chr4	11662236	11662759	peak_1673	5.98698	72.8646			Chr3	17891299	17891811	peak_1673	3.46412	38.4691
Chr4	11742211	11743277	peak_1674	3.57139	65.2789			Chr3	17949494	17949934	peak_1674	3.51377	55.7409
Chr4	11745010	11746496	peak_1675	7.05294	83.9614			Chr3	18002888	18003560	peak_1675	2.99713	37.8698
Chr4	11766813	11768439	peak_1676	5.20437	61.0235			Chr3	18013358	18013942	peak_1676	5.1181	46.2124
Chr4	11880005	11881133	peak_1677	5.57511	65.6529			Chr3	18037294	18038397	peak_1677	3.43841	79.4981
Chr4	11896098	11897917	peak_1678	8.89081	138.903			Chr3	18038802	18039853	peak_1678	4.77306	53.9507
Chr4	11907530	11908142	peak_1679	4.80882	53.6477			Chr3	18155260	18156479	peak_1679	4.98436	61.9449
Chr4	11956424	11957786	peak_1680	4.66556	34.7876			Chr3	18192651	18193584	peak_1680	4.58882	33.9022
Chr4	11958405	11958789	peak_1681	4.42396	30.5824			Chr3	18249816	18250776	peak_1681	2.0523	30.2651
Chr4	11971277	11972277	peak_1682	5.80398	100.326			Chr3	18364590	18365357	peak_1682	5.33738	75.7388
Chr4	12007035	12007551	peak_1683	5.21873	52.3579			Chr3	18417763	18421568	peak_1683	6.96358	75.6378
Chr4	12046245	12046673	peak_1684	4.33267	34.9011			Chr3	18468419	18469242	peak_1684	3.30989	69.9547
Chr4	12067431	12068423	peak_1685	3.94518	33.4715			Chr3	18478299	18479398	peak_1685	3.94238	30.3157
Chr4	12074588	12075132	peak_1686	7.01535	72.1864			Chr3	18493983	18494595	peak_1686	6.29614	66.6169
Chr4	12079707	12080406	peak_1687	4.34029	38.1154			Chr3	18500978	18502082	peak_1687	5.82741	73.6554
Chr4	12135200	12136166	peak_1688	3.61526	44.8704			Chr3	18522461	18523052	peak_1688	4.24696	36.9726
Chr4	12142835	12144955	peak_1689	3.12345	38.2767			Chr3	18558138	18559724	peak_1689	5.75466	118.278
Chr4	12156016	12157461	peak_1690	5.48877	44.7774			Chr3	18560576	18561045	peak_1690	5.40084	47.4974
Chr4	12165891	12167181	peak_1691	4.25069	42.1471			Chr3	18628933	18629534	peak_1691	5.19547	47.1936
Chr4	12180197	12181802	peak_1692	5.59108	61.4789			Chr3	18630089	18630611	peak_1692	4.67737	36.9215
Chr4	12225473	12226029	peak_1693	6.21327	69.7139			Chr3	18648374	18649318	peak_1693	5.68898	59.0093
Chr4	12233197	12233507	peak_1694	5.68579	43.8647			Chr3	18665285	18666669	peak_1694	3.41534	69.7985
Chr4	12251910	12252629	peak_1695	3.70001	37.6589			Chr3	18672956	18673722	peak_1695	5.80016	72.8708
Chr4	12317293	12318113	peak_1696	7.4323	116.892			Chr3	18712594	18713718	peak_1696	4.92172	54.848
Chr4	12326914	12327778	peak_1697	4.37071	78.1994			Chr3	18806580	18808185	peak_1697	3.54729	40.6538
Chr4	12376845	12378090	peak_1698	7.71762	98.5962			Chr3	18821781	18822311	peak_1698	10.0414	142.026
Chr4	12411901	12412955	peak_1699	5.92026	63.2578			Chr3	18834272	18834806	peak_1699	3.49518	41.7108
Chr4	12415719	12416439	peak_1700	4.7675	43.2486			Chr3	18837159	18837691	peak_1700	5.00458	74.3263
Chr4	12420664	12421416	peak_1701	3.08375	31.7513			Chr3	18855221	18856875	peak_1701	4.95539	69.453
Chr4	12436113	12437459	peak_1702	4.68984	44.3831			Chr3	18861693	18863175	peak_1702	4.19718	91.4385
Chr4	12501449	12502131	peak_1703	5.47791	51.8192			Chr3	18863408	18863927	peak_1703	4.25675	50.8206
Chr4	12520106	12521264	peak_1704	4.3062	51.9183			Chr3	18874081	18874463	peak_1704	4.39012	31.4566
Chr4	12524066	12524515	peak_1705	4.6508	34.6706			Chr3	18881461	18883635	peak_1705	3.42622	56.8235
Chr4	12536721	12537453	peak_1706	6.00686	90.3141			Chr3	18890990	18892505	peak_1706	5.00339	107.353
Chr4	12539044	12540128	peak_1707	3.40567	34.1252			Chr3	18895069	18895652	peak_1707	4.16845	37.422
Chr4	12571030	12572685	peak_1708	5.21964	63.4725			Chr3	18901373	18902577	peak_1708	6.99478	79.8897
Chr4	12573020	12573687	peak_1709	5.53297	74.975			Chr3	18919052	18919587	peak_1709	5.46987	56.2704
Chr4	12611614	12613080	peak_1710	3.76337	57.716			Chr3	18973571	18974746	peak_1710	8.11341	129.365
Chr4	12757375	12758113	peak_1711	3.49786	38.3405			Chr3	19084129	19084788	peak_1711	4.3497	57.2577
Chr4	12836189	12837061	peak_1712	5.02922	51.569			Chr3	19218630	19219158	peak_1712	4.32497	35.4426
Chr4	12864017	12864660	peak_1713	3.46925	33.4495			Chr3	19228723	19229342	peak_1713	3.96884	34.1537
Chr4	12876697	12877634	peak_1714	3.61915	53.4821			Chr3	19230360	19231122	peak_1714	4.74427	43.9653
Chr4	12889270	12890155	peak_1715	6.19918	48.4621			Chr3	19239229	19239770	peak_1715	5.61373	47.2437
Chr4	12909512	12910157	peak_1716	4.71742	82.8974			Chr3	19243964	19244331	peak_1716	4.05423	33.2296
Chr4	12940658	12941286	peak_1717	5.39376	55.2258			Chr3	19250534	19251162	peak_1717	4.39864	38.4605
Chr4	12976744	12978189	peak_1718	4.3623	47.6068			Chr3	19254887	19255775	peak_1718	5.91666	51.8657
Chr4	13014910	13016565	peak_1719	2.26647	36.3197			Chr3	19257441	19257884	peak_1719	7.19559	74.3783
Chr4	13017793	13018215	peak_1720	4.59892	61.3305			Chr3	19268926	19269676	peak_1720	3.80382	33.4507
Chr4	13018337	13019333	peak_1721	4.23771	51.9086			Chr3	19276352	19277690	peak_1721	5.88146	67.7896
Chr4	13021062	13023194	peak_1722	3.44934	64.171			Chr3	19278338	19280339	peak_1722	4.89355	55.8917
Chr4	13023288	13024051	peak_1723	5.51888	116.808			Chr3	19281200	19281591	peak_1723	4.60089	49.0692
Chr4	13069002	13070134	peak_1724	3.56403	33.0727			Chr3	19284167	19285461	peak_1724	3.41139	44.5534
Chr4	13128302	13128864	peak_1725	2.82646	32.0987			Chr3	19287851	19288523	peak_1725	3.67732	41.3067
Chr4	13223306	13223915	peak_1726	5.42015	55.9621			Chr3	19412196	19412807	peak_1726	5.62195	58.6596
Chr4	13249734	13250640	peak_1727	4.62272	42.2788			Chr3	19417493	19418774	peak_1727	6.57955	78.0569
Chr4	13279100	13279968	peak_1728	10.5129	125.838			Chr3	19426472	19427521	peak_1728	2.5072	39.6973
Chr4	13375639	13376348	peak_1729	3.91242	36.2727			Chr3	19431531	19431946	peak_1729	5.30828	45.8312
Chr4	13394729	13397973	peak_1730	4.07669	34.8096			Chr3	19446919	19447810	peak_1730	3.86702	37.6895
Chr4	13403975	13404426	peak_1731	3.55858	39.9824			Chr3	19452392	19453458	peak_1731	8.14487	152.801
Chr4	13405565	13406562	peak_1732	6.13182	81.2183			Chr3	19510493	19511309	peak_1732	4.27688	68.5672
Chr4	13458746	13460408	peak_1733	3.35311	44.2881			Chr3	19534644	19535811	peak_1733	4.56413	108.694
Chr4	13460701	13461288	peak_1734	5.25307	110.117			Chr3	19546412	19547146	peak_1734	4.66989	58.4408
Chr4	13462702	13463806	peak_1735	5.60354	85.5383			Chr3	19577805	19578516	peak_1735	5.52201	39.944
Chr4	13499158	13501683	peak_1736	4.85674	46.8366			Chr3	19595326	19595733	peak_1736	3.85315	33.9895
Chr4	13570992	13571482	peak_1737	3.46524	31.343			Chr3	19598554	19599027	peak_1737	4.3089	32.4524
Chr4	13571722	13572991	peak_1738	4.81508	62.9399			Chr3	19620257	19620697	peak_1738	5.81297	77.8267
Chr4	13652234	13652782	peak_1739	11.4814	153.111			Chr3	19639554	19640284	peak_1739	3.80373	53.4225
Chr4	13662789	13663414	peak_1740	3.78884	52.0529			Chr3	19700812	19701240	peak_1740	4.09832	37.7334
Chr4	13663696	13664627	peak_1741	2.98927	62.2378			Chr3	19744257	19747277	peak_1741	4.48048	103.686
Chr4	13671249	13673134	peak_1742	7.07753	89.1848			Chr3	19789258	19791488	peak_1742	4.59825	41.7546
Chr4	13673185	13673869	peak_1743	4.13747	31.8255			Chr3	19803935	19804684	peak_1743	2.94212	37.0086
Chr4	13673958	13675384	peak_1744	7.14402	113.328			Chr3	19806971	19807543	peak_1744	7.14828	127.543
Chr4	13675495	13677688	peak_1745	7.4238	152.487			Chr3	19845036	19845725	peak_1745	4.62696	41.1396
Chr4	13679994	13680708	peak_1746	3.379	30.4523			Chr3	19880220	19880760	peak_1746	5.97973	57.7775
Chr4	13685725	13686201	peak_1747	4.20339	40.5494			Chr3	19908818	19910058	peak_1747	3.28506	34.6137
Chr4	13692115	13693105	peak_1748	4.35598	55.352			Chr3	19975542	19977308	peak_1748	6.03346	79.0955
Chr4	13812815	13813451	peak_1749	3.24034	67.3289			Chr3	19995788	19997764	peak_1749	4.78333	69.6587
Chr4	13826651	13827833	peak_1750	3.79005	41.8459			Chr3	20016784	20018177	peak_1750	5.09363	61.4536
Chr4	13830673	13831161	peak_1751	3.20369	34.9975			Chr3	20070194	20072024	peak_1751	3.35557	32.7585
Chr4	13853619	13854276	peak_1752	5.1144	61.3049			Chr3	20147317	20148056	peak_1752	3.73155	42.4012
Chr4	13903783	13905857	peak_1753	8.75102	137.651			Chr3	20176403	20177747	peak_1753	6.3577	56.7842
Chr4	13917143	13917769	peak_1754	5.57167	54.7981			Chr3	20177830	20179477	peak_1754	5.65571	60.72
Chr4	13948806	13951091	peak_1755	3.7337	46.081			Chr3	20180140	20180671	peak_1755	6.2918	57.9928
Chr4	13997951	13998857	peak_1756	4.27064	61.7255			Chr3	20219827	20220432	peak_1756	4.16436	35.085
Chr4	14001369	14002658	peak_1757	4.43778	47.5487			Chr3	20244608	20245308	peak_1757	3.97564	39.6574
Chr4	14050463	14050904	peak_1758	3.25944	34.1674			Chr3	20339622	20341484	peak_1758	5.41141	123.944
Chr4	14118129	14118529	peak_1759	4.49871	30.1709			Chr3	20341828	20342496	peak_1759	3.56493	37.4708
Chr4	14363949	14364557	peak_1760	6.27845	50.0756			Chr3	20346862	20347221	peak_1760	3.19725	38.1935
Chr4	14440299	14440701	peak_1761	7.23992	66.2505			Chr3	20359623	20360711	peak_1761	4.06985	32.6111
Chr4	14545669	14546602	peak_1762	7.47685	104.81			Chr3	20425621	20426870	peak_1762	5.29191	36.7277
Chr4	14554562	14555187	peak_1763	3.63088	30.4885			Chr3	20430720	20431550	peak_1763	6.52965	68.4069
Chr4	14564155	14565140	peak_1764	6.61731	74.3938			Chr3	20434595	20436330	peak_1764	3.9091	37.8612
Chr4	14846640	14847118	peak_1765	5.90896	80.8858			Chr3	20479322	20479726	peak_1765	4.40175	32.0181
Chr4	14862666	14863354	peak_1766	6.92885	90.293			Chr3	20604926	20605941	peak_1766	3.73124	37.0477
Chr4	14892067	14892716	peak_1767	6.09713	54.7783			Chr3	20627911	20629188	peak_1767	5.55274	54.6179
Chr4	14902498	14903198	peak_1768	6.06198	59.1608			Chr3	20629870	20630349	peak_1768	3.72437	35.9573
Chr4	14989993	14990784	peak_1769	6.09837	77.1796			Chr3	20721376	20721705	peak_1769	3.20716	41.9194
Chr4	15002880	15003570	peak_1770	5.00719	41.1756			Chr3	20754682	20756369	peak_1770	3.44571	33.0748
Chr4	15048283	15049378	peak_1771	3.99921	46.06			Chr3	20762519	20763377	peak_1771	4.82292	51.0343
Chr4	15231242	15231703	peak_1772	5.50356	49.1785			Chr3	20791273	20792148	peak_1772	3.45288	37.3896
Chr4	15395932	15396376	peak_1773	5.2588	39.5862			Chr3	20800460	20801091	peak_1773	3.73145	33.6583
Chr4	15411138	15412784	peak_1774	4.33796	31.8097			Chr3	20805160	20805756	peak_1774	5.34115	45.6615
Chr4	15527306	15528005	peak_1775	5.40797	60.0596			Chr3	20822223	20823278	peak_1775	5.09384	49.6827
Chr4	15528340	15529161	peak_1776	6.89193	109.819			Chr3	20829312	20830191	peak_1776	3.94347	48.2935
Chr4	15579392	15580125	peak_1777	5.11609	37.4109			Chr3	20849406	20850350	peak_1777	5.55274	54.6179
Chr4	15589814	15591028	peak_1778	4.73154	70.3797			Chr3	20879218	20879704	peak_1778	4.54577	32.6822
Chr4	15598161	15598587	peak_1779	5.45386	59.3595			Chr3	20895827	20897305	peak_1779	2.94824	67.3288
Chr4	15646235	15647085	peak_1780	9.14278	158.206			Chr3	20910047	20910482	peak_1780	4.32497	35.4426
Chr4	15817202	15818143	peak_1781	7.69877	133.593			Chr3	21007118	21008066	peak_1781	10.5274	154.247
Chr4	15875511	15876609	peak_1782	4.23733	32.963			Chr3	21035737	21036362	peak_1782	6.26119	81.3847
Chr4	15895169	15896353	peak_1783	3.81233	41.9167			Chr3	21036857	21037593	peak_1783	5.51267	66.3141
Chr4	15897817	15898401	peak_1784	4.39337	38.3265			Chr3	21076440	21078969	peak_1784	3.30534	72.6681
Chr4	15926325	15929128	peak_1785	4.23558	31.248			Chr3	21098529	21099122	peak_1785	4.3333	31.5541
Chr4	15930048	15931455	peak_1786	6.87025	80.1686			Chr3	21099822	21101178	peak_1786	7.86569	103.635
Chr4	15940757	15941613	peak_1787	4.67686	34.7044			Chr3	21107935	21109580	peak_1787	7.85166	91.8273
Chr4	15959547	15960184	peak_1788	3.75401	34.8019			Chr3	21120777	21121675	peak_1788	8.03492	120.127
Chr4	16000221	16000633	peak_1789	4.48432	36.8321			Chr3	21123984	21124669	peak_1789	3.38406	48.2113
Chr4	16053390	16054804	peak_1790	4.42199	48.3282			Chr3	21139007	21139709	peak_1790	3.57762	39.8572
Chr4	16091313	16092661	peak_1791	5.13349	50.6528			Chr3	21215460	21216751	peak_1791	4.42557	56.3827
Chr4	16135370	16136037	peak_1792	4.05616	33.8584			Chr3	21236784	21237160	peak_1792	4.4127	33.33
Chr4	16166505	16168107	peak_1793	3.56078	52.3563			Chr3	21238261	21239863	peak_1793	5.38695	105.898
Chr4	16255390	16256482	peak_1794	4.84362	47.9505			Chr3	21261164	21261538	peak_1794	4.26173	40.6508
Chr4	16260489	16261084	peak_1795	2.54921	33.7922			Chr3	21261863	21262387	peak_1795	3.30879	65.6261
Chr4	16295073	16295654	peak_1796	4.39337	38.3265			Chr3	21298157	21299567	peak_1796	4.77878	82.498
Chr4	16310381	16311499	peak_1797	3.87133	32.8286			Chr3	21302261	21302952	peak_1797	5.00321	55.211
Chr4	16330144	16330909	peak_1798	3.18897	33.7471			Chr3	21309675	21310172	peak_1798	5.97411	103.919
Chr4	16354296	16355903	peak_1799	2.42953	38.0891			Chr3	21406477	21407033	peak_1799	5.25411	55.0168
Chr4	16430613	16431693	peak_1800	4.22272	40.3777			Chr3	21410579	21411729	peak_1800	5.19763	50.1033
Chr4	16438700	16440590	peak_1801	5.40768	67.7605			Chr3	21414963	21415908	peak_1801	6.22916	63.3002
Chr4	16440787	16442690	peak_1802	5.36889	74.7334			Chr3	21434527	21435059	peak_1802	6.51386	82.9208
Chr4	16478873	16479478	peak_1803	4.29429	45.2966			Chr3	21437943	21438842	peak_1803	3.86334	49.2032
Chr4	16483065	16484169	peak_1804	4.20987	68.6481			Chr3	21448578	21448981	peak_1804	5.59657	59.9632
Chr4	16486877	16487660	peak_1805	4.40683	34.4533			Chr3	21468161	21469540	peak_1805	4.31275	43.5872
Chr4	16537021	16537894	peak_1806	4.21727	36.211			Chr3	21678592	21679137	peak_1806	6.67016	75.3466
Chr4	16563480	16564156	peak_1807	2.79336	30.1108			Chr3	21684977	21685912	peak_1807	4.63805	42.9271
Chr4	16576180	16578150	peak_1808	5.07564	54.7109			Chr3	21715109	21715813	peak_1808	3.94993	35.7781
Chr4	16655151	16655907	peak_1809	4.44992	35.9561			Chr3	21716230	21716811	peak_1809	4.62676	42.4237
Chr4	16656827	16659283	peak_1810	4.90605	62.6431			Chr3	21745756	21746431	peak_1810	3.59158	31.1291
Chr4	16700116	16703382	peak_1811	6.20693	80.493			Chr3	21760979	21761468	peak_1811	4.20669	33.5366
Chr4	16703876	16704730	peak_1812	6.77358	76.9736			Chr3	21790703	21791496	peak_1812	4.46438	30.4277
Chr4	16705991	16706412	peak_1813	4.47402	42.1943			Chr3	21803013	21803655	peak_1813	4.25606	35.8882
Chr4	16708545	16709267	peak_1814	3.32093	34.6212			Chr3	21828225	21828721	peak_1814	3.77899	76.2009
Chr4	16772701	16773660	peak_1815	6.00244	66.0954			Chr3	21829032	21829668	peak_1815	2.58522	45.9044
Chr4	16838671	16839666	peak_1816	4.02912	33.5888			Chr3	21830337	21832519	peak_1816	4.66481	59.6727
Chr4	16892656	16893500	peak_1817	4.04503	33.1095			Chr3	21948948	21949768	peak_1817	2.30092	44.3494
Chr4	16895104	16897037	peak_1818	7.33322	78.4227			Chr3	21980413	21980907	peak_1818	4.99354	33.8313
Chr4	16950986	16951972	peak_1819	6.90451	86.8544			Chr3	22078149	22078596	peak_1819	4.67946	34.6189
Chr4	17021214	17022045	peak_1820	3.55613	31.371			Chr3	22121020	22121733	peak_1820	3.52175	34.7031
Chr4	17039377	17039888	peak_1821	2.3897	32.5168			Chr3	22122007	22122355	peak_1821	4.47132	37.9209
Chr4	17119332	17120352	peak_1822	6.44958	103.143			Chr3	22169637	22170265	peak_1822	3.82386	32.3079
Chr4	17135539	17136860	peak_1823	4.95869	42.6824			Chr3	22187563	22188541	peak_1823	3.87326	53.5751
Chr4	17137227	17138233	peak_1824	9.82132	165.734			Chr3	22198046	22199196	peak_1824	5.32047	52.2886
Chr4	17138583	17139687	peak_1825	5.22435	44.7591			Chr3	22249207	22249632	peak_1825	3.42051	41.6941
Chr4	17147226	17148567	peak_1826	5.02415	60.2273			Chr3	22254732	22255933	peak_1826	4.9132	55.1644
Chr4	17187267	17187869	peak_1827	4.74693	30.755			Chr3	22294680	22295329	peak_1827	3.37742	31.8555
Chr4	17189217	17190118	peak_1828	10.3676	144.314			Chr3	22320729	22322051	peak_1828	3.69555	34.2952
Chr4	17235834	17236189	peak_1829	4.85154	30.4031			Chr3	22326041	22326412	peak_1829	5.18256	51.115
Chr4	17249297	17249896	peak_1830	5.55725	64.9699			Chr3	22327814	22328491	peak_1830	8.73637	147.124
Chr4	17304517	17304962	peak_1831	4.58322	42.8944			Chr3	22330638	22332502	peak_1831	5.31652	69.5448
Chr4	17305905	17307539	peak_1832	4.8569	68.7486			Chr3	22364698	22365355	peak_1832	8.03968	86.9116
Chr4	17312062	17312652	peak_1833	3.83027	50.0528			Chr3	22366435	22367798	peak_1833	10.2149	146.066
Chr4	17333755	17334621	peak_1834	4.6098	50.138			Chr3	22373274	22374328	peak_1834	4.38756	68.4899
Chr4	17363399	17363942	peak_1835	5.52669	47.4652			Chr3	22410570	22412535	peak_1835	4.05124	50.2176
Chr4	17395523	17395990	peak_1836	5.0364	42.9072			Chr3	22417131	22417694	peak_1836	5.84514	60.9641
Chr4	17398345	17399109	peak_1837	6.34764	69.6648			Chr3	22424626	22425468	peak_1837	8.47007	99.5573
Chr4	17440320	17441815	peak_1838	5.00035	89.7155			Chr3	22435128	22435802	peak_1838	4.84837	74.6846
Chr4	17468998	17469516	peak_1839	7.22972	64.3743			Chr3	22453943	22454758	peak_1839	3.55144	60.617
Chr4	17524271	17525425	peak_1840	4.68398	69.0354			Chr3	22455023	22456948	peak_1840	3.51584	61.6792
Chr4	17534849	17535584	peak_1841	12.4674	160.124			Chr3	22484396	22485669	peak_1841	4.57053	37.5653
Chr4	17537698	17538197	peak_1842	4.364	64.1899			Chr3	22499344	22500917	peak_1842	4.32288	42.1388
Chr4	17539649	17540161	peak_1843	4.53872	72.2983			Chr3	22513113	22515119	peak_1843	4.38462	39.5393
Chr4	17561188	17561806	peak_1844	3.31653	35.7127			Chr3	22577585	22578371	peak_1844	5.38474	38.396
Chr4	17564051	17564531	peak_1845	5.56318	56.6383			Chr3	22582185	22582768	peak_1845	4.98386	32.3785
Chr4	17579308	17579947	peak_1846	5.44152	48.4333			Chr3	22633462	22634956	peak_1846	6.07217	74.5443
Chr4	17593337	17594814	peak_1847	5.34405	60.9734			Chr3	22645513	22645987	peak_1847	4.17901	37.8877
Chr4	17615318	17615990	peak_1848	3.57563	30.8419			Chr3	22731775	22732830	peak_1848	6.42921	69.0528
Chr4	17616626	17617516	peak_1849	4.76644	47.7676			Chr3	22734234	22735111	peak_1849	4.07337	37.1168
Chr4	17618024	17619548	peak_1850	4.20704	31.248			Chr3	22735794	22736264	peak_1850	3.64295	32.6378
Chr4	17641678	17642266	peak_1851	6.61299	87.1841			Chr3	22741611	22742664	peak_1851	4.49439	90.2965
Chr4	17642481	17644068	peak_1852	6.05517	84.2127			Chr3	22758556	22759754	peak_1852	4.2448	30.0095
Chr4	17659526	17660537	peak_1853	4.25107	38.1524			Chr3	22772876	22773903	peak_1853	4.26583	34.8031
Chr4	17687360	17687893	peak_1854	3.80708	31.101			Chr3	22776101	22777119	peak_1854	5.08159	71.7834
Chr4	17708292	17709749	peak_1855	5.37368	58.7464			Chr3	22777489	22778330	peak_1855	5.83038	57.1333
Chr4	17743198	17744368	peak_1856	4.11231	57.3254			Chr3	22804501	22804916	peak_1856	5.42521	57.9487
Chr4	17761560	17762080	peak_1857	6.63518	55.0035			Chr3	22805256	22806308	peak_1857	5.08245	71.2296
Chr4	17774129	17775132	peak_1858	5.74994	55.4136			Chr3	22880006	22881492	peak_1858	3.58194	46.611
Chr4	17812802	17814879	peak_1859	6.49189	65.7932			Chr3	22886450	22887484	peak_1859	6.17293	58.9257
Chr4	17981862	17982284	peak_1860	3.90176	46.387			Chr3	22906108	22907911	peak_1860	9.85725	123.23
Chr4	17985946	17986933	peak_1861	5.67771	87.0755			Chr3	22910505	22911012	peak_1861	5.25411	55.0168
Chr4	18067026	18067963	peak_1862	4.58098	44.6262			Chr3	22929182	22929993	peak_1862	7.47378	72.6881
Chr4	18071974	18073324	peak_1863	4.8553	72.7212			Chr3	22956425	22957159	peak_1863	3.30723	31.5135
Chr4	18076590	18077154	peak_1864	5.72868	72.9759			Chr3	22960790	22961285	peak_1864	3.88904	30.2122
Chr4	18077472	18077850	peak_1865	3.18654	33.2725			Chr3	22964620	22964997	peak_1865	3.53815	33.6354
Chr4	18083620	18084689	peak_1866	3.54439	41.0464			Chr3	22983805	22984498	peak_1866	4.30003	31.5541
Chr4	18119661	18120102	peak_1867	3.79103	34.5381			Chr3	22991071	22991421	peak_1867	5.8894	46.7863
Chr4	18125199	18126335	peak_1868	4.58404	60.1168			Chr3	23014311	23015288	peak_1868	5.27644	59.2054
Chr4	18128164	18128850	peak_1869	5.76222	57.2651			Chr3	23039466	23041070	peak_1869	5.38368	69.7808
Chr4	18159598	18160975	peak_1870	4.89203	42.5367			Chr3	23090751	23091473	peak_1870	3.72172	71.1148
Chr4	18163544	18165907	peak_1871	3.50796	35.1128			Chr3	23092538	23093369	peak_1871	6.04259	88.8584
Chr4	18185662	18186350	peak_1872	4.08039	31.5476			Chr3	23108285	23110461	peak_1872	5.1806	36.9761
Chr4	18190174	18191507	peak_1873	5.58062	54.3905			Chr3	23164032	23165173	peak_1873	5.31362	56.8065
Chr4	18191586	18192050	peak_1874	5.40841	51.1973			Chr3	23167342	23168078	peak_1874	4.46789	31.7927
Chr4	18233007	18233733	peak_1875	6.72672	68.0695			Chr3	23168360	23169049	peak_1875	6.69511	113.241
Chr4	18289471	18290410	peak_1876	5.01689	44.0901			Chr3	23185545	23186583	peak_1876	3.21875	47.9497
Chr4	18296267	18297293	peak_1877	4.96017	57.0964			Chr3	23194359	23195686	peak_1877	3.86808	40.5303
Chr4	18302275	18303375	peak_1878	5.94186	54.8083			Chr3	23200822	23202735	peak_1878	2.95648	48.6952
Chr4	18318380	18318861	peak_1879	6.18607	61.5413			Chr3	23227543	23228187	peak_1879	5.51133	50.5614
Chr4	18322420	18322954	peak_1880	6.35975	94.3576			Chr3	23273489	23274296	peak_1880	4.48223	46.4562
Chr4	18324937	18326717	peak_1881	2.70664	33.771			Chr3	23275653	23276916	peak_1881	11.2653	224.855
Chr4	18329298	18330402	peak_1882	7.58801	148.553			Chr3	23285541	23286110	peak_1882	4.19188	45.6699
Chr4	18330574	18331125	peak_1883	4.49336	46.6462			Chr3	23288135	23288535	peak_1883	5.17257	58.2154
Chr4	18353855	18354928	peak_1884	5.79364	54.3136			Chr3	23294186	23295315	peak_1884	4.30332	39.9098
Chr4	18355231	18355735	peak_1885	5.15532	45.0427			Chr3	23300475	23302803	peak_1885	7.72651	106.563
Chr4	18400010	18401028	peak_1886	4.34467	35.9578			Chr3	23318231	23319480	peak_1886	5.51173	49.0375
Chr4	18409983	18410755	peak_1887	4.8253	52.5999			Chr3	23327098	23328758	peak_1887	4.31286	43.2224
Chr4	18471028	18472718	peak_1888	12.7491	223.099			Chr3	23332490	23332937	peak_1888	4.45656	33.7974
Chr4	18480284	18481178	peak_1889	4.93624	56.817			Chr3	23333709	23335134	peak_1889	5.38955	63.8646
Chr4	18542112	18542971	peak_1890	3.40667	30.3988			Chr3	23344857	23345410	peak_1890	4.93659	38.5174
Chr4	18558010	18559437	peak_1891	5.66785	74.2193			Chr3	23345869	23347498	peak_1891	8.14403	118.625
Chr4	18566502	18566966	peak_1892	5.24791	35.4054			Chr3	23354016	23354925	peak_1892	4.13485	41.6233
Chr4	18569408	18570004	peak_1893	6.27266	59.8871			Chr3	23388480	23389211	peak_1893	4.15736	31.5824
Chr4	18571542	18572518	peak_1894	4.54935	48.2707			Chr3	23401912	23402924	peak_1894	5.3586	50.1167
Chr4	18576474	18577559	peak_1895	5.29062	47.1429			Chr3	23411401	23411994	peak_1895	4.1495	31.866
Chr5	37409	37908	peak_1896	2.33888	31.4885			Chr3	23415897	23417497	peak_1896	4.72614	53.518
Chr5	40659	41315	peak_1897	7.06232	125.225			Chr3	23422548	23423245	peak_1897	4.60535	62.711
Chr5	96955	97522	peak_1898	5.2338	77.017			Chr3	23429820	23430652	peak_1898	3.95158	34.7166
Chr5	104946	105881	peak_1899	5.68974	42.8968			Chr3	23436882	23437366	peak_1899	4.55808	45.0539
Chr5	154638	155249	peak_1900	5.9402	78.9788			Chr3	23443721	23444966	peak_1900	4.52969	51.0443
Chr5	158705	159707	peak_1901	5.52631	50.792			Chr3	23449150	23450481	peak_1901	4.59263	59.5817
Chr5	198820	199558	peak_1902	4.79856	39.4192			Chr4	13191	14226	peak_1902	4.68619	32.972
Chr5	205962	206740	peak_1903	4.22804	51.9205			Chr4	17726	20645	peak_1903	11.6289	142.644
Chr5	208767	209736	peak_1904	3.0567	54.4781			Chr4	56016	57168	peak_1904	9.62554	143.115
Chr5	229260	231040	peak_1905	3.85556	58.7661			Chr4	57326	59434	peak_1905	4.67228	90.2053
Chr5	251242	252189	peak_1906	4.62017	36.0248			Chr4	69434	69827	peak_1906	4.50241	38.6942
Chr5	266427	267392	peak_1907	4.03528	61.7154			Chr4	128386	128998	peak_1907	2.95487	35.8103
Chr5	272035	272570	peak_1908	3.8699	34.9568			Chr4	132718	133309	peak_1908	4.25484	33.616
Chr5	277297	277867	peak_1909	4.40586	31.9629			Chr4	160920	162833	peak_1909	3.34157	70.6159
Chr5	303886	304519	peak_1910	3.83885	30.5986			Chr4	172272	173083	peak_1910	6.87615	59.022
Chr5	305007	305739	peak_1911	5.14348	48.3045			Chr4	173520	178682	peak_1911	10.756	179.471
Chr5	308464	309131	peak_1912	4.26966	46.7718			Chr4	180334	181302	peak_1912	4.98386	32.3785
Chr5	312126	312570	peak_1913	4.46754	50.1747			Chr4	185216	187714	peak_1913	12.6682	249.709
Chr5	313344	315486	peak_1914	4.59918	84.4921			Chr4	188132	189564	peak_1914	11.1846	142.158
Chr5	331724	332402	peak_1915	6.95461	98.4171			Chr4	192062	194533	peak_1915	6.97049	83.1599
Chr5	338558	339600	peak_1916	5.97642	82.2234			Chr4	197137	198345	peak_1916	5.72578	44.014
Chr5	388601	389264	peak_1917	6.20963	67.0325			Chr4	204120	210839	peak_1917	9.78059	108.33
Chr5	419019	419625	peak_1918	4.55369	32.5634			Chr4	220856	221291	peak_1918	4.23349	30.2784
Chr5	435458	437568	peak_1919	6.61205	103.077			Chr4	222032	223426	peak_1919	6.25154	60.081
Chr5	441835	443207	peak_1920	9.5219	133.538			Chr4	226357	228223	peak_1920	8.18411	127.184
Chr5	448605	450628	peak_1921	4.52734	62.4508			Chr4	233352	234129	peak_1921	5.99601	45.9021
Chr5	471439	471917	peak_1922	3.81765	31.3263			Chr4	234577	235052	peak_1922	5.15989	34.532
Chr5	534319	535454	peak_1923	4.0961	43.0408			Chr4	267505	268535	peak_1923	6.28783	60.888
Chr5	536965	537353	peak_1924	6.67154	61.7007			Chr4	297018	297608	peak_1924	5.55333	84.3221
Chr5	615519	616161	peak_1925	4.85012	42.1616			Chr4	298652	301327	peak_1925	7.3563	123.774
Chr5	651992	653258	peak_1926	4.24664	41.806			Chr4	302319	303244	peak_1926	4.38412	36.7326
Chr5	694525	695761	peak_1927	6.94838	95.1445			Chr4	314370	315111	peak_1927	7.19475	80.9095
Chr5	730180	731232	peak_1928	4.65971	70.0999			Chr4	387576	388008	peak_1928	5.52844	50.0905
Chr5	737700	740272	peak_1929	5.82163	80.055			Chr4	461900	463440	peak_1929	7.70856	134.331
Chr5	757643	760294	peak_1930	4.52594	36.6296			Chr4	480230	481014	peak_1930	4.13201	35.553
Chr5	762999	763878	peak_1931	3.68746	51.422			Chr4	484378	485423	peak_1931	5.95848	50.3735
Chr5	792339	794398	peak_1932	4.00638	40.9281			Chr4	525115	525604	peak_1932	4.94836	94.1737
Chr5	817438	818565	peak_1933	3.9132	39.9074			Chr4	526206	527162	peak_1933	5.74088	125.485
Chr5	828561	829219	peak_1934	4.9145	54.6692			Chr4	537300	537923	peak_1934	4.27395	48.3264
Chr5	871527	872975	peak_1935	3.55877	40.5135			Chr4	550182	551198	peak_1935	4.0975	64.0653
Chr5	965743	967453	peak_1936	3.61454	58.8707			Chr4	578337	578909	peak_1936	3.52291	30.9345
Chr5	973437	974450	peak_1937	4.65226	68.3675			Chr4	711820	712434	peak_1937	4.16697	30.1659
Chr5	1151167	1152924	peak_1938	4.37828	33.8036			Chr4	743883	744410	peak_1938	8.23918	128.103
Chr5	1159284	1160007	peak_1939	6.13976	59.0447			Chr4	775670	776339	peak_1939	6.07806	59.3032
Chr5	1205175	1206878	peak_1940	8.27233	113.428			Chr4	809437	810605	peak_1940	2.56617	38.0362
Chr5	1212672	1213357	peak_1941	4.80556	58.1773			Chr4	930475	932090	peak_1941	4.63769	45.8958
Chr5	1243548	1244569	peak_1942	4.34269	30.3524			Chr4	945753	946975	peak_1942	4.68882	54.379
Chr5	1279607	1280256	peak_1943	3.76137	40.1811			Chr4	972029	972830	peak_1943	5.29473	63.9739
Chr5	1305157	1306276	peak_1944	4.18103	56.9997			Chr4	1037830	1038553	peak_1944	3.71363	41.8287
Chr5	1308251	1308659	peak_1945	4.0382	30.6591			Chr4	1060928	1062126	peak_1945	3.27178	44.5594
Chr5	1318813	1319652	peak_1946	5.43485	69.2634			Chr4	1064573	1066298	peak_1946	3.86586	30.7121
Chr5	1336255	1337537	peak_1947	3.78574	37.0286			Chr4	1068105	1068814	peak_1947	3.83898	31.489
Chr5	1360132	1362349	peak_1948	6.00727	90.0667			Chr4	1072282	1073425	peak_1948	3.33868	45.0173
Chr5	1363868	1364455	peak_1949	5.00619	44.6388			Chr4	1176147	1176757	peak_1949	5.00513	48.2632
Chr5	1373747	1375428	peak_1950	3.83983	43.5906			Chr4	1278731	1280282	peak_1950	3.24492	56.0086
Chr5	1377364	1378230	peak_1951	5.4718	59.7676			Chr4	1306356	1307166	peak_1951	6.11955	91.3306
Chr5	1379011	1381345	peak_1952	5.3496	74.0048			Chr4	1308485	1308826	peak_1952	4.4339	34.3599
Chr5	1381618	1382293	peak_1953	3.85563	32.543			Chr4	1329877	1331186	peak_1953	4.14199	33.3735
Chr5	1517963	1518371	peak_1954	5.33327	85.8207			Chr4	1337668	1338249	peak_1954	4.17353	31.6424
Chr5	1535853	1536289	peak_1955	3.84963	31.1789			Chr4	1382444	1382823	peak_1955	6.42458	77.2324
Chr5	1557131	1558015	peak_1956	3.38788	37.8105			Chr4	1440139	1440576	peak_1956	3.8784	36.0447
Chr5	1578448	1579676	peak_1957	5.42818	56.0408			Chr4	1499794	1500710	peak_1957	3.87133	34.911
Chr5	1591665	1592760	peak_1958	5.23749	63.8935			Chr4	1514769	1515532	peak_1958	6.93095	96.3295
Chr5	1601190	1602119	peak_1959	4.6778	50.0763			Chr4	1573335	1574945	peak_1959	3.8611	36.1749
Chr5	1608246	1608720	peak_1960	4.18831	64.8376			Chr4	2119043	2119594	peak_1960	4.87717	39.3997
Chr5	1623417	1625226	peak_1961	6.03123	65.6036			Chr4	2287938	2289241	peak_1961	9.07648	95.5078
Chr5	1705555	1706780	peak_1962	3.57449	36.2292			Chr4	2290068	2290884	peak_1962	5.05115	63.899
Chr5	1746829	1748140	peak_1963	5.33625	56.2931			Chr4	2349265	2350340	peak_1963	3.42813	53.5861
Chr5	1765356	1765920	peak_1964	4.04503	33.1095			Chr4	2447308	2448441	peak_1964	6.52283	91.1313
Chr5	1921804	1922711	peak_1965	3.88361	35.1097			Chr4	2497598	2498092	peak_1965	5.29191	36.7277
Chr5	1952081	1954141	peak_1966	6.80179	110.371			Chr4	2505980	2506847	peak_1966	6.49365	92.769
Chr5	1993831	1994658	peak_1967	5.71815	66.2084			Chr4	2536578	2537722	peak_1967	5.00513	48.2632
Chr5	2074141	2074675	peak_1968	4.795	32.4871			Chr4	2571529	2572168	peak_1968	6.98439	67.8019
Chr5	2166815	2168330	peak_1969	9.54439	167.607			Chr4	2572350	2572917	peak_1969	4.48542	32.2105
Chr5	2169557	2170421	peak_1970	4.32775	44.9026			Chr4	2593734	2594295	peak_1970	2.96874	55.3731
Chr5	2183510	2184016	peak_1971	5.00667	42.9072			Chr4	2620276	2620752	peak_1971	8.83551	95.3041
Chr5	2184171	2184875	peak_1972	5.62765	51.4342			Chr4	2660258	2660932	peak_1972	7.57789	103.582
Chr5	2233349	2234073	peak_1973	5.04813	39.1162			Chr4	2661418	2662591	peak_1973	3.92848	76.0282
Chr5	2271599	2272703	peak_1974	6.76214	81.1349			Chr4	2672810	2673351	peak_1974	4.26775	48.6101
Chr5	2292189	2293622	peak_1975	6.6985	72.3388			Chr4	2717739	2718149	peak_1975	3.25912	52.7544
Chr5	2326346	2326868	peak_1976	3.93398	32.3825			Chr4	5252016	5252692	peak_1976	4.22514	52.3659
Chr5	2354629	2355007	peak_1977	5.41232	61.2799			Chr4	5649957	5650807	peak_1977	8.37506	105.168
Chr5	2372643	2373423	peak_1978	6.88992	81.2216			Chr4	5727257	5727882	peak_1978	5.47336	63.8985
Chr5	2399245	2400244	peak_1979	6.25317	69.5696			Chr4	5729200	5729676	peak_1979	3.7989	31.7221
Chr5	2587749	2588480	peak_1980	4.75079	49.5017			Chr4	5738693	5739168	peak_1980	5.47878	121.898
Chr5	2612799	2613158	peak_1981	4.31454	39.1954			Chr4	5775035	5775894	peak_1981	3.20711	49.6068
Chr5	2614481	2615135	peak_1982	7.8573	138.475			Chr4	5792256	5792603	peak_1982	2.48428	33.6184
Chr5	2615415	2615890	peak_1983	4.50323	38.5586			Chr4	5839754	5840393	peak_1983	4.50716	36.2366
Chr5	2651277	2652428	peak_1984	4.45321	54.0482			Chr4	5931852	5932202	peak_1984	4.69925	37.5023
Chr5	2678738	2680061	peak_1985	3.90833	33.5744			Chr4	5993672	5994088	peak_1985	3.93597	41.7352
Chr5	2680396	2681697	peak_1986	3.39053	65.2928			Chr4	6054087	6054801	peak_1986	4.31966	32.6363
Chr5	2748092	2748788	peak_1987	3.99198	42.6101			Chr4	6100727	6101416	peak_1987	2.24564	32.4345
Chr5	2803750	2804958	peak_1988	4.52061	44.8126			Chr4	6276888	6277388	peak_1988	5.67474	48.1871
Chr5	2860089	2861075	peak_1989	2.67138	43.2225			Chr4	6407781	6408696	peak_1989	3.7845	47.9624
Chr5	2876280	2876975	peak_1990	4.19306	39.236			Chr4	6408799	6409561	peak_1990	3.42921	48.4819
Chr5	2935632	2936030	peak_1991	6.64551	94.2675			Chr4	6794563	6795658	peak_1991	6.14521	110.186
Chr5	2943977	2945506	peak_1992	4.43582	65.6777			Chr4	6839240	6840373	peak_1992	6.54885	77.2335
Chr5	2949141	2950452	peak_1993	4.8761	33.9425			Chr4	6864021	6864458	peak_1993	2.53082	39.4852
Chr5	2984604	2985725	peak_1994	4.19066	63.0559			Chr4	6872498	6873555	peak_1994	3.74988	40.3205
Chr5	3032032	3033355	peak_1995	3.45883	36.3107			Chr4	6903045	6903914	peak_1995	5.11153	52.1319
Chr5	3051637	3052519	peak_1996	8.63632	145.949			Chr4	6906092	6906504	peak_1996	3.61572	39.0902
Chr5	3112317	3113017	peak_1997	6.72765	74.2838			Chr4	7140219	7140928	peak_1997	8.56435	99.7303
[truncated: 1,130 more rows]

## Sheet: Sheet2
all MED12 ChIPseq peaks annotated by MACS2
Biological replicate 1							Biological replicate 2
chromosome	start	stop	enrichments	-log10(q-value)			chromosome	start	stop	enrichments	-log10(q-value)
Chr1	12602	12942	2.06345	5.34244			Chr1	3755	4009	2.62127	8.1255
Chr1	20392	21560	7.81085	121.063			Chr1	12047	12934	2.78774	13.4235
Chr1	34685	35199	2.63191	7.2865			Chr1	20539	21531	8.4436	138.699
Chr1	37723	38299	6.01431	55.1532			Chr1	29359	29603	2.51949	6.42301
Chr1	48282	48681	2.28884	6.824			Chr1	30559	30963	2.04156	3.87855
Chr1	48930	49275	2.58405	10.6278			Chr1	34092	35411	3.39962	14.0744
Chr1	50383	50625	2.40937	10.3352			Chr1	37631	38241	6.04918	55.734
Chr1	51157	51624	3.27903	18.2526			Chr1	47992	49280	3.58567	23.4184
Chr1	55337	56794	6.19557	106.812			Chr1	50288	50608	2.51289	12.0494
Chr1	58213	58949	1.75649	11.8127			Chr1	51130	51471	2.21461	6.31614
Chr1	63457	64115	2.57141	30.5479			Chr1	52440	52710	2.45803	9.29179
Chr1	67219	67848	4.53154	87.4666			Chr1	55345	56752	5.95089	100.58
Chr1	73411	73850	2.21472	12.3069			Chr1	58143	58882	1.82106	14.2229
Chr1	74035	74402	2.2412	7.95482			Chr1	63541	63843	1.66092	6.45212
Chr1	75504	76583	5.53967	67.8913			Chr1	67232	67831	4.95104	105.264
Chr1	76831	77489	2.81476	11.7841			Chr1	73325	73755	3.03504	25.4866
Chr1	83089	83648	6.39736	51.7037			Chr1	75573	76571	6.81618	107.572
Chr1	84028	84713	3.22646	12.5424			Chr1	76863	77479	3.63311	21.886
Chr1	86786	87160	3.43868	14.5381			Chr1	83047	83673	7.18419	64.1804
Chr1	95626	95974	2.83771	12.5812			Chr1	84030	84696	3.78768	17.9845
Chr1	99350	99958	2.26104	8.10958			Chr1	86705	87168	5.25976	36.51
Chr1	104674	105284	4.61024	33.7566			Chr1	95661	95973	3.00066	15.1396
Chr1	107636	108509	4.24047	35.1275			Chr1	96772	97014	2.10725	4.9603
Chr1	108851	109297	4.64327	39.4352			Chr1	99364	99632	2.46413	8.78294
Chr1	112437	112799	2.56072	12.1058			Chr1	104678	105330	6.21934	61.5127
Chr1	117161	118658	2.0001	21.6016			Chr1	107671	108338	3.94054	29.2238
Chr1	120233	121026	2.49682	43.7641			Chr1	108906	109295	3.96695	28.4483
Chr1	121646	123341	2.30615	19.8044			Chr1	112422	113140	3.17361	21.8716
Chr1	125947	126435	2.61423	11.8764			Chr1	117176	118623	1.76882	17.8898
Chr1	126841	127439	3.07528	17.5408			Chr1	120258	121034	2.88346	64.7411
Chr1	127917	128585	3.4597	29.729			Chr1	121629	122478	2.76643	35.1918
Chr1	130619	131404	3.95061	24.4911			Chr1	122635	123311	2.40545	15.4151
Chr1	138343	138595	1.94827	4.32086			Chr1	126072	126438	2.80394	15.115
Chr1	140210	140592	3.32485	16.3134			Chr1	126897	127482	4.54177	44.1103
Chr1	146131	146433	3.26997	15.2555			Chr1	127862	128575	4.88497	60.4147
Chr1	148480	149701	3.34703	19.8839			Chr1	131096	131396	3.0202	13.2969
Chr1	154973	156116	5.29214	68.6767			Chr1	139051	139404	2.32216	6.20532
Chr1	156338	157586	3.75202	46.1379			Chr1	146140	146430	3.09406	13.7991
Chr1	157924	158655	2.40274	11.3132			Chr1	148331	149818	5.71969	59.7712
Chr1	167125	167688	1.969	7.89861			Chr1	153632	153995	2.37616	8.19242
Chr1	173187	173730	3.17075	38.7813			Chr1	154732	156247	7.72056	134.762
Chr1	176935	177996	2.76303	21.4061			Chr1	156541	157646	3.92904	63.503
Chr1	180455	181023	2.36828	12.1985			Chr1	157868	158659	3.41838	30.9194
Chr1	181086	181633	2.90041	13.9224			Chr1	161031	161728	2.26622	8.55029
Chr1	182348	182631	2.95818	14.9057			Chr1	167103	167805	2.29837	14.3523
Chr1	183174	183698	8.37825	122.135			Chr1	173326	173664	2.24454	14.9082
Chr1	184803	185847	3.18972	24.4776			Chr1	176990	177918	2.47205	15.7403
Chr1	187049	187972	2.84157	16.5463			Chr1	180408	180815	3.11705	24.1818
Chr1	190040	190805	3.45353	27.5748			Chr1	181135	181537	2.47164	9.0213
Chr1	194866	195113	2.23874	7.75453			Chr1	183197	183680	7.40963	99.2832
Chr1	195549	196476	4.02719	48.9287			Chr1	184856	185957	3.70083	35.3541
Chr1	198152	198906	3.24479	36.6933			Chr1	187027	187830	4.49985	49.9173
Chr1	199366	200004	3.99229	60.6699			Chr1	190046	190760	3.75772	38.7149
Chr1	205259	205827	2.40836	13.6666			Chr1	192620	192864	2.35712	7.85401
Chr1	206579	208099	12.5683	238.119			Chr1	195570	196501	4.15273	60.9285
Chr1	210386	211308	2.98261	16.6627			Chr1	198177	198897	2.67846	22.7919
Chr1	219213	220970	11.34	183.187			Chr1	199421	199804	3.28096	39.0686
Chr1	223539	224356	2.99702	17.3864			Chr1	205180	205782	2.51228	15.8795
Chr1	225464	227191	3.93066	48.6302			Chr1	206644	208057	13.6268	272.397
Chr1	227557	229525	4.18253	37.9723			Chr1	210390	210837	2.42866	9.37759
Chr1	237453	238088	3.32362	25.3652			Chr1	210894	211413	2.73591	9.38926
Chr1	238315	240226	5.29018	51.0139			Chr1	216408	216883	2.42522	6.79732
Chr1	262867	263141	2.50632	11.1534			Chr1	219243	220975	11.6741	193.344
Chr1	267914	268353	2.36749	32.6907			Chr1	221987	222274	2.49477	12.048
Chr1	270409	271215	2.34902	20.5784			Chr1	222692	222962	1.88346	8.16305
Chr1	285178	285520	2.25618	5.33191			Chr1	223597	224302	3.20532	21.928
Chr1	290956	291612	2.35558	6.46397			Chr1	225487	227221	5.29195	88.8038
Chr1	291976	292538	2.63802	8.83635			Chr1	228186	228535	3.54939	27.172
Chr1	295192	295549	2.00744	5.1202			Chr1	228773	229522	3.5643	28.5721
Chr1	298740	299585	3.23472	18.4826			Chr1	237696	238101	2.44992	11.6532
Chr1	299638	300176	2.43598	7.34072			Chr1	238284	240236	5.17202	49.4294
Chr1	302420	302994	3.369	16.6192			Chr1	257113	257499	3.35561	13.5365
Chr1	305877	306300	2.49494	9.94273			Chr1	262853	263153	2.69481	12.6549
Chr1	308558	309489	3.97469	29.7162			Chr1	267929	268301	2.33639	31.1786
Chr1	309561	309828	2.09498	4.93677			Chr1	270412	271259	2.84596	35.9894
Chr1	311573	312879	3.02331	15.4849			Chr1	278081	278397	2.39226	6.96116
Chr1	315634	315948	2.68608	10.3684			Chr1	278822	279077	2.04793	5.01474
Chr1	322455	322771	2.38875	6.25172			Chr1	283836	284095	2.75471	11.2163
Chr1	324710	326096	8.15016	97.7478			Chr1	290742	291138	2.57962	8.24259
Chr1	329528	329956	2.17385	6.23832			Chr1	291964	292523	3.33585	16.5762
Chr1	330035	330296	1.86914	5.19838			Chr1	294651	294901	1.81231	4.25373
Chr1	341237	341823	2.1441	5.3918			Chr1	295046	295614	2.42866	9.37759
Chr1	343748	344143	2.06279	6.23846			Chr1	298682	300363	3.77129	27.3566
Chr1	346142	346571	2.41713	9.97015			Chr1	302441	302800	3.25991	15.4725
Chr1	346928	347196	2.09836	5.26168			Chr1	303679	304021	2.46367	12.4684
Chr1	352812	353259	3.11426	13.2811			Chr1	305942	306584	2.701	12.0936
Chr1	353945	354840	1.58078	2.27082			Chr1	308781	309489	4.02925	30.4356
Chr1	358244	358973	2.64377	8.38369			Chr1	309544	309843	2.70314	10.2268
Chr1	362070	363144	3.37149	17.8987			Chr1	310482	310878	2.47708	7.46381
Chr1	364065	364906	6.4468	113.778			Chr1	311385	312917	3.12925	21.4179
Chr1	365766	366434	3.49636	21.1301			Chr1	315687	316430	2.77611	11.3758
Chr1	367555	368489	2.88271	17.5568			Chr1	320774	321188	2.00386	4.53512
Chr1	373463	373787	2.2735	7.2865			Chr1	324704	326036	8.67032	113.773
Chr1	389727	390006	2.38453	7.86409			Chr1	336555	337890	2.48021	13.5385
Chr1	392538	393779	2.90807	23.099			Chr1	340422	341900	3.255	17.1336
Chr1	394054	394399	1.9269	3.6784			Chr1	343618	344202	2.84252	15.2326
Chr1	394702	395987	4.16015	39.9257			Chr1	345969	347222	3.1997	22.4235
Chr1	404255	404704	2.0429	4.47954			Chr1	352881	353821	3.26884	16.375
Chr1	408681	409869	2.56479	13.3142			Chr1	353913	354973	2.12024	7.61632
Chr1	411801	412234	2.54231	19.3801			Chr1	355688	356061	2.29561	5.9266
Chr1	413865	414224	1.51972	2.71532			Chr1	358194	359051	3.41649	20.1465
Chr1	414428	415041	3.27564	29.8162			Chr1	359182	360099	3.35855	15.3
Chr1	415108	415422	1.8621	4.03619			Chr1	362050	363144	4.30644	28.4944
Chr1	418184	418877	2.17906	5.76587			Chr1	364090	364860	6.39246	115.706
Chr1	418968	419371	2.26327	5.55528			Chr1	365650	366471	4.07654	32.3273
Chr1	426320	426843	5.81379	54.4854			Chr1	367922	368537	3.052	22.1584
Chr1	430083	432087	7.26936	64.3743			Chr1	373440	373957	2.70615	12.3472
Chr1	434203	434655	4.07095	22.236			Chr1	381067	381502	1.95626	3.76769
Chr1	436524	437272	4.41655	30.6817			Chr1	389361	389610	1.98879	4.39621
Chr1	458751	459085	2.17632	6.08498			Chr1	392475	395983	5.37745	67.3192
Chr1	460318	460604	2.75127	10.0495			Chr1	404259	404739	2.25462	6.415
Chr1	464121	464510	3.17864	14.0574			Chr1	408660	410217	3.67397	33.727
Chr1	468669	469642	5.61515	61.7244			Chr1	411727	412267	3.05946	30.8976
Chr1	471429	472526	2.77601	19.1702			Chr1	413810	414228	1.71669	4.9963
Chr1	472709	472984	2.8511	13.7847			Chr1	414405	415598	3.55977	35.804
Chr1	474522	474834	2.71639	12.4542			Chr1	418168	419210	2.28451	7.05613
Chr1	480635	481557	4.50836	32.7843			Chr1	426344	426804	5.32015	46.373
Chr1	482296	483161	3.35861	31.8994			Chr1	430054	430727	3.86658	20.5526
Chr1	505073	505369	2.15627	3.80578			Chr1	430795	432069	8.72443	89.7375
Chr1	512737	513252	2.03789	4.29904			Chr1	434246	434520	2.44796	6.25195
Chr1	515435	515679	2.12535	5.7512			Chr1	436332	437163	4.98521	40.8426
Chr1	518024	518282	1.96498	3.78062			Chr1	450121	450387	2.23851	9.38053
Chr1	519439	519836	1.80016	4.20112			Chr1	458745	459055	2.3455	7.94258
Chr1	521182	521445	2.11895	4.60255			Chr1	460316	460608	3.03583	13.9164
Chr1	521874	522153	2.58738	8.7441			Chr1	464058	464538	4.10042	28.395
Chr1	537611	538313	4.77695	60.9491			Chr1	468699	469563	4.83692	46.3307
Chr1	555630	555981	2.7902	13.3355			Chr1	472011	472462	3.51465	23.3927
Chr1	556602	556842	2.0423	5.35503			Chr1	472755	473051	2.98046	16.204
Chr1	556897	557248	2.33731	8.51218			Chr1	474476	474820	3.70396	25.6877
Chr1	557807	558757	1.84299	4.21908			Chr1	480647	481460	3.35481	22.8501
Chr1	564256	564791	4.30977	45.2381			Chr1	482296	483117	3.03134	24.9317
Chr1	565278	567530	4.21691	57.5608			Chr1	512722	513266	2.01836	4.70075
Chr1	568887	569791	2.67577	28.759			Chr1	519096	520029	3.06237	24.3071
Chr1	571171	571564	2.18362	16.3465			Chr1	521142	521495	2.41795	7.11408
Chr1	573975	576589	2.87506	57.8795			Chr1	528419	528696	2.65808	7.91553
Chr1	581784	582075	2.44984	7.66275			Chr1	536658	537103	2.40308	8.02734
Chr1	588290	588567	2.2151	5.28942			Chr1	537618	538311	5.1198	68.4672
Chr1	588732	589012	2.71201	8.47425			Chr1	557732	558755	2.30857	9.10134
Chr1	592363	592830	2.00278	5.34404			Chr1	564273	564769	5.10188	62.5462
Chr1	598135	598395	2.60162	7.88376			Chr1	565286	567539	4.58355	77.8068
Chr1	618439	619253	2.31188	9.2927			Chr1	568900	569841	2.72285	30.6449
Chr1	619882	620315	2.42436	6.86579			Chr1	574275	575887	2.98542	62.997
Chr1	620796	621212	2.8399	14.7918			Chr1	576034	576560	1.98618	10.8888
Chr1	621277	622118	4.41862	44.27			Chr1	581780	582034	2.83811	11.1292
Chr1	623934	624445	4.42083	31.6794			Chr1	582451	582729	2.26897	7.87954
Chr1	644278	644810	2.03661	10.4999			Chr1	584274	584603	2.34722	8.46711
Chr1	651207	651781	1.93979	4.02468			Chr1	588255	589093	3.04039	11.9315
Chr1	653405	653691	2.58018	9.41444			Chr1	592042	592788	2.97308	16.1401
Chr1	654030	654297	2.72793	11.2419			Chr1	597955	598403	2.5289	7.60267
Chr1	657851	658148	2.32226	8.98909			Chr1	604297	604626	2.19617	5.47867
Chr1	701219	701698	4.67184	34.6657			Chr1	618390	619312	4.53198	39.3552
Chr1	706233	706538	2.68984	13.7814			Chr1	619714	620220	2.90343	11.5523
Chr1	727137	727555	2.75946	10.3459			Chr1	620815	621227	3.09403	18.2155
Chr1	739517	740028	3.01217	22.1787			Chr1	621302	622105	3.28809	25.5751
Chr1	769925	770185	2.15206	5.26738			Chr1	623950	624463	5.84253	62.0743
Chr1	798029	798414	2.60162	7.88376			Chr1	625380	625701	2.42242	7.82849
Chr1	798981	799426	3.14958	13.5111			Chr1	628230	628485	2.4888	7.90865
Chr1	811940	812353	1.98435	3.33424			Chr1	638251	638536	2.40308	8.02734
Chr1	812573	813496	3.84923	28.5715			Chr1	644348	644869	1.88449	7.94638
Chr1	830434	831259	3.29814	25.4694			Chr1	651209	651835	2.8428	14.3291
Chr1	841240	841930	1.74544	3.83656			Chr1	654034	654293	2.78723	12.7672
Chr1	843544	844373	3.84349	28.1642			Chr1	657849	658136	2.37668	9.668
Chr1	845930	846443	2.45459	11.1746			Chr1	673309	673617	2.48097	7.32746
Chr1	846875	848168	3.88838	40.7936			Chr1	701268	701616	3.87663	23.3821
Chr1	851636	851942	2.7516	14.544			Chr1	706255	706535	2.88722	16.7945
Chr1	852482	854007	4.21284	59.3303			Chr1	713176	713735	2.40409	7.20933
Chr1	859353	859942	3.36296	17.3597			Chr1	721279	721571	2.27771	5.21435
Chr1	863564	864511	5.60736	46.6746			Chr1	727248	727540	2.33243	6.43318
Chr1	865121	865491	3.46496	20.0503			Chr1	739524	740092	3.6993	37.2708
Chr1	870701	871005	2.02647	5.94101			Chr1	752237	752543	1.98122	13.8542
Chr1	876478	876819	1.93609	4.51773			Chr1	753870	754127	1.35663	6.71238
Chr1	877143	878189	2.482	16.9662			Chr1	761439	761790	1.93075	8.34153
Chr1	883780	884612	2.19253	7.56571			Chr1	769944	770404	2.35263	7.37524
Chr1	892207	892902	4.09475	28.6372			Chr1	790245	791226	2.03691	16.4955
Chr1	898303	899470	2.43501	39.9721			Chr1	798000	798564	3.15889	14.2506
Chr1	899863	900169	1.96796	12.6229			Chr1	799036	799472	4.0357	26.0744
Chr1	900554	901023	2.00827	7.75983			Chr1	807165	807429	2.29559	7.87954
Chr1	902359	902769	1.44492	3.41946			Chr1	811957	813569	3.31085	21.2364
Chr1	907464	907808	1.96622	4.32183			Chr1	823864	824242	1.97294	6.73636
Chr1	907983	908462	2.73308	14.6532			Chr1	830607	831142	3.22502	21.835
Chr1	909454	909894	2.46382	11.0331			Chr1	838557	838899	2.25098	6.83011
Chr1	910836	911309	3.33194	16.8281			Chr1	841200	841932	2.27766	9.99293
Chr1	923380	923677	2.36065	6.89276			Chr1	843644	844239	4.79248	45.7665
Chr1	931099	931782	2.0346	18.3793			Chr1	845931	846414	3.13109	21.9706
Chr1	955206	955706	2.7425	10.4765			Chr1	846879	848080	4.52512	55.6342
Chr1	956993	958117	3.02363	25.8466			Chr1	852523	853961	5.33043	87.6542
Chr1	962254	962496	1.78102	2.59607			Chr1	859307	859951	3.56812	20.7235
Chr1	967803	968087	2.35955	8.08008			Chr1	861663	861913	2.00619	3.54944
Chr1	970701	970953	3.26609	12.5424			Chr1	863729	864411	2.59503	8.15458
Chr1	978575	979128	4.42857	41.3207			Chr1	876504	876830	2.01549	5.35933
Chr1	981574	981923	2.07781	5.59555			Chr1	877163	878299	2.90591	27.0887
Chr1	982648	983421	2.14341	21.3772			Chr1	881078	881333	2.05964	4.81858
Chr1	984112	984479	2.88273	13.4783			Chr1	883185	883435	2.2075	5.58597
Chr1	993200	993874	2.64011	12.8073			Chr1	883804	884641	3.18312	17.3911
Chr1	1004901	1005347	3.04445	14.3164			Chr1	892170	892654	3.99438	27.8636
Chr1	1007554	1007853	2.25789	4.97601			Chr1	893621	893892	2.16874	6.6764
Chr1	1018133	1018510	2.97702	23.069			Chr1	898411	899469	2.81484	60.6664
Chr1	1024406	1024690	2.40754	8.2086			Chr1	899886	900145	1.52411	4.25841
Chr1	1026839	1027440	2.18649	5.64382			Chr1	907444	908521	4.31042	38.4255
Chr1	1028196	1029047	6.26391	145.679			Chr1	908694	909037	2.28451	7.05613
Chr1	1035796	1036583	3.65435	25.5261			Chr1	909430	909905	3.22826	19.677
Chr1	1040306	1040671	2.949	10.0302			Chr1	910821	911217	3.26871	16.9419
Chr1	1050886	1051269	2.23045	6.79982			Chr1	923415	923828	3.15889	14.2506
Chr1	1058995	1059342	2.18518	5.46563			Chr1	931111	931727	2.38217	31.2812
Chr1	1059587	1059921	2.32331	7.04185			Chr1	954960	955799	3.20254	15.3617
Chr1	1070859	1071143	2.57526	8.20119			Chr1	956988	958121	3.76236	43.5413
Chr1	1072414	1073714	3.75038	23.9826			Chr1	961900	962458	2.59472	10.0929
Chr1	1081349	1081734	2.4833	7.62747			Chr1	962592	962912	2.254	5.41387
Chr1	1083699	1084252	1.90443	4.06514			Chr1	967752	968432	2.71243	11.1296
Chr1	1084373	1084981	6.43203	80.2597			Chr1	970704	970957	3.35561	13.5365
Chr1	1085173	1085573	2.15306	4.94643			Chr1	978606	979115	3.43208	24.4516
Chr1	1104800	1105261	1.99265	4.32183			Chr1	982706	983414	2.13359	22.1316
Chr1	1105520	1105971	2.98089	11.8139			Chr1	989235	989536	2.91022	10.1889
Chr1	1114487	1114861	2.32049	11.6985			Chr1	991222	991505	3.58891	17.3702
Chr1	1120016	1120359	1.62766	2.59946			Chr1	993226	993952	2.92561	16.9209
Chr1	1129404	1129820	3.28228	34.1319			Chr1	998899	999179	2.03579	4.592
Chr1	1130004	1130455	4.19837	38.3792			Chr1	1004954	1005326	3.018	14.7759
Chr1	1131477	1131956	2.26907	7.79986			Chr1	1007513	1007974	2.98518	12.3261
Chr1	1133719	1135048	5.21224	40.5817			Chr1	1010055	1010529	2.69083	10.7765
Chr1	1136349	1136632	2.81742	9.09535			Chr1	1010746	1011135	2.18991	7.80272
Chr1	1140835	1141316	1.95907	6.46529			Chr1	1014162	1014406	1.78178	2.98963
Chr1	1143461	1144120	2.84227	17.6529			Chr1	1018161	1018643	2.67143	19.4098
Chr1	1144172	1144489	1.92776	4.58274			Chr1	1026096	1027504	3.0448	14.7296
Chr1	1147989	1148293	1.95951	3.85927			Chr1	1028201	1029067	6.97456	181.626
Chr1	1148866	1149423	2.25172	8.39847			Chr1	1035694	1036494	4.43607	32.6728
Chr1	1156567	1157062	2.70198	8.92513			Chr1	1050857	1051231	2.85956	14.4693
Chr1	1161619	1161915	3.14718	11.5144			Chr1	1058753	1059298	2.76232	11.2787
Chr1	1165278	1165564	2.65796	9.71362			Chr1	1063069	1063419	2.48769	6.26648
Chr1	1165876	1166193	2.15086	4.93993			Chr1	1072758	1073818	3.30316	18.3285
Chr1	1167929	1168218	2.08079	5.913			Chr1	1079528	1079831	2.54546	8.79195
Chr1	1172740	1172986	2.43373	5.639			Chr1	1081141	1082032	3.37084	17.3888
Chr1	1197640	1198452	2.80066	14.161			Chr1	1083470	1084257	2.77159	12.2142
Chr1	1215644	1216420	3.16114	19.9362			Chr1	1084479	1084934	6.42755	71.5076
Chr1	1232187	1233018	2.79276	10.8903			Chr1	1100240	1100496	2.12696	5.99072
Chr1	1235573	1236685	7.27563	81.2485			Chr1	1104802	1105246	3.23204	15.5505
Chr1	1238358	1238996	2.89806	11.8012			Chr1	1105501	1106009	3.43505	19.0722
Chr1	1261774	1262019	2.15307	4.45506			Chr1	1109582	1109864	2.36578	7.77309
Chr1	1279914	1280182	2.17864	5.42775			Chr1	1114517	1115167	2.45431	14.1297
Chr1	1291391	1291683	1.97119	3.79907			Chr1	1120186	1120542	2.08885	5.50059
Chr1	1299079	1299585	3.472	15.4606			Chr1	1129469	1129807	2.28538	12.6229
Chr1	1304894	1305414	2.12992	6.74783			Chr1	1131570	1131888	2.56111	8.69866
Chr1	1312930	1313213	2.64943	9.16625			Chr1	1133748	1135000	5.03154	36.3378
Chr1	1313630	1313962	2.65979	10.1872			Chr1	1140757	1141320	2.70746	17.7785
Chr1	1333287	1333796	2.25001	6.7524			Chr1	1143635	1144056	2.9554	19.6119
Chr1	1336657	1336902	1.63912	2.51473			Chr1	1144279	1144530	1.97358	4.87145
Chr1	1337516	1338086	1.73748	3.753			Chr1	1148876	1150345	2.97374	21.2756
Chr1	1342500	1342934	2.2215	7.09024			Chr1	1155621	1157067	3.86146	20.4577
Chr1	1343076	1343576	2.74199	10.2314			Chr1	1157588	1157855	2.76609	8.93381
Chr1	1348703	1349197	2.53796	18.1642			Chr1	1161650	1161903	3.09157	11.4607
Chr1	1355594	1355878	2.67852	16.2106			Chr1	1165117	1165577	2.5368	8.54217
Chr1	1358568	1358829	2.26697	6.49882			Chr1	1165917	1166232	2.05694	4.36162
Chr1	1364426	1365007	2.86515	13.0415			Chr1	1166853	1167181	3.00066	15.1396
Chr1	1368402	1368961	2.81734	14.8894			Chr1	1167749	1168204	2.30984	9.37534
Chr1	1390892	1391285	2.27518	4.50708			Chr1	1207372	1207820	2.65854	9.12926
Chr1	1391708	1391952	2.11664	3.80578			Chr1	1211309	1211643	2.34346	5.2395
Chr1	1398732	1399074	2.3655	9.7334			Chr1	1213998	1214249	2.509	6.94498
Chr1	1418119	1418767	3.34855	20.593			Chr1	1216116	1216495	2.70514	12.539
Chr1	1421761	1422459	3.71992	28.2725			Chr1	1232183	1232953	2.96114	13.134
Chr1	1425560	1425983	3.54987	20.6225			Chr1	1235538	1236692	4.91401	58.3241
Chr1	1430070	1431107	5.38898	55.1788			Chr1	1237258	1237660	2.07993	4.07086
Chr1	1431724	1432473	2.3019	15.1235			Chr1	1238337	1239007	3.77526	22.3002
Chr1	1434399	1434861	2.94387	18.9577			Chr1	1248080	1248434	1.9882	4.06636
Chr1	1435451	1436000	1.87107	4.65303			Chr1	1261736	1262047	2.51036	7.11531
Chr1	1436458	1437495	2.28333	10.7345			Chr1	1279696	1280207	2.68342	10.3039
Chr1	1441016	1441745	2.73695	12.3424			Chr1	1288477	1288756	2.08401	5.01111
Chr1	1458297	1458730	2.28795	7.9538			Chr1	1290798	1291097	2.81483	12.5317
Chr1	1468995	1470578	2.37524	17.3621			Chr1	1291301	1291697	2.62484	9.6986
Chr1	1478012	1478992	1.88872	19.8688			Chr1	1300681	1301239	2.58396	9.99639
Chr1	1486348	1486712	2.59417	9.26023			Chr1	1304184	1304489	1.65872	3.20846
Chr1	1497813	1498070	2.65107	8.88572			Chr1	1304869	1305413	2.1634	8.28253
Chr1	1518552	1518821	3.30573	13.0681			Chr1	1333245	1333760	2.88354	13.5097
Chr1	1533891	1534269	2.15083	6.08498			Chr1	1336637	1337006	2.33081	9.58938
Chr1	1547043	1547671	2.14834	7.8666			Chr1	1337500	1338047	2.02111	6.84013
Chr1	1559439	1559691	1.49352	2.49559			Chr1	1341514	1341818	2.02851	4.68306
Chr1	1559767	1560118	3.26059	19.1494			Chr1	1342499	1343577	2.6098	10.5851
Chr1	1563880	1564121	1.86665	3.12789			Chr1	1348629	1349258	3.58234	48.2279
Chr1	1569382	1570838	11.4285	182.815			Chr1	1355581	1355845	2.61994	15.5796
Chr1	1587628	1588409	6.01751	60.8338			Chr1	1358532	1358787	2.60124	10.3412
Chr1	1637478	1637896	2.72526	9.64675			Chr1	1361535	1361901	2.96681	12.933
Chr1	1645394	1647347	4.5959	47.5495			Chr1	1364389	1365052	4.31204	31.2872
Chr1	1659204	1659626	3.42077	19.2087			Chr1	1368338	1368937	3.35481	22.8501
Chr1	1662434	1662826	2.22242	5.33038			Chr1	1390824	1391272	2.22303	5.20757
Chr1	1663227	1663693	3.00635	11.5924			Chr1	1395518	1395876	2.17674	4.59477
Chr1	1682260	1683075	2.48481	11.4281			Chr1	1398493	1399089	2.25719	9.99293
Chr1	1704165	1704614	2.24057	8.66507			Chr1	1400232	1400599	1.93517	5.29085
Chr1	1704732	1705293	2.34398	11.1534			Chr1	1400904	1401147	2.48767	8.22356
Chr1	1712816	1714504	10.3732	168.962			Chr1	1418102	1418672	3.9709	30.9194
Chr1	1714869	1715301	3.90502	23.066			Chr1	1419454	1419703	2.01665	3.75534
Chr1	1721619	1722497	1.94669	5.70896			Chr1	1421870	1422419	2.65939	12.7727
Chr1	1732898	1733179	2.56972	6.74767			Chr1	1425558	1426009	3.40178	18.5314
Chr1	1739219	1739514	2.949	10.0302			Chr1	1430139	1431105	5.83673	65.5346
Chr1	1744644	1745131	2.51737	17.2242			Chr1	1431738	1432404	2.75369	26.0674
Chr1	1745649	1745895	1.81144	8.34922			Chr1	1435436	1435987	2.31861	10.7169
Chr1	1748275	1748759	2.53178	11.18			Chr1	1436467	1437428	3.25711	28.3146
Chr1	1768522	1769386	4.42855	42.8502			Chr1	1441099	1441726	3.31953	19.623
Chr1	1772554	1773452	4.94721	41.5009			Chr1	1452509	1452803	2.5428	9.16204
Chr1	1773659	1774017	2.12804	7.05107			Chr1	1458306	1458734	3.40633	23.9138
Chr1	1803610	1803924	2.32317	8.80721			Chr1	1469095	1469449	3.23347	15.5808
Chr1	1815236	1815493	1.98078	4.00784			Chr1	1469601	1470623	2.68096	27.1531
Chr1	1816249	1816653	2.04983	5.54937			Chr1	1477850	1478989	2.05297	28.7758
Chr1	1820589	1821128	1.33976	3.2358			Chr1	1483441	1483820	2.31725	10.2377
Chr1	1821604	1821890	1.46158	3.5943			Chr1	1484385	1485219	2.46081	7.52459
Chr1	1828676	1830161	3.91515	48.6302			Chr1	1486305	1486669	2.84654	12.0878
Chr1	1830862	1831288	1.9311	3.83674			Chr1	1506189	1506809	2.40542	7.18676
Chr1	1837610	1837888	2.48094	8.73161			Chr1	1508219	1508564	2.79685	10.414
Chr1	1838082	1838397	2.49068	8.11085			Chr1	1508636	1508902	2.75174	9.26627
Chr1	1861707	1862436	2.76243	12.7844			Chr1	1515059	1515308	1.7327	2.41236
Chr1	1868409	1868845	2.66397	11.2365			Chr1	1533889	1534354	3.82225	27.4364
Chr1	1873719	1873975	2.32922	7.86294			Chr1	1547003	1547726	3.2411	26.1534
Chr1	1876963	1877401	2.2873	9.44699			Chr1	1563847	1564436	2.49562	8.46422
Chr1	1881937	1882241	3.07641	11.6776			Chr1	1569397	1570322	12.2512	204.746
Chr1	1882618	1882910	3.20755	14.1766			Chr1	1570478	1570806	2.85539	11.4658
Chr1	1887921	1888803	5.57332	48.8217			Chr1	1576917	1577164	2.1485	7.17415
Chr1	1896797	1897122	2.2754	6.55324			Chr1	1583712	1584003	2.55663	9.62455
Chr1	1907195	1907605	2.25075	6.57471			Chr1	1584303	1584634	2.352	6.41201
Chr1	1922147	1922800	2.34398	11.1534			Chr1	1584700	1585030	2.18204	4.62126
Chr1	1940148	1940756	4.70375	35.3439			Chr1	1587629	1588191	4.89054	44.4194
Chr1	1942410	1943222	5.38722	57.0243			Chr1	1590280	1590596	1.60092	3.3419
Chr1	1944685	1945661	3.87318	25.4541			Chr1	1625002	1625377	2.96229	10.4832
Chr1	1946811	1947174	2.5881	12.0995			Chr1	1630056	1630539	2.16622	6.00348
Chr1	1951166	1951418	1.83998	8.86573			Chr1	1634977	1635499	2.40228	8.84743
Chr1	1952014	1952837	3.99082	53.9751			Chr1	1637320	1637943	3.34177	15.7507
Chr1	1953432	1954298	5.91012	140.537			Chr1	1641679	1642112	2.295	5.34137
Chr1	1954804	1956553	2.4025	27.415			Chr1	1645332	1645655	2.437	7.74053
Chr1	1956782	1957264	1.84495	10.4016			Chr1	1645719	1647330	5.40033	75.6954
Chr1	1969235	1970043	2.69107	17.8567			Chr1	1659228	1659597	2.73284	11.0613
Chr1	1974101	1974786	2.61768	13.6004			Chr1	1663289	1663605	3.22563	13.875
Chr1	1992049	1992694	3.23394	14.0543			Chr1	1666122	1666759	2.75195	8.85516
Chr1	2001527	2002087	2.65796	9.71362			Chr1	1668013	1668287	2.38747	5.62488
Chr1	2012376	2013858	4.35099	59.2318			Chr1	1682295	1683217	3.45047	27.6823
Chr1	2015861	2016101	2.22624	6.05954			Chr1	1683858	1684187	2.41357	6.22388
Chr1	2024366	2024840	2.00285	4.95506			Chr1	1687753	1688138	2.64457	9.23275
Chr1	2024986	2025972	3.087	23.0322			Chr1	1704066	1704937	1.70825	4.52579
Chr1	2034139	2034561	2.31777	15.7316			Chr1	1712706	1713951	10.809	181.843
Chr1	2034989	2035497	2.15422	8.24906			Chr1	1714962	1715290	3.86303	21.9043
Chr1	2035729	2036282	2.65146	15.1337			Chr1	1721546	1722119	2.7889	16.2922
Chr1	2047720	2048499	2.14289	26.1091			Chr1	1722239	1722645	2.46236	7.74557
Chr1	2048937	2049188	1.91914	13.0247			Chr1	1732873	1733212	3.30443	13.7944
Chr1	2049755	2050063	2.13254	11.1156			Chr1	1744661	1745223	2.69835	23.9247
Chr1	2089960	2091471	3.52647	37.2717			Chr1	1748301	1748749	2.42819	9.58195
Chr1	2091806	2092151	2.15497	5.28843			Chr1	1754524	1754780	2.05231	5.83585
Chr1	2102976	2103483	2.06335	4.45192			Chr1	1762155	1762664	2.08435	8.27007
Chr1	2105197	2105715	2.37347	11.2276			Chr1	1765888	1766256	2.41857	11.5101
Chr1	2107254	2107976	3.80281	24.2954			Chr1	1768546	1769376	3.89165	32.3557
Chr1	2108672	2109394	2.66934	11.31			Chr1	1772495	1773523	5.82073	59.6036
Chr1	2120539	2120801	2.29477	6.67077			Chr1	1773666	1774019	2.15949	7.30287
Chr1	2120945	2121275	2.3392	6.37009			Chr1	1786862	1787157	2.38065	5.90869
Chr1	2135179	2135569	1.81693	4.66488			Chr1	1791754	1792204	1.74666	2.64658
Chr1	2139822	2140664	2.90936	9.55249			Chr1	1792741	1793018	2.37735	6.06493
Chr1	2141190	2141654	3.86064	18.7071			Chr1	1803402	1804102	2.98016	18.1537
Chr1	2143204	2143760	3.21354	18.5986			Chr1	1816452	1816774	1.97109	5.29866
Chr1	2151003	2153300	4.0188	65.4009			Chr1	1820558	1821848	1.76856	15.448
Chr1	2155355	2156186	3.2585	24.9518			Chr1	1828689	1829959	4.09664	56.1629
Chr1	2159923	2160826	1.94355	6.20288			Chr1	1830845	1831304	2.26297	6.91059
Chr1	2169842	2171083	2.696	9.39437			Chr1	1837607	1837879	2.43237	8.55874
Chr1	2174221	2175033	3.57722	26.0085			Chr1	1854844	1855133	2.90247	10.377
Chr1	2176256	2176520	3.03831	13.4506			Chr1	1861997	1862505	2.27262	6.12082
Chr1	2177428	2178072	3.5947	32.4821			Chr1	1865085	1865334	2.10648	6.13125
Chr1	2183408	2184110	2.14239	6.83945			Chr1	1868399	1868860	3.21892	19.5735
Chr1	2187686	2188605	6.50381	135.809			Chr1	1876954	1877324	2.534	12.9924
Chr1	2190258	2190663	1.38977	6.77449			Chr1	1881934	1882349	2.944	10.6197
Chr1	2194195	2196038	3.1114	46.516			Chr1	1882651	1882896	3.08931	12.7498
Chr1	2196345	2197052	3.00734	19.3356			Chr1	1887948	1888802	5.16365	42.1681
Chr1	2199916	2200531	2.54765	10.1319			Chr1	1890624	1890866	2.32643	6.90405
Chr1	2203848	2204830	3.92217	32.8733			Chr1	1896873	1897158	2.30037	7.20027
Chr1	2209153	2209408	2.22441	4.6323			Chr1	1907127	1907596	2.59508	8.73593
Chr1	2211327	2212703	5.83903	62.2123			Chr1	1911250	1911678	2.29104	7.42799
Chr1	2213471	2213810	3.17512	14.0338			Chr1	1914029	1914487	3.13445	13.5529
Chr1	2213942	2214518	4.39337	38.3265			Chr1	1914624	1914896	2.81908	10.1102
Chr1	2215207	2215612	2.28211	7.33683			Chr1	1917123	1917405	2.63061	7.76736
Chr1	2218336	2219191	3.35914	19.5103			Chr1	1922308	1922846	2.93932	21.3585
Chr1	2222176	2222778	2.34224	10.531			Chr1	1926824	1927143	2.73952	8.13436
Chr1	2224057	2225193	1.98491	11.417			Chr1	1940108	1940655	3.90586	24.264
Chr1	2226047	2227295	2.64989	20.6503			Chr1	1942482	1943176	3.39345	22.2994
Chr1	2227770	2228704	2.49939	12.2343			Chr1	1944644	1945766	3.71426	26.2019
Chr1	2232730	2233396	2.28884	6.824			Chr1	1946793	1947103	2.98668	17.7301
Chr1	2237522	2238850	4.15968	32.7887			Chr1	1952321	1952783	3.26912	34.646
Chr1	2239378	2239705	1.93732	6.26889			Chr1	1953484	1954261	6.61217	174.707
Chr1	2248596	2249006	2.10276	9.81252			Chr1	1955418	1955955	1.59054	5.91468
Chr1	2249161	2249918	2.82562	19.4116			Chr1	1961299	1961966	2.34094	12.2261
Chr1	2269910	2270378	2.08876	4.12444			Chr1	1964467	1964748	1.93319	4.7233
Chr1	2274998	2275465	2.6996	10.7652			Chr1	1966108	1966776	1.69848	4.84442
Chr1	2280385	2281644	5.24083	45.1037			Chr1	1969220	1969972	2.60696	19.3628
Chr1	2281760	2283205	3.05396	17.6282			Chr1	1974112	1974628	2.25627	8.34465
Chr1	2295619	2296270	2.47601	6.71146			Chr1	1992140	1992666	3.85366	21.7786
Chr1	2299306	2299571	2.35185	7.04185			Chr1	2001541	2002104	2.85958	12.8702
Chr1	2299890	2300408	3.04684	11.6214			Chr1	2003141	2003438	2.61756	8.87571
Chr1	2301598	2301862	2.55958	9.49316			Chr1	2012310	2013772	4.64653	81.5283
Chr1	2304629	2306070	4.97948	49.1338			Chr1	2024407	2024812	3.1689	15.9099
Chr1	2308329	2308582	2.1827	5.62027			Chr1	2025116	2025974	2.33549	13.8645
Chr1	2309019	2309380	1.99347	5.14495			Chr1	2034165	2034614	2.4549	18.3111
Chr1	2309899	2310383	3.04998	15.638			Chr1	2034946	2035549	2.65003	15.5064
Chr1	2310629	2310983	1.89719	4.60377			Chr1	2035806	2036301	3.09188	22.8423
Chr1	2311366	2312022	2.29839	8.40512			Chr1	2040026	2040531	2.25995	7.2105
Chr1	2313944	2314940	2.36799	10.3863			Chr1	2046902	2047233	1.74553	3.76069
Chr1	2316090	2316336	2.22429	6.93252			Chr1	2047749	2048548	2.64018	50.7039
Chr1	2321660	2321983	2.40754	8.2086			Chr1	2048902	2049221	2.44113	29.2055
Chr1	2332409	2334862	8.6406	102.359			Chr1	2049723	2050118	3.0512	29.7712
Chr1	2335590	2336325	6.48922	103.956			Chr1	2051838	2052136	2.45435	14.1057
Chr1	2338161	2338496	3.10259	16.4622			Chr1	2069740	2070017	2.28186	6.46199
Chr1	2340467	2341042	3.13365	15.3107			Chr1	2071511	2071928	2.30392	6.59764
Chr1	2342455	2342811	1.98074	3.72048			Chr1	2076866	2077206	2.20329	12.2075
Chr1	2348012	2348986	3.83273	28.4188			Chr1	2090118	2091488	5.69557	86.3103
Chr1	2349102	2350131	2.99122	27.1378			Chr1	2092379	2092674	2.43688	7.92217
Chr1	2355083	2355493	2.1571	5.30065			Chr1	2103037	2103317	2.1932	4.93672
Chr1	2366082	2366409	1.88376	4.4905			Chr1	2105217	2105740	2.85638	20.6194
Chr1	2367773	2368614	2.85903	11.8403			Chr1	2107190	2107925	3.73353	25.6877
Chr1	2370386	2370832	2.91985	10.4911			Chr1	2108661	2109343	3.3028	20.3089
Chr1	2373635	2374089	1.95227	3.69558			Chr1	2130761	2131260	2.6471	9.2484
Chr1	2374155	2375010	3.92379	22.1124			Chr1	2135051	2135591	2.42033	12.3677
Chr1	2379573	2380192	3.38609	16.822			Chr1	2138766	2139374	2.2904	5.11441
Chr1	2391152	2393017	1.74103	7.96965			Chr1	2139748	2140690	3.13558	11.4607
Chr1	2393667	2393912	2.29862	8.03649			Chr1	2141233	2141597	3.00356	10.4696
Chr1	2395229	2396298	4.3115	43.0756			Chr1	2143184	2143775	4.57953	40.19
Chr1	2397688	2397942	2.15959	4.81521			Chr1	2151821	2153376	3.5567	50.0164
Chr1	2399907	2400199	2.10759	6.41875			Chr1	2155295	2156013	4.44139	49.6883
Chr1	2407079	2407433	2.38018	8.2393			Chr1	2157750	2158166	2.32542	7.03003
Chr1	2426850	2427148	2.85785	11.5781			Chr1	2159907	2160736	3.32381	26.5562
Chr1	2430228	2430739	2.34086	8.33927			Chr1	2169854	2171055	3.66574	20.1337
Chr1	2431410	2433136	4.15599	58.5553			Chr1	2171785	2172115	2.15212	6.80689
Chr1	2436729	2439004	6.47145	117.429			Chr1	2174165	2175005	5.02897	55.211
Chr1	2439893	2440459	2.97393	30.6056			Chr1	2176264	2176633	2.9048	12.4996
Chr1	2443570	2444170	2.56479	13.3142			Chr1	2177450	2178066	3.66133	34.8157
Chr1	2444504	2444771	2.06252	6.52646			Chr1	2182430	2182876	1.69917	3.50704
Chr1	2466771	2467060	3.16581	15.1925			Chr1	2183379	2184178	2.44235	10.7013
Chr1	2482394	2482661	2.20832	5.77547			Chr1	2187678	2188578	7.20727	163.656
Chr1	2492940	2493273	2.38039	7.41881			Chr1	2190253	2190632	1.50753	11.3638
Chr1	2499035	2499562	2.46834	8.87043			Chr1	2193513	2193771	2.42516	15.1576
Chr1	2535208	2535733	2.15162	5.42886			Chr1	2194199	2195981	3.09514	52.7807
Chr1	2537944	2538664	4.14085	41.1314			Chr1	2196655	2197016	2.84589	16.8553
Chr1	2547274	2547918	2.40567	8.62076			Chr1	2199970	2200410	2.77791	12.9157
Chr1	2563345	2563846	2.94603	10.9602			Chr1	2203810	2204870	5.37916	49.8546
Chr1	2567417	2567949	2.4493	7.23254			Chr1	2209072	2210807	3.01327	12.2576
Chr1	2576132	2576850	2.88831	20.2273			Chr1	2211316	2212592	6.68904	81.1625
Chr1	2580355	2580624	2.50513	8.43472			Chr1	2213493	2213846	3.33625	16.2997
Chr1	2583142	2583467	1.99793	4.48721			Chr1	2214010	2214418	3.90784	27.5314
Chr1	2586017	2586558	3.38175	24.8895			Chr1	2215199	2215623	2.23323	6.7097
Chr1	2588390	2590826	4.70184	58.9217			Chr1	2217968	2219180	3.05471	19.3866
Chr1	2608319	2608643	2.66283	10.0097			Chr1	2222212	2222776	2.93657	20.1314
Chr1	2614003	2614800	3.23805	14.8183			Chr1	2224010	2225312	2.49253	25.7272
Chr1	2614871	2615306	2.94814	21.8119			Chr1	2225968	2227389	4.47881	67.1862
Chr1	2620690	2621474	2.71937	30.8907			Chr1	2227661	2228690	3.7574	35.666
Chr1	2642123	2642477	2.15697	7.2822			Chr1	2232697	2233395	2.59502	9.49691
Chr1	2645707	2645996	2.14187	5.85991			Chr1	2237638	2238984	2.6868	21.0572
Chr1	2648688	2648928	1.84503	3.34619			Chr1	2239264	2239771	2.90081	22.7865
Chr1	2649676	2650277	2.6996	10.7652			Chr1	2240756	2241023	2.12603	7.76438
Chr1	2672401	2673463	2.69719	12.5685			Chr1	2248449	2248894	2.07601	10.0072
Chr1	2674089	2674438	2.57632	7.96055			Chr1	2249223	2250004	3.57807	34.743
Chr1	2680143	2680465	2.51382	6.25386			Chr1	2257768	2258501	3.03695	13.1622
Chr1	2683540	2683871	2.09996	5.11914			Chr1	2260686	2261234	1.89089	7.29131
Chr1	2688311	2688939	3.1626	20.166			Chr1	2275004	2275496	3.96853	27.9849
Chr1	2690982	2691627	3.8772	35.3945			Chr1	2278004	2278247	1.79068	3.60752
Chr1	2693043	2693305	2.08079	5.913			Chr1	2280469	2283174	4.68626	36.4855
Chr1	2693976	2694290	2.43331	7.9793			Chr1	2286571	2286820	2.47708	7.46381
Chr1	2694445	2694795	2.85899	12.9948			Chr1	2290210	2290460	2.32189	5.4765
Chr1	2712057	2712309	2.50579	11.8279			Chr1	2294840	2295087	2.05202	4.7722
Chr1	2712865	2713181	2.5235	13.3629			Chr1	2295900	2296300	3.51837	15.6878
Chr1	2713525	2713847	1.94814	6.36793			Chr1	2299250	2299568	3.13035	13.7991
Chr1	2721656	2722033	2.81611	14.3368			Chr1	2299840	2300227	3.11457	13.167
Chr1	2750978	2751399	1.68264	3.51686			Chr1	2304646	2306060	4.45803	46.4562
Chr1	2752156	2752867	2.58376	21.4148			Chr1	2307428	2308130	2.05606	5.50759
Chr1	2753315	2753615	2.16917	7.54596			Chr1	2308322	2308573	2.48414	8.5752
Chr1	2755520	2756105	5.69134	62.2629			Chr1	2309012	2309293	2.63794	10.9825
Chr1	2765801	2766072	1.99794	3.66433			Chr1	2309998	2310412	2.38577	8.40449
Chr1	2773755	2774437	3.38501	21.5295			Chr1	2310644	2310971	2.24729	7.67799
Chr1	2808864	2809527	2.96243	15.6349			Chr1	2311439	2311831	2.04435	5.64515
Chr1	2824675	2825070	2.19051	5.32427			Chr1	2313959	2315090	3.04001	21.5021
Chr1	2838609	2839213	2.58738	8.7441			Chr1	2321644	2321979	2.81926	12.79
Chr1	2846454	2846701	2.48808	9.88943			Chr1	2331718	2331967	2.12085	3.8906
Chr1	2852721	2852992	2.08073	5.00145			Chr1	2332423	2332927	2.27687	8.18823
Chr1	2867373	2867637	2.29149	9.2927			Chr1	2333384	2334526	6.79205	68.1013
Chr1	2873230	2874590	3.181	40.2643			Chr1	2335624	2336284	6.1197	98.7359
Chr1	2877726	2878051	3.44797	28.9606			Chr1	2338161	2338488	3.30286	19.7583
Chr1	2883305	2883759	2.31605	8.54438			Chr1	2340433	2341014	3.36581	17.3817
Chr1	2884356	2884740	2.37972	11.1072			Chr1	2342446	2343152	2.99459	13.1262
Chr1	2888867	2889493	3.20878	14.1846			Chr1	2348012	2348947	3.08691	17.1101
Chr1	2926616	2926894	1.8656	11.3257			Chr1	2349108	2350299	3.96449	48.2673
Chr1	2941563	2942525	3.04317	19.36			Chr1	2354718	2355590	4.05072	27.2243
Chr1	2951837	2952451	2.82331	17.7525			Chr1	2367637	2368161	2.58122	8.6491
Chr1	2955462	2955708	2.56876	10.7562			Chr1	2368229	2368583	1.98929	4.72476
Chr1	2964193	2964795	3.38071	22.1972			Chr1	2370305	2370761	3.51359	16.5861
Chr1	2964919	2965280	2.46008	7.71051			Chr1	2371803	2372087	2.57403	7.06629
Chr1	2967124	2967543	2.09645	8.34925			Chr1	2372156	2372436	2.16743	4.1478
Chr1	2978634	2979114	1.84095	3.67295			Chr1	2372835	2373186	3.2676	13.0067
Chr1	2987872	2988172	2.20972	5.26064			Chr1	2373676	2374112	3.00356	10.4696
Chr1	2989451	2990228	3.64642	51.9042			Chr1	2374204	2374967	3.81388	20.5253
Chr1	2990353	2991076	2.35242	10.2438			Chr1	2379569	2380139	4.13369	29.0184
Chr1	2991274	2992337	8.25334	106.592			Chr1	2386592	2387602	2.31491	8.02374
Chr1	2994201	2995292	4.86158	49.8213			Chr1	2391149	2392336	1.86513	12.3677
Chr1	2995639	2995994	2.55215	8.03899			Chr1	2395197	2396334	4.99657	56.2455
Chr1	2998377	2998838	2.22417	6.93089			Chr1	2396742	2397110	2.60903	10.9825
Chr1	3012058	3012334	1.98829	5.24151			Chr1	2397611	2398568	2.89527	11.7323
Chr1	3018146	3018536	3.12455	23.5253			Chr1	2399818	2400480	2.77293	15.487
Chr1	3019404	3019752	4.43075	29.5109			Chr1	2404756	2405208	2.54084	7.67055
Chr1	3030682	3032044	4.7193	66.9125			Chr1	2413078	2413448	2.2834	10.6624
Chr1	3035533	3035808	2.04946	6.41453			Chr1	2414197	2414697	2.60214	10.7112
Chr1	3041679	3042239	3.03017	17.1431			Chr1	2415070	2415455	2.29561	5.9266
Chr1	3056657	3057841	5.93884	64.1959			Chr1	2415530	2415964	2.99773	13.3926
Chr1	3061820	3062105	3.02827	10.5167			Chr1	2420191	2420448	2.11595	5.01111
Chr1	3063336	3063761	2.67924	13.1172			Chr1	2426830	2427294	3.68467	21.9279
Chr1	3066565	3066883	2.83166	9.17305			Chr1	2428018	2428419	2.18026	5.42864
Chr1	3071513	3073267	5.35993	68.8295			Chr1	2430276	2430593	2.01054	5.06827
Chr1	3076497	3076930	3.82629	19.6741			Chr1	2431720	2433015	3.41891	36.3152
Chr1	3078925	3079265	3.06791	11.0124			Chr1	2436743	2439003	6.19682	126.449
Chr1	3093175	3094360	1.85304	8.19678			Chr1	2439288	2439544	1.71511	7.24108
Chr1	3100870	3101500	2.89733	17.3448			Chr1	2439907	2440373	2.74112	24.7946
Chr1	3102492	3103315	1.99282	9.09488			Chr1	2443748	2444161	2.83453	17.1957
Chr1	3116382	3116656	2.23041	7.50979			Chr1	2444543	2444810	2.11995	7.2316
Chr1	3135420	3136039	2.24271	7.24225			Chr1	2456786	2457153	3.75429	25.1765
Chr1	3154112	3154564	2.33984	9.134			Chr1	2459031	2459335	2.48613	7.89205
Chr1	3157388	3158961	1.79293	11.9452			Chr1	2459947	2460407	3.33525	17.997
Chr1	3180043	3180789	3.03067	22.0562			Chr1	2466753	2467094	3.88693	24.5136
Chr1	3184100	3184504	2.23555	4.50708			Chr1	2471155	2471620	3.03935	12.4242
Chr1	3189414	3189671	2.42011	7.66275			Chr1	2474590	2474836	2.33243	6.43318
Chr1	3201401	3202095	2.92219	13.1575			Chr1	2482357	2482802	2.79133	11.6954
Chr1	3205556	3206641	3.69567	26.2409			Chr1	2483593	2483976	2.37237	7.64552
Chr1	3226696	3226950	2.25827	6.62023			Chr1	2486293	2486690	1.72867	4.68409
Chr1	3239026	3239600	2.88791	30.6891			Chr1	2492885	2493313	3.02068	14.5569
Chr1	3242104	3242440	2.16056	12.9573			Chr1	2499031	2500660	3.86754	24.7548
Chr1	3242536	3243291	5.72837	120.38			Chr1	2502039	2502479	1.9496	4.59145
Chr1	3244205	3244591	2.48052	14.2814			Chr1	2504685	2504947	2.29945	4.8645
Chr1	3261360	3261854	2.90685	15.4201			Chr1	2509844	2510130	2.20625	4.74056
Chr1	3263581	3265019	3.3069	20.6113			Chr1	2510697	2510950	2.09599	5.17499
Chr1	3269871	3270617	2.45225	15.8991			Chr1	2535458	2535719	2.13758	5.18274
Chr1	3271062	3272248	3.21505	29.9703			Chr1	2537952	2538587	4.81292	56.8174
Chr1	3272330	3272842	7.5116	123.723			Chr1	2538747	2539228	2.47956	8.38507
Chr1	3278335	3278764	2.30621	5.21294			Chr1	2547260	2547897	3.1094	16.005
Chr1	3278824	3279430	2.38109	5.38894			Chr1	2559746	2560432	2.70314	10.2268
Chr1	3287171	3287649	2.66412	15.2955			Chr1	2563225	2563830	3.30385	15.4969
Chr1	3295701	3296634	5.54094	84.1645			Chr1	2567433	2567923	2.64457	9.23275
Chr1	3296865	3297121	2.14417	7.8303			Chr1	2572830	2573170	2.1579	6.4505
Chr1	3302765	3303137	2.1806	5.60751			Chr1	2576364	2576805	3.06342	24.0549
Chr1	3305673	3306022	2.31073	7.16135			Chr1	2580247	2580627	3.47859	19.4023
Chr1	3311005	3311247	2.03361	4.13474			Chr1	2586062	2586560	3.24827	22.8978
Chr1	3323163	3323484	1.87626	7.92014			Chr1	2588203	2590844	6.96596	128.142
Chr1	3325539	3327130	2.51233	15.063			Chr1	2608280	2608788	3.07869	16.005
Chr1	3327730	3328098	2.40875	10.114			Chr1	2614320	2614734	2.3211	6.23559
Chr1	3332621	3333350	2.50692	10.4808			Chr1	2614915	2615305	3.08451	25.35
Chr1	3337899	3338139	2.17185	7.06419			Chr1	2620669	2621449	2.83559	35.0939
Chr1	3341803	3342046	2.24613	5.64052			Chr1	2639901	2640397	2.26562	15.0581
Chr1	3355572	3356087	2.80976	14.2389			Chr1	2641021	2641269	1.82723	10.7573
Chr1	3356982	3357251	1.87051	3.61981			Chr1	2642132	2642505	2.48522	11.6338
Chr1	3363759	3364011	1.71582	3.74944			Chr1	2645730	2646359	2.70335	12.1122
Chr1	3368267	3368617	2.16509	5.51748			Chr1	2649723	2650322	2.88728	13.7702
Chr1	3388263	3388561	2.42764	7.08731			Chr1	2672332	2673581	3.19937	24.0322
Chr1	3391982	3392392	2.43115	9.01087			Chr1	2673973	2674450	3.22898	14.4543
Chr1	3394315	3394810	2.72527	14.8556			Chr1	2680186	2680455	2.68984	7.66498
Chr1	3396508	3396983	2.4352	14.6167			Chr1	2683569	2683867	2.25442	6.8921
Chr1	3397945	3399016	4.55899	43.3978			Chr1	2688312	2688898	3.43208	24.4516
Chr1	3400863	3401185	1.95987	4.51773			Chr1	2691053	2691803	1.94842	6.93903
Chr1	3409834	3410074	2.08599	5.18405			Chr1	2692937	2693302	2.13529	6.96824
Chr1	3412883	3413245	2.5896	7.81525			Chr1	2694488	2694783	2.37885	7.86279
Chr1	3415891	3416258	2.15121	5.92556			Chr1	2696595	2696870	2.51515	12.4517
Chr1	3419125	3419541	2.46361	6.66132			Chr1	2712883	2713158	2.48814	13.0851
Chr1	3419956	3420397	3.64519	18.9292			Chr1	2713627	2714512	2.46297	20.1988
Chr1	3420479	3421316	3.78412	22.8703			Chr1	2720494	2720839	2.38252	6.72737
Chr1	3427968	3428412	2.61816	10.3801			Chr1	2721647	2722087	3.27754	21.8037
Chr1	3430255	3430569	3.21161	14.5679			Chr1	2751004	2751406	1.94388	6.27986
Chr1	3431033	3431290	2.46898	6.46419			Chr1	2752147	2752904	3.64211	54.7769
Chr1	3439665	3440194	4.3316	35.0436			Chr1	2753307	2753565	2.28703	9.37534
Chr1	3442601	3443289	2.33024	20.2226			Chr1	2755575	2755991	5.0128	49.3125
Chr1	3443551	3443847	1.92359	6.90202			Chr1	2765823	2766135	2.40493	6.53349
Chr1	3444533	3444925	3.53166	21.322			Chr1	2771172	2771467	2.49058	10.933
Chr1	3449876	3450175	1.86665	3.12789			Chr1	2773766	2774444	4.14494	38.6702
Chr1	3461203	3461836	2.42699	7.72078			Chr1	2807815	2808057	2.47708	7.46381
Chr1	3479258	3479648	3.9524	24.755			Chr1	2808842	2809589	3.10828	21.4747
Chr1	3480800	3481102	2.50579	11.8279			Chr1	2824591	2825063	3.26977	16.6776
Chr1	3484279	3485053	3.15554	20.5265			Chr1	2838643	2839186	3.42069	17.4579
Chr1	3486113	3486663	3.60584	23.1204			Chr1	2847313	2847686	2.10865	10.8727
Chr1	3493358	3493624	2.15617	6.77995			Chr1	2860354	2860738	2.37361	10.1004
Chr1	3503665	3504003	2.45611	6.1751			Chr1	2873261	2874543	2.74238	28.8848
Chr1	3517303	3517747	2.12682	6.23672			Chr1	2877707	2878073	3.93963	39.631
Chr1	3522862	3523826	2.44573	9.15234			Chr1	2883243	2883872	3.06333	18.1788
Chr1	3524193	3524678	2.2826	8.09104			Chr1	2884461	2884748	2.14087	8.43179
Chr1	3527362	3528264	8.41974	105.834			Chr1	2888727	2889504	4.60721	31.5963
Chr1	3529375	3530033	5.49731	44.4007			Chr1	2890354	2890596	2.84455	9.80779
Chr1	3546694	3547129	4.21736	22.4022			Chr1	2891130	2891412	3.22359	12.4839
Chr1	3550331	3550749	2.52515	12.5023			Chr1	2939265	2939525	2.5446	9.90586
Chr1	3553821	3554481	2.76679	17.1123			Chr1	2941477	2942553	4.11433	39.4683
Chr1	3563039	3563383	1.94887	4.84829			Chr1	2951791	2952433	2.87309	17.8147
Chr1	3568604	3569193	1.79279	3.47084			Chr1	2964169	2964799	3.84418	31.8042
Chr1	3569551	3571083	4.23222	32.6737			Chr1	2966397	2967676	3.10677	22.7529
Chr1	3575070	3575323	3.23484	13.397			Chr1	2971854	2972143	2.01397	9.47788
Chr1	3590494	3590734	2.09101	4.61255			Chr1	2978504	2979223	2.64158	12.2246
Chr1	3609965	3610593	2.01907	4.62692			Chr1	2982426	2982743	2.40228	8.84743
Chr1	3612573	3613362	2.78145	10.8135			Chr1	2985305	2985890	2.51241	10.024
Chr1	3613771	3614140	1.61341	2.44937			Chr1	2989442	2990212	3.9009	61.8168
Chr1	3625852	3626255	3.10835	12.8974			Chr1	2990347	2990599	1.74683	4.18087
Chr1	3631587	3632094	3.13365	15.3107			Chr1	2991379	2992224	5.71969	59.7712
Chr1	3638218	3638646	4.00279	30.9654			Chr1	2994221	2994821	4.96281	50.3321
Chr1	3639207	3640066	3.12662	13.7109			Chr1	2995572	2996084	2.9377	12.0128
Chr1	3658017	3658383	2.08527	6.09356			Chr1	2998302	2998872	3.3865	21.6679
Chr1	3659264	3659545	2.47208	10.2187			Chr1	3011860	3012328	2.74328	15.8468
Chr1	3664029	3664892	3.0134	38.7664			Chr1	3017157	3018532	3.76029	36.019
Chr1	3665281	3665628	3.05579	15.0723			Chr1	3019433	3020147	4.03984	23.8967
Chr1	3670584	3670940	2.9107	10.4864			Chr1	3030804	3031989	5.11114	70.2032
Chr1	3675696	3676277	2.34043	8.53567			Chr1	3035563	3035810	2.31221	9.8936
Chr1	3676355	3677269	4.28963	43.5214			Chr1	3041658	3042199	3.31085	21.2364
Chr1	3681517	3684051	3.57307	45.3722			Chr1	3057154	3057810	5.13622	48.663
Chr1	3684624	3684922	2.31581	9.12253			Chr1	3061727	3062134	4.01571	20.4338
Chr1	3702195	3703443	3.31401	19.5227			Chr1	3063459	3063771	2.71091	13.6401
Chr1	3718883	3719835	4.50323	38.5586			Chr1	3070062	3070357	2.23287	4.40024
Chr1	3745064	3745614	3.6688	22.3193			Chr1	3071494	3073193	4.20329	43.4931
Chr1	3756528	3756813	1.69211	5.24144			Chr1	3076519	3076822	3.34548	14.3468
Chr1	3758707	3759131	3.554	21.1762			Chr1	3077510	3077866	1.92964	4.0982
Chr1	3760110	3761231	2.25201	10.223			Chr1	3078968	3079265	3.39962	14.0744
Chr1	3764200	3764483	1.9531	3.97913			Chr1	3093169	3093620	3.08848	22.028
Chr1	3774417	3774702	1.68935	6.0295			Chr1	3093712	3094359	1.99276	9.67048
Chr1	3809661	3810156	2.26405	9.24362			Chr1	3097680	3099131	2.00069	7.49977
Chr1	3810540	3810811	1.88433	4.29164			Chr1	3111923	3112369	2.43379	8.41657
Chr1	3820397	3820662	2.19323	4.31062			Chr1	3113390	3113714	1.78178	2.98963
Chr1	3820747	3821067	2.60633	7.40734			Chr1	3115125	3115611	1.95865	4.84458
Chr1	3822529	3822849	2.16763	8.20335			Chr1	3116376	3116651	1.9935	5.40933
Chr1	3837298	3838201	3.00899	13.8444			Chr1	3135491	3136052	2.96756	15.6116
Chr1	3847260	3847515	2.39471	8.95178			Chr1	3137244	3137530	2.08866	7.94273
Chr1	3876913	3877186	1.94269	4.68293			Chr1	3154132	3154887	2.70865	14.2363
Chr1	3878820	3879100	2.08442	6.23846			Chr1	3157453	3158984	2.41097	35.2754
Chr1	3896541	3896889	2.49402	7.24918			Chr1	3163179	3163744	2.31495	8.98887
Chr1	3903020	3903572	2.48212	9.4058			Chr1	3173590	3173897	2.22154	7.32669
Chr1	3913971	3914254	1.57377	2.03721			Chr1	3179979	3180778	2.68231	19.9592
Chr1	3914527	3914789	2.30877	9.0715			Chr1	3187896	3188197	2.87154	9.51044
Chr1	3937421	3937686	2.59227	6.86097			Chr1	3189359	3189650	3.56315	17.5048
Chr1	3940169	3940589	2.43966	8.44616			Chr1	3192194	3192466	2.06626	3.91417
Chr1	3944898	3946597	8.94244	140.808			Chr1	3201415	3202012	2.85097	12.3482
Chr1	3950856	3951305	3.53159	19.0851			Chr1	3204312	3204641	1.74927	3.7505
Chr1	3966094	3966697	2.09673	5.09961			Chr1	3205543	3206096	3.15448	17.1571
Chr1	3972439	3972679	2.24355	4.72562			Chr1	3206424	3206677	2.03929	5.3094
Chr1	3975870	3976382	2.2931	6.09324			Chr1	3219130	3219438	1.98561	3.72645
Chr1	3981221	3981700	2.6658	10.2607			Chr1	3227639	3227881	2.38374	6.59236
Chr1	3986874	3987253	3.385	13.6001			Chr1	3239064	3239583	2.73505	26.8276
Chr1	3993354	3993728	2.36355	7.5054			Chr1	3242620	3243140	5.61186	116.868
Chr1	3994799	3995562	8.12139	116.146			Chr1	3244184	3244647	2.79678	20.1281
Chr1	4001857	4002388	2.69515	11.7422			Chr1	3261459	3261800	2.42696	9.90427
Chr1	4002697	4003277	3.23412	17.1501			Chr1	3263797	3264960	3.94054	29.2238
Chr1	4003759	4004134	1.75029	3.28788			Chr1	3269857	3270659	3.18182	30.3507
Chr1	4010033	4010729	2.90266	11.8806			Chr1	3271089	3272097	2.91715	29.8666
Chr1	4020852	4021230	3.68399	25.0085			Chr1	3272368	3272833	6.41785	93.6012
Chr1	4028728	4028986	2.92553	12.8695			Chr1	3295854	3296544	4.55641	57.8112
Chr1	4033765	4034040	2.08959	4.75533			Chr1	3296850	3297163	2.1632	8.09238
Chr1	4043918	4044589	3.23858	26.0631			Chr1	3302709	3303275	3.19842	15.0679
Chr1	4061398	4061994	3.31399	16.238			Chr1	3303427	3303899	2.54966	8.28039
Chr1	4062493	4063334	3.35709	25.0269			Chr1	3310960	3311269	2.59502	9.49691
Chr1	4064837	4065200	2.67427	9.78986			Chr1	3323163	3323474	2.41319	17.3947
Chr1	4065994	4067000	3.45492	19.4731			Chr1	3325884	3327123	2.10593	8.71808
Chr1	4076312	4077057	3.24031	23.3425			Chr1	3327709	3328091	2.54216	12.3178
Chr1	4077663	4078038	2.75731	8.48104			Chr1	3332330	3333382	3.45944	24.4276
Chr1	4086341	4086667	4.40102	29.0422			Chr1	3333809	3336086	2.68446	13.1983
Chr1	4088659	4089102	2.86559	12.4889			Chr1	3336169	3336462	1.90996	6.3227
Chr1	4093664	4093951	2.3922	7.48442			Chr1	3341405	3341686	2.10708	5.33653
Chr1	4095521	4095905	2.33331	5.54922			Chr1	3354402	3354663	2.50398	7.62297
Chr1	4103207	4103728	6.63003	54.9679			Chr1	3355597	3356089	2.98103	16.458
Chr1	4105228	4106012	4.37828	33.8036			Chr1	3356918	3357398	2.20292	6.50377
Chr1	4106064	4107235	4.85206	55.0195			Chr1	3358763	3359039	2.4389	7.23861
Chr1	4107779	4108130	3.84718	24.6497			Chr1	3363535	3364093	2.44144	12.6103
Chr1	4108496	4109258	3.25257	16.8463			Chr1	3365115	3366206	2.25995	7.2105
Chr1	4118595	4119015	2.57276	8.62676			Chr1	3368206	3368706	3.50862	21.7798
Chr1	4121353	4121782	2.61797	11.1715			Chr1	3370546	3370957	2.62922	14.1105
Chr1	4126041	4126443	3.07164	12.6634			Chr1	3372658	3372951	2.47068	6.71092
Chr1	4137612	4138106	3.54519	16.3257			Chr1	3376775	3377120	2.99751	11.9127
Chr1	4143965	4144234	2.92749	14.4494			Chr1	3388122	3388545	2.75995	10.6065
Chr1	4148027	4148311	2.78505	10.0204			Chr1	3391983	3392361	2.33633	7.91184
Chr1	4153660	4154082	3.43133	35.1069			Chr1	3394313	3394809	3.14077	21.8137
Chr1	4155910	4156469	1.62108	4.30218			Chr1	3396449	3396981	2.97345	25.4161
Chr1	4156663	4156931	1.82848	6.5853			Chr1	3397275	3397536	2.25879	14.2324
Chr1	4157803	4158359	2.6401	16.576			Chr1	3397929	3399002	3.77768	39.294
Chr1	4159479	4159761	2.26907	7.79986			Chr1	3400804	3401137	2.86544	15.4369
Chr1	4187617	4187959	2.34676	10.1802			Chr1	3409452	3410297	2.79367	12.5948
Chr1	4189731	4189994	1.7322	2.73741			Chr1	3410425	3411469	2.73361	15.957
Chr1	4191353	4191826	2.66389	14.5687			Chr1	3412611	3413161	2.45243	6.95167
Chr1	4192331	4192580	2.30977	7.34208			Chr1	3415810	3416295	2.89443	13.5924
Chr1	4195225	4196569	3.63585	26.2358			Chr1	3419134	3419431	2.81165	10.2904
Chr1	4200958	4201397	2.55143	9.8952			Chr1	3419983	3420324	3.35004	15.5254
Chr1	4208566	4209166	5.42804	48.5368			Chr1	3420759	3421225	2.39561	7.12633
Chr1	4211717	4212047	3.90027	19.3076			Chr1	3427949	3428379	2.81527	13.873
Chr1	4215680	4217435	4.04488	36.3746			Chr1	3430262	3430612	3.34129	16.0272
Chr1	4229576	4231666	8.30874	121.4			Chr1	3439637	3440199	4.88413	45.4365
Chr1	4238297	4239062	3.78243	31.3123			Chr1	3442544	3443123	2.03383	15.9999
Chr1	4242565	4243696	4.60089	74.3646			Chr1	3449841	3450241	2.34166	7.26995
Chr1	4244092	4244635	2.47968	10.717			Chr1	3465838	3466145	2.8992	10.8245
Chr1	4247023	4247975	3.09372	17.0138			Chr1	3472287	3472529	1.95853	3.71038
Chr1	4264267	4265074	2.89266	32.1583			Chr1	3479301	3479663	4.83414	38.5101
Chr1	4266740	4267796	4.18699	35.0015			Chr1	3484299	3485196	3.55424	30.4021
Chr1	4274657	4275093	3.05585	16.6333			Chr1	3486116	3486608	3.79864	26.9627
Chr1	4282246	4282580	2.94085	13.6622			Chr1	3493253	3493631	2.68926	15.0874
Chr1	4282688	4283097	2.94055	13.8694			Chr1	3517318	3517807	2.58213	11.9267
Chr1	4283264	4283557	1.98113	5.33094			Chr1	3522943	3523303	2.45243	6.95167
Chr1	4283864	4284620	2.77168	15.6222			Chr1	3523363	3523869	2.61805	10.4628
Chr1	4284868	4285148	2.25236	9.8689			Chr1	3524230	3524705	2.26439	7.80628
Chr1	4290615	4291027	1.2349	2.56361			Chr1	3527383	3528060	9.48463	123.418
Chr1	4292016	4292303	2.39429	13.7328			Chr1	3529463	3529833	4.89723	35.4769
Chr1	4296852	4297127	2.56878	6.98788			Chr1	3532387	3532644	2.56748	10.8395
Chr1	4298943	4299380	2.76143	9.27069			Chr1	3546705	3547134	5.20389	35.2592
Chr1	4305345	4305918	2.89098	12.3662			Chr1	3550292	3550713	3.11705	24.1818
Chr1	4328150	4328658	3.27551	14.6948			Chr1	3553907	3554500	2.87103	18.7155
Chr1	4334148	4334499	2.60588	8.13366			Chr1	3563052	3563347	2.62254	11.6773
Chr1	4348128	4349179	3.89599	31.1612			Chr1	3568609	3569215	2.53994	10.4296
Chr1	4358016	4358755	2.4998	10.2123			Chr1	3569548	3571057	3.17388	19.7164
Chr1	4364983	4365364	2.33838	6.95594			Chr1	3575099	3575388	3.31181	15.853
Chr1	4367538	4367798	1.91818	4.88706			Chr1	3591937	3592395	3.13278	13.8013
Chr1	4369080	4369503	1.79065	4.56851			Chr1	3607150	3607402	2.40183	9.52122
Chr1	4369910	4370267	2.14849	7.05176			Chr1	3610025	3610531	2.25494	6.69706
Chr1	4370351	4370925	1.75382	3.67842			Chr1	3612314	3613436	3.31674	17.5772
Chr1	4371139	4371552	2.27263	10.0663			Chr1	3613782	3614334	2.06824	6.80689
Chr1	4374782	4375062	1.96403	4.43588			Chr1	3625807	3626261	4.05126	23.9768
Chr1	4379153	4379406	2.2735	7.2865			Chr1	3631654	3632119	2.55663	9.62455
Chr1	4382828	4383139	2.07728	4.53676			Chr1	3638289	3638624	3.0774	17.2836
Chr1	4393884	4394308	2.08089	8.19083			Chr1	3639183	3640012	3.77963	21.6335
Chr1	4395920	4396217	2.71529	12.7185			Chr1	3646646	3646927	2.40409	7.20933
Chr1	4397908	4398296	2.95228	17.2956			Chr1	3658060	3658379	2.4284	10.0666
Chr1	4416493	4417052	3.18682	12.0247			Chr1	3659309	3659559	2.57581	11.6754
Chr1	4429815	4430321	3.35415	16.5164			Chr1	3664031	3664980	5.00498	119.524
Chr1	4433382	4434211	3.89592	41.4968			Chr1	3665189	3665775	5.48964	55.3937
Chr1	4443225	4443907	3.84436	25.4541			Chr1	3665919	3666463	2.63526	10.1778
Chr1	4451186	4451426	2.02896	3.97016			Chr1	3670592	3671049	3.42172	15.9932
Chr1	4457982	4458263	3.08129	12.1059			Chr1	3676401	3677294	3.42766	27.1451
Chr1	4458932	4459854	5.12404	40.1021			Chr1	3678007	3678250	2.06676	5.62767
Chr1	4461677	4462283	3.90664	25.2443			Chr1	3681606	3682904	3.55081	43.8886
Chr1	4462981	4463275	2.10188	4.66314			Chr1	3683169	3683764	1.9203	7.30969
Chr1	4464047	4464507	2.55857	10.2149			Chr1	3684648	3685054	2.41679	10.1496
Chr1	4467334	4467716	2.20283	8.86346			Chr1	3702194	3703347	3.07149	18.7696
Chr1	4480686	4480981	2.43226	6.9111			Chr1	3718831	3719754	4.82514	47.5579
Chr1	4494968	4495471	3.12826	13.3076			Chr1	3745090	3745686	4.13588	27.9002
Chr1	4523851	4524290	5.05363	49.4169			Chr1	3756477	3756826	1.91688	9.70409
Chr1	4524853	4525333	1.99379	9.37261			Chr1	3758754	3759050	2.90522	12.9723
Chr1	4525731	4526457	1.71566	8.04732			Chr1	3760105	3761235	2.94694	20.2488
Chr1	4526963	4527508	3.0955	19.5274			Chr1	3764071	3764419	2.58808	9.84663
Chr1	4528766	4530073	3.07919	31.2704			Chr1	3791564	3792355	2.48739	7.52484
Chr1	4531908	4532421	3.10398	14.1847			Chr1	3819600	3819956	2.94264	10.8506
Chr1	4535685	4536426	7.78884	76.4804			Chr1	3820136	3821083	2.6471	9.2484
Chr1	4536908	4537535	3.05726	15.4194			Chr1	3822534	3822885	2.42165	12.0774
Chr1	4540606	4540962	2.66719	17.5762			Chr1	3832647	3832920	2.60214	10.7112
Chr1	4541786	4542914	1.8335	20.2557			Chr1	3837229	3837661	3.04798	15.512
Chr1	4543061	4543316	1.21359	2.09093			Chr1	3837852	3838132	2.23143	6.85321
Chr1	4548095	4548720	3.28675	22.7674			Chr1	3847257	3847554	2.61149	11.7723
Chr1	4570830	4571084	1.88526	4.98052			Chr1	3864399	3864780	2.40183	9.52122
Chr1	4576312	4576850	2.80386	21.406			Chr1	3866039	3866423	2.29034	8.16671
Chr1	4577156	4578427	3.34586	66.9718			Chr1	3876736	3877181	2.71018	11.3265
Chr1	4579921	4580338	3.969	28.68			Chr1	3878784	3879048	2.16951	8.44407
Chr1	4580880	4581170	3.11787	15.5428			Chr1	3881983	3882256	2.04124	5.67046
Chr1	4584251	4585688	5.84245	43.7151			Chr1	3888821	3889146	2.43237	8.55874
Chr1	4586912	4587391	2.97824	10.5105			Chr1	3894072	3894343	1.89239	3.47642
Chr1	4590199	4590702	4.56664	52.7969			Chr1	3896066	3896428	2.05694	4.36162
Chr1	4607994	4609161	1.76265	3.76718			Chr1	3896531	3896939	4.03984	23.8967
Chr1	4610244	4610527	2.72138	13.4816			Chr1	3902193	3902628	2.67108	9.0154
Chr1	4620965	4621580	2.75082	8.16729			Chr1	3902688	3903628	3.57168	24.5036
Chr1	4641697	4642141	2.85986	24.4934			Chr1	3913958	3914260	2.12716	6.80689
Chr1	4656860	4657195	3.91761	24.3637			Chr1	3914530	3914782	2.02541	5.98439
Chr1	4678273	4678563	1.99794	3.66433			Chr1	3921221	3921636	2.34709	6.34935
Chr1	4694650	4695065	1.49025	2.54568			Chr1	3939794	3940604	3.57258	23.261
Chr1	4712575	4713867	3.24215	21.7334			Chr1	3944903	3945422	4.77928	38.0566
Chr1	4713964	4714337	2.21735	6.53082			Chr1	3945706	3946635	10.5206	195.066
Chr1	4735467	4735962	3.78772	23.4749			Chr1	3948680	3948958	2.2235	8.81497
Chr1	4741941	4742196	2.76584	9.82304			Chr1	3950899	3951334	3.70413	21.7643
Chr1	4748625	4749632	4.4141	40.0498			Chr1	3965698	3966784	3.79053	21.0687
Chr1	4755100	4755521	2.46834	8.87043			Chr1	3975792	3976721	3.85284	22.8167
Chr1	4771159	4771538	2.24173	5.79665			Chr1	3981218	3981685	3.04228	14.4611
Chr1	4772665	4773221	5.71888	62.0396			Chr1	3985703	3986129	2.05694	4.36162
Chr1	4773448	4773728	2.57526	8.20119			Chr1	3986834	3987273	3.97171	20.4338
Chr1	4776281	4776993	3.03017	17.1431			Chr1	3994896	3995536	7.93433	111.958
Chr1	4794830	4795145	2.68427	9.12047			Chr1	3999183	3999654	2.42474	10.7271
Chr1	4797413	4797841	2.93335	17.0642			Chr1	4001806	4002510	3.8615	29.6197
Chr1	4801438	4801691	1.98113	5.33094			Chr1	4002678	4003480	4.40153	34.5533
Chr1	4807146	4807441	2.77997	11.5781			Chr1	4003701	4004169	3.96834	27.6451
Chr1	4827253	4827548	2.56876	8.87156			Chr1	4006184	4006493	2.40339	7.88285
Chr1	4832804	4833142	2.83009	8.61965			Chr1	4010049	4010717	2.8891	11.6914
Chr1	4839340	4840261	3.30325	20.499			Chr1	4016993	4017362	2.07249	6.47875
Chr1	4842243	4842846	3.26115	19.0004			Chr1	4017597	4018249	2.22154	7.32669
Chr1	4854632	4855016	2.52368	13.1755			Chr1	4020851	4021197	2.40144	10.197
Chr1	4855458	4855701	2.00935	4.29904			Chr1	4028699	4029000	2.74089	11.7672
Chr1	4861066	4861711	2.94082	15.0821			Chr1	4033710	4034021	2.33554	7.39887
Chr1	4877134	4877579	3.13958	19.6629			Chr1	4044205	4044554	3.13098	23.8298
Chr1	4878147	4878395	1.94048	5.30817			Chr1	4053509	4053876	2.8482	14.1484
Chr1	4878515	4878886	2.07476	7.21928			Chr1	4061427	4062041	4.20735	28.1033
Chr1	4879270	4879786	3.0676	19.2602			Chr1	4062477	4063322	4.41922	49.6883
Chr1	4894680	4895032	2.93341	14.1299			Chr1	4064782	4065196	3.71533	22.1643
Chr1	4896235	4896716	2.8714	11.1125			Chr1	4065974	4066552	4.03962	26.3744
Chr1	4898478	4898783	2.36328	6.29666			Chr1	4066629	4066972	2.62491	8.12576
Chr1	4899065	4899635	3.23557	36.9136			Chr1	4071152	4071402	2.03862	4.21218
Chr1	4906835	4907097	3.18682	12.0247			Chr1	4076291	4077024	4.39774	43.4258
Chr1	4911461	4911746	2.46329	7.52308			Chr1	4077661	4078053	4.36571	25.6893
Chr1	4912793	4913363	3.13365	15.3107			Chr1	4086350	4086618	3.12573	13.7545
Chr1	4934276	4936111	5.13747	68.9621			Chr1	4088805	4089083	2.14589	6.16164
Chr1	4954121	4954485	2.52368	13.1755			Chr1	4090291	4090585	2.38768	23.3146
Chr1	4958867	4959321	1.97245	4.48721			Chr1	4093590	4094006	2.7377	10.8903
Chr1	4969891	4970669	4.56173	42.6779			Chr1	4095358	4095833	3.48763	15.1711
Chr1	4973508	4974130	1.90957	3.58143			Chr1	4103243	4103642	5.28076	36.6523
Chr1	4974496	4974800	2.15162	5.42886			Chr1	4105166	4106002	4.53493	37.7394
Chr1	4976049	4976368	3.53467	17.0047			Chr1	4106071	4107133	6.24848	89.5766
Chr1	4980528	4980969	3.15544	17.4622			Chr1	4107823	4108101	3.12733	13.2488
Chr1	4990025	4990300	2.94537	10.9056			Chr1	4108449	4109264	5.34867	42.7527
Chr1	4990478	4992356	2.61816	10.3801			Chr1	4118558	4119013	3.26571	17.4874
Chr1	4994530	4994777	2.54388	6.40241			Chr1	4121336	4121775	3.02988	16.1309
Chr1	4995978	4996294	4.38928	25.7737			Chr1	4126037	4126590	4.19192	26.3905
Chr1	4996837	4997132	3.24476	13.088			Chr1	4130633	4130900	2.28564	5.25311
Chr1	5000415	5000691	1.8226	3.95482			Chr1	4137587	4138135	4.54913	28.1499
Chr1	5014959	5015287	2.07363	3.90858			Chr1	4143966	4144215	2.64388	10.8383
Chr1	5016232	5016566	1.98081	3.99258			Chr1	4148034	4148294	2.71154	9.45654
Chr1	5017045	5017346	2.61816	10.3801			Chr1	4153658	4154110	4.84837	74.6846
Chr1	5017910	5018351	5.11031	39.1393			Chr1	4155852	4156972	3.57053	40.7045
Chr1	5029675	5029969	1.81955	3.08105			Chr1	4157805	4158314	2.27561	11.642
Chr1	5047969	5048445	4.06513	40.2506			Chr1	4159518	4159783	2.65425	12.1234
Chr1	5055952	5056371	4.44908	28.6748			Chr1	4172177	4172522	1.80503	5.19427
Chr1	5060694	5061006	2.31512	6.61112			Chr1	4187576	4187926	3.15273	21.9188
Chr1	5062195	5062738	2.29522	12.7408			Chr1	4189625	4189996	2.41779	7.26187
Chr1	5064268	5064621	2.24766	8.73396			Chr1	4191388	4191798	2.57341	13.9447
Chr1	5066783	5067342	3.82668	32.2411			Chr1	4195121	4196566	3.22234	23.4824
Chr1	5069633	5069990	3.00108	11.9415			Chr1	4200881	4201384	2.33952	7.12066
Chr1	5070490	5071370	9.41749	127.176			Chr1	4208544	4209129	6.13701	63.6686
Chr1	5076834	5077295	2.29459	19.9605			Chr1	4209215	4209478	2.50531	6.73451
Chr1	5077420	5078318	3.6436	48.6445			Chr1	4211721	4212052	4.14773	22.3009
Chr1	5081860	5082734	3.15101	15.8602			Chr1	4215681	4217392	5.26902	56.3444
Chr1	5091011	5091768	2.77424	22.7009			Chr1	4229580	4231638	7.4596	100.939
Chr1	5104291	5104596	2.39904	11.0803			Chr1	4238323	4239056	3.2426	21.7638
Chr1	5106712	5107041	2.72289	11.1322			Chr1	4241936	4242304	1.81791	9.62455
Chr1	5111242	5111626	2.89488	13.2158			Chr1	4242632	4243568	4.21981	61.7026
Chr1	5123246	5123637	3.58558	18.1904			Chr1	4244138	4244587	2.05702	6.00445
Chr1	5137109	5137705	3.79804	27.3979			Chr1	4247443	4248032	2.49921	8.67609
Chr1	5137959	5138311	2.60335	12.5137			Chr1	4264288	4265119	3.72927	59.2181
Chr1	5138661	5139587	3.06085	17.0755			Chr1	4266780	4267815	3.89081	29.8981
Chr1	5139933	5140561	2.90229	14.2464			Chr1	4268538	4268943	3.05839	16.6187
Chr1	5146666	5147313	5.00461	51.569			Chr1	4274671	4275115	3.9562	30.7814
Chr1	5147697	5148230	6.13614	61.891			Chr1	4278406	4278667	2.20202	7.48593
Chr1	5149264	5151107	3.76826	35.8913			Chr1	4278834	4279163	2.9254	15.2561
Chr1	5168647	5169924	2.56081	26.2732			Chr1	4282816	4283059	2.11304	5.41955
Chr1	5170310	5170776	2.01759	10.6713			Chr1	4283852	4285059	2.87598	18.0738
Chr1	5186533	5187111	3.83885	30.5986			Chr1	4298864	4299405	3.09839	14.3503
Chr1	5189375	5190028	1.81161	4.11756			Chr1	4305369	4305885	4.14316	29.8824
Chr1	5190809	5191103	1.95951	3.85927			Chr1	4327094	4327373	1.9081	4.67778
Chr1	5193571	5194116	3.21772	28.2429			Chr1	4328187	4328545	2.86756	10.1714
Chr1	5195727	5196149	3.37934	18.9712			Chr1	4330075	4330755	2.94157	9.88984
Chr1	5209310	5209934	2.01085	4.98369			Chr1	4334127	4334483	2.88738	10.7515
Chr1	5211834	5212291	1.49627	2.86264			Chr1	4348210	4349361	4.49403	44.8547
Chr1	5219794	5220855	3.47257	21.663			Chr1	4351910	4352188	2.25713	7.31165
Chr1	5223995	5224690	2.81611	14.3368			Chr1	4352312	4352807	1.89095	4.04111
Chr1	5227314	5228104	2.76855	13.8867			Chr1	4353123	4353413	2.17296	7.96283
Chr1	5230735	5230978	2.18408	5.28942			Chr1	4364979	4365408	3.04384	14.732
Chr1	5240899	5241578	4.31824	35.3158			Chr1	4367484	4367774	1.9525	4.92146
Chr1	5242930	5243750	2.66241	13.2337			Chr1	4368967	4370949	3.82979	43.1536
Chr1	5249233	5250153	3.3076	26.2589			Chr1	4371270	4371550	1.77707	4.22931
Chr1	5252036	5252576	2.00744	5.1202			Chr1	4374610	4375231	2.54862	10.3025
Chr1	5256584	5258684	3.31083	24.9238			Chr1	4379113	4379395	2.46413	8.78294
Chr1	5259240	5259679	2.13465	4.68062			Chr1	4381107	4381415	2.73267	12.9789
Chr1	5265039	5265387	3.23824	22.3608			Chr1	4382773	4383255	2.40613	7.39977
Chr1	5274147	5274629	2.2944	7.04624			Chr1	4384655	4384919	2.09113	6.9942
Chr1	5276368	5276702	1.52425	2.25395			Chr1	4392779	4394278	2.88461	26.0707
Chr1	5277518	5277964	3.81799	37.8937			Chr1	4395850	4396201	2.88724	15.6317
Chr1	5281751	5282012	2.39187	7.49424			Chr1	4397988	4398321	2.66759	13.8701
Chr1	5290981	5291273	2.49431	7.92172			Chr1	4416458	4417124	4.5878	27.5256
Chr1	5294688	5294982	2.97957	14.2193			Chr1	4423806	4424063	2.43104	9.09119
Chr1	5295802	5296133	2.76148	13.3414			Chr1	4425012	4425534	2.49953	10.1386
Chr1	5296382	5296896	3.17526	20.7164			Chr1	4429802	4430351	4.11026	26.2191
Chr1	5297758	5298304	4.40683	34.4533			Chr1	4433737	4434059	2.08866	7.94273
Chr1	5305085	5305721	1.80033	4.342			Chr1	4442393	4442910	1.77106	4.93979
Chr1	5309353	5309627	2.01529	6.01327			Chr1	4443160	4443907	3.93685	27.3791
Chr1	5326397	5326777	1.88694	3.45612			Chr1	4447563	4447831	1.8682	4.94523
Chr1	5328330	5328580	2.6808	9.06641			Chr1	4451042	4451400	2.33243	6.43318
Chr1	5332535	5333026	2.04789	3.47872			Chr1	4458954	4459820	7.00093	73.0026
Chr1	5344764	5345061	2.50757	11.1643			Chr1	4460291	4460628	3.36851	17.997
Chr1	5366332	5366762	3.30573	13.0681			Chr1	4461637	4462301	4.70941	42.7141
Chr1	5386617	5387252	4.13547	27.0384			Chr1	4462890	4463305	2.64457	9.23275
Chr1	5390145	5391194	2.63763	22.7906			Chr1	4464037	4464563	3.69288	24.5989
Chr1	5396381	5396693	2.15548	6.77248			Chr1	4467335	4467990	2.75783	17.0604
Chr1	5397606	5397849	2.16646	8.36006			Chr1	4468370	4468643	1.64827	2.58241
Chr1	5398672	5399458	3.75756	44.9594			Chr1	4477417	4477702	2.69551	7.69202
Chr1	5399597	5399951	1.93968	10.7209			Chr1	4480664	4480968	2.58445	8.09379
Chr1	5401090	5401652	1.72644	6.53349			Chr1	4484655	4484988	2.99459	13.1262
Chr1	5402628	5403114	2.06003	15.7048			Chr1	4492128	4492409	2.24873	4.79004
Chr1	5403456	5403699	1.89009	7.27208			Chr1	4495011	4495470	3.37784	16.3042
Chr1	5404385	5405289	2.18904	11.8162			Chr1	4523906	4524300	4.0326	31.4958
Chr1	5405869	5406556	2.33787	13.4489			Chr1	4524849	4525301	1.74986	6.09829
Chr1	5409352	5410097	5.26698	67.682			Chr1	4525712	4526424	1.79232	10.3775
Chr1	5410676	5411064	3.0096	17.1722			Chr1	4527122	4527392	2.03042	5.54631
Chr1	5415070	5415950	2.70448	12.3216			Chr1	4528797	4530115	3.45859	48.4244
Chr1	5418856	5419258	1.66665	2.11064			Chr1	4535716	4536436	5.82683	50.4981
Chr1	5421035	5421804	9.52677	145.913			Chr1	4537120	4537519	2.28024	6.90191
Chr1	5423162	5423810	3.04973	15.9712			Chr1	4540704	4540957	2.2288	10.421
Chr1	5425743	5426130	2.32106	8.7723			Chr1	4541808	4543273	2.27456	40.2747
Chr1	5442209	5443987	4.04981	51.7854			Chr1	4548041	4548710	3.90154	34.5824
Chr1	5444417	5444993	2.05107	8.482			Chr1	4566405	4566692	2.47154	8.86182
Chr1	5446019	5446352	1.57462	6.91772			Chr1	4576272	4576778	3.53068	37.6339
Chr1	5446696	5450176	2.4475	36.9367			Chr1	4577121	4578382	4.26986	110.134
Chr1	5451580	5452104	2.08763	6.88608			Chr1	4579980	4580236	2.62447	10.289
Chr1	5459964	5461003	3.2614	28.2061			Chr1	4580897	4581169	3.0733	14.9535
Chr1	5478851	5479423	3.1516	13.2377			Chr1	4584291	4584872	4.54379	26.8534
Chr1	5479598	5480506	5.35467	46.5297			Chr1	4584994	4585685	4.98386	32.3785
Chr1	5488124	5489712	4.36566	29.1805			Chr1	4586713	4587021	2.65151	7.69202
Chr1	5491499	5491904	2.49136	7.67548			Chr1	4590205	4590695	4.75079	55.9341
Chr1	5497334	5497732	2.5231	9.00227			Chr1	4607990	4609899	3.33245	26.0972
Chr1	5497997	5498354	3.36528	16.5932			Chr1	4610184	4610516	2.75748	13.8203
Chr1	5503791	5504672	2.76188	8.78659			Chr1	4621266	4621589	2.90724	10.6396
Chr1	5511250	5511523	2.12418	5.42886			Chr1	4632792	4633140	2.38408	5.75016
Chr1	5514359	5514683	2.78307	15.1589			Chr1	4641740	4642137	2.84649	24.5986
Chr1	5516620	5517038	2.14588	5.23232			Chr1	4656775	4657202	4.07396	25.5995
Chr1	5517922	5519029	3.76924	25.406			Chr1	4677848	4678739	1.79656	3.31329
Chr1	5524570	5526406	4.96659	49.198			Chr1	4680708	4681146	2.36199	7.12633
Chr1	5531482	5532440	7.26096	88.9219			Chr1	4694616	4694945	1.70316	5.38931
Chr1	5539455	5539865	2.36047	10.7029			Chr1	4704261	4704550	2.29561	5.9266
Chr1	5542877	5543359	2.89647	17.9531			Chr1	4712053	4712302	2.61706	9.05684
Chr1	5547049	5547631	2.86662	12.7497			Chr1	4712577	4712867	2.99423	15.0952
Chr1	5556537	5556871	2.59072	9.95858			Chr1	4713308	4714433	3.14209	17.056
Chr1	5559865	5560422	2.19953	5.72291			Chr1	4735432	4735832	4.36657	32.1992
Chr1	5561356	5562255	3.26517	17.391			Chr1	4741937	4742208	2.80371	10.4575
Chr1	5562468	5563059	2.53881	8.43701			Chr1	4747488	4747781	2.22697	7.83371
Chr1	5570062	5570373	2.10127	5.58791			Chr1	4748666	4749199	3.63249	23.8231
Chr1	5573759	5574481	5.66998	52.0236			Chr1	4754936	4755574	2.53997	10.6225
Chr1	5590808	5591511	3.92138	24.755			Chr1	4761141	4761498	2.06932	16.9344
Chr1	5596709	5597192	2.28566	15.8331			Chr1	4762774	4763088	2.67947	10.8914
Chr1	5602694	5603561	3.76888	22.4054			Chr1	4772662	4773203	5.27128	53.2869
Chr1	5613432	5613779	2.0796	5.00378			Chr1	4773439	4773761	2.68181	9.67766
Chr1	5628439	5629243	1.86648	4.70805			Chr1	4776455	4777082	3.52808	24.1076
Chr1	5639026	5639402	3.02331	15.4849			Chr1	4794032	4794361	2.54658	7.67835
Chr1	5639455	5640003	3.50764	15.7694			Chr1	4794660	4795177	3.19509	14.7608
Chr1	5641418	5641781	2.71147	10.0318			Chr1	4797460	4797913	2.93334	17.4673
Chr1	5644631	5645325	5.96408	46.3099			Chr1	4801377	4801718	2.1485	7.17415
Chr1	5646678	5646980	2.19588	7.24825			Chr1	4807084	4807450	3.53933	22.3337
Chr1	5647847	5648264	3.34176	17.8987			Chr1	4810609	4811003	2.67947	10.8914
Chr1	5648675	5649134	2.26104	8.10958			Chr1	4827247	4827500	2.80371	10.4575
Chr1	5652333	5652843	2.35446	5.25295			Chr1	4836351	4836643	2.06845	4.1996
Chr1	5678441	5678850	3.49041	19.5169			Chr1	4838220	4838494	1.89239	3.47642
Chr1	5685210	5685498	2.45301	6.15934			Chr1	4839327	4840296	4.52126	41.7656
Chr1	5701863	5702190	3.1366	14.4129			Chr1	4842317	4842877	3.28034	21.2574
Chr1	5714053	5714425	2.4474	6.98377			Chr1	4848324	4848731	2.51949	6.42301
Chr1	5722592	5724420	4.52966	39.2188			Chr1	4850646	4850959	2.51174	6.76828
Chr1	5724852	5725148	2.37659	5.96647			Chr1	4853707	4854054	2.39561	7.12633
Chr1	5726425	5727853	7.74474	109.241			Chr1	4854544	4855045	3.79662	33.4327
Chr1	5729316	5729621	2.51169	7.11721			Chr1	4861066	4861829	3.28652	20.1678
Chr1	5731724	5731965	1.84282	2.8011			Chr1	4877889	4878428	2.10647	7.77713
Chr1	5732593	5732978	3.42464	14.1403			Chr1	4878517	4878967	2.78995	19.8225
Chr1	5738679	5738987	1.8226	3.95482			Chr1	4888668	4888963	2.27301	9.82299
Chr1	5744627	5744999	2.45199	10.5011			Chr1	4896305	4896697	2.82585	11.0486
Chr1	5758359	5759005	3.0753	19.0561			Chr1	4898347	4898829	3.51253	18.0996
Chr1	5772870	5774084	3.64186	25.4137			Chr1	4899043	4899818	4.70871	87.0063
Chr1	5785007	5785282	1.92428	3.17172			Chr1	4911450	4911867	2.80295	11.5612
Chr1	5786928	5787310	2.39653	8.76617			Chr1	4912804	4913242	3.31953	19.623
Chr1	5787588	5787874	2.18649	5.64382			Chr1	4934331	4936082	7.69691	112.027
Chr1	5788898	5789380	2.77861	15.6466			Chr1	4939235	4939572	2.87849	11.39
Chr1	5828899	5829576	2.63401	10.0097			Chr1	4952524	4952777	2.47356	6.01139
Chr1	5830091	5830349	2.31482	4.87483			Chr1	4952905	4953158	2.08603	3.87073
Chr1	5844078	5845530	3.43596	40.4887			Chr1	4954142	4954635	2.4871	12.7246
Chr1	5845938	5846389	2.30422	10.9405			Chr1	4956480	4956805	2.50947	6.72937
Chr1	5851570	5852304	3.71992	28.2725			Chr1	4958757	4959385	3.12635	16.9273
Chr1	5863647	5863952	2.7547	14.6532			Chr1	4969977	4970569	2.70514	12.539
Chr1	5867761	5868160	2.5076	9.80817			Chr1	4974373	4974786	2.52592	9.21595
Chr1	5869862	5870175	1.75248	2.34446			Chr1	4980606	4980957	3.08295	16.5578
Chr1	5870312	5870558	2.18606	5.13246			Chr1	4990043	4990356	2.73491	8.74725
Chr1	5879550	5879825	2.07159	4.34008			Chr1	4990513	4991013	4.85184	30.9663
Chr1	5881378	5882263	2.60719	9.34657			Chr1	4991440	4992395	3.84642	26.9364
Chr1	5884132	5884755	3.23471	17.4495			Chr1	4996813	4997118	3.97171	20.4338
Chr1	5884887	5885526	2.10658	7.0298			Chr1	5000418	5000799	2.69851	11.4405
Chr1	5885796	5886234	1.94518	6.86097			Chr1	5016267	5016642	2.59502	9.49691
Chr1	5886354	5886751	2.32794	8.83673			Chr1	5017996	5018252	3.04416	11.705
Chr1	5888254	5888494	1.86582	3.46572			Chr1	5025288	5025642	2.33918	5.56246
Chr1	5890595	5891303	5.27979	56.8659			Chr1	5028833	5029080	1.9525	4.92146
Chr1	5922604	5923142	1.89253	8.8505			Chr1	5029549	5030138	2.8168	13.2214
Chr1	5933861	5934197	2.22625	10.8518			Chr1	5047941	5048447	4.24891	44.1231
Chr1	5944843	5945262	3.57635	28.7035			Chr1	5055905	5056377	5.49365	43.4076
Chr1	5945980	5946325	2.76905	12.5538			Chr1	5062143	5062836	3.35428	37.9587
Chr1	5946616	5947183	2.33398	8.6849			Chr1	5064215	5064688	3.03371	19.1701
Chr1	5954657	5955147	1.6324	6.20694			Chr1	5066795	5067295	3.74704	33.8354
Chr1	5956941	5957195	1.87404	9.60449			Chr1	5069649	5069985	3.02805	12.359
Chr1	5957556	5958937	6.97743	151.666			Chr1	5070478	5071374	9.19544	123.767
Chr1	5966160	5966575	2.59871	7.11799			Chr1	5076844	5077304	2.72366	32.7763
Chr1	5969645	5969942	2.80271	9.30279			Chr1	5077437	5078124	3.6159	46.8842
Chr1	5996436	5997167	3.15544	17.4622			Chr1	5082134	5082670	3.40824	21.2223
Chr1	5998536	5998986	3.27845	13.8871			Chr1	5091008	5091654	2.18124	12.1893
Chr1	6015034	6015348	3.67799	20.145			Chr1	5104206	5104663	2.96108	18.9519
Chr1	6027692	6028038	1.49389	2.07354			Chr1	5111183	5111679	2.7162	12.4274
Chr1	6038596	6039032	3.71465	23.1305			Chr1	5112837	5113138	1.9528	3.43693
Chr1	6075781	6076158	3.0588	16.0446			Chr1	5120668	5121033	1.70076	2.16938
Chr1	6098108	6098634	2.6461	12.1107			Chr1	5122974	5123617	3.68274	19.3159
Chr1	6099097	6099510	2.89843	13.5997			Chr1	5126785	5127094	1.9026	4.35003
Chr1	6101211	6101659	2.61816	10.3801			Chr1	5137105	5137705	3.23989	26.7026
Chr1	6139293	6140021	3.1228	12.9894			Chr1	5137996	5138263	2.60788	11.9267
Chr1	6142757	6143259	3.09392	15.3606			Chr1	5138646	5139566	4.53198	39.3552
Chr1	6149378	6149696	1.65779	4.55677			Chr1	5139926	5140735	4.04144	31.9977
Chr1	6151858	6152141	2.23874	7.75453			Chr1	5146693	5147150	4.23626	34.1681
Chr1	6154744	6155151	2.22417	6.93089			Chr1	5147768	5148156	5.13465	44.3615
Chr1	6155769	6156031	2.52588	8.35463			Chr1	5149133	5151109	5.28243	80.4284
Chr1	6174387	6174808	5.51971	46.699			Chr1	5164655	5165000	2.10929	4.97223
Chr1	6185002	6185303	2.34676	10.1802			Chr1	5168639	5169881	3.05833	38.8054
Chr1	6191325	6191737	2.02274	8.05543			Chr1	5177759	5178034	1.83765	4.13029
Chr1	6197704	6197987	2.83009	8.61965			Chr1	5185583	5186137	2.20412	5.52424
Chr1	6204334	6204648	2.16143	10.308			Chr1	5186552	5187096	3.91909	31.9004
Chr1	6209055	6209520	2.19415	7.40618			Chr1	5189182	5189996	2.03851	6.0004
Chr1	6217973	6218466	2.86586	15.6702			Chr1	5190805	5191106	2.30392	6.59764
Chr1	6222256	6223017	2.67805	19.31			Chr1	5193550	5194152	3.978	46.2141
Chr1	6239188	6240201	2.79688	12.8115			Chr1	5195758	5196149	2.88246	13.0383
Chr1	6247668	6248246	2.28841	5.68859			Chr1	5205140	5205410	1.85697	4.85787
Chr1	6254328	6254583	2.54415	10.347			Chr1	5209225	5209910	2.726	14.1914
Chr1	6260946	6261573	3.64919	22.2687			Chr1	5211785	5212233	2.51735	18.6738
Chr1	6263153	6263544	2.83855	25.8389			Chr1	5219577	5220340	3.17167	17.5592
Chr1	6277218	6277707	3.09154	12.1065			Chr1	5220434	5220936	2.34365	7.79256
Chr1	6281648	6282088	2.05501	5.43122			Chr1	5224003	5224674	2.4791	10.3011
Chr1	6294350	6294885	4.35956	30.6369			Chr1	5227201	5228066	4.22754	35.2539
Chr1	6298935	6300118	1.85519	21.5338			Chr1	5240647	5241567	4.58453	38.684
Chr1	6307646	6308678	5.19923	52.6283			Chr1	5242958	5243386	3.05547	17.106
Chr1	6311109	6311512	3.04215	13.6914			Chr1	5243503	5243787	2.37401	8.31872
Chr1	6315788	6316037	1.80956	2.85654			Chr1	5249162	5249740	2.72806	17.172
Chr1	6316249	6316522	2.12203	4.61255			Chr1	5249809	5250367	2.62511	21.0013
Chr1	6318686	6319497	3.38563	16.1128			Chr1	5252069	5252566	2.16719	6.41082
Chr1	6325770	6326630	2.50998	17.7626			Chr1	5253878	5254298	2.14589	6.16164
Chr1	6326735	6327134	2.66805	16.894			Chr1	5256691	5258545	3.59892	29.8992
Chr1	6334299	6334744	3.99891	22.6287			Chr1	5259116	5259498	2.36215	6.78176
Chr1	6335726	6336027	3.05273	13.765			Chr1	5263145	5263447	2.15449	6.32306
Chr1	6341666	6342023	3.04275	16.5229			Chr1	5263807	5264104	1.96123	6.2412
Chr1	6345303	6346190	4.47836	34.8218			Chr1	5265051	5265386	3.3265	23.9956
Chr1	6347931	6348391	4.14995	29.994			Chr1	5274007	5274842	2.66566	10.9986
Chr1	6351947	6352755	3.31788	23.7636			Chr1	5276285	5276985	2.4359	13.7408
Chr1	6359736	6360468	3.25501	21.4855			Chr1	5277584	5277955	3.30186	27.4376
Chr1	6361644	6361919	2.64346	11.8607			Chr1	5294641	5294979	3.39456	19.9655
Chr1	6385118	6385813	9.84033	131.695			Chr1	5295365	5295623	2.3085	8.30646
Chr1	6389624	6390061	3.28622	16.4968			Chr1	5295829	5296122	2.77096	13.9439
Chr1	6390346	6391019	2.54775	11.9907			Chr1	5296321	5296833	3.70798	31.0779
Chr1	6405333	6405960	2.48313	10.0793			Chr1	5297767	5298385	4.68397	39.8647
Chr1	6418540	6419419	3.31401	19.5227			Chr1	5305083	5305788	2.51182	12.5872
Chr1	6419803	6420078	2.02342	4.79118			Chr1	5309161	5309542	2.41999	12.061
Chr1	6426332	6426625	2.212	5.79665			Chr1	5322281	5322637	2.24219	5.31035
Chr1	6430445	6430914	2.86607	11.9352			Chr1	5326291	5327055	4.03388	27.164
Chr1	6431157	6431491	1.97245	4.48721			Chr1	5327970	5328626	2.5368	8.54217
Chr1	6431542	6431795	2.42632	7.06585			Chr1	5330489	5330756	2.20078	4.67142
Chr1	6433187	6433606	3.41798	21.5072			Chr1	5332518	5332885	2.37296	5.55523
Chr1	6443518	6444729	3.33579	35.1432			Chr1	5344715	5345084	2.95094	17.6347
Chr1	6445024	6445508	8.181	79.6398			Chr1	5345600	5345974	2.42265	8.33961
Chr1	6445860	6447735	6.29342	54.981			Chr1	5366248	5366716	2.82753	9.04404
Chr1	6450579	6450956	2.37988	9.88155			Chr1	5386644	5387123	3.21978	15.4839
Chr1	6453525	6453815	3.49047	16.488			Chr1	5390159	5391228	3.5414	48.7421
Chr1	6455326	6455936	3.5027	24.454			Chr1	5398678	5400313	4.25205	65.6741
Chr1	6456960	6457290	2.71072	13.3897			Chr1	5400920	5402060	1.99389	14.6223
Chr1	6459344	6460413	2.1755	19.7607			Chr1	5402632	5403014	2.10397	17.3987
Chr1	6463387	6463891	3.5875	69.4703			Chr1	5404363	5405281	2.88062	29.4962
Chr1	6464037	6464328	1.23521	2.82138			Chr1	5405946	5406430	2.08744	9.40749
Chr1	6483368	6483630	2.84006	10.0212			Chr1	5409539	5410060	4.60686	57.1022
Chr1	6485873	6486501	2.17286	6.90399			Chr1	5410796	5411038	2.35331	8.822
Chr1	6489286	6489545	2.23395	6.46257			Chr1	5415049	5415983	2.96756	15.6116
Chr1	6513119	6513575	2.43115	9.01087			Chr1	5418318	5419476	2.69083	10.7765
Chr1	6515472	6516084	4.49482	25.6417			Chr1	5421049	5421722	9.0313	134.799
Chr1	6525260	6525965	2.97629	28.4899			Chr1	5423176	5423550	2.69851	11.4405
Chr1	6528362	6528654	2.8511	13.7847			Chr1	5425736	5426157	3.02137	18.0528
Chr1	6529897	6531455	2.68045	9.59654			Chr1	5426646	5426965	2.27212	5.22691
Chr1	6531684	6531996	1.76741	2.5054			Chr1	5430378	5430717	3.13311	14.8532
Chr1	6537800	6538107	2.60953	11.0473			Chr1	5431351	5432829	2.14427	6.64502
Chr1	6543553	6544175	3.30573	13.0681			Chr1	5433957	5435002	2.74017	14.7434
Chr1	6555839	6556116	3.51448	15.4876			Chr1	5442330	5443921	4.68721	70.9304
Chr1	6557518	6557913	2.61038	8.91906			Chr1	5444437	5444992	2.39176	14.2408
Chr1	6560742	6561131	2.89442	22.2533			Chr1	5445869	5446377	1.99442	19.2523
Chr1	6562186	6563093	5.71815	66.2084			Chr1	5446631	5450200	2.72954	57.5931
Chr1	6578915	6579600	5.37994	56.2589			Chr1	5451545	5452305	3.03103	17.8965
Chr1	6594882	6595320	2.5093	8.46182			Chr1	5460037	5460886	2.5857	16.3811
Chr1	6601663	6602650	6.97071	94.514			Chr1	5464461	5464728	2.62091	9.30363
Chr1	6611987	6612507	3.08238	16.8554			Chr1	5472048	5472367	2.71021	13.6342
Chr1	6612631	6613612	2.72632	20.7205			Chr1	5478794	5479382	2.75766	12.319
Chr1	6614034	6614576	2.2018	6.42772			Chr1	5479638	5480534	5.25977	45.8623
Chr1	6616618	6617095	2.30064	8.6223			Chr1	5488080	5489847	4.61416	38.9536
Chr1	6620721	6621285	3.15519	52.4193			Chr1	5489909	5490321	2.45337	7.50768
Chr1	6626921	6627983	3.19617	62.0817			Chr1	5491495	5491960	3.98957	24.9668
Chr1	6640795	6641435	5.15177	38.132			Chr1	5496730	5497068	2.01796	4.90733
Chr1	6644636	6644986	1.85523	2.9633			Chr1	5497402	5497816	2.75471	11.2163
Chr1	6671590	6672407	1.47464	6.50246			Chr1	5498012	5498368	2.83616	10.8894
Chr1	6677522	6678038	4.92606	46.7			Chr1	5498448	5498697	2.32572	6.09274
Chr1	6679517	6680098	3.16554	16.5447			Chr1	5503394	5504550	3.06368	13.8536
Chr1	6682921	6683866	5.89044	59.931			Chr1	5511191	5511569	2.49521	8.81272
Chr1	6684264	6685109	4.24047	35.1275			Chr1	5514302	5514695	2.84511	16.3928
Chr1	6686418	6687452	5.06994	48.7252			Chr1	5514970	5515404	2.74316	10.9282
Chr1	6688366	6690104	4.06341	43.5174			Chr1	5516500	5517023	3.19889	16.7024
Chr1	6692108	6692452	2.0167	6.43474			Chr1	5517967	5518316	2.88354	13.5097
Chr1	6697798	6698567	2.66335	37.5878			Chr1	5518388	5518767	2.15696	7.78465
Chr1	6728764	6729608	3.31688	23.8344			Chr1	5524661	5525393	2.8168	13.2214
Chr1	6737689	6738042	4.86635	33.8721			Chr1	5525648	5526280	2.4362	14.1057
Chr1	6738640	6739083	2.37065	5.54567			Chr1	5531438	5532306	6.17204	66.6713
Chr1	6741449	6741906	1.95468	5.01265			Chr1	5532701	5533005	2.83397	9.07167
Chr1	6743345	6745128	2.97928	15.0755			Chr1	5539476	5539889	3.15017	20.3141
Chr1	6746692	6746981	2.16917	7.54596			Chr1	5542467	5543356	3.16568	22.8574
Chr1	6753705	6754672	6.96283	92.4053			Chr1	5547038	5547687	2.72735	11.2489
Chr1	6763138	6763398	2.06965	4.04748			Chr1	5557436	5557821	2.28	7.51341
Chr1	6765551	6765864	2.86716	11.2932			Chr1	5559875	5560329	2.59839	9.53728
Chr1	6787424	6787925	2.67155	7.72187			Chr1	5561359	5562050	3.71727	22.8625
Chr1	6788613	6788865	2.75082	8.16729			Chr1	5570058	5570523	2.19578	7.32669
Chr1	6799605	6799896	2.93504	13.8278			Chr1	5573807	5574517	5.84323	55.637
Chr1	6802677	6803430	4.51502	67.2014			Chr1	5580237	5580521	2.56349	6.83717
Chr1	6804070	6804383	1.68967	4.14326			Chr1	5590773	5591530	4.14655	26.8454
Chr1	6804665	6804950	2.53898	10.0661			Chr1	5596836	5597171	1.84281	8.49898
Chr1	6805387	6805749	2.54331	10.0989			Chr1	5602744	5603629	5.22545	45.1343
Chr1	6809321	6809605	3.03684	14.3802			Chr1	5604055	5604334	2.57007	8.95289
Chr1	6811530	6812083	2.54415	10.347			Chr1	5605362	5605636	1.62546	2.36572
Chr1	6816221	6816596	2.76536	20.3832			Chr1	5614577	5614862	2.83347	9.9707
Chr1	6818322	6818612	2.03404	6.00921			Chr1	5617030	5617610	3.24139	14.7854
Chr1	6822031	6822599	2.19876	12.2824			Chr1	5628341	5629102	3.54485	22.4222
Chr1	6824343	6825076	2.47088	22.8055			Chr1	5639041	5640010	3.96834	27.6451
Chr1	6862055	6863276	6.55591	54.1726			Chr1	5644688	5645315	7.8083	76.6182
Chr1	6865628	6866041	2.63191	7.2865			Chr1	5647977	5648257	2.89994	12.2307
Chr1	6867863	6868320	5.1805	38.7471			Chr1	5648783	5649154	2.53512	10.9697
Chr1	6872523	6873380	5.64427	40.633			Chr1	5678431	5678803	3.39346	19.0709
Chr1	6882890	6883447	3.90502	23.066			Chr1	5692000	5692336	2.82753	9.04404
Chr1	6899575	6900044	2.52237	13.8497			Chr1	5701808	5702166	4.39949	29.9381
Chr1	6913158	6913588	2.86256	17.0033			Chr1	5714609	5714886	2.36199	7.12633
Chr1	6916730	6917178	1.85521	4.87202			Chr1	5715825	5716134	2.72268	9.3239
Chr1	6924068	6924349	1.99265	4.32183			Chr1	5717170	5717479	2.32095	7.00111
Chr1	6932461	6933067	2.47957	8.05792			Chr1	5722733	5724435	6.96506	92.9793
Chr1	6939387	6939713	2.82801	13.8492			Chr1	5724734	5725967	4.21188	25.101
Chr1	6940182	6940606	2.55449	10.8874			Chr1	5726423	5727968	9.11563	142.464
Chr1	6945568	6947086	5.68235	99.4057			Chr1	5729222	5729715	3.12733	13.2488
Chr1	6948916	6949407	2.29477	6.67077			Chr1	5732631	5732949	3.39962	14.0744
Chr1	6956067	6956308	2.12418	5.42886			Chr1	5738601	5739029	2.33265	9.74121
Chr1	6958263	6958748	1.96873	6.82307			Chr1	5744624	5745061	2.83695	16.0876
Chr1	6959207	6959607	4.15893	25.6531			Chr1	5758370	5759003	3.12993	20.3605
Chr1	6966927	6967410	2.75487	15.6595			Chr1	5768343	5768750	1.84715	4.24686
Chr1	6970534	6972090	2.79059	30.1059			Chr1	5772814	5774082	3.84449	28.741
Chr1	7004367	7004743	2.6269	10.5024			Chr1	5782954	5783621	1.96963	5.4839
Chr1	7016393	7016653	3.02976	16.4135			Chr1	5784986	5785387	2.71393	10.0975
Chr1	7028254	7028496	1.89665	4.1121			Chr1	5785492	5785756	2.10221	6.47568
Chr1	7029740	7030112	2.08763	6.88608			Chr1	5786916	5787333	3.12065	18.7116
Chr1	7031914	7033237	4.36437	38.3532			Chr1	5787478	5787940	3.23679	16.4332
Chr1	7037947	7040063	2.88586	49.8278			Chr1	5788834	5789352	2.46747	11.7921
Chr1	7041590	7041964	2.16474	15.3527			Chr1	5823734	5824088	2.99426	10.6674
Chr1	7042762	7044023	2.09149	29.8914			Chr1	5824866	5825161	2.78818	9.71111
Chr1	7053025	7053556	2.05206	5.26738			Chr1	5828891	5829591	3.37212	17.7095
Chr1	7061541	7062215	3.18571	13.7441			Chr1	5829976	5830359	2.47048	6.55255
Chr1	7065331	7066639	3.93991	19.3076			Chr1	5830791	5831047	2.78353	8.58461
Chr1	7067071	7067642	1.99146	3.49851			Chr1	5844060	5845618	4.47209	72.8005
Chr1	7095964	7097139	2.95544	16.7416			Chr1	5845884	5846680	3.92492	41.9979
Chr1	7098462	7099553	2.13132	9.65349			Chr1	5849576	5849834	2.27696	7.93995
Chr1	7104865	7105176	1.21104	2.11405			Chr1	5851576	5852399	3.19937	24.0322
Chr1	7105550	7106169	1.21248	2.23534			Chr1	5856747	5857083	1.89301	8.11097
Chr1	7121201	7121756	3.17216	12.2987			Chr1	5857383	5857779	2.4332	8.56462
Chr1	7121835	7122093	2.23555	4.50708			Chr1	5863688	5863947	2.17296	7.96283
Chr1	7140010	7140292	2.99679	14.2938			Chr1	5867699	5868174	4.23165	33.4053
Chr1	7142781	7143060	2.31043	10.4262			Chr1	5869951	5870550	2.00283	5.19537
Chr1	7143839	7144246	1.98813	11.8955			Chr1	5879487	5879813	2.10519	4.85445
Chr1	7159753	7160320	2.59035	9.01276			Chr1	5881252	5882642	3.8536	24.6441
Chr1	7160543	7160938	2.95544	16.7416			Chr1	5884114	5884779	3.66577	23.7463
Chr1	7167453	7167878	2.89997	18.8654			Chr1	5885248	5885510	1.94761	5.7474
Chr1	7167998	7168250	1.90415	4.76821			Chr1	5885718	5886906	2.33426	13.7119
Chr1	7175239	7175501	1.80221	3.95482			Chr1	5888147	5889070	2.59087	10.8439
Chr1	7176383	7177004	4.50229	40.9288			Chr1	5890684	5891193	4.35709	38.8926
Chr1	7209107	7209521	2.40419	5.69853			Chr1	5911395	5911958	2.82753	9.04404
Chr1	7210499	7210897	2.1441	5.3918			Chr1	5916065	5916313	2.0596	4.68306
Chr1	7216699	7217441	5.65374	76.2569			Chr1	5922663	5923104	2.7292	25.4612
Chr1	7235346	7236255	3.64033	29.9222			Chr1	5933848	5934113	1.80108	4.96549
Chr1	7238804	7239280	1.74307	16.0306			Chr1	5944848	5945127	2.8757	16.4532
Chr1	7242671	7242967	2.70785	15.1997			Chr1	5957624	5959017	6.94105	151.949
Chr1	7247997	7248585	3.19565	18.5182			Chr1	5965754	5966630	4.28047	23.9425
Chr1	7258095	7258568	2.67155	7.72187			Chr1	5969650	5969970	3.3835	15.7163
Chr1	7267208	7268004	4.97532	38.7375			Chr1	5987051	5987477	2.04689	10.5825
Chr1	7270272	7270851	8.01563	90.745			Chr1	5996352	5997123	2.89787	15.2561
Chr1	7272958	7273355	2.6544	8.38524			Chr1	5998547	5998851	3.09406	13.7991
Chr1	7303076	7303325	2.16968	4.54113			Chr1	6006694	6006976	2.44533	6.39191
Chr1	7314064	7314476	2.1882	8.04341			Chr1	6027679	6028240	2.80048	16.1883
Chr1	7322825	7323087	2.96845	13.8694			Chr1	6038604	6038917	3.62952	21.8577
Chr1	7335529	7336341	3.22966	20.9489			Chr1	6075791	6076159	3.3623	20.262
Chr1	7336599	7337221	3.66082	28.4748			Chr1	6099132	6099542	2.79367	12.5948
Chr1	7337469	7338609	3.74887	50.9062			Chr1	6101146	6101765	4.26294	32.0591
Chr1	7338811	7339054	1.96547	13.4859			Chr1	6103663	6104044	2.46409	7.04623
Chr1	7339760	7340028	1.58383	3.66092			Chr1	6122102	6122375	2.82753	9.04404
Chr1	7340398	7341045	6.41297	91.2174			Chr1	6127227	6127470	2.03767	4.95074
Chr1	7341599	7342139	2.78715	17.3702			Chr1	6139460	6139812	2.71312	9.26627
Chr1	7344552	7344901	2.30659	8.0821			Chr1	6142795	6143237	3.53396	20.458
Chr1	7346105	7346743	1.84527	14.0439			Chr1	6151828	6152128	2.37724	9.81516
Chr1	7365727	7366451	2.79432	14.4387			Chr1	6154649	6155259	2.65488	11.7304
Chr1	7366795	7367569	2.31305	19.3395			Chr1	6174436	6174822	5.4168	46.1276
Chr1	7368317	7368619	2.24735	5.46615			Chr1	6185022	6185363	2.65973	15.2067
Chr1	7370522	7371190	4.17819	32.4343			Chr1	6197684	6198035	3.57565	15.7296
Chr1	7374293	7374533	1.50959	2.94741			Chr1	6209245	6209536	2.27687	8.18823
Chr1	7377549	7377976	2.27605	7.11162			Chr1	6211378	6211795	2.33159	7.5416
Chr1	7381832	7382725	6.85119	86.8768			Chr1	6217934	6218473	2.53796	12.4517
Chr1	7387750	7388825	1.88654	5.47279			Chr1	6222197	6223050	3.62758	46.1092
Chr1	7388960	7389202	1.88988	3.13638			Chr1	6239168	6240202	3.40058	21.7596
Chr1	7401119	7401513	3.61542	23.9689			Chr1	6247655	6248139	2.42464	6.82413
Chr1	7404521	7405056	2.2684	6.32283			Chr1	6251091	6251908	1.89637	4.02063
Chr1	7442482	7442979	2.43747	7.80312			Chr1	6261041	6261540	3.97502	27.7013
Chr1	7444659	7445330	2.71147	10.0318			Chr1	6263150	6263520	2.95905	27.6505
Chr1	7447983	7448617	1.53329	2.07007			Chr1	6277076	6277816	3.68292	18.6422
Chr1	7451212	7451672	2.3113	7.15839			Chr1	6281519	6282076	2.88111	15.3442
Chr1	7470187	7471382	6.08027	46.8637			Chr1	6294347	6294951	4.85909	38.4309
Chr1	7478756	7479021	3.18955	13.119			Chr1	6298942	6299378	3.73965	58.3555
Chr1	7488518	7489393	5.26277	79.4648			Chr1	6299708	6300085	1.72452	16.8292
Chr1	7490162	7490585	3.31319	22.8081			Chr1	6308035	6308663	4.45567	39.1123
Chr1	7493451	7495054	2.82761	20.6188			Chr1	6311090	6311436	3.4032	18.5418
Chr1	7498376	7498710	2.03789	4.29904			Chr1	6311773	6312043	2.05432	3.99286
Chr1	7499053	7499301	2.51308	8.2731			Chr1	6315709	6316175	2.28024	6.90191
Chr1	7500892	7501460	3.47227	16.689			Chr1	6316229	6316624	3.70589	18.7936
Chr1	7503725	7504076	3.17739	12.2619			Chr1	6318799	6319502	3.81056	22.504
Chr1	7510032	7511207	2.28913	10.4045			Chr1	6325854	6326581	2.96023	25.7167
Chr1	7530779	7531048	2.59652	13.6214			Chr1	6326756	6327123	2.17077	9.26382
Chr1	7553404	7553712	2.1814	9.34264			Chr1	6334363	6334687	3.13782	13.0428
Chr1	7554378	7554687	2.04317	7.23437			Chr1	6341690	6341945	2.37046	6.97114
Chr1	7565308	7565619	2.06141	8.89826			Chr1	6345283	6346137	4.32693	32.6983
Chr1	7569548	7569802	2.29839	8.40512			Chr1	6347938	6348404	4.54658	37.4592
Chr1	7570724	7571089	3.07105	27.0298			Chr1	6352093	6352737	2.82396	16.6421
Chr1	7573550	7573804	2.3379	9.50868			Chr1	6359822	6360369	2.48451	11.0922
Chr1	7573966	7574268	2.47255	11.1111			Chr1	6361604	6361928	2.71308	12.8067
Chr1	7579214	7579782	2.60882	8.85348			Chr1	6385109	6385602	9.26385	119.158
Chr1	7588485	7588976	3.01906	25.4534			Chr1	6389676	6390046	3.36992	18.0072
Chr1	7589092	7589333	2.07159	4.34008			Chr1	6390626	6390917	2.49519	11.5112
Chr1	7590548	7591126	2.23425	5.03748			Chr1	6400723	6400966	2.03182	4.8645
Chr1	7605629	7606084	3.70501	25.3029			Chr1	6405477	6405996	2.65939	12.7727
Chr1	7619171	7619721	3.41246	21.8595			Chr1	6418549	6419290	2.15949	7.30287
Chr1	7623455	7623789	2.12418	5.42886			Chr1	6419739	6420046	3.13617	13.3057
Chr1	7624378	7624849	2.42545	8.78133			Chr1	6430360	6430905	3.26294	18.0335
Chr1	7629547	7629787	2.07684	4.08339			Chr1	6433174	6433655	3.99662	30.8204
Chr1	7630215	7630557	2.43747	7.80312			Chr1	6435183	6435635	2.50349	7.43044
Chr1	7640945	7642549	3.90918	29.6043			Chr1	6443535	6444694	2.88192	24.4054
Chr1	7645707	7645979	2.15306	4.94643			Chr1	6445043	6445471	5.29191	36.7277
Chr1	7651933	7652580	2.51932	12.6351			Chr1	6445912	6447104	4.65465	34.0291
Chr1	7654011	7654454	2.50869	15.0679			Chr1	6447326	6447620	3.44363	14.6192
Chr1	7659735	7660200	3.23471	17.4495			Chr1	6450633	6450940	2.40205	9.37759
Chr1	7661433	7661750	1.84807	7.22107			Chr1	6455018	6455907	4.44965	41.1464
Chr1	7680831	7681251	2.49068	8.11085			Chr1	6459395	6459662	1.7625	9.00985
Chr1	7692137	7692521	2.40363	10.0854			Chr1	6459988	6460240	1.63245	4.58827
Chr1	7695381	7695761	2.45448	13.9887			Chr1	6463445	6463834	3.31331	58.2762
Chr1	7704235	7704903	6.70104	98.5871			Chr1	6464083	6464333	1.25836	3.51917
Chr1	7705733	7706399	3.61897	29.361			Chr1	6485796	6486691	3.61639	27.1911
Chr1	7715299	7715577	1.92659	3.20137			Chr1	6489261	6489560	2.37401	8.31872
Chr1	7723531	7723779	2.18606	5.13246			Chr1	6515364	6516061	5.20389	35.2592
Chr1	7727938	7728319	2.83009	8.61965			Chr1	6521679	6521982	2.00024	4.51456
Chr1	7732071	7732655	8.33746	84.426			Chr1	6525289	6525944	3.21599	31.3631
Chr1	7737670	7737914	2.14215	3.90614			Chr1	6529921	6530875	2.26703	6.20916
Chr1	7759436	7760265	3.45073	25.1863			Chr1	6531231	6532237	2.74089	11.7672
Chr1	7782380	7782653	3.96989	24.2709			Chr1	6537771	6538072	2.53512	10.9697
Chr1	7802053	7802402	2.76817	10.9285			Chr1	6543547	6544270	3.9608	21.1071
Chr1	7812418	7812827	2.43373	5.639			Chr1	6546554	6547006	2.96929	13.4333
Chr1	7830183	7830569	3.98342	25.3595			Chr1	6554831	6555161	3.22359	12.4839
Chr1	7832649	7833092	2.91906	30.858			Chr1	6557495	6557893	3.52174	19.7291
Chr1	7834049	7834831	2.75982	27.3548			Chr1	6560765	6561148	2.53227	15.5644
Chr1	7846433	7847832	5.52718	55.8092			Chr1	6561329	6561668	2.87843	25.0546
Chr1	7864908	7865920	4.15472	26.2825			Chr1	6562190	6563088	6.36889	89.5239
Chr1	7867040	7867375	2.46816	6.01196			Chr1	6579056	6579548	3.53205	23.5478
Chr1	7883267	7883705	2.61781	12.3869			Chr1	6594873	6595292	3.29765	18.0105
Chr1	7884197	7885004	3.07773	18.3971			Chr1	6601705	6602669	6.0534	78.8364
Chr1	7886707	7887085	2.02261	9.04206			Chr1	6611925	6612520	3.98806	33.3341
Chr1	7887477	7887765	2.03691	6.03157			Chr1	6612659	6613695	3.54616	41.2814
Chr1	7888811	7889158	2.00014	10.7119			Chr1	6614046	6614741	2.67761	12.1053
Chr1	7894174	7894460	2.08863	8.72571			Chr1	6614842	6615117	2.34159	7.47457
Chr1	7897246	7897536	1.38661	3.6496			Chr1	6616651	6617129	2.55833	10.9431
Chr1	7898293	7898890	2.00637	7.59577			Chr1	6620825	6621249	2.77723	37.8353
Chr1	7899494	7900157	2.94451	24.991			Chr1	6626996	6627942	3.12162	59.781
Chr1	7901898	7902285	2.50421	12.4918			Chr1	6640826	6641234	3.58358	18.5906
Chr1	7903957	7904584	1.90362	7.65405			Chr1	6644282	6644961	2.81286	11.1892
Chr1	7904788	7905190	3.23557	36.9136			Chr1	6666173	6666468	2.3613	11.7595
Chr1	7906211	7907651	4.29015	41.3575			Chr1	6671489	6672431	1.75792	14.9595
Chr1	7909203	7909628	2.67963	13.1545			Chr1	6677537	6677995	4.85727	45.4623
Chr1	7911938	7912579	2.9605	23.4511			Chr1	6679499	6680079	3.94341	27.5031
Chr1	7931881	7932143	2.67256	9.0487			Chr1	6682974	6683812	5.5426	54.3601
Chr1	7934047	7934569	3.17358	13.666			Chr1	6684310	6685104	4.17711	32.9081
Chr1	7938624	7939279	2.63046	14.6915			Chr1	6686479	6687105	4.40933	36.9672
Chr1	7949422	7950620	2.76472	19.6057			Chr1	6688391	6689282	4.67299	60.1773
Chr1	7954289	7954550	1.92429	6.40379			Chr1	6689391	6690149	4.46193	60.6075
Chr1	7957954	7958566	2.63636	23.4507			Chr1	6690827	6691263	2.38577	8.40449
Chr1	7964101	7964646	2.8926	13.5052			Chr1	6692098	6692387	2.07293	7.2975
Chr1	7966670	7967272	2.59396	13.3746			Chr1	6697939	6698464	2.22395	21.8834
Chr1	7968159	7968515	2.50093	9.56713			Chr1	6728777	6729382	2.91696	16.3657
Chr1	7974796	7975673	3.23305	36.7168			Chr1	6737761	6738038	3.46288	16.2603
Chr1	7979744	7980153	2.06978	10.1767			Chr1	6738509	6739419	2.78596	11.0089
Chr1	7988390	7989437	3.89482	20.1136			Chr1	6741452	6742092	1.88671	4.18452
Chr1	7990123	7990646	3.38658	20.0453			Chr1	6743241	6745197	3.32906	22.8501
Chr1	7991018	7991685	2.93981	10.6584			Chr1	6746641	6746910	2.04607	6.49061
Chr1	7994392	7995443	3.65136	26.0462			Chr1	6751080	6751379	2.64517	8.44673
Chr1	7996254	7996507	1.93107	4.22961			Chr1	6752241	6752484	2.32366	5.78348
Chr1	7996669	7997549	2.97917	15.1303			Chr1	6753727	6754667	8.24612	122.435
Chr1	7997683	7998097	3.12843	15.2723			Chr1	6759980	6760320	1.83765	4.13029
Chr1	8002552	8002887	3.42301	16.2771			Chr1	6761824	6762205	2.06748	4.91235
Chr1	8004447	8004687	2.55636	8.33056			Chr1	6784303	6784953	2.33719	6.97114
Chr1	8005967	8006513	2.64063	11.0594			Chr1	6787340	6787889	3.17959	11.9686
Chr1	8006770	8007272	4.3468	48.675			Chr1	6799622	6799933	3.05668	15.5804
Chr1	8010554	8010962	4.43696	26.2431			Chr1	6802706	6803419	3.84361	47.5244
Chr1	8013604	8013858	2.94432	10.1059			Chr1	6803909	6804510	1.98678	10.4945
Chr1	8014149	8014676	2.7425	10.4765			Chr1	6804659	6804925	2.14915	6.28644
Chr1	8015943	8017229	4.48103	42.4284			Chr1	6806790	6807090	2.16862	6.27241
Chr1	8017289	8017751	3.24137	13.3635			Chr1	6809275	6809665	4.36848	35.0052
Chr1	8025721	8025965	2.25789	4.97601			Chr1	6809988	6810312	2.69844	12.4843
Chr1	8032190	8033036	3.05742	19.2876			Chr1	6811440	6811916	2.90954	17.4748
Chr1	8039601	8040161	5.16864	34.677			Chr1	6816237	6816569	2.46914	15.1736
Chr1	8048663	8048981	2.15924	4.4905			Chr1	6818256	6818641	2.20801	8.25834
Chr1	8049058	8049319	2.35212	5.64379			Chr1	6821924	6822524	2.7506	26.4494
Chr1	8060624	8061220	6.8797	77.9554			Chr1	6823914	6824211	1.92479	6.04273
Chr1	8061561	8061815	2.26104	8.10958			Chr1	6824335	6825139	3.8602	66.0244
Chr1	8067976	8068255	2.1504	8.04879			Chr1	6839290	6839533	1.8049	2.76451
Chr1	8075577	8076144	5.79129	119.838			Chr1	6862163	6863246	3.93408	25.9503
Chr1	8082564	8083630	2.00506	6.76222			Chr1	6867916	6868239	3.40178	18.5314
Chr1	8089396	8089972	2.58717	11.8422			Chr1	6872485	6873332	5.43557	42.9699
Chr1	8097183	8098357	4.46212	40.1222			Chr1	6882914	6883408	3.5561	23.4184
Chr1	8098505	8098974	2.40436	8.81204			Chr1	6891938	6892357	2.27306	6.97835
Chr1	8102487	8102767	1.83979	4.54425			Chr1	6895394	6896168	2.73087	11.6927
Chr1	8104055	8104312	1.91563	5.10287			Chr1	6899693	6900021	3.1039	17.5093
Chr1	8117289	8118356	3.60728	19.4358			Chr1	6903613	6903955	2.90791	12.7558
Chr1	8118879	8120045	2.62109	12.4156			Chr1	6907211	6907909	2.82753	9.04404
Chr1	8120291	8120612	2.69923	9.71716			Chr1	6908325	6908567	2.04156	3.87855
Chr1	8135493	8135738	1.64289	2.9873			Chr1	6913186	6913605	3.13965	21.5437
Chr1	8143891	8144607	1.96531	5.34173			Chr1	6916769	6917202	2.23508	8.32877
Chr1	8144988	8145550	3.73684	25.5821			Chr1	6926216	6926511	2.60214	10.7112
Chr1	8147907	8148831	3.00638	15.0215			Chr1	6932422	6933055	2.74316	10.9282
Chr1	8153316	8154276	4.83961	44.5513			Chr1	6938154	6938717	2.73529	12.991
Chr1	8154783	8155157	2.29431	10.2705			Chr1	6940233	6940516	2.24729	7.67799
Chr1	8155812	8156118	2.35824	7.2865			Chr1	6945558	6947062	6.94929	140.384
Chr1	8156544	8157089	5.53785	54.0006			Chr1	6948916	6949411	2.65968	9.53412
Chr1	8157996	8158490	1.6748	4.15289			Chr1	6955963	6956249	2.03182	4.8645
Chr1	8159239	8159530	2.95295	14.8636			Chr1	6958244	6958740	2.54508	15.6945
Chr1	8164952	8165472	5.13749	41.5857			Chr1	6959231	6959609	4.95234	36.432
Chr1	8168638	8169759	4.0507	43.9976			Chr1	6967037	6967282	2.22595	8.52598
Chr1	8181036	8181717	5.20949	73.7302			Chr1	6970543	6972166	2.82623	31.5185
Chr1	8181987	8183467	2.59336	11.1715			Chr1	6986407	6986727	2.70314	10.2268
Chr1	8188318	8189024	3.31053	15.6076			Chr1	6999259	6999521	2.49014	7.19301
Chr1	8193419	8193901	5.90098	49.426			Chr1	7004314	7004741	2.78664	11.662
Chr1	8194971	8195314	2.47337	6.03696			Chr1	7029662	7030049	2.65114	12.8939
Chr1	8212834	8213098	2.42606	6.45553			Chr1	7032069	7032972	4.26391	36.8685
Chr1	8234235	8234817	3.40531	22.1972			Chr1	7038302	7038858	2.59468	19.1813
Chr1	8240124	8240703	3.41142	16.2863			Chr1	7038941	7040067	3.27482	70.0592
Chr1	8262958	8263315	2.72527	14.8556			Chr1	7042730	7043498	2.41177	48.5243
Chr1	8266821	8267087	1.83062	3.50883			Chr1	7043713	7044127	2.37082	13.3552
Chr1	8267930	8268195	2.02746	4.95506			Chr1	7053026	7053538	3.19842	15.0679
Chr1	8268788	8272693	6.25365	76.2277			Chr1	7061583	7062010	3.87854	21.6843
Chr1	8278300	8278681	2.39209	6.45553			Chr1	7065215	7068393	3.42098	22.8367
Chr1	8298094	8298439	2.68906	12.4665			Chr1	7068490	7068903	2.43147	6.01794
Chr1	8309480	8310558	1.38764	6.41011			Chr1	7069213	7069518	2.56349	6.83717
Chr1	8321470	8321824	2.20995	8.22781			Chr1	7069609	7070803	2.69551	7.69202
Chr1	8336423	8337013	3.47101	48.5383			Chr1	7070927	7071189	2.16743	4.1478
Chr1	8350594	8351277	3.46474	18.9117			Chr1	7072160	7072414	2.03541	3.15153
Chr1	8383033	8383442	1.84451	4.76697			Chr1	7073404	7073682	2.21144	4.50071
Chr1	8384536	8386297	2.05906	28.3168			Chr1	7094488	7094746	2.57887	9.58351
Chr1	8398542	8400266	6.77097	76.3851			Chr1	7095968	7097125	3.40485	27.1451
Chr1	8408057	8408503	2.3379	9.50868			Chr1	7098431	7099588	3.19881	26.234
Chr1	8420062	8420569	2.2735	7.2865			Chr1	7105510	7106080	1.23363	2.86871
Chr1	8429845	8430259	2.90248	17.4458			Chr1	7121192	7121924	3.34548	14.3468
Chr1	8430728	8430972	2.30973	10.0369			Chr1	7126342	7126589	2.66912	8.37641
Chr1	8432198	8432568	2.69153	20.1841			Chr1	7143922	7144307	1.99347	12.3101
Chr1	8433879	8434310	1.71288	5.21283			Chr1	7144947	7145476	1.83692	10.1452
Chr1	8440545	8441220	3.00639	17.1431			Chr1	7155512	7155990	3.03582	12.4017
Chr1	8487068	8487549	6.55591	54.1726			Chr1	7156319	7156601	2.04793	5.01474
Chr1	8532027	8532403	2.84227	17.6529			Chr1	7156986	7157772	3.13031	12.9966
Chr1	8532849	8533322	2.15633	5.13318			Chr1	7158463	7159084	2.57362	10.7112
Chr1	8534691	8534979	2.01729	3.77485			Chr1	7160576	7160888	2.37608	9.14089
Chr1	8536238	8537948	4.34663	63.1141			Chr1	7164519	7164926	2.56228	13.8142
Chr1	8540095	8542246	6.50493	56.8354			Chr1	7167454	7167851	2.90902	19.1204
Chr1	8543705	8543957	2.61972	7.73211			Chr1	7174782	7175555	1.97491	7.3956
Chr1	8545018	8545340	3.98108	20.785			Chr1	7176354	7177018	4.79062	46.6778
Chr1	8548492	8548834	3.17362	15.0281			Chr1	7192613	7192921	2.91555	9.51044
Chr1	8549644	8549920	2.21912	9.36599			Chr1	7208737	7209760	3.09157	11.4607
Chr1	8557860	8559310	6.51703	102.122			Chr1	7210102	7210931	1.90915	5.50087
Chr1	8563010	8563485	3.30129	28.0193			Chr1	7214340	7214613	2.41366	7.59456
Chr1	8596449	8596839	3.81745	24.0599			Chr1	7216716	7217404	4.40964	45.1531
Chr1	8598421	8599022	8.02491	126.469			Chr1	7217896	7218202	2.76545	10.8626
Chr1	8613768	8614175	2.70049	11.2419			Chr1	7219956	7220226	2.15303	5.02259
Chr1	8616281	8616613	2.06929	4.77672			Chr1	7221372	7221839	2.62325	8.9114
Chr1	8619094	8619390	2.42606	6.45553			Chr1	7235368	7236126	2.45027	10.953
Chr1	8624154	8624411	2.5093	8.46182			Chr1	7238845	7239298	1.55543	11.5312
Chr1	8631192	8631691	2.666	18.1273			Chr1	7242686	7243205	2.77897	16.414
Chr1	8640623	8641091	2.38018	8.2393			Chr1	7246102	7246650	1.84093	3.25274
Chr1	8676606	8676864	1.9898	4.46491			Chr1	7247237	7247492	2.35234	6.8936
Chr1	8693081	8694472	2.7341	27.6724			Chr1	7248087	7248565	2.84637	13.2214
Chr1	8697278	8697674	3.63967	21.4184			Chr1	7258096	7258575	2.25545	4.50071
Chr1	8709586	8710261	3.0901	11.8804			Chr1	7261345	7261654	1.80796	4.02835
Chr1	8719328	8719596	2.55617	8.76531			Chr1	7267236	7267999	4.94499	38.1691
Chr1	8722402	8722735	2.55164	9.00227			Chr1	7270300	7270840	7.95956	101.025
Chr1	8727833	8728809	4.00028	35.7663			Chr1	7272950	7273825	2.53512	10.9697
Chr1	8845177	8845585	2.47337	6.03696			Chr1	7288107	7288670	3.12898	11.4257
Chr1	8848162	8849108	5.39696	45.2326			Chr1	7302824	7303423	2.72519	8.90785
Chr1	8853622	8854112	2.79432	14.4387			Chr1	7303775	7304277	2.43423	6.69625
Chr1	8865966	8866494	2.22325	9.04993			Chr1	7304778	7305157	2.37	6.4804
Chr1	8871858	8872110	2.077	3.47283			Chr1	7308669	7308986	2.46331	8.06588
Chr1	8894348	8894868	3.30725	28.6943			Chr1	7314095	7314440	2.55637	11.5112
Chr1	8898247	8899243	2.83771	12.5812			Chr1	7335531	7335795	2.3716	9.27938
Chr1	8902991	8903867	3.08334	16.5845			Chr1	7336653	7337133	3.76456	30.6643
Chr1	8907137	8907386	1.76681	6.30698			Chr1	7337661	7338246	3.43242	42.5474
Chr1	8908228	8908778	1.80149	7.11393			Chr1	7340452	7340975	5.62288	72.2151
Chr1	8910565	8910811	1.44502	3.16125			Chr1	7346118	7346751	2.14538	23.6034
Chr1	8912013	8913035	1.24837	2.65028			Chr1	7365746	7366334	2.37724	9.81516
Chr1	8916025	8916284	1.86402	6.391			Chr1	7366723	7367607	5.30242	108.302
Chr1	8918280	8919456	4.07214	49.5735			Chr1	7370523	7370875	3.69576	24.9898
Chr1	8922543	8922991	2.02896	3.97016			Chr1	7374264	7374615	1.81212	7.16764
Chr1	8924202	8924444	2.56327	9.54375			Chr1	7381890	7382650	6.4283	78.2943
Chr1	8926513	8926935	5.10614	36.225			Chr1	7387850	7388337	2.26393	10.3053
Chr1	8927254	8928555	2.98864	10.0302			Chr1	7388398	7388796	2.71411	9.25801
Chr1	8932050	8933556	9.42662	135.525			Chr1	7401181	7401485	2.71441	11.7723
Chr1	8934558	8935688	3.70028	54.0184			Chr1	7404447	7405022	3.21323	15.9916
Chr1	8938066	8938320	2.45331	10.2709			Chr1	7413105	7413435	2.8168	13.2214
Chr1	8940089	8940636	2.35469	10.8529			Chr1	7442377	7443005	3.07869	16.005
Chr1	8948508	8948770	2.3689	6.33782			Chr1	7444834	7445338	2.69805	8.95009
Chr1	8959203	8960636	4.24556	40.0918			Chr1	7447868	7448554	2.87786	16.4733
Chr1	8961793	8962466	3.48976	19.7402			Chr1	7450232	7450671	2.53558	9.86239
Chr1	8966597	8966839	2.2151	5.28942			Chr1	7451233	7451625	2.71325	11.5614
Chr1	8974996	8976713	7.04387	136.422			Chr1	7454534	7454821	1.47835	2.34581
Chr1	8976806	8977372	1.50705	8.56294			Chr1	7470506	7471190	4.93985	31.6697
Chr1	8978202	8978603	2.23699	18.7012			Chr1	7476046	7476513	2.79426	9.51434
Chr1	8981971	8983137	1.56625	11.6967			Chr1	7478701	7479036	3.63845	20.2451
Chr1	8983570	8983939	2.98955	21.6505			Chr1	7488597	7489202	4.5362	57.9193
Chr1	8994722	8995149	2.04687	7.12522			Chr1	7490199	7490524	2.93334	17.4673
Chr1	8996123	8996641	2.06036	5.75839			Chr1	7493473	7495076	2.30918	11.848
Chr1	9004410	9004886	4.085	21.9503			Chr1	7498364	7498696	2.4595	8.22443
Chr1	9020398	9020781	3.1558	13.1973			Chr1	7499032	7499345	3.48735	19.7633
Chr1	9039376	9039668	2.5231	9.00227			Chr1	7500950	7501435	3.80783	20.8084
Chr1	9041872	9042267	1.88047	6.59469			Chr1	7501544	7501894	2.99342	10.9041
Chr1	9043811	9044451	2.91637	20.2359			Chr1	7503735	7504142	4.03167	21.5633
Chr1	9046744	9047108	2.61076	11.1156			Chr1	7510135	7511188	2.19101	9.76567
Chr1	9066052	9066682	3.75628	27.2492			Chr1	7530129	7530483	2.1159	13.1521
Chr1	9067773	9068155	2.10127	5.58791			Chr1	7530719	7530977	2.4885	12.5273
Chr1	9068400	9068654	2.22302	5.68619			Chr1	7550073	7550457	1.84296	5.33019
Chr1	9069098	9069633	4.67643	40.1588			Chr1	7553427	7553737	2.08435	8.27007
Chr1	9070989	9071712	3.57521	32.4535			Chr1	7557517	7557766	1.61911	3.01871
Chr1	9074980	9075227	2.32244	7.61942			Chr1	7565262	7565602	2.16535	11.0718
Chr1	9091513	9091814	2.06864	7.62227			Chr1	7570747	7571110	3.02233	26.3178
Chr1	9092183	9092952	5.71752	63.9954			Chr1	7573427	7573797	3.72422	33.2594
Chr1	9099293	9099740	2.64702	9.61038			Chr1	7573946	7574291	2.62421	13.4535
Chr1	9119082	9119361	2.79046	8.61965			Chr1	7579166	7580007	3.21112	15.404
Chr1	9158040	9158402	2.72702	15.1112			Chr1	7582364	7582708	2.54862	10.3025
Chr1	9170464	9170730	2.1742	5.06824			Chr1	7582901	7583386	2.63609	13.5636
Chr1	9174107	9174894	4.09845	21.1475			Chr1	7587076	7587649	2.48239	13.0034
Chr1	9178911	9179642	4.3628	28.2063			Chr1	7588481	7588997	3.93737	42.828
Chr1	9183366	9184067	2.25331	6.04347			Chr1	7589092	7589366	2.1507	5.01078
Chr1	9240640	9241986	5.33282	53.7271			Chr1	7589458	7590151	2.51236	7.67223
Chr1	9249690	9249936	2.19407	4.65673			Chr1	7590522	7591123	2.87269	10.4334
Chr1	9251331	9251641	2.32794	8.83673			Chr1	7603658	7604189	2.93602	12.9562
Chr1	9256904	9257423	2.83557	11.3826			Chr1	7605635	7606085	4.20004	33.8322
Chr1	9257509	9258001	3.20755	14.1766			Chr1	7610452	7611400	1.4264	4.90408
Chr1	9258261	9258732	3.43253	15.22			Chr1	7611595	7611928	1.36052	2.8398
Chr1	9259849	9260878	3.14765	16.4054			Chr1	7619149	7619720	3.45275	23.1262
Chr1	9273993	9274645	3.04684	11.6214			Chr1	7622274	7622611	2.55615	8.88458
Chr1	9275134	9275575	4.14073	25.1409			Chr1	7623440	7623767	2.24954	6.54066
Chr1	9285418	9286511	3.55613	31.371			Chr1	7624390	7624921	2.88377	14.671
Chr1	9286727	9287136	2.35446	5.25295			Chr1	7625362	7625840	2.28468	6.19092
Chr1	9304686	9304998	2.53555	7.48567			Chr1	7626423	7626732	1.97874	3.88875
Chr1	9320635	9321508	3.12391	15.5884			Chr1	7630333	7630606	2.28847	7.57411
Chr1	9328460	9329180	2.75453	11.6773			Chr1	7641242	7642552	4.50241	38.6942
Chr1	9336388	9336690	1.71251	3.12356			Chr1	7644496	7644791	2.15701	4.89521
Chr1	9350146	9350556	4.26087	26.9206			Chr1	7645666	7645991	2.5461	8.04079
Chr1	9353779	9354230	2.06644	4.61324			Chr1	7651865	7652477	3.39051	27.5889
Chr1	9357700	9358270	6.11991	47.6612			Chr1	7653388	7653702	2.16538	9.31791
Chr1	9373818	9374076	1.85523	2.9633			Chr1	7654012	7654526	2.65644	18.2085
Chr1	9393272	9394191	4.4141	40.0498			Chr1	7659808	7660061	2.23186	6.11384
Chr1	9394750	9395138	2.22429	6.93252			Chr1	7661432	7661770	2.44433	16.9573
Chr1	9399085	9399335	2.29811	7.64816			Chr1	7680874	7681213	2.47027	8.13723
Chr1	9403284	9403654	1.91031	7.23342			Chr1	7692110	7692547	2.49735	11.5542
Chr1	9405469	9406174	2.30634	16.3475			Chr1	7704279	7704951	6.52976	102.059
Chr1	9407567	9408921	1.57511	12.8226			Chr1	7705645	7706390	3.56117	28.8855
Chr1	9410469	9411389	4.3998	74.0558			Chr1	7715249	7715535	1.93797	3.60185
Chr1	9421496	9422068	3.03939	14.2794			Chr1	7723500	7723880	3.3038	15.7729
Chr1	9425026	9425296	2.04097	6.5056			Chr1	7727853	7728377	3.22359	12.4839
Chr1	9428268	9428631	2.794	10.8155			Chr1	7732081	7732567	6.93176	63.1292
Chr1	9434381	9434924	2.98864	10.0302			Chr1	7735043	7735450	2.5097	9.1017
Chr1	9441183	9441525	2.98125	11.2255			Chr1	7759390	7760394	4.1014	37.7668
Chr1	9456453	9456742	2.48439	9.40392			Chr1	7768863	7769241	1.7269	2.97573
Chr1	9457114	9458041	2.82506	22.7682			Chr1	7782404	7782656	3.27552	15.853
Chr1	9479167	9479507	1.92345	6.14186			Chr1	7802074	7802378	2.27564	6.38634
Chr1	9480990	9482333	2.26786	30.4175			Chr1	7812462	7812750	2.6075	7.26139
Chr1	9483208	9483489	1.70543	8.83247			Chr1	7830234	7830550	3.23544	16.4232
Chr1	9483945	9484232	1.72073	4.68629			Chr1	7832694	7832964	2.2395	14.3997
Chr1	9489213	9489602	2.25279	6.58748			Chr1	7846637	7847781	7.38129	89.7929
Chr1	9490775	9491138	2.15083	6.08498			Chr1	7864908	7865881	4.38951	29.1158
Chr1	9492514	9493111	5.64646	67.1581			Chr1	7867046	7867393	3.30463	13.4971
Chr1	9497356	9497942	2.19253	7.56571			Chr1	7883258	7883714	2.89441	17.5624
Chr1	9499275	9499717	2.66668	11.4891			Chr1	7886771	7887040	2.15809	11.5306
Chr1	9501108	9501991	4.99454	41.2631			Chr1	7894141	7894482	2.56353	16.6737
Chr1	9502095	9502828	2.30373	7.49462			Chr1	7897195	7897695	1.82394	15.1643
Chr1	9505773	9507929	3.33778	26.516			Chr1	7898209	7898826	2.71594	19.9827
Chr1	9512508	9512935	2.76559	13.3355			Chr1	7899465	7900097	2.92211	24.2493
Chr1	9517133	9517461	1.89181	5.14495			Chr1	7900644	7901075	2.50886	13.819
Chr1	9532053	9532466	2.97493	14.4509			Chr1	7901941	7902324	2.96023	19.9024
Chr1	9543980	9544496	3.791	27.6821			Chr1	7903969	7904381	2.7295	20.157
Chr1	9544554	9544967	3.08144	16.6333			Chr1	7904876	7905167	2.08526	10.7165
Chr1	9545380	9545844	2.11404	6.62672			Chr1	7906191	7907574	2.77422	22.2511
Chr1	9546442	9546724	2.24173	5.79665			Chr1	7909102	7909588	2.42656	10.0516
Chr1	9558099	9558669	2.40086	10.2607			Chr1	7912022	7912557	3.30141	33.4218
Chr1	9567564	9567849	2.09673	5.09961			Chr1	7919716	7920222	1.89181	6.03921
Chr1	9592090	9592483	3.86824	19.2283			Chr1	7934202	7934570	3.91001	20.776
Chr1	9605515	9606176	3.81504	23.4586			Chr1	7938612	7938906	2.24972	9.32606
Chr1	9626804	9627525	2.23768	5.9535			Chr1	7949422	7950437	2.92051	22.088
Chr1	9627813	9628402	2.0455	4.93993			Chr1	7957988	7958482	2.02358	10.489
Chr1	9636686	9637022	3.22284	16.329			Chr1	7964155	7964677	3.3491	20.1521
Chr1	9637508	9638118	2.71027	10.297			Chr1	7966662	7967280	2.57678	13.5832
Chr1	9657280	9657703	3.64026	19.4358			Chr1	7968214	7968544	2.9117	15.1388
Chr1	9661921	9662555	3.21844	25.5356			Chr1	7969473	7970182	2.58887	8.51962
Chr1	9671113	9671373	1.77642	6.98338			Chr1	7975168	7975571	2.27021	13.7822
Chr1	9671733	9676511	4.15751	77.1367			Chr1	7985616	7985945	2.91555	9.51044
Chr1	9708951	9709215	2.04184	4.77672			Chr1	7988338	7989436	5.48652	41.6749
Chr1	9725316	9725632	3.30619	19.1555			Chr1	7990133	7990511	3.11252	17.056
Chr1	9731513	9732582	2.19268	16.8459			Chr1	7991133	7991694	3.24377	13.7198
Chr1	9733856	9734117	1.95244	3.43442			Chr1	7994419	7995435	4.74255	46.1891
Chr1	9738812	9739107	2.09548	4.62758			Chr1	7995716	7995992	2.77326	12.6589
Chr1	9739860	9740127	2.31089	6.39979			Chr1	7996236	7997544	3.93966	31.0292
Chr1	9740368	9741073	3.4931	35.648			Chr1	7997725	7998131	3.07266	14.6845
Chr1	9746859	9747232	3.17017	18.0124			Chr1	8002609	8002860	3.02207	12.0661
Chr1	9748431	9748983	2.86349	12.4269			Chr1	8004461	8004729	2.91259	11.848
Chr1	9762157	9762838	3.71041	25.5821			Chr1	8006130	8006452	2.42795	8.7075
Chr1	9767399	9767662	2.30995	4.85272			Chr1	8006757	8007308	5.35718	74.9621
Chr1	9777413	9778017	2.46771	9.73167			Chr1	8010645	8010911	3.11558	12.1209
Chr1	9779098	9779390	2.24529	7.44192			Chr1	8014128	8014700	4.17057	28.528
Chr1	9810339	9810624	2.949	10.0302			Chr1	8015321	8015605	3.42945	15.1457
Chr1	9826563	9827140	1.95535	4.24041			Chr1	8015986	8017059	4.74415	47.9271
Chr1	9829270	9830233	3.85232	24.6911			Chr1	8017334	8017701	3.75721	18.8098
Chr1	9831026	9832879	3.40422	42.1108			Chr1	8021855	8022181	2.29561	5.9266
Chr1	9834182	9834437	2.32899	8.45777			Chr1	8025682	8026011	2.77558	9.19528
Chr1	9863937	9864857	3.05392	11.8804			Chr1	8028340	8028591	2.22154	7.32669
Chr1	9886783	9887731	2.20329	24.5279			Chr1	8031801	8033034	3.72905	31.9932
Chr1	9936029	9936284	1.85159	4.26106			Chr1	8039675	8040034	3.75167	18.031
Chr1	9938795	9939127	2.7644	14.7			Chr1	8050726	8050977	2.49408	9.18116
Chr1	9949825	9950352	3.59797	28.7035			Chr1	8056583	8056975	2.65808	7.91553
Chr1	9951809	9953087	5.09842	64.6541			Chr1	8060635	8061212	7.95268	91.5217
Chr1	9953903	9954221	2.37904	10.0561			Chr1	8067979	8068267	2.36884	11.3805
Chr1	9956526	9957339	1.61956	11.7463			Chr1	8075616	8076064	4.78932	83.2138
Chr1	9960126	9960447	2.87687	22.6448			Chr1	8082570	8083105	1.84146	4.84178
Chr1	9963613	9963955	1.75823	15.5771			Chr1	8083225	8083636	2.7439	12.4302
Chr1	9966752	9967402	1.85709	6.44361			Chr1	8089400	8089979	2.81393	14.9803
Chr1	9971192	9971630	3.46824	26.5015			Chr1	8096092	8096351	2.00565	4.4982
Chr1	9979072	9979559	1.90443	4.06514			Chr1	8097180	8097643	2.94562	15.6658
Chr1	9996931	9998366	4.16707	42.0993			Chr1	8097900	8098223	2.47808	9.78534
Chr1	9998479	9999034	2.6658	10.2607			Chr1	8103998	8104314	2.41707	11.3461
Chr1	9999349	10000133	2.53308	9.80817			Chr1	8111575	8111914	2.81483	12.5317
Chr1	10001523	10001822	2.55958	9.49316			Chr1	8117853	8118378	4.14655	26.8454
Chr1	10013773	10014409	2.25626	14.3002			Chr1	8118882	8119427	2.21163	7.67478
Chr1	10034915	10035436	2.41406	6.59033			Chr1	8119640	8119899	2.15536	5.93261
Chr1	10035548	10035940	2.38001	9.06042			Chr1	8135465	8135825	2.43919	13.2866
Chr1	10043785	10044285	2.59072	9.95858			Chr1	8143853	8144600	3.19623	20.1865
Chr1	10046120	10046873	4.94289	38.0356			Chr1	8144991	8145487	3.01419	17.2396
Chr1	10051292	10051632	2.16763	8.20335			Chr1	8147880	8148923	3.75648	25.8329
Chr1	10052768	10053359	4.52359	42.456			Chr1	8153266	8154257	3.75692	26.5309
Chr1	10055420	10055847	4.06342	23.9476			Chr1	8156545	8157079	5.8323	60.6639
Chr1	10073097	10073501	2.15424	4.62692			Chr1	8157835	8158616	1.90541	7.56917
Chr1	10074935	10075268	2.71142	8.77688			Chr1	8164860	8165484	7.02805	80.7414
Chr1	10075600	10076593	2.74694	9.74372			Chr1	8168643	8169609	5.30765	76.9648
Chr1	10078032	10078932	3.02362	27.598			Chr1	8180988	8181701	5.28399	75.4515
Chr1	10081073	10081682	2.01738	7.41997			Chr1	8181930	8183462	3.52653	22.8625
Chr1	10081893	10082168	2.50188	7.54645			Chr1	8188376	8189047	4.45943	26.685
Chr1	10094802	10095107	2.69209	8.5996			Chr1	8193443	8193916	4.59115	28.8213
Chr1	10102648	10103354	3.81445	21.4638			Chr1	8194837	8195130	1.77922	2.33952
Chr1	10111310	10111732	3.79766	19.4899			Chr1	8212724	8213084	2.4645	8.81272
Chr1	10134046	10134495	2.41047	7.3996			Chr1	8234215	8234889	6.1381	73.2711
Chr1	10138773	10139050	3.06791	11.0124			Chr1	8240105	8240782	4.93985	31.6697
Chr1	10143534	10144071	5.04737	34.252			Chr1	8245226	8245501	2.00619	3.54944
Chr1	10144606	10144916	3.18682	12.0247			Chr1	8250181	8250804	2.78353	8.58461
Chr1	10147486	10147863	2.95966	12.7928			Chr1	8262988	8263370	3.03475	20.7018
Chr1	10149776	10150081	2.17286	6.90399			Chr1	8266728	8267156	2.87446	13.6715
Chr1	10180253	10180629	2.6544	8.38524			Chr1	8267922	8268165	2.37401	8.31872
Chr1	10181946	10182368	2.19116	5.15758			Chr1	8268786	8272703	6.54885	77.2335
Chr1	10195005	10195381	1.92135	5.75254			Chr1	8273541	8273842	2.61997	7.894
Chr1	10214662	10215618	3.64927	19.0586			Chr1	8278124	8278727	3.33045	14.2291
Chr1	10219568	10219818	2.86973	9.08204			Chr1	8298103	8298451	2.04344	6.82057
Chr1	10224810	10225259	2.0387	5.02822			Chr1	8309401	8310576	1.63496	16.9464
Chr1	10237069	10237522	3.80772	21.8816			Chr1	8312243	8312485	1.707	4.51452
Chr1	10240769	10241137	2.90677	10.1059			Chr1	8314268	8314662	2.62511	21.0013
Chr1	10247830	10249527	9.59486	144.801			Chr1	8321461	8321730	2.07708	6.97041
Chr1	10260600	10261455	4.1811	39.2497			Chr1	8336465	8336984	2.6388	24.9933
Chr1	10264117	10266516	3.81385	42.9946			Chr1	8349301	8349776	2.42924	7.51223
Chr1	10287608	10288283	2.58553	25.3316			Chr1	8350702	8351287	4.16697	30.1659
Chr1	10289409	10289948	2.29956	15.4776			Chr1	8384626	8386200	2.23284	37.6587
Chr1	10303686	10303948	2.492	8.78894			Chr1	8397673	8397987	2.95955	9.98647
Chr1	10305350	10305681	3.32955	17.8062			Chr1	8398212	8399833	10.1962	158.104
Chr1	10323924	10324570	3.13704	13.714			Chr1	8399900	8400179	2.30801	5.86759
Chr1	10353312	10354354	8.76525	94.0911			Chr1	8402410	8403453	2.75566	8.43758
Chr1	10355858	10356412	5.19828	41.8113			Chr1	8407089	8407545	2.26036	8.50129
Chr1	10362423	10363509	3.90027	19.3076			Chr1	8408046	8408487	2.83969	15.4369
Chr1	10364958	10365321	2.91322	15.1654			Chr1	8429927	8430205	2.11976	6.94578
Chr1	10368651	10369007	4.57895	30.7591			Chr1	8432225	8432539	2.29066	12.7196
Chr1	10370956	10371215	2.92066	12.8346			Chr1	8433901	8434284	2.0627	11.0578
Chr1	10378717	10378967	1.66967	9.38107			Chr1	8440609	8441248	2.8428	14.3291
Chr1	10379205	10379790	1.38504	4.04021			Chr1	8487120	8487531	5.46793	38.9634
Chr1	10381507	10382024	2.96321	33.8012			Chr1	8506935	8507203	2.62325	8.9114
Chr1	10387422	10387792	2.40567	8.62076			Chr1	8531937	8532390	2.78856	15.6354
Chr1	10422285	10422538	2.19961	7.96708			Chr1	8534482	8535420	2.52954	8.15746
Chr1	10462451	10462777	1.72001	5.23575			Chr1	8536245	8537922	4.46888	68.2654
Chr1	10468243	10468956	2.64063	11.0594			Chr1	8540103	8540413	2.91667	10.4605
Chr1	10471446	10472058	2.33351	8.87228			Chr1	8540470	8540993	3.36983	14.7783
Chr1	10472306	10473354	3.8144	58.6915			Chr1	8541083	8542107	7.17464	68.4835
Chr1	10474929	10476012	3.43608	58.5138			Chr1	8545043	8545329	3.80301	19.0479
Chr1	10489762	10490004	2.89959	11.2932			Chr1	8549628	8549963	2.50017	13.9383
Chr1	10501165	10501493	2.21415	7.91164			Chr1	8558200	8558735	1.81967	7.97395
Chr1	10503389	10505212	5.71782	68.6733			Chr1	8558872	8559253	4.76963	56.689
Chr1	10521003	10521343	3.1396	13.1615			Chr1	8562959	8563507	3.77268	39.6092
Chr1	10537760	10538061	2.42199	13.4222			Chr1	8596529	8596809	3.20254	15.3617
Chr1	10571451	10573326	4.81191	29.7086			Chr1	8598427	8599056	8.29424	129.945
Chr1	10581225	10582130	4.08757	32.6349			Chr1	8612840	8613356	2.31939	5.72344
Chr1	10584514	10584755	2.00935	4.29904			Chr1	8613706	8614229	3.09403	18.2155
Chr1	10586334	10586818	1.81161	4.11756			Chr1	8615707	8617267	2.97285	15.65
Chr1	10618689	10619457	2.47034	9.54507			Chr1	8618938	8619558	2.98281	11.3317
Chr1	10625089	10625654	3.13958	22.9194			Chr1	8624150	8624478	3.16891	15.6484
Chr1	10648713	10649269	5.32718	36.1397			Chr1	8640443	8641138	2.68769	11.9889
Chr1	10654904	10655155	1.81955	3.08105			Chr1	8643675	8644002	2.5651	7.61096
Chr1	10663788	10664616	4.08964	23.3772			Chr1	8676636	8676886	2.16143	5.2752
Chr1	10690338	10691056	3.77125	24.8493			Chr1	8688728	8689017	2.85702	11.2489
Chr1	10691795	10692076	3.33185	16.1372			Chr1	8693110	8694493	3.48386	51.4189
Chr1	10692712	10693427	7.92027	99.8548			Chr1	8697285	8697614	2.8649	11.9881
Chr1	10695561	10695916	3.04684	11.6214			Chr1	8702532	8702866	2.73884	11.9582
Chr1	10697029	10697324	2.43373	5.639			Chr1	8709694	8710441	3.34435	14.9003
Chr1	10723506	10724563	2.873	26.6123			Chr1	8722349	8722849	3.20184	16.9707
Chr1	10735867	10736264	2.13795	4.54344			Chr1	8726108	8726525	1.84296	5.33019
Chr1	10737710	10738202	2.81189	12.6806			Chr1	8727873	8728732	3.92366	34.0857
Chr1	10738768	10739027	2.71241	8.20479			Chr1	8728971	8729467	2.15875	4.06404
Chr1	10760646	10761023	1.73996	2.5054			Chr1	8732987	8733405	2.96229	10.4832
Chr1	10802110	10802473	2.70865	8.45606			Chr1	8845194	8845779	3.09157	11.4607
Chr1	10803139	10803450	3.55895	16.8345			Chr1	8848304	8848666	4.72197	30.6127
Chr1	10806353	10806795	3.73271	30.449			Chr1	8853605	8853913	2.54661	12.1854
Chr1	10809543	10809896	2.77023	10.7382			Chr1	8860723	8860987	1.59888	6.52838
Chr1	10810761	10811261	3.29735	19.0816			Chr1	8865910	8866574	3.89469	32.3867
Chr1	10814214	10814514	2.98947	13.0541			Chr1	8871627	8872246	2.73952	8.13436
Chr1	10814880	10815358	3.63621	22.2687			Chr1	8894379	8894962	3.62554	38.0032
Chr1	10839801	10840117	2.14065	4.87483			Chr1	8895665	8896011	2.3624	6.64478
Chr1	10840631	10840965	2.10352	9.97462			Chr1	8898228	8899236	3.008	16.6855
Chr1	10846411	10846791	2.32849	5.91983			Chr1	8903120	8903912	2.95593	15.0288
Chr1	10854613	10854906	2.80851	12.0293			Chr1	8907088	8907420	1.78298	6.62311
Chr1	10859944	10861244	5.80851	72.4077			Chr1	8908374	8908734	1.94733	9.70766
Chr1	10887299	10887728	6.13094	68.124			Chr1	8918307	8919385	2.65998	17.6433
Chr1	10892737	10893188	2.27263	10.0663			Chr1	8926541	8926814	4.03167	21.5633
Chr1	10893663	10893994	1.78079	2.89058			Chr1	8927515	8928791	4.14773	22.3009
Chr1	10903277	10904078	2.66544	14.3187			Chr1	8931338	8933534	10.6878	168.322
Chr1	10909248	10909603	3.23806	13.6397			Chr1	8934261	8935657	5.27131	113.561
Chr1	10919259	10919521	2.21245	4.75306			Chr1	8948481	8948789	3.42359	17.4777
Chr1	10922833	10923086	2.27518	4.50708			Chr1	8956578	8956855	2.05944	4.46134
Chr1	10936965	10937760	2.68769	10.1441			Chr1	8959344	8960653	4.89355	55.8917
Chr1	10942237	10942561	3.89494	29.3502			Chr1	8961747	8962475	3.31504	20.1678
Chr1	10949171	10949417	2.02576	7.23437			Chr1	8966569	8966995	3.64889	19.0854
Chr1	10954332	10954659	3.66246	16.3691			Chr1	8967073	8967322	2.50011	7.22215
Chr1	10956327	10956610	3.74173	17.5247			Chr1	8969417	8969859	2.48808	9.48842
Chr1	10957369	10959197	6.43135	85.1673			Chr1	8971220	8971764	2.50584	8.72045
Chr1	10959603	10960002	6.15071	53.3757			Chr1	8975155	8975397	1.89156	5.52852
Chr1	10967073	10967648	1.99564	8.32073			Chr1	8975505	8976635	6.92408	134.174
Chr1	10974683	10974970	2.60588	8.13366			Chr1	8976936	8977372	1.54127	9.8695
Chr1	10975024	10975769	3.28879	15.7605			Chr1	8978312	8978566	1.77578	7.99482
Chr1	11056448	11057232	2.98145	11.1715			Chr1	8981975	8982989	1.63461	15.5873
Chr1	11072227	11072505	1.84503	3.34619			Chr1	8994571	8995171	2.21433	10.2702
Chr1	11104692	11105137	2.18552	4.61946			Chr1	9004460	9005032	4.36777	24.8695
Chr1	11115458	11116148	2.06518	21.6326			Chr1	9020396	9020755	2.99045	11.6247
Chr1	11133491	11133750	2.4	6.9111			Chr1	9024551	9024982	2.35394	15.06
Chr1	11136105	11136540	4.59815	33.9128			Chr1	9025921	9026742	2.25147	12.093
Chr1	11144277	11144857	2.73864	12.039			Chr1	9039370	9039653	2.84092	12.0482
Chr1	11163814	11165206	2.96057	23.7167			Chr1	9041819	9042869	2.80179	22.6285
Chr1	11181759	11182165	2.61307	8.93583			Chr1	9043961	9044340	2.32052	10.8702
Chr1	11188078	11189280	4.46408	33.9728			Chr1	9046727	9047116	3.54777	24.6738
Chr1	11190308	11192246	4.65025	31.8691			Chr1	9067670	9068151	2.85878	14.2352
Chr1	11196434	11196703	2.2215	7.09024			Chr1	9069157	9069538	3.09059	17.6632
Chr1	11196987	11197294	2.71147	10.0318			Chr1	9071004	9071715	4.17691	48.9372
Chr1	11199313	11199704	3.27756	15.0848			Chr1	9074964	9075232	2.43558	8.94461
Chr1	11199789	11200125	2.64011	12.8073			Chr1	9091502	9091859	2.21568	9.86121
Chr1	11204432	11204959	2.65796	9.71362			Chr1	9092161	9092933	5.128	53.8672
Chr1	11215676	11216043	1.50973	9.48559			Chr1	9099297	9099731	2.71393	10.0975
Chr1	11221411	11221930	2.57829	19.9244			Chr1	9120703	9121213	2.44295	6.92706
Chr1	11222017	11222839	5.02672	72.9242			Chr1	9127973	9128403	2.60502	8.03327
Chr1	11226280	11226610	2.99856	11.6			Chr1	9134218	9134711	2.25545	4.50071
Chr1	11228228	11229127	6.60451	75.3808			Chr1	9139815	9140128	2.47548	6.01794
Chr1	11230351	11230703	4.257	23.0396			Chr1	9142697	9143165	2.48097	7.32746
Chr1	11231050	11231352	3.30573	13.0681			Chr1	9151839	9152214	2.01076	7.00563
Chr1	11248938	11249688	7.06118	77.8721			Chr1	9158063	9158409	2.58046	12.4688
Chr1	11259994	11260646	2.43754	6.94201			Chr1	9165347	9165633	2.29561	5.9266
Chr1	11262267	11262731	2.25692	6.61842			Chr1	9170492	9170783	2.55163	8.07445
Chr1	11290098	11290497	1.91505	8.63594			Chr1	9174175	9174758	4.5878	27.5256
Chr1	11291513	11291775	2.28334	8.47023			Chr1	9175489	9175886	2.6075	7.26139
Chr1	11292744	11293879	5.81765	67.2575			Chr1	9179072	9179554	4.88058	33.9939
Chr1	11296962	11297505	3.46421	16.6358			Chr1	9183316	9184137	2.32363	6.71829
Chr1	11333151	11333444	2.08376	4.57234			Chr1	9191669	9191977	2.0555	6.97041
Chr1	11353329	11353596	2.90936	9.55249			Chr1	9240810	9241853	4.08473	33.1782
Chr1	11354545	11354961	2.93573	11.2108			Chr1	9246342	9246690	2.76331	10.4196
Chr1	11359436	11360032	2.11278	8.18664			Chr1	9249644	9250050	3.23923	15.3303
Chr1	11391330	11391580	2.15121	5.92556			Chr1	9251280	9251673	2.80085	15.0821
Chr1	11395327	11395769	2.01577	5.44845			Chr1	9256897	9257420	3.56586	19.1138
Chr1	11423755	11424167	2.68315	13.989			Chr1	9257483	9257930	2.54966	8.28039
Chr1	11427697	11427985	2.31403	5.83207			Chr1	9259775	9260897	4.74281	39.9913
Chr1	11445042	11445723	5.15977	60.3068			Chr1	9273985	9274702	4.16198	24.6751
Chr1	11454417	11455025	3.73618	32.1963			Chr1	9275218	9275508	2.64457	9.23275
Chr1	11457161	11457456	2.48007	9.16245			Chr1	9285517	9286477	4.40684	52.9291
Chr1	11461367	11461675	1.92904	4.06514			Chr1	9286809	9287069	2.69551	7.69202
Chr1	11464684	11465091	4.18245	31.7038			Chr1	9297602	9298061	2.3987	7.67598
Chr1	11472174	11472743	3.00083	20.4661			Chr1	9298484	9298857	2.37401	8.31872
Chr1	11527706	11528199	3.03809	14.3293			Chr1	9304719	9305031	2.61238	9.2484
Chr1	11528374	11528706	2.57827	11.2983			Chr1	9320623	9321523	3.07869	16.005
Chr1	11532467	11533217	5.0988	70.8776			Chr1	9328559	9328875	1.96048	4.15715
Chr1	11533515	11534563	3.51148	27.0463			Chr1	9329671	9329955	1.60398	9.32747
Chr1	11552772	11553346	1.66541	7.54284			Chr1	9336272	9337055	2.68515	13.2043
Chr1	11554110	11554354	2.04015	5.04827			Chr1	9350191	9350491	3.09839	14.3503
Chr1	11568502	11568845	2.27494	8.77738			Chr1	9351767	9352052	2.37257	6.49468
Chr1	11578521	11579107	3.62282	16.3691			Chr1	9353761	9354264	2.75766	12.319
Chr1	11593176	11593481	2.33092	6.519			Chr1	9357713	9358256	6.99646	66.8062
Chr1	11595448	11595767	3.50786	25.4329			Chr1	9393292	9394214	4.6977	51.4753
Chr1	11598296	11598739	3.72255	21.1497			Chr1	9394671	9395257	2.51274	10.2174
Chr1	11604630	11605101	4.84286	51.5553			Chr1	9399066	9399408	2.68826	11.981
Chr1	11611813	11612739	5.08138	62.6751			Chr1	9403141	9403679	2.11806	10.7498
Chr1	11616778	11617161	2.08079	5.913			Chr1	9405285	9406233	3.36775	52.011
Chr1	11620084	11620615	3.99582	31.8945			Chr1	9407590	9408874	1.73089	20.1276
Chr1	11629731	11629975	1.91337	3.73667			Chr1	9410484	9411205	4.72252	86.7533
Chr1	11650031	11650976	5.92466	75.7412			Chr1	9421454	9422140	3.34355	20.6935
Chr1	11655149	11655596	1.96692	3.66433			Chr1	9426297	9426599	1.89634	7.40397
Chr1	11665664	11666224	2.98864	10.0302			Chr1	9428193	9428654	2.87916	12.5503
Chr1	11673178	11673851	2.84259	18.206			Chr1	9432479	9432925	2.38747	5.62488
Chr1	11691251	11691683	5.16512	37.3054			Chr1	9434421	9434936	3.3479	13.7732
Chr1	11693582	11693924	3.10562	13.1615			Chr1	9441177	9441567	3.1472	13.3629
Chr1	11715843	11717308	3.18682	12.0247			Chr1	9447250	9447788	2.16802	8.43049
Chr1	11738095	11738545	1.84985	9.67738			Chr1	9448125	9448430	1.69363	3.43819
Chr1	11739496	11740414	2.11669	14.8754			Chr1	9449932	9450492	2.25832	13.0579
Chr1	11749579	11750601	2.06508	6.40241			Chr1	9451018	9451279	2.08617	9.89875
Chr1	11751477	11751876	2.20466	6.27362			Chr1	9451962	9452224	2.60714	12.5235
Chr1	11763501	11763897	4.88975	35.1082			Chr1	9457057	9458063	4.34349	61.9796
Chr1	11773999	11774472	2.24362	6.53082			Chr1	9479227	9479670	2.10593	8.71808
Chr1	11774704	11775104	2.15254	5.10764			Chr1	9479767	9480107	1.81851	5.26736
Chr1	11800565	11801238	1.28054	3.9159			Chr1	9481011	9482249	2.49515	41.3383
Chr1	11807002	11807966	4.6637	38.4268			Chr1	9485511	9485763	2.20265	9.84382
Chr1	11808197	11808665	3.61529	18.4919			Chr1	9487732	9487976	1.74664	4.21588
Chr1	11809704	11810640	5.50853	43.2921			Chr1	9489179	9489743	2.87709	13.6919
Chr1	11818098	11818579	3.22646	12.5424			Chr1	9490656	9491140	2.51659	9.88984
Chr1	11821071	11822859	5.98778	60.0509			Chr1	9492577	9493104	5.83535	71.9557
Chr1	11830898	11831415	3.52351	18.512			Chr1	9496866	9497981	2.94472	17.0941
Chr1	11845342	11846119	4.46675	55.7711			Chr1	9499325	9499715	2.66126	11.1596
Chr1	11856488	11856837	2.43226	7.13015			Chr1	9501108	9501908	3.96239	25.8402
Chr1	11858195	11859011	2.7276	11.2019			Chr1	9502094	9502851	3.11542	17.6077
Chr1	11872777	11873331	3.26517	17.391			Chr1	9505399	9505839	2.33952	7.12066
Chr1	11874536	11874837	2.61072	13.0573			Chr1	9506124	9507873	2.94745	16.8855
Chr1	11876762	11877211	3.24992	16.529			Chr1	9512443	9512978	3.53111	24.4753
Chr1	11919673	11920095	3.02827	10.5167			Chr1	9517097	9517586	2.20076	9.44852
Chr1	11920630	11921447	2.43373	5.639			Chr1	9522016	9523436	2.16252	6.48313
Chr1	11923383	11924095	4.86158	49.8213			Chr1	9525666	9526022	2.06345	4.97565
Chr1	11927660	11928953	1.23142	2.24072			Chr1	9526829	9527174	2.80324	10.8942
Chr1	11930345	11931629	2.68182	43.9835			Chr1	9532038	9532512	3.20072	19.1662
Chr1	11932006	11932705	1.80373	13.6203			Chr1	9535626	9536225	2.12166	4.42189
Chr1	11938656	11938963	1.78102	2.59607			Chr1	9544015	9544476	4.30579	36.0899
Chr1	11967303	11967614	2.60157	10.7906			Chr1	9544585	9544981	2.88377	14.671
Chr1	11969158	11969797	2.66475	9.46399			Chr1	9545329	9545926	2.97141	19.0578
Chr1	11978394	11978866	3.40016	15.8129			Chr1	9546426	9546725	3.05563	13.2969
Chr1	12002407	12002880	2.80454	10.9269			Chr1	9563578	9563968	2.18202	6.66372
Chr1	12004980	12005346	3.24662	19.0294			Chr1	9567551	9567849	2.46727	8.27606
Chr1	12006656	12007012	2.86778	10.741			Chr1	9592091	9592492	5.078	35.2622
Chr1	12050179	12050450	2.31946	7.03256			Chr1	9596881	9597161	2.34346	5.2395
Chr1	12050584	12051363	3.41646	20.4671			Chr1	9605337	9606178	4.92647	43.3808
Chr1	12052766	12053834	3.00946	19.3572			Chr1	9615238	9616086	2.9254	15.2561
Chr1	12053905	12054324	2.37915	8.42848			Chr1	9627832	9628386	3.27148	17.8055
Chr1	12054749	12055179	2.86209	18.1112			Chr1	9636653	9637087	4.26013	29.2341
Chr1	12056022	12056274	2.2489	7.2865			Chr1	9637455	9638207	3.14015	15.4521
Chr1	12056494	12057313	4.07399	48.716			Chr1	9657258	9657710	3.75438	22.4608
Chr1	12058878	12059791	5.25275	50.6631			Chr1	9660594	9661090	2.47171	11.5112
Chr1	12084936	12085220	2.09987	5.42468			Chr1	9661966	9662648	3.17922	26.7863
Chr1	12091566	12091845	2.6269	10.5024			Chr1	9673012	9675392	3.46201	50.9839
Chr1	12122972	12123362	2.60355	16.8579			Chr1	9675646	9676415	4.93543	68.7568
Chr1	12138559	12139074	4.91412	39.7685			Chr1	9700049	9700746	2.89758	10.1143
Chr1	12152361	12152601	2.32849	5.91983			Chr1	9702592	9702885	2.26447	4.70269
Chr1	12169038	12169762	3.52413	22.005			Chr1	9708966	9709304	2.18812	5.84284
Chr1	12171200	12171741	1.90443	4.06514			Chr1	9731489	9732594	2.92327	39.9691
Chr1	12180717	12181010	1.6975	11.6238			Chr1	9733782	9734239	2.17578	5.40264
Chr1	12188791	12189323	1.33062	2.1268			Chr1	9740536	9741067	3.44116	36.3108
Chr1	12204011	12204276	1.77127	3.53598			Chr1	9746850	9747254	3.59929	28.2863
Chr1	12207914	12208244	2.36774	6.52506			Chr1	9748595	9748949	2.65026	10.6959
Chr1	12208856	12209342	2.67155	7.72187			Chr1	9762246	9762832	4.06139	29.9572
Chr1	12228125	12228759	3.26609	12.5424			Chr1	9767214	9767722	3.12898	11.4257
Chr1	12237521	12238422	3.10335	40.5527			Chr1	9777278	9777816	2.56939	13.9046
Chr1	12238999	12239884	2.88444	16.9117			Chr1	9779069	9779371	2.86084	14.7099
Chr1	12262153	12262511	2.86778	10.741			Chr1	9781728	9782133	2.06598	6.69933
Chr1	12357367	12357716	1.82278	5.1517			Chr1	9806465	9806778	2.74712	9.45676
Chr1	12358532	12359253	3.41201	34.0328			Chr1	9825499	9825744	2.84001	10.914
Chr1	12359412	12359851	2.35889	9.88155			Chr1	9826499	9827106	3.30292	19.2077
Chr1	12435972	12436213	2.3392	6.37009			Chr1	9827349	9827721	2.38207	13.4851
Chr1	12441404	12441730	1.81717	3.4066			Chr1	9829269	9829595	3.77593	23.9638
Chr1	12451392	12451742	2.59817	10.2352			Chr1	9831049	9831642	3.97232	33.1031
Chr1	12458687	12459004	2.48537	8.09523			Chr1	9831754	9832834	5.42309	64.8498
Chr1	12472731	12473970	10.6512	149.951			Chr1	9834203	9834457	2.74882	13.7538
Chr1	12550239	12550749	2.14928	6.88946			Chr1	9851980	9852302	1.77865	7.14314
Chr1	12551011	12551449	1.98872	4.97981			Chr1	9863906	9864756	3.4247	15.981
Chr1	12551585	12552071	1.9353	5.38979			Chr1	9886765	9887715	2.40468	32.5637
Chr1	12589873	12590114	1.95364	4.35427			Chr1	9890234	9890728	2.14942	6.93189
Chr1	12650709	12651233	3.52834	24.3703			Chr1	9913129	9913535	2.8901	11.9309
Chr1	12656342	12656590	2.67155	7.72187			Chr1	9936015	9936279	2.10875	7.42158
Chr1	12661658	12662117	3.31986	14.1401			Chr1	9949912	9950362	3.38505	22.2223
Chr1	12685064	12685701	2.61757	14.8157			Chr1	9951728	9953072	5.0083	63.6394
Chr1	12736914	12737230	2.5475	8.2748			Chr1	9953882	9954198	2.40406	10.3673
Chr1	12737645	12738445	3.80746	25.149			Chr1	9956598	9956973	1.42367	5.81269
Chr1	12840285	12841004	2.35874	15.7295			Chr1	9963632	9963906	1.90317	18.1122
Chr1	12841402	12842030	1.65753	3.95395			Chr1	9966812	9967743	1.97981	8.41336
Chr1	12851571	12852289	1.19677	2.03915			Chr1	9971149	9971617	3.13109	21.9706
Chr1	12866774	12867503	3.62479	26.5682			Chr1	9972822	9973293	2.61706	9.05684
Chr1	12896238	12896658	4.87247	35.6047			Chr1	9978893	9979516	1.85163	3.58057
Chr1	12897083	12897599	3.62492	18.0209			Chr1	9996929	9999145	5.13599	63.9609
Chr1	12908687	12909095	3.2609	14.1511			Chr1	9999246	10000143	2.80175	13.3203
Chr1	12983903	12984821	4.83167	68.5684			Chr1	10013812	10014161	1.99971	9.17638
Chr1	12986324	12987424	7.62163	104.202			Chr1	10030397	10030863	2.56349	6.83717
Chr1	13026728	13027386	3.09875	14.773			Chr1	10030949	10031399	2.71582	9.06822
Chr1	13027978	13028516	3.95829	21.0064			Chr1	10034959	10035433	2.75124	10.5586
Chr1	13029504	13030564	3.3508	18.4389			Chr1	10035530	10035912	2.25627	8.34465
Chr1	13030693	13031224	5.85101	76.6608			Chr1	10037156	10037500	2.47708	7.46381
Chr1	13039268	13040705	6.96576	83.1241			Chr1	10043897	10044324	2.34365	7.79256
Chr1	13046992	13047640	2.23059	5.90909			Chr1	10046110	10046777	5.38958	47.11
Chr1	13065991	13066495	2.55264	6.44361			Chr1	10052777	10053338	4.96388	51.7257
Chr1	13070756	13071619	4.75013	44.9819			Chr1	10055392	10055733	3.5966	19.3323
Chr1	13074087	13074500	2.80608	9.32244			Chr1	10073034	10073424	1.9867	3.40538
Chr1	13078752	13079160	2.53569	9.32533			Chr1	10074751	10075281	3.08847	12.9889
Chr1	13079245	13079529	2.44768	9.57608			Chr1	10075622	10076168	3.05776	13.3018
Chr1	13115457	13117272	5.65677	80.4288			Chr1	10078061	10078959	4.18337	57.1865
Chr1	13125024	13125420	2.84174	17.9462			Chr1	10079365	10079847	1.86863	4.72724
Chr1	13126801	13127413	3.55254	19.4691			Chr1	10080523	10080842	2.45505	8.22356
Chr1	13127763	13128039	2.26263	4.99864			Chr1	10081088	10081597	2.26706	10.8178
Chr1	13140296	13140605	3.02827	10.5167			Chr1	10094837	10095108	3.20385	13.7198
Chr1	13141327	13141676	2.513	6.44361			Chr1	10102649	10103439	4.45131	30.7082
Chr1	13148082	13149050	3.42464	14.1403			Chr1	10104204	10104461	1.87121	2.86582
Chr1	13203368	13203783	2.71639	12.4542			Chr1	10111234	10111718	3.10799	12.8571
Chr1	13208816	13209109	1.83445	6.41052			Chr1	10134013	10134429	2.90396	12.4929
Chr1	13223610	13224185	2.36566	5.31395			Chr1	10135176	10135833	3.16782	14.8532
Chr1	13453041	13453300	2.59072	9.95858			Chr1	10138782	10139079	3.70767	17.4466
Chr1	13454590	13455722	9.77825	184.834			Chr1	10143542	10144018	4.54913	28.1499
Chr1	13541803	13542823	2.66995	7.51196			Chr1	10144589	10144876	3.2676	13.0067
Chr1	13698192	13698735	3.0847	15.9114			Chr1	10147511	10147863	2.60334	9.3714
Chr1	13836796	13837272	4.01918	20.5292			Chr1	10149783	10150129	2.58702	11.751
Chr1	13837678	13838453	5.64427	40.633			Chr1	10172657	10172907	2.69551	7.69202
Chr1	13898858	13899454	1.82947	7.12046			Chr1	10180317	10180612	2.5651	7.61096
Chr1	13899618	13900083	1.65813	4.79325			Chr1	10181394	10182412	2.40253	8.70226
Chr1	14026990	14027296	1.94669	5.70896			Chr1	10183820	10184208	2.53061	11.103
Chr1	14149041	14149718	5.4015	41.7977			Chr1	10202726	10203170	3.44363	14.6192
Chr1	14150092	14150397	2.513	6.44361			Chr1	10214654	10215689	5.29689	38.967
Chr1	14152903	14153263	3.78136	18.1125			Chr1	10224782	10225321	2.97034	15.8755
Chr1	14158549	14159122	1.20672	2.04667			Chr1	10236835	10237513	5.45309	46.1276
Chr1	14160177	14161479	1.48024	6.44833			Chr1	10247875	10249475	10.2016	164.425
Chr1	14165159	14166091	9.32856	161.487			Chr1	10260716	10261397	3.39344	24.9945
Chr1	14305541	14305798	2.39409	5.639			Chr1	10264198	10264782	3.93132	45.968
Chr1	14306934	14307825	4.41555	24.9826			Chr1	10265573	10266507	2.05592	13.8132
Chr1	15880232	15880678	6.63518	55.0035			Chr1	10274695	10275026	2.28999	5.8947
Chr1	15891455	15891727	3.05698	11.5636			Chr1	10287645	10288289	2.53571	22.862
Chr1	15894742	15895021	3.22646	12.5424			Chr1	10289403	10289847	2.17555	13.4857
Chr1	15975771	15976017	2.0953	3.85278			Chr1	10291293	10292197	2.22238	10.935
Chr1	15976802	15979617	5.11494	69.9838			Chr1	10293134	10293613	1.78515	3.76936
Chr1	15983118	15983395	2.949	10.0302			Chr1	10323954	10324611	4.77422	34.954
Chr1	16127501	16129525	3.61717	18.3046			Chr1	10353464	10354293	6.06197	49.4899
Chr1	16137085	16137809	2.50827	20.0669			Chr1	10355850	10356564	6.82287	68.3546
Chr1	16310613	16310882	2.29477	6.67077			Chr1	10357497	10357980	2.6075	7.26139
Chr1	16311065	16311308	2.59227	6.86097			Chr1	10362160	10363320	4.23575	22.9336
Chr1	16397643	16397904	2.26195	5.17905			Chr1	10365049	10365299	2.53061	11.103
Chr1	16399615	16399964	2.59072	9.95858			Chr1	10381603	10381969	2.67803	25.8571
Chr1	16467527	16468426	2.90631	15.1585			Chr1	10387433	10387821	3.42507	20.5017
Chr1	16487958	16488483	3.87259	23.066			Chr1	10421327	10421599	2.5874	7.73334
Chr1	16646504	16646782	1.98065	3.44762			Chr1	10422247	10422601	2.80775	16.2593
Chr1	16705412	16705751	3.68483	17.1818			Chr1	10424812	10425071	2.23052	5.71748
Chr1	16707679	16707952	2.79046	8.61965			Chr1	10430054	10430313	2.04971	7.62601
Chr1	16764772	16765963	2.62993	8.50094			Chr1	10462356	10463003	2.21984	13.6928
Chr1	16786470	16787024	3.02171	13.2758			Chr1	10468262	10468966	3.08294	17.5967
Chr1	16792557	16793046	2.53673	6.82102			Chr1	10469837	10470098	1.67804	2.56788
Chr1	16793758	16793998	1.95038	3.03664			Chr1	10471126	10473355	5.76546	138.416
Chr1	16837865	16838114	1.48073	5.32818			Chr1	10474917	10476013	4.03303	85.35
Chr1	16850977	16851431	3.21354	18.5986			Chr1	10489778	10490021	2.8763	11.3783
Chr1	16870020	16870387	4.57409	26.9766			Chr1	10493375	10493627	2.09911	4.58537
Chr1	16870738	16871191	3.821	18.1125			Chr1	10501208	10501548	2.30984	9.37534
Chr1	16871654	16872485	3.3007	22.2231			Chr1	10503413	10503881	3.16753	19.1344
Chr1	16873507	16873866	2.86659	11.3826			Chr1	10504044	10504769	5.40716	69.7808
Chr1	16888102	16888454	2.66144	9.21016			Chr1	10504834	10505188	1.8705	3.52588
Chr1	16900638	16901007	2.52533	8.33056			Chr1	10506763	10507174	2.02242	4.04488
Chr1	16902716	16903002	2.83009	8.61965			Chr1	10513294	10513676	1.71575	3.90014
Chr1	16925237	16925632	2.15424	4.62692			Chr1	10537754	10538131	2.92044	24.2217
Chr1	17015200	17015558	2.09308	4.77473			Chr1	10560056	10560757	1.89334	4.51223
Chr1	17076360	17076609	2.2151	5.28942			Chr1	10571449	10573325	5.37992	37.4682
Chr1	17090952	17091717	2.99966	28.3045			Chr1	10581245	10581682	3.14566	18.6603
Chr1	17097831	17098201	2.23049	6.61842			Chr1	10581757	10582097	2.8777	10.6953
Chr1	17152762	17153080	2.11812	3.96747			Chr1	10584418	10585193	3.01021	14.47
Chr1	17169049	17169298	2.78282	12.1295			Chr1	10586185	10586804	2.11109	6.63918
Chr1	17171096	17171384	2.05501	5.43122			Chr1	10618685	10619653	2.65138	9.48271
Chr1	17178900	17179730	3.30425	18.4558			Chr1	10625099	10625671	3.06848	25.4163
Chr1	17182351	17182659	2.3806	6.61043			Chr1	10648712	10649222	4.05972	21.0506
Chr1	17191439	17191822	2.54971	21.4072			Chr1	10651163	10651407	2.78129	11.6324
Chr1	17192582	17193118	2.69283	28.8124			Chr1	10654899	10655318	2.3455	7.94258
Chr1	17253061	17253366	2.42271	6.42431			Chr1	10663811	10664622	4.97102	35.8959
Chr1	17266061	17266621	4.88088	31.0367			Chr1	10667725	10668023	2.43147	6.01794
Chr1	17266885	17268251	4.37139	26.0571			Chr1	10673013	10673255	2.36164	7.60792
Chr1	17277275	17277751	2.80842	13.9797			Chr1	10686149	10686646	2.64282	14.0228
Chr1	17282196	17282852	2.64407	14.5687			Chr1	10687323	10687744	2.15923	7.95128
Chr1	17283149	17283565	1.5729	2.68719			Chr1	10690326	10691030	1.91714	6.98033
Chr1	17285140	17285697	3.8125	27.4126			Chr1	10692813	10693358	5.79711	57.1333
Chr1	17288217	17288567	3.83173	20.2929			Chr1	10696929	10697422	2.65151	7.69202
Chr1	17291038	17291296	3.04684	11.6214			Chr1	10700935	10701256	2.38747	5.62488
Chr1	17292386	17292741	2.37192	8.38686			Chr1	10722674	10723052	2.26778	19.5911
Chr1	17295258	17296053	2.55652	12.7728			Chr1	10723457	10724963	4.42741	68.6968
Chr1	17300887	17301153	2.21505	5.28977			Chr1	10728228	10728567	1.87444	5.27236
Chr1	17342900	17343408	3.86064	18.7071			Chr1	10733558	10733823	2.57796	7.68237
Chr1	17375720	17376186	2.03123	5.1202			Chr1	10735830	10736447	2.70487	9.20269
Chr1	17417657	17418129	2.98864	10.0302			Chr1	10737760	10738172	2.69851	11.4405
Chr1	17424539	17425151	3.46212	26.0273			Chr1	10760555	10761260	2.78245	10.3317
Chr1	17432598	17433035	2.39043	8.31402			Chr1	10761779	10762093	2.00451	4.20756
Chr1	17441205	17442104	4.85154	30.4031			Chr1	10771660	10771922	2.06274	4.03464
Chr1	17451617	17451992	2.79619	14.9909			Chr1	10785732	10786002	2.352	6.41201
Chr1	17453433	17453748	2.63318	9.0341			Chr1	10790282	10790546	1.89081	5.00688
Chr1	17464538	17465289	2.21199	8.0696			Chr1	10802136	10802504	2.79279	9.29287
Chr1	17627837	17628360	3.33261	17.6051			Chr1	10806392	10806764	3.22502	21.835
Chr1	17686866	17687333	2.8134	13.2328			Chr1	10809436	10809859	2.96929	13.4333
Chr1	17695616	17695886	2.79046	8.61965			Chr1	10810919	10811269	3.13086	17.7391
Chr1	17699910	17700246	3.66246	16.3691			Chr1	10812352	10813129	2.45337	7.50768
Chr1	17702558	17702901	4.07095	22.236			Chr1	10814158	10814529	4.20391	29.234
Chr1	17710091	17710409	2.27518	4.50708			Chr1	10814797	10815402	6.16307	63.4081
Chr1	17763346	17763902	3.81915	21.3821			Chr1	10815767	10816194	3.35959	21.1145
Chr1	17766923	17767358	3.50373	23.8207			Chr1	10818922	10819195	2.76649	10.2208
Chr1	17767475	17767766	2.12556	5.27997			Chr1	10831171	10831501	2.13665	5.66553
Chr1	17768315	17768578	1.89764	5.09689			Chr1	10840711	10840995	2.32884	12.3666
Chr1	17769068	17769688	2.85823	20.9429			Chr1	10841408	10841726	1.97855	5.55007
Chr1	17773176	17773633	2.17508	6.58488			Chr1	10846422	10846840	2.54342	8.24259
Chr1	17811630	17811913	2.02389	3.80578			Chr1	10854622	10854904	2.37237	7.64552
Chr1	17816292	17816654	3.26609	12.5424			Chr1	10859874	10860182	2.14515	6.54957
Chr1	17825202	17825702	2.55264	6.44361			Chr1	10860257	10860903	5.02096	54.5659
Chr1	17830077	17830415	4.41555	24.9826			Chr1	10868733	10869068	2.25545	4.50071
Chr1	17834662	17835551	4.35273	30.0319			Chr1	10887327	10887694	4.91641	46.1576
Chr1	17846431	17847481	3.00659	26.5482			Chr1	10892691	10893185	3.40485	27.1451
Chr1	17853691	17854366	3.41929	20.0874			Chr1	10893589	10894062	2.67392	12.0896
Chr1	17854477	17855918	4.3632	62.6704			Chr1	10903183	10904025	2.54922	13.682
Chr1	17873927	17874331	2.71982	9.57567			Chr1	10919255	10919690	3.08408	12.1986
Chr1	17891622	17891876	2.19677	6.22272			Chr1	10922757	10923225	2.51949	6.42301
Chr1	17892240	17892798	2.90941	16.2719			Chr1	10926176	10926419	2.87154	9.51044
Chr1	17906943	17907374	2.95992	22.7463			Chr1	10936981	10937734	4.00181	21.7131
Chr1	17910888	17911277	2.60284	10.997			Chr1	10942239	10942540	3.15951	18.2427
Chr1	17918489	17918963	3.3508	18.4389			Chr1	10956342	10956599	3.35561	13.5365
Chr1	17919277	17919737	2.40893	7.80312			Chr1	10957508	10957940	3.73353	25.6877
Chr1	17920294	17921156	2.92219	13.1575			Chr1	10958488	10959063	4.32376	24.2183
Chr1	17928089	17928431	1.94697	4.18905			Chr1	10959684	10960000	3.63146	23.457
Chr1	17961139	17961786	3.06791	11.0124			Chr1	10967065	10967737	2.71837	23.8081
Chr1	17965796	17966210	2.97549	11.136			Chr1	10974691	10975760	3.75429	25.1765
Chr1	17972370	17973136	2.88409	10.8899			Chr1	10988647	10989014	2.25545	4.50071
Chr1	17975111	17975726	3.20345	18.9503			Chr1	10992236	10992737	2.81867	11.8905
Chr1	17975903	17976572	2.66969	16.8772			Chr1	11037143	11037455	3.00356	10.4696
Chr1	17982917	17983348	2.61459	10.636			Chr1	11041650	11041905	2.16792	4.65659
Chr1	18025751	18026086	2.52416	7.87074			Chr1	11056577	11057287	3.72284	19.22
Chr1	18028808	18029502	7.18485	80.4447			Chr1	11104618	11105622	2.72787	8.49223
Chr1	18029855	18030364	2.38039	7.41881			Chr1	11115525	11116003	2.03029	19.4685
Chr1	18030477	18031308	4.11305	33.2522			Chr1	11133199	11133758	2.34138	6.18039
Chr1	18035920	18036303	3.9514	21.5735			Chr1	11136142	11136476	3.86628	23.633
Chr1	18078578	18078855	2.60205	11.7165			Chr1	11140625	11140900	2.65714	10.1237
Chr1	18110674	18111846	4.32252	28.8545			Chr1	11144291	11145131	3.13086	17.7391
Chr1	18112541	18112870	2.69682	16.6409			Chr1	11147013	11147294	2.27065	6.23133
Chr1	18117191	18117526	1.89719	4.60377			Chr1	11156910	11157264	2.14294	7.12973
Chr1	18123506	18124057	3.90502	23.066			Chr1	11163902	11165197	3.17472	28.3694
Chr1	18133428	18133758	2.0441	6.08532			Chr1	11181729	11182201	4.2885	30.364
Chr1	18135080	18135396	2.05277	4.23852			Chr1	11184159	11184513	2.65151	7.69202
Chr1	18150560	18151148	2.72504	18.2906			Chr1	11188182	11189254	5.60981	53.5897
Chr1	18177968	18178286	1.89719	4.60377			Chr1	11190641	11192237	5.19511	40.1088
Chr1	18184211	18184473	2.03359	7.72586			Chr1	11199275	11200084	2.94859	19.0578
Chr1	18197772	18198958	2.95183	13.7444			Chr1	11212970	11213235	1.83707	5.64607
Chr1	18211547	18211833	2.83009	8.61965			Chr1	11215019	11215308	1.58147	11.7769
Chr1	18215534	18216130	3.33546	16.1623			Chr1	11215609	11216125	1.76307	20.4651
Chr1	18218499	18218777	2.55565	9.24629			Chr1	11221508	11222850	4.79461	82.3762
Chr1	18250090	18250718	2.29407	5.34226			Chr1	11228271	11228935	6.18135	79.79
Chr1	18252121	18252998	2.3803	7.82263			Chr1	11230361	11230695	4.10373	21.6726
Chr1	18283002	18283409	2.1806	5.60751			Chr1	11248900	11249651	5.92518	55.6754
Chr1	18305468	18307327	5.30979	104.571			Chr1	11252547	11252879	1.97315	4.23029
Chr1	18323245	18323723	3.76148	50.5451			Chr1	11253288	11253704	3.46476	19.918
Chr1	18329679	18329936	2.4611	7.95688			Chr1	11259883	11261119	3.15197	14.2042
Chr1	18351494	18352014	2.9196	12.3063			Chr1	11262349	11262731	2.20292	6.50377
Chr1	18356079	18356357	2.06929	4.77672			Chr1	11263064	11263420	3.15383	13.9559
Chr1	18357779	18358226	1.93621	5.38077			Chr1	11272295	11272633	2.47548	6.01794
Chr1	18358818	18359070	2.01907	4.62692			Chr1	11292750	11293855	6.54275	84.4842
Chr1	18359906	18360161	1.73034	4.53335			Chr1	11296905	11297394	3.33762	14.5529
Chr1	18362725	18363111	2.30817	6.37009			Chr1	11311512	11311777	2.25355	9.48288
Chr1	18365680	18366938	4.257	28.7474			Chr1	11314775	11315072	2.66459	9.98328
Chr1	18378854	18379883	2.2643	14.967			Chr1	11326604	11326853	2.1778	4.348
Chr1	18404776	18405041	2.40078	7.33909			Chr1	11333158	11333471	2.16143	5.2752
Chr1	18405442	18405712	2.12535	5.7512			Chr1	11338920	11339327	3.03629	11.1539
Chr1	18406221	18406606	4.17248	29.6612			Chr1	11340979	11341282	2.37046	6.97114
Chr1	18412193	18412734	1.80169	6.0566			Chr1	11350028	11350321	2.05208	4.68703
Chr1	18416454	18416974	2.90941	16.2719			Chr1	11353345	11353675	3.04757	10.9619
Chr1	18418941	18419529	2.29015	5.69768			Chr1	11354521	11355007	4.01571	20.4338
Chr1	18429005	18430395	2.24384	34.4442			Chr1	11359473	11360034	2.43919	13.2866
Chr1	18432205	18433626	6.41873	83.3895			Chr1	11363035	11363794	2.17914	8.12352
Chr1	18437924	18438218	2.98864	10.0302			Chr1	11391332	11391591	2.28024	6.90191
Chr1	18451772	18452794	3.27371	34.679			Chr1	11394203	11394459	2.36777	6.50087
Chr1	18453112	18453409	1.51165	2.48719			Chr1	11394929	11395244	2.45735	9.62578
Chr1	18453689	18454110	2.02576	7.23437			Chr1	11395306	11395802	2.81393	14.9803
Chr1	18456252	18457191	3.15544	17.4622			Chr1	11402909	11403528	2.12734	7.29131
Chr1	18474161	18474432	2.39409	5.639			Chr1	11414942	11415504	2.18395	6.0111
Chr1	18476694	18477361	2.71899	8.27433			Chr1	11417138	11417543	2.437	7.74053
Chr1	18496428	18497513	4.37828	33.8036			Chr1	11423784	11424207	2.01856	6.94781
Chr1	18500388	18500700	2.58405	10.6278			Chr1	11427806	11428048	2.38911	6.62325
Chr1	18512129	18512496	2.24315	7.06419			Chr1	11445061	11445608	5.08711	60.0988
Chr1	18517208	18517752	2.37192	8.38686			Chr1	11454325	11455052	4.81101	56.2636
Chr1	18519374	18519718	2.04644	9.02222			Chr1	11457164	11457494	3.05839	16.6187
Chr1	18521514	18521942	2.90229	14.2464			Chr1	11461298	11461725	3.36592	21.7651
Chr1	18542108	18542855	2.35643	11.6757			Chr1	11462178	11462438	1.98973	5.05455
Chr1	18543260	18543927	2.54337	16.1407			Chr1	11462915	11463532	2.37962	11.312
Chr1	18581475	18581762	2.55264	6.44361			Chr1	11464720	11465066	3.12925	21.4179
Chr1	18581818	18582316	3.19071	13.7073			Chr1	11466346	11466649	1.76903	3.05687
Chr1	18583919	18584462	3.2609	14.1511			Chr1	11472170	11472732	3.30712	26.6427
Chr1	18615797	18616765	2.39653	8.76617			Chr1	11479132	11479715	2.77159	12.2142
Chr1	18622108	18622480	2.19612	8.45572			Chr1	11527665	11528166	4.59113	34.4175
Chr1	18622712	18623024	1.97565	6.77248			Chr1	11528309	11528764	2.45153	10.4422
Chr1	18627438	18628538	3.07401	21.9889			Chr1	11532476	11533223	7.55033	152.071
Chr1	18637654	18638229	2.35023	9.20781			Chr1	11533515	11534586	5.61852	75.7351
Chr1	18639120	18639671	3.03579	19.2876			Chr1	11537837	11538209	2.20965	5.75266
Chr1	18662221	18662659	3.42345	20.3475			Chr1	11539299	11539718	2.45579	8.38424
Chr1	18672906	18673379	2.09827	4.02735			Chr1	11552769	11553496	2.36448	28.0505
Chr1	18678572	18678822	2.16814	5.03003			Chr1	11553557	11553825	1.53958	3.13353
Chr1	18680763	18681027	3.59667	17.1724			Chr1	11553939	11554415	2.19489	6.7545
Chr1	18685467	18685900	2.59375	8.08974			Chr1	11568346	11568637	1.75289	3.2856
Chr1	18690114	18691243	9.19621	131.101			Chr1	11577432	11577711	2.3222	8.24434
Chr1	18691352	18691843	2.33775	7.14243			Chr1	11578531	11579057	5.59995	40.4754
Chr1	18692563	18692824	1.69497	4.76963			Chr1	11579939	11580424	3.04757	10.9619
Chr1	18692999	18693293	2.62541	10.2352			Chr1	11593142	11593582	3.50754	17.4734
Chr1	18693516	18694204	3.99186	33.216			Chr1	11595451	11595828	3.65579	31.5497
Chr1	18753239	18753614	2.5553	12.9794			Chr1	11598333	11598702	3.23204	15.5505
Chr1	18757632	18758269	1.65078	11.1237			Chr1	11604631	11605094	4.72972	56.9919
Chr1	18771001	18771869	4.29143	36.3961			Chr1	11611837	11612588	3.55977	35.804
Chr1	18772944	18773194	1.97654	3.16905			Chr1	11613946	11614422	2.15002	10.3904
Chr1	18801891	18802200	2.83472	10.8306			Chr1	11620060	11620640	3.69631	27.2914
Chr1	18807699	18808248	4.17591	50.137			Chr1	11629678	11630103	2.74472	12.4274
Chr1	18809333	18809927	2.24488	20.4886			Chr1	11639924	11640210	2.65151	7.69202
Chr1	18810819	18811420	1.83811	9.95895			Chr1	11640823	11641148	2.65151	7.69202
Chr1	18866297	18866580	2.5114	11.6667			Chr1	11650042	11650801	6.8319	98.5869
Chr1	18926927	18927303	2.3492	11.004			Chr1	11651360	11651918	3.48763	15.1711
Chr1	18932522	18932832	3.2166	26.9096			Chr1	11655150	11655892	2.73113	10.0066
Chr1	18941442	18941744	2.94432	10.1059			Chr1	11665699	11666106	2.80463	9.80779
Chr1	18945199	18946076	4.66594	35.639			Chr1	11673162	11673835	2.71964	19.8243
Chr1	18953562	18954887	5.09849	82.8064			Chr1	11688262	11688671	2.10224	4.55477
Chr1	18986798	18987053	1.74581	2.89491			Chr1	11691261	11691638	4.07239	23.0107
Chr1	19007410	19007837	2.90936	9.55249			Chr1	11693568	11693895	2.7091	9.0154
Chr1	19007956	19008307	2.46329	7.52308			Chr1	11715476	11717270	4.23575	22.9336
Chr1	19009789	19010055	2.59227	6.86097			Chr1	11738133	11738375	1.64539	5.2738
Chr1	19021350	19021831	2.67116	9.53715			Chr1	11739531	11739857	1.89181	10.0921
Chr1	19025766	19026086	2.93573	11.2108			Chr1	11749604	11750621	3.27093	17.2559
Chr1	19035924	19036173	1.9555	5.67039			Chr1	11751453	11752002	2.56071	9.82847
[truncated: 13,554 more rows]
