# Supplementary material for: The characterization of Mediator 12 and 13 as conditional positive gene regulators in Arabidopsis
Source: Nat Commun. 2020 Jun 3;11:2798. doi: 10.1038/s41467-020-16651-5 (PMC7271234; doi:10.1038/s41467-020-16651-5)
Supplement: Supplementary file 7 — Supplementary Dataset 4 [file 41467_2020_16651_MOESM7_ESM.xlsx]

## Sheet: Sheet1
group 1		group 2		group 3		group 4		group 5
gene ID	expression (base.mean Col-0)	gene ID	expression (base.mean Col-0)	gene ID	expression (base.mean Col-0)	gene ID	expression (base.mean Col-0)	gene ID	expression (base.mean Col-0)
AT1G02710	0.249724	AT1G19780	5.90858	AT4G31320	82.544	AT2G46580	217.494	AT3G04920	407.671
AT1G04257	0.249724	AT1G13230	5.91545	AT2G47260	82.5453	AT5G03545	217.495	AT1G62780	407.752
AT1G04473	0.249724	AT5G53895	5.91545	AT4G21170	82.5843	AT3G07060	217.519	AT2G20010	407.804
AT1G04593	0.249724	AT2G22750	5.91697	AT5G63135	82.5853	AT1G10140	217.522	AT4G17230	407.929
AT1G04643	0.249724	AT1G19160	5.91801	AT5G51790	82.6066	AT2G33400	217.539	AT2G12400	407.933
AT1G04873	0.249724	AT2G37555	5.91829	AT1G24400	82.622	AT2G04240	217.567	AT2G27090	407.951
AT1G05313	0.249724	AT2G40170	5.91837	AT1G79310	82.6232	AT2G17540	217.595	AT5G53000	407.963
AT1G05453	0.249724	AT4G38290	5.91837	AT5G46260	82.6746	AT2G20930	217.608	AT1G10490	408.003
AT1G05773	0.249724	AT1G24145	5.91961	AT1G32120	82.6748	AT4G12545	217.612	AT2G37190	408.137
AT1G05803	0.249724	AT5G27810	5.91961	AT2G23630	82.6785	AT1G48550	217.738	AT2G36160	408.142
AT1G05873	0.249724	AT1G07513	5.92093	AT5G65820	82.7085	AT2G15580	217.82	AT2G44730	408.165
AT1G06207	0.249724	AT1G06148	5.92253	AT3G24460	82.7339	AT2G46250	217.886	AT1G43580	408.185
AT1G06457	0.249724	AT4G05065	5.92357	AT4G22250	82.7619	AT1G09960	217.941	AT5G67560	408.373
AT1G06497	0.249724	AT5G38870	5.92781	AT3G15300	82.7974	AT5G13890	217.972	AT2G47110	408.405
AT1G07323	0.249724	AT5G43590	5.93373	AT5G55830	82.8346	AT3G25290	217.994	AT3G53560	408.44
AT1G07543	0.249724	AT5G05290	5.93385	AT3G12587	82.8507	AT2G33845	218	AT3G05160	408.532
AT1G07680	0.249724	AT2G13555	5.93788	AT1G10280	82.9465	AT1G12010	218.023	AT1G22860	408.603
AT1G07983	0.249724	AT2G33350	5.9408	AT5G01050	82.9791	AT5G21070	218.036	AT5G64400	408.615
AT1G08003	0.249724	AT3G24540	5.95024	AT3G25590	82.9863	AT4G14200	218.088	AT5G64360	408.687
AT1G08080	0.249724	AT5TE80370	5.95571	AT3G49660	82.9993	AT5G22890	218.103	AT2G17130	408.792
AT1G08645	0.249724	AT5G54165	5.95711	AT2G32120	83.023	AT2G07170	218.153	AT2G04865	408.836
AT1G08723	0.249724	AT3G19040	5.98642	AT5G01015	83.0403	AT4G27010	218.217	AT5G22850	409.034
AT1G09625	0.249724	AT5G09805	5.99474	AT1G43886	83.0421	AT5G60030	218.27	AT5G59780	409.06
AT1G09663	0.249724	AT5G62490	6.00029	AT3G53360	83.0541	AT2G33060	218.327	AT4G19040	409.11
AT1G09833	0.249724	AT4G11500	6.04408	AT2G14820	83.0719	AT4G11290	218.35	AT3G07300	409.147
AT1G09907	0.249724	AT3G13403	6.04568	AT5G16950	83.1446	AT1G80860	218.381	AT1G65230	409.239
AT1G10395	0.249724	AT1G73000	6.04708	AT5G18475	83.2064	AT2G22120	218.394	AT1G48950	409.264
AT1G12669	0.249724	AT2G44460	6.05803	AT2G31600	83.2557	AT2G45460	218.411	AT1G17860	409.399
AT1G13290	0.249724	ATMG01370	6.08318	AT1G02670	83.2568	AT1G51420	218.441	AT1G01720	409.422
AT1G14518	0.249724	AT1G63600	6.0845	AT5G61940	83.2585	AT3G57785	218.479	AT1G71710	409.519
AT1G14755	0.249724	AT1G80745	6.08865	AT5G02650	83.2921	AT1G07615	218.506	AT4G39140	409.673
AT1G18130	0.249724	AT1G14420	6.09289	AT3G54870	83.3578	AT2G35900	218.517	AT4G36890	409.685
AT1G20130	0.249724	AT1G24270	6.09289	AT2G38465	83.3821	AT1G44110	218.527	AT4G17620	409.742
AT1G22080	0.249724	AT1G03020	6.09713	AT1G09800	83.3914	AT1G73830	218.565	AT5G10780	409.743
AT1G23510	0.249724	AT5TE61030	6.10269	AT2G37310	83.4079	AT5G64140	218.616	AT2G37570	409.863
AT1G23620	0.249724	AT3G20557	6.10277	AT1G31820	83.421	AT1G30755	218.669	AT5G02380	409.892
AT1G29780	0.249724	AT3G57440	6.10393	AT1G55265	83.4547	AT3G46790	218.701	AT5G07120	409.942
AT1G33910	0.249724	AT5G01120	6.10393	AT4G06746	83.4955	AT1G14860	218.711	AT1G10570	410.064
AT1G36992	0.249724	AT4G08535	6.10421	AT1G28715	83.5055	AT3G22425	218.726	AT3G26300	410.153
AT1G42490	0.249724	AT5G57567	6.10505	AT5G26330	83.509	AT1G52720	218.731	AT5G53180	410.206
AT1G45403	0.249724	AT5G41290	6.10693	AT1G71530	83.5248	AT1G65970	218.751	AT3G21160	410.239
AT1G49330	0.249724	ATCG00500	6.11089	AT3G60900	83.5252	AT4G25990	218.766	AT3G17800	410.243
AT1G51010	0.249724	AT5G42230	6.11249	AT5G53210	83.5635	AT3G24420	218.808	AT5G05520	410.257
AT1G51915	0.249724	AT1G65481	6.11372	AT5G49520	83.5694	AT3G52760	218.842	AT5G23940	410.307
AT1G57835	0.249724	AT2G15350	6.11372	AT4G09350	83.5831	AT1G12280	218.889	AT4G27760	410.338
AT1G62220	0.249724	AT5G51330	6.11504	AT2G41000	83.5911	AT1G71210	218.894	AT2G43330	410.35
AT1G62410	0.249724	AT1TE70175	6.11664	AT3G63290	83.6402	AT1G55320	218.898	AT3G14920	410.364
AT1G64584	0.249724	AT1G49405	6.11928	AT1G63295	83.6475	AT2G25810	218.916	AT4G36190	410.436
AT1G64730	0.249724	AT1G23110	6.11936	AT3G19440	83.65	AT2G46450	218.97	AT1G15670	410.468
AT1G64830	0.249724	AT5G39820	6.12352	AT1G19020	83.6619	AT4G17800	218.99	AT5G18610	410.476
AT1G65760	0.249724	AT5G00875	6.12476	AT1G50290	83.6775	AT2G47020	219.064	AT2G15240	410.481
AT1G65780	0.249724	AT1G19115	6.12624	AT3G50900	83.6853	AT5G11230	219.07	AT4G25770	410.491
AT1G65940	0.249724	AT5TE29060	6.12636	AT4G25300	83.6883	AT2G47220	219.075	AT5G58020	410.55
AT1G66380	0.249724	AT3G59190	6.12768	AT1G64490	83.707	AT3G21710	219.079	AT3G46000	410.64
AT1G66630	0.249724	AT5G15720	6.13031	AT3G03030	83.7636	AT5G66010	219.128	AT1G30420	410.64
AT1G66870	0.249724	AT5G66660	6.13323	AT1G54790	83.7643	AT2G45830	219.138	AT2G37500	410.674
AT1G71250	0.249724	AT1G75891	6.13463	AT3G17030	83.8158	AT1G18900	219.14	AT1G18730	410.689
AT1G72350	0.249724	AT4G34881	6.13719	AT1G35430	83.8394	AT4G05040	219.143	AT3G55620	410.715
AT1G77100	0.249724	AT1G03120	6.13727	AT3G20640	83.8646	AT2G36300	219.172	AT1G21720	410.815
AT1G77950	0.249724	AT2G02240	6.13851	AT5G07322	83.8823	AT2G48000	219.197	AT1G72300	410.915
AT1G80330	0.249724	AT2TE79400	6.14275	AT1G71140	83.9263	AT2G43180	219.202	AT1G61670	410.92
AT1G81001	0.249724	AT1G70475	6.14295	AT5G61920	83.9275	AT5G67370	219.262	AT2G02170	410.984
AT1TE01665	0.249724	AT1G60970	6.14567	AT2G41010	83.9594	AT1G52060	219.328	AT5G48020	411.018
AT1TE03010	0.249724	AT2G21320	6.14567	AT1G13050	83.9679	AT3G62400	219.333	AT2G41500	411.035
AT1TE11950	0.249724	AT1G49220	6.14822	AT3G52740	83.9765	AT4G16500	219.428	AT2G01480	411.144
AT1TE30070	0.249724	AT1G50659	6.14983	AT3G47420	83.9992	AT4G27340	219.43	AT4G20140	411.194
AT1TE34455	0.249724	AT1G10155	6.15114	AT1G02420	84.0123	AT2G39350	219.463	AT2G41520	411.248
AT1TE42125	0.249724	AT1G04150	6.15159	AT5G59470	84.0355	AT3G12940	219.478	AT5G38510	411.311
AT1TE42365	0.249724	AT4G31354	6.1551	AT3G45590	84.038	AT5G10730	219.529	AT3G62300	411.337
AT1TE42705	0.249724	AT3G58060	6.15678	AT5G25757	84.0489	AT1G74750	219.54	AT3G03890	411.35
AT1TE43185	0.249724	AT5G37793	6.1583	AT1G18810	84.0601	AT5G46700	219.6	AT5G05560	411.355
AT1TE46330	0.249724	AT3G02435	6.15962	AT5G42060	84.0785	AT4G28240	219.663	AT2G42030	411.37
AT1TE46830	0.249724	AT5G09750	6.16114	AT5G10130	84.0798	AT3G17780	219.666	AT4G02050	411.41
AT1TE53995	0.249724	AT5G16960	6.16526	AT2G41120	84.1389	AT4G18160	219.702	AT5G40580	411.448
AT1TE56835	0.249724	AT5G65100	6.16934	AT3G25640	84.1588	AT1G64850	219.722	AT1G52230	411.488
AT1TE58490	0.249724	AT1G05347	6.17197	AT5G45440	84.1647	AT4G29870	219.726	AT4G12590	411.541
AT1TE60165	0.249724	AT1G64540	6.17226	AT3G10040	84.1908	AT1G60640	219.746	AT1G76660	411.566
AT1TE63810	0.249724	AT2G02061	6.17357	AT1G65710	84.2374	AT2G36230	219.75	AT3G63310	411.57
AT1TE64205	0.249724	AT1G27565	6.17761	AT1G02380	84.3299	AT2G48130	219.791	AT1G19740	411.577
AT1TE65690	0.249724	AT3TE13000	6.17905	AT3G25020	84.3679	AT4G01026	219.81	AT5G58560	411.847
AT1TE69975	0.249724	AT1G19420	6.18461	AT3G63440	84.4109	AT1G14970	219.826	AT1G50120	411.869
AT1TE71755	0.249724	AT2G39855	6.18477	AT1G74500	84.436	AT4G01130	219.846	AT2G37540	412.031
AT1TE73345	0.249724	AT1G20120	6.19572	AT5G63450	84.44	AT4G10470	219.856	AT3G02080	412.154
AT1TE76540	0.249724	AT1G55207	6.19836	AT3G25030	84.5054	AT3G18524	219.868	AT3G06210	412.191
AT1TE80140	0.249724	AT1G14182	6.2026	AT5G41980	84.5071	AT4G18975	219.871	AT3G19480	412.341
AT1TE80470	0.249724	AT1G32510	6.20692	AT5G51370	84.5163	AT2G41600	219.879	AT4G24490	412.364
AT1TE87045	0.249724	AT1G80555	6.20844	AT1G54680	84.5804	AT4G37432	219.912	AT1G67720	412.377
AT1TE93240	0.249724	AT1TE53070	6.21128	AT1G50910	84.581	AT5G10610	219.919	AT1G72480	412.457
AT2G01920	0.249724	AT1G31772	6.21683	AT3G17460	84.5978	AT5G54780	219.933	AT3G52660	412.474
AT2G03250	0.249724	AT5G27940	6.21787	AT2G14460	84.6007	AT1G44446	219.965	AT1G79870	412.507
AT2G03955	0.249724	AT2G45780	6.22635	AT3G47210	84.6337	AT4G36945	220.031	AT4G18060	412.535
AT2G04435	0.249724	AT5G08175	6.23183	AT4G10400	84.6466	AT2G38130	220.104	AT1G07360	412.556
AT2G04555	0.249724	AT2G38830	6.23606	AT5G17570	84.6646	AT4G16570	220.11	AT1G70710	412.836
AT2G04615	0.249724	AT2G28860	6.24286	AT1G21840	84.6691	AT4G03100	220.131	AT5G47720	412.844
AT2G04805	0.249724	AT1G34520	6.28013	AT2G19120	84.6969	AT3G63370	220.134	AT1G75460	412.98
AT2G05171	0.249724	AT3G47760	6.3411	AT2G15440	84.7038	AT2G01760	220.144	AT1G76920	413.019
AT2G05945	0.249724	AT1G48800	6.34686	AT3G60150	84.707	AT2G29360	220.204	AT5G53580	413.031
AT2G06215	0.249724	AT5G66740	6.35497	AT1G29710	84.7173	AT5G08110	220.209	AT1G10660	413.125
AT2G06980	0.249724	AT5G01540	6.35665	AT2G39530	84.8068	AT3G57940	220.216	AT5G57130	413.17
AT2G07545	0.249724	AT2G46480	6.35893	AT2G01818	84.8151	AT4G33260	220.231	AT4G35560	413.346
AT2G07595	0.249724	AT1G05894	6.35901	AT5G58790	84.8153	AT3G52570	220.304	AT5G08720	413.363
AT2G07674	0.249724	AT1G76190	6.35921	AT4G31440	84.9096	AT4G33460	220.327	AT1G24267	413.436
AT2G07727	0.249724	AT3G27490	6.36081	AT5G13200	84.9717	AT4G31010	220.338	AT1G80310	413.664
AT2G07805	0.249724	AT1G63990	6.36221	AT1G61065	84.9962	AT4G25290	220.396	AT1G27470	413.702
AT2G08055	0.249724	AT2G35640	6.36609	AT5G51260	85.0321	AT1G29330	220.441	AT4G21810	413.702
AT2G08095	0.249724	AT2G28500	6.37324	AT4G03610	85.0407	AT5G46790	220.454	AT3G24240	413.871
AT2G08815	0.249724	AT4G18422	6.37428	AT5G24410	85.045	AT4G30750	220.486	AT3G56760	413.975
AT2G09025	0.249724	AT4G07408	6.3842	AT4G39235	85.0451	AT5G22370	220.499	AT5G42030	414.03
AT2G09250	0.249724	AT4G00305	6.38428	AT3G19660	85.048	AT3G22300	220.547	AT3G10550	414.083
AT2G09510	0.249724	AT3G44790	6.38456	AT3G04980	85.0499	AT4G26310	220.638	AT1G11870	414.143
AT2G09675	0.249724	AT2G12480	6.39379	AT5G07730	85.0552	AT1G15230	220.701	AT4G30810	414.289
AT2G09915	0.249724	AT1G49938	6.39567	AT1G65000	85.0708	AT5G02850	220.728	AT3G58120	414.383
AT2G11983	0.249724	AT3TE21410	6.39691	AT5G59900	85.0715	AT4G33180	220.794	AT1G69070	414.408
AT2G12650	0.249724	AT2G45410	6.39831	AT5G41610	85.0749	AT5G40280	220.796	AT3G51140	414.448
AT2G13895	0.249724	AT2G12461	6.39963	AT5G64230	85.1211	AT4G00500	220.806	AT2G39130	414.476
AT2G14490	0.249724	AT4G26880	6.40115	AT2G23560	85.1256	AT1G70230	220.809	AT1G67300	414.499
AT2G16960	0.249724	AT5G55570	6.40115	AT3G28270	85.1315	AT2G29900	220.828	AT1G79970	414.549
AT2G17950	0.249724	AT3G16175	6.40227	AT4G32780	85.1465	AT1G26750	220.83	AT5G22440	414.627
AT2G20620	0.249724	AT4G04930	6.40671	AT3G47400	85.1682	AT4G23840	220.835	AT3G14860	414.654
AT2G20784	0.249724	AT4G01500	6.41198	AT5G15760	85.1889	AT3G51920	220.839	AT3G51330	414.718
AT2G21237	0.249724	AT4TE13950	6.41358	AT1G80960	85.1907	AT5G56210	220.896	AT5G19290	414.753
AT2G21360	0.249724	AT4G24890	6.41746	AT2G41780	85.1969	AT1G61780	220.912	AT3G58580	414.759
AT2G23220	0.249724	AT1G68320	6.41754	AT1G52030	85.2118	AT1G62850	220.943	AT3G15160	414.868
AT2G28180	0.249724	AT1G22340	6.41782	AT4G01990	85.2428	AT2G03780	220.949	AT5G09590	415.016
AT2G28730	0.249724	AT3G63060	6.41782	AT1G56680	85.293	AT5G17900	220.969	AT5G13570	415.049
AT2G29100	0.249724	AT3G27250	6.42198	AT1G73640	85.3276	AT4G29390	221.014	AT1G10410	415.115
AT2G29220	0.249724	AT5G50750	6.4233	AT4G32870	85.339	AT1G01170	221.034	AT1G28660	415.148
AT2G30650	0.249724	AT1G76230	6.43018	AT4G12430	85.3627	AT5G27830	221.035	AT2G30740	415.15
AT2G31345	0.249724	AT3G10185	6.43178	AT1G76870	85.4531	AT2G25190	221.06	AT5G10980	415.151
AT2G32645	0.249724	AT5G16235	6.43433	AT1G72870	85.4747	AT3G27210	221.085	AT3G49940	415.182
AT2G33670	0.249724	AT5TE44605	6.43565	AT1G31935	85.4868	AT2G15280	221.1	AT3G02020	415.274
AT2G35743	0.249724	AT5TE18975	6.43857	AT1G47720	85.4967	AT1G59980	221.102	AT3G15640	415.291
AT2G36760	0.249724	AT3G27475	6.43865	AT2G24350	85.4982	AT3G24520	221.152	AT3G55040	415.295
AT2G38365	0.249724	AT4G15953	6.43989	AT1G17480	85.5006	AT5G17840	221.162	AT1G01800	415.297
AT2G38646	0.249724	AT4G31230	6.44281	AT1G01030	85.5523	AT5G06839	221.212	AT5G50950	415.311
AT2G39790	0.249724	AT2G18640	6.44545	AT5G27680	85.5711	AT3G03980	221.236	AT5G19860	415.367
AT2G40008	0.249724	AT3G44900	6.44705	AT1G65032	85.574	AT5G62950	221.248	AT2G35060	415.384
AT2G42455	0.249724	AT3G18775	6.44969	AT2G02010	85.5801	AT3G10210	221.394	AT3G51880	415.623
AT2G43450	0.249724	AT4G03955	6.45252	AT2G27480	85.6241	AT3G04570	221.406	AT1G18720	415.633
AT2G44810	0.249724	AT3G27480	6.45412	AT2G04800	85.6358	AT3G55990	221.43	AT1G75350	415.655
AT2TE01640	0.249724	AT1G66060	6.45912	AT5G22110	85.6493	AT5G57610	221.431	AT2G30930	415.705
AT2TE02680	0.249724	ATCG00420	6.46912	AT2G04560	85.6756	AT4G22756	221.442	AT5G64460	415.724
AT2TE04320	0.249724	AT5G05390	6.47315	AT1G05820	85.7652	AT5G48335	221.448	AT5G35100	415.726
AT2TE07485	0.249724	AT5G09365	6.47344	AT3G08860	85.7782	AT5G48730	221.533	AT4G11240	415.754
AT2TE08720	0.249724	AT1G16360	6.47475	AT1G43770	85.8244	AT5G38980	221.537	AT4G31580	415.819
AT2TE09500	0.249724	AT5G12235	6.47607	AT5G06810	85.832	AT1G68570	221.545	AT3G49310	415.951
AT2TE09955	0.249724	AT2G03410	6.48843	AT5G10410	85.8501	AT2G28740	221.551	AT1G44920	416.054
AT2TE10585	0.249724	AT4G39480	6.59638	AT1G33720	85.8763	AT3G53340	221.592	AT4G20870	416.236
AT2TE11325	0.249724	ATCG01060	6.60506	AT3G48450	85.8849	AT4G18520	221.605	AT2G29690	416.269
AT2TE12200	0.249724	AT1TE03900	6.60741	AT4G33990	85.9267	AT3G10620	221.614	AT1G21100	416.284
AT2TE13440	0.249724	AT3G48850	6.60893	AT3G49750	85.9394	AT3G16100	221.633	AT3G15590	416.297
AT2TE19225	0.249724	AT4G16240	6.61025	AT5G62310	85.9414	AT1G13690	221.652	AT1G66680	416.33
AT2TE19990	0.249724	AT4G34380	6.62721	AT5G47590	85.9541	AT1G29250	221.668	AT5G10350	416.369
AT2TE20630	0.249724	AT3G19090	6.63964	AT3G62160	85.9642	AT3G49850	221.681	AT1G27760	416.416
AT2TE21855	0.249724	AT1TE37060	6.64088	AT1G54575	85.9682	AT1G79430	221.82	AT2G28190	416.443
AT2TE22570	0.249724	AT4G13800	6.64088	AT3G29280	85.9849	AT2G03690	221.822	AT3G07470	416.479
AT2TE23665	0.249724	AT4G37235	6.6422	AT4G27030	85.9886	AT3G04890	221.867	AT3G20680	416.514
AT2TE23905	0.249724	AT4G06810	6.64644	AT2G25940	86.0097	AT1G04900	221.907	AT1G68830	416.547
AT2TE24525	0.249724	AT3G26120	6.64672	AT2G36650	86.0242	AT4G21650	221.918	AT2G32450	416.735
AT2TE27530	0.249724	AT4G15710	6.64767	AT4G22305	86.0284	AT3G03610	221.942	AT4G34090	416.782
AT2TE41170	0.249724	AT4G21020	6.64795	AT4G10800	86.0607	AT5G52170	221.975	AT4G36970	416.804
AT2TE41385	0.249724	AT3G59510	6.64804	AT3G15358	86.1285	AT5G45610	221.977	AT5G10150	417.002
AT2TE47855	0.249724	AT1G24470	6.65067	AT1G78730	86.1727	AT3G61800	222.013	AT2G19730	417.081
AT2TE57785	0.249724	AT5G21120	6.65096	AT5G07620	86.1829	AT3G07350	222.038	AT5G59710	417.313
AT2TE59880	0.249724	AT5G09155	6.65227	AT5G17210	86.1851	AT5G05960	222.158	AT4G34190	417.445
AT2TE77600	0.249724	AT1G12030	6.65379	AT4G28320	86.1907	AT1G17930	222.216	AT5G42190	417.512
AT2TE80000	0.249724	AT4G08360	6.65879	AT1G27360	86.1914	AT4G37560	222.229	AT1G72770	417.515
AT2TE81055	0.249724	AT2G18680	6.65907	AT3G26050	86.1972	AT5G22690	222.264	AT3G15970	417.565
AT3G01135	0.249724	AT5G18080	6.66031	AT1G23730	86.2154	AT5G58190	222.298	AT1G80640	417.592
AT3G01365	0.249724	AT3G26235	6.66755	AT1G04700	86.2357	AT2G37600	222.406	AT5G16750	417.714
AT3G01755	0.249724	AT5G65580	6.67142	AT2G35910	86.273	AT3G21110	222.429	AT5G62560	417.73
AT3G02035	0.249724	AT2G12460	6.67734	AT3G53650	86.2789	AT5G56940	222.499	AT4G36530	417.731
AT3G03275	0.249724	AT1G74875	6.6783	AT5G63480	86.3145	AT3G47460	222.585	AT2G43560	417.96
AT3G03525	0.249724	AT5G42610	6.67858	AT3G18970	86.3397	AT5G39210	222.595	AT5G43700	418.027
AT3G03895	0.249724	AT3G09335	6.67962	AT3G22470	86.371	AT1G50560	222.596	AT1G17690	418.13
AT3G04440	0.249724	AT2TE69570	6.68282	AT1G34315	86.3746	AT2G46330	222.645	AT3G01100	418.161
AT3G04475	0.249724	ATMG00640	6.68546	AT2G42650	86.3907	AT1G60670	222.683	AT4G15780	418.175
AT3G04540	0.249724	AT2G11035	6.68574	AT2G40160	86.3928	AT4G02760	222.705	AT4G15475	418.211
AT3G04685	0.249724	AT3G29300	6.6883	AT1G62914	86.395	AT5G67280	222.719	AT4G22290	418.289
AT3G04925	0.249724	AT3G05790	6.6897	AT1G03920	86.4087	AT3G13520	222.726	AT3G10500	418.354
AT3G04975	0.249724	AT5G38743	6.69262	AT3G51930	86.4101	AT2G05630	222.734	AT4G00752	418.544
AT3G05145	0.249724	AT1G08643	6.69385	AT1G15550	86.4248	AT5G57370	222.813	AT3G62130	418.562
AT3G06475	0.249724	AT5G45455	6.69933	AT3G52790	86.4323	AT3G44550	222.888	AT1G27400	418.579
AT3G06815	0.249724	AT2G07015	6.70073	AT5G10965	86.4471	AT2G45400	222.904	AT1G16700	418.657
AT3G07380	0.249724	AT2G20722	6.70197	AT5G67390	86.4746	AT4G13150	222.917	AT1G65190	418.66
AT3G07385	0.249724	AT5G08285	6.70213	AT1G22250	86.5105	AT3G23150	222.921	AT1G12850	418.689
AT3G07522	0.249724	AT3G19002	6.70469	AT2G42200	86.529	AT3G51100	222.942	AT2G30050	418.721
AT3G07995	0.249724	AT5G09500	6.70497	AT5G16770	86.5309	AT4G12300	222.985	AT1G13090	418.878
AT3G08410	0.249724	AT5G41300	6.70892	AT5G67210	86.5372	AT4G32840	223.022	AT1G48830	418.899
AT3G08560	0.249724	AT4G35210	6.70921	AT5G13790	86.544	AT2G37585	223.054	AT4G10930	418.99
AT3G09105	0.249724	AT3G01080	6.71053	AT2G38640	86.5457	AT2G40920	223.062	AT5G16840	419.055
AT3G09655	0.249724	AT4G02650	6.71864	AT1G71060	86.5475	AT5G38690	223.075	AT4G15415	419.185
AT3G12440	0.249724	AT2TE28025	6.74211	AT5G04970	86.6564	AT5G48940	223.077	AT2G20260	419.222
AT3G13662	0.249724	AT1G56555	6.77453	AT5G05510	86.6681	AT4G25890	223.093	AT5G52650	419.227
AT3G14520	0.249724	AT4G22710	6.79632	AT4G33070	86.7263	AT3G05625	223.117	AT3G49470	419.249
AT3G14820	0.249724	AT1G64253	6.85054	AT1G60270	86.7331	AT4G04670	223.118	AT2G20060	419.289
AT3G16415	0.249724	AT3G02832	6.86006	AT3G24090	86.7508	AT5G17190	223.15	AT3G04580	419.338
AT3G20083	0.249724	AT1G80130	6.86261	AT4G01600	86.7694	AT2G47640	223.185	AT3G12800	419.363
AT3G20580	0.249724	AT2G23060	6.86413	AT5G49110	86.7887	AT5G61760	223.246	AT5G18980	419.381
AT3G20950	0.249724	AT5G02070	6.8645	AT1G76760	86.7958	AT1G23460	223.267	AT5G60960	419.405
AT3G22360	0.249724	AT2G14760	6.86837	AT1G69440	86.7959	AT1G03550	223.277	AT5G08630	419.42
AT3G24332	0.249724	AT2G27880	6.87429	AT4G25220	86.7982	AT3G61740	223.281	AT2G24090	419.444
AT3G25573	0.249724	AT1G69320	6.87789	AT1G33440	86.8235	AT1G53760	223.293	AT1G17450	419.579
AT3G26620	0.249724	AT3G46890	6.87797	AT5G44050	86.8542	AT1G69700	223.308	AT5G02290	419.658
AT3G26800	0.249724	AT4G08775	6.87797	AT1G58470	86.8544	AT4G32830	223.456	AT1G80420	419.66
AT3G29110	0.249724	AT5G48130	6.87965	AT1G49200	86.8752	AT3G06730	223.463	AT4G32440	419.7
AT3G29385	0.249724	AT1TE40730	6.88645	AT3G26830	86.8888	AT5G65687	223.465	AT2G20725	419.773
AT3G29786	0.249724	AT3G57210	6.89192	AT4G29740	86.8898	AT1G16800	223.468	AT3G21215	419.828
AT3G29791	0.249724	AT1G55365	6.8922	AT2G24250	86.9351	AT4G11840	223.471	AT5G66810	419.894
AT3G30147	0.249724	AT4TE10320	6.90456	AT5G59650	86.9373	AT3G22480	223.481	AT1G18370	419.952
AT3G43250	0.249724	AT1G06170	6.90879	AT1G10750	86.9711	AT4G28060	223.551	AT3G56930	419.959
AT3G43390	0.249724	AT2TE51495	6.91011	AT5G65613	86.9864	AT3G02900	223.574	AT3G07890	419.977
AT3G43660	0.249724	AT1G01250	6.91303	AT3G23330	87.0224	AT3G05750	223.656	AT4G27960	420.127
AT3G43828	0.249724	AT3G44410	6.91303	AT1G76720	87.2343	AT2G44525	223.667	AT1G22740	420.149
AT3G46840	0.249724	AT3G01475	6.91407	AT1G80060	87.3224	AT4G35140	223.707	AT4G09800	420.156
AT3G48620	0.249724	AT1G07900	6.91559	AT3G10400	87.354	AT2G30780	223.809	AT1G75400	420.195
AT3G50090	0.249724	AT1G09773	6.91823	AT5G15240	87.3646	AT2G40080	223.819	AT5G37720	420.221
AT3G50160	0.249724	AT3G22961	6.93066	AT1G28760	87.3664	AT3G29400	223.832	AT1G13300	420.311
AT3G51644	0.249724	AT5G03060	6.93094	AT5G17580	87.3943	AT5G48880	223.881	AT1G77690	420.361
AT3G57587	0.249724	AT2G07585	6.93226	AT3G10570	87.405	AT2G18245	223.908	AT1G12520	420.382
AT3G57787	0.249724	AT3G53040	6.9349	AT3G58520	87.4215	AT1G76300	223.922	AT1G03365	420.404
AT3G57960	0.249724	AT5G18090	6.9349	AT3G23200	87.4218	AT5G11340	223.923	AT3G26240	420.412
AT3G58880	0.249724	AT1G05450	6.93526	AT2G15220	87.4696	AT5G64620	223.931	AT3G06960	420.479
AT3G58910	0.249724	AT1G31983	6.93526	AT5G50720	87.5678	AT2G20240	223.941	AT5G61580	420.484
AT3G60010	0.249724	AT5G44562	6.9367	AT5G26200	87.6378	AT5G51700	223.949	AT1G01490	420.503
AT3TE00320	0.249724	AT3TE43200	6.93774	AT3G26750	87.6569	AT5G05860	223.974	AT2G26770	420.516
AT3TE03830	0.249724	AT5G25990	6.9381	AT1G45015	87.6743	AT3G11670	223.978	AT5G04885	420.552
AT3TE27175	0.249724	AT2G16910	6.9417	AT4G38320	87.6756	AT5G23190	224.005	AT5G43745	420.585
AT3TE27240	0.249724	AT1G73165	6.94498	AT5G65120	87.7127	AT1G67785	224.011	AT5G11090	420.631
AT3TE35250	0.249724	AT1G63390	6.94593	AT4G13235	87.7509	AT4G38090	224.036	AT4G13530	420.846
AT3TE35265	0.249724	AT4G02140	6.94613	AT1G01725	87.7651	AT4G32770	224.115	AT5G39040	420.891
AT3TE39145	0.249724	AT2G08450	6.94922	AT1G11100	87.7679	AT1G09290	224.181	AT5G25510	420.972
AT3TE43275	0.249724	AT1G06320	6.95053	AT5G02350	87.7833	AT5G40780	224.198	AT3G08670	421.017
AT3TE45615	0.249724	AT5G42040	6.95177	AT3G16860	87.8009	AT3G06610	224.202	AT3G07430	421.028
AT3TE45625	0.249724	AT1G36640	6.95433	AT3G01950	87.806	AT2G04170	224.325	AT5G17630	421.042
AT3TE45630	0.249724	ATCG00520	6.96289	AT5G01360	87.8876	AT2G18330	224.347	AT3G55450	421.081
AT3TE49110	0.249724	AT5G38800	6.96441	AT1G09863	87.9002	AT1G53350	224.365	AT4G29670	421.141
AT3TE51195	0.249724	AT1G10000	6.96581	AT1G14080	87.9273	AT3G53270	224.385	AT1G13220	421.146
AT3TE58880	0.249724	AT3TE65875	6.96996	AT2G44580	87.9639	AT3G56120	224.434	AT1G80770	421.154
AT3TE60430	0.249724	AT3G05860	6.99627	AT1G73360	88.0454	AT2G46420	224.516	AT5G23340	421.164
AT3TE60740	0.249724	AT1G77860	7.08179	AT3G30122	88.0589	AT4G29070	224.518	AT3G10800	421.225
AT3TE62280	0.249724	AT3G27970	7.08275	AT3G04950	88.0773	AT5G01770	224.567	AT4G12460	421.263
AT3TE62310	0.249724	AT4G35180	7.09575	AT5G40970	88.1102	AT3G57030	224.569	AT1G05200	421.302
AT3TE66060	0.249724	AT2G34230	7.09839	AT5G02440	88.1122	AT1G52160	224.615	AT1G55690	421.37
AT3TE66540	0.249724	AT1G28590	7.10554	AT3G13600	88.1215	AT4G30510	224.691	AT5G53560	421.378
AT3TE76015	0.249724	AT3G10986	7.11082	AT5G09630	88.1273	AT5G66750	224.713	AT4G17740	421.442
AT3TE89810	0.249724	AT5G46915	7.11242	AT1G79070	88.2423	AT3G57710	224.733	AT2G40650	421.471
AT3TE90545	0.249724	AT5G66607	7.12477	AT2G02850	88.26	AT2G04620	224.846	AT3G49910	421.591
AT3TE95460	0.249724	AT4G07995	7.13449	AT3G19580	88.2745	AT5G55210	224.94	AT5G28919	421.618
AT4G00234	0.249724	AT3G54940	7.13921	AT1G62120	88.2878	AT2G40900	224.988	AT4G21540	421.618
AT4G03300	0.249724	AT2G27180	7.14728	AT4G01680	88.3024	AT1G67170	224.996	AT5G46330	421.642
AT4G03565	0.249724	AT4G20935	7.15012	AT4G14650	88.3871	AT3G11240	225.004	AT1G68440	421.657
AT4G03755	0.249724	AT1G64910	7.15588	AT1G70170	88.4454	AT4G25840	225.038	AT4G18730	421.672
AT4G04170	0.249724	AT3G08165	7.15824	AT1G05020	88.5013	AT3G19030	225.049	AT4G01370	421.675
AT4G04480	0.249724	AT1G61470	7.1586	AT2G23672	88.511	AT1G55750	225.09	AT3G05120	421.737
AT4G04500	0.249724	AT1G35513	7.16248	AT1G64080	88.5167	AT3G13730	225.092	AT1G76450	421.745
AT4G05475	0.249724	AT4G27850	7.16248	AT5G64010	88.5569	AT4G08685	225.157	AT1G30570	421.755
AT4G05505	0.249724	AT1G13400	7.16568	AT5G67110	88.5617	AT5G67490	225.181	AT5G45800	421.809
AT4G05780	0.249724	AT2G40200	7.17263	AT1G16916	88.5794	AT2G06010	225.194	AT2G20370	421.816
AT4G06395	0.249724	AT5G17590	7.17915	AT2G42610	88.6194	AT3G29035	225.224	AT1G75410	421.834
AT4G07070	0.249724	AT4G04565	7.17943	AT1G30960	88.6815	AT5G42150	225.23	AT4G38460	421.906
AT4G07235	0.249724	AT1G43000	7.18499	AT1G62710	88.6865	AT1G73530	225.231	AT1G54570	421.945
AT4G07635	0.249724	AT5G45276	7.18754	AT1G74360	88.6915	AT1G30650	225.259	AT2G32040	422.017
AT4G07665	0.249724	AT5G44565	7.19018	AT5G14130	88.7236	AT3G26590	225.28	AT3G60770	422.055
AT4G08225	0.249724	AT2G42140	7.1931	AT5G07070	88.7446	AT3G21560	225.291	AT5G45360	422.059
AT4G08235	0.249724	AT1TE58735	7.19734	AT1G53940	88.8112	AT4G00930	225.359	AT4G33470	422.064
AT4G08715	0.249724	ATCG00160	7.20969	AT1G67620	88.8235	AT2G37020	225.369	AT4G00180	422.101
AT4G09135	0.249724	AT1G18735	7.21421	AT1G18560	88.8643	AT1G10270	225.375	AT1G19485	422.121
AT4G09315	0.249724	AT2G41515	7.21825	AT2G32530	88.8683	AT3G03220	225.454	AT5G27410	422.164
AT4G09825	0.249724	AT2G22821	7.21941	AT2G33680	88.8697	AT1G76260	225.456	AT4G36990	422.186
AT4G09870	0.249724	AT2TE51050	7.22373	AT1G03840	88.9006	AT4G14905	225.475	AT5G63470	422.243
AT4G10010	0.249724	AT1G11500	7.22496	AT3G46990	89.0006	AT1G67340	225.499	AT4G02560	422.305
AT4G10490	0.249724	AT2G09525	7.23372	AT2G17430	89.0043	AT5G02260	225.504	AT1G07630	422.323
AT4G10507	0.249724	AT1G01810	7.23636	AT5G67340	89.0195	AT5G04910	225.544	AT1G42960	422.377
AT4G10830	0.249724	AT1G63910	7.23796	AT5G59490	89.0511	AT4G00420	225.544	AT3G05380	422.42
AT4G12810	0.249724	AT4G18350	7.23892	AT1G18750	89.0838	AT5G61770	225.546	AT5G45290	422.438
AT4G13090	0.249724	AT3G09950	7.239	AT1G30040	89.1327	AT4G18230	225.553	AT4G36040	422.469
AT4G13095	0.249724	AT3G28500	7.25155	AT1G54110	89.1559	AT2G34790	225.597	AT1G74880	422.482
AT4G14226	0.249724	ATCG01130	7.33604	AT1G26760	89.1615	AT5G46570	225.625	AT5G12040	422.497
AT4G14530	0.249724	AT1G19640	7.36111	AT1G09995	89.1893	AT3G49780	225.682	AT5G51140	422.504
AT4G15250	0.249724	AT1G63630	7.36111	AT2G41200	89.2116	AT3G45160	225.691	AT1G30210	422.51
AT4G16165	0.249724	AT3G03290	7.36214	AT2G28050	89.2487	AT1G48930	225.714	AT3G12610	422.59
AT4G16550	0.249724	AT1G17310	7.37646	AT4G24580	89.2901	AT4G12700	225.726	AT5G47120	422.69
AT4G18680	0.249724	AT1G67020	7.37902	AT5G59920	89.2956	AT5G23290	225.726	AT2G21270	422.733
AT4G18900	0.249724	AT2G08750	7.38589	AT2G02980	89.3462	AT5G07590	225.805	AT1G61620	422.794
AT4G24204	0.249724	AT1G05990	7.38769	AT1G63855	89.4157	AT3G47700	225.82	AT5G11980	422.807
AT4G24973	0.249724	AT5G51800	7.38901	AT1G12300	89.4312	AT4G27595	225.849	AT4G12610	422.817
AT4G27395	0.249724	AT5G66640	7.39013	AT5G38610	89.4578	AT2G45050	225.879	AT3G22310	422.912
AT4G27920	0.249724	ATCG00360	7.39277	AT1G69587	89.4646	AT2G23670	225.88	AT1G16890	422.933
AT4G29273	0.249724	AT5G46871	7.39561	AT1G76500	89.4962	AT5G23830	225.991	AT3G62420	423.101
AT4G29580	0.249724	AT3G18450	7.40117	AT3G07530	89.5639	AT4G38580	226.026	AT2G21240	423.128
AT4G31970	0.249724	AT4G07205	7.40117	AT1G16825	89.5671	AT5G52110	226.062	AT5G59520	423.146
AT4G33860	0.249724	AT5G55460	7.40277	AT5G08150	89.6059	AT4G00030	226.242	AT4G26130	423.158
AT4G35370	0.249724	AT2G46970	7.4054	AT1G23205	89.6148	AT5G27710	226.298	AT3G48670	423.227
AT4G37710	0.249724	AT5G15800	7.40672	AT1G75060	89.6164	AT1G44760	226.3	AT5G51230	423.254
AT4G39250	0.249724	AT3G45940	7.40796	AT1G11740	89.6178	AT4G17020	226.33	AT1G25260	423.309
AT4G39403	0.249724	AT5G23160	7.40956	AT3G22930	89.6264	AT1G56090	226.338	AT5G61840	423.515
AT4TE08240	0.249724	AT3G02590	7.41088	AT5G44780	89.6681	AT3G16920	226.35	AT5G47540	423.518
AT4TE11245	0.249724	AT1G61230	7.4122	AT4G03320	89.6887	AT5G15860	226.359	AT1G13900	423.573
AT4TE11965	0.249724	AT1G06033	7.41644	AT3G57580	89.719	AT3G59080	226.422	AT4G33360	423.582
AT4TE12030	0.249724	AT5G27200	7.41936	AT4G33130	89.725	AT3G50480	226.444	AT1G72560	423.612
AT4TE12425	0.249724	AT1G09533	7.422	AT3G25130	89.8443	AT3G61770	226.455	AT3G20060	423.629
AT4TE15320	0.249724	AT3G46090	7.42303	AT1G28210	89.8515	AT3G16440	226.483	AT2G45590	423.733
AT4TE22525	0.249724	AT1G11490	7.42755	AT3G28340	89.858	AT4G34580	226.511	AT4G28706	423.846
AT4TE28605	0.249724	AT5G05490	7.42915	AT3G27550	89.8668	AT4G19985	226.515	AT3G01300	423.857
AT4TE34870	0.249724	AT5G61412	7.43339	AT3G62690	89.8903	AT1G02880	226.523	AT5G47435	424.005
AT4TE34950	0.249724	AT5TE38705	7.43982	AT1G13920	89.9126	AT4G02610	226.586	AT1G01950	424.041
AT4TE48890	0.249724	AT3TE40935	7.43991	AT1G18200	89.9138	AT1G74940	226.617	AT5G61510	424.133
AT4TE49355	0.249724	AT3G61920	7.44179	AT3G61970	89.9151	AT1G04340	226.64	AT3G13510	424.206
AT4TE51005	0.249724	AT2G45610	7.44254	AT4G08455	89.9185	AT4G35870	226.65	AT2G32970	424.223
AT4TE74470	0.249724	AT3G17130	7.44706	AT4G03010	89.9369	AT1G47480	226.663	AT1G01650	424.26
AT4TE80380	0.249724	AT1G63380	7.4483	AT1G58150	89.9455	AT1G04240	226.762	AT4G18370	424.335
AT4TE80960	0.249724	AT1G10680	7.44998	AT5G06710	89.9724	AT3G53730	226.812	AT4G28770	424.38
AT4TE82030	0.249724	AT5TE83180	7.45246	AT5G60430	90.0494	AT1G55805	226.82	AT4G32570	424.497
AT5G00985	0.249724	AT5G28340	7.45254	AT5G26310	90.0595	AT1G77890	226.821	AT4G22750	424.529
AT5G01165	0.249724	AT2G41178	7.45546	AT5G58690	90.0903	AT1G25400	226.849	AT2G43430	424.532
AT5G01265	0.249724	AT3G51490	7.46102	AT1G03270	90.0984	AT2G46690	226.866	AT2G26230	424.551
AT5G01690	0.249724	AT2G20880	7.46489	AT3G51710	90.0993	AT5G54650	226.891	AT1G16210	424.626
AT5G02245	0.249724	AT5G18030	7.47629	AT1G18180	90.102	AT2G39840	226.915	AT1G67930	424.66
AT5G02605	0.249724	AT5G18320	7.48712	AT1G29560	90.152	AT5G26680	226.999	AT2G04780	424.674
AT5G02865	0.249724	AT1G47510	7.49176	AT4G13870	90.1573	AT5G46560	227.047	AT5G23590	424.732
AT5G03000	0.249724	AT2G28085	7.49296	AT5G45080	90.3061	AT1G78180	227.051	AT3G57660	424.754
AT5G04405	0.249724	AT5G46295	7.54294	AT3G12040	90.337	AT3G49640	227.071	AT3G62250	424.768
AT5G05205	0.249724	AT1G67100	7.54877	AT2G24945	90.3581	AT5G20910	227.079	AT1G52380	424.906
AT5G05705	0.249724	AT1G56060	7.59856	AT3G14850	90.3581	AT2G21130	227.1	AT1G79840	424.958
AT5G05765	0.249724	AT4G27980	7.59972	AT1G70360	90.3616	AT5G43450	227.174	AT3G13320	425.01
AT5G07125	0.249724	AT5G15725	7.60112	AT2G40780	90.3715	AT2G29580	227.181	AT3G10370	425.032
AT5G07480	0.249724	AT2G35990	7.62046	AT1G24260	90.3925	AT1G05710	227.188	AT1G58100	425.169
AT5G08205	0.249724	AT2G46400	7.62063	AT2G35760	90.4287	AT5G42810	227.191	AT1G73720	425.321
AT5G08235	0.249724	AT1G47610	7.6245	AT3G29100	90.4587	AT1G29320	227.202	AT3G15380	425.339
AT5G08730	0.249724	AT4G10150	7.64685	AT5G17490	90.4631	AT1G55140	227.226	AT1G20220	425.347
AT5G09160	0.249724	AT3G04510	7.65089	AT4G13280	90.4743	AT5G63080	227.235	AT2G01220	425.499
AT5G09876	0.249724	AT5G11930	7.65109	AT1G73790	90.4834	AT3G11720	227.243	AT3G61700	425.513
AT5G14345	0.249724	AT1G06330	7.65117	AT3G09490	90.484	AT4G32930	227.285	AT5G60620	425.523
AT5G14980	0.249724	AT1G05783	7.65249	AT4G16920	90.5139	AT3G50880	227.315	AT4G01037	425.686
AT5G15480	0.249724	AT1G35270	7.65381	AT5G10600	90.5144	AT3G11890	227.321	AT3G15690	425.707
AT5G18202	0.249724	AT2G48150	7.65617	AT1G08845	90.5507	AT2G24230	227.342	AT5G05440	425.844
AT5G18330	0.249724	AT3G02000	7.65777	AT3G51075	90.5575	AT1G11950	227.344	AT5G63710	425.881
AT5G19360	0.249724	AT2G36210	7.66229	AT3G56320	90.5634	AT4G03090	227.356	AT4G08310	425.906
AT5G22980	0.249724	AT1G68290	7.66352	AT5G10620	90.5656	AT3G62080	227.357	AT3G55260	426.102
AT5G25420	0.249724	AT5TE75800	7.66756	AT1G05835	90.5702	AT4G33865	227.366	AT2G22170	426.198
AT5G25425	0.249724	AT4G01190	7.6734	AT5G16940	90.6347	AT2G25650	227.446	AT2G28550	426.205
AT5G26594	0.249724	AT5G53950	7.67436	AT2G37390	90.6371	AT2G36220	227.489	AT5G12420	426.308
AT5G27980	0.249724	AT5TE82850	7.67464	AT1G68238	90.6534	AT5G24830	227.596	AT5G51290	426.338
AT5G30584	0.249724	AT5G01070	7.67596	AT1G52342	90.6741	AT2G38820	227.606	AT5G05800	426.432
AT5G35375	0.249724	AT1G68180	7.6788	AT1G31460	90.683	AT1G50170	227.612	AT5G37850	426.446
AT5G35900	0.249724	AT5G09990	7.68143	AT2G22260	90.7077	AT1G62630	227.629	AT4G39460	426.483
AT5G36297	0.249724	AT1G08173	7.68991	AT3G56270	90.7595	AT5G50840	227.657	AT4G19640	426.528
AT5G37230	0.249724	AT5G62040	7.68999	AT4G19230	90.7651	AT5G03200	227.681	AT1G68590	426.535
AT5G37460	0.249724	AT1G79915	7.69123	AT4G37380	90.7937	AT3G02770	227.714	AT4G23050	426.548
AT5G38120	0.249724	AT2G35859	7.69255	AT3G04140	90.7964	AT1G05870	227.764	AT4G24100	426.637
AT5G38270	0.249724	AT3G14452	7.69803	AT2G37300	90.7979	AT5G37790	227.79	AT1G57820	426.961
AT5G38740	0.249724	AT3G48835	7.70198	AT2G47460	90.8205	AT5G01620	227.793	AT3G52560	426.982
AT5G40260	0.249724	AT5G38820	7.70263	AT4G15070	90.8458	AT1G78170	227.822	AT2G02390	427.069
AT5G40620	0.249724	AT2G36710	7.7049	AT3G60960	90.8621	AT1G78120	227.86	AT5G44130	427.076
AT5G40940	0.249724	AT1G04880	7.70518	AT1G16310	90.8759	AT5G25040	227.876	AT4G24160	427.098
AT5G41530	0.249724	AT5G03635	7.70658	AT3G03350	90.8788	AT1G53200	227.959	AT1G34630	427.185
AT5G41640	0.249724	AT3G07120	7.70942	AT4G09060	90.9043	AT3G09150	227.993	AT3G12950	427.224
AT5G43390	0.249724	AT2G04965	7.71214	AT3G12750	90.9255	AT4G13500	228.019	AT1G30000	427.244
AT5G43770	0.249724	AT5G02220	7.7149	AT3G47510	90.939	AT3G48115	228.05	AT4G32610	427.258
AT5G43935	0.249724	AT1G47620	7.72478	AT2G44290	90.9666	AT5G14680	228.064	AT3G14180	427.277
AT5G44940	0.249724	AT4G40020	7.72601	AT1G70250	90.9691	AT4G31790	228.097	AT5G46270	427.314
AT5G47350	0.249724	AT3G14880	7.72865	AT1G24430	90.9702	AT1G17520	228.207	AT3G54810	427.343
AT5G47850	0.249724	AT1G32560	7.73017	AT4G30700	90.985	AT1G63470	228.217	AT5G14240	427.391
AT5G51420	0.249724	AT4G12410	7.73149	AT3G26612	90.9921	AT4G16210	228.217	AT5G13780	427.41
AT5G52055	0.249724	AT5G63195	7.73413	AT1G17232	91.0217	AT3G58470	228.235	AT2G47420	427.46
AT5G52350	0.249724	AT5G45850	7.73449	AT1G32730	91.0359	AT3G46430	228.257	AT3G48930	427.62
AT5G52460	0.249724	AT5G36790	7.74261	AT1G64110	91.0483	AT3G55750	228.288	AT5G66390	427.678
AT5G54150	0.249724	AT5TE58305	7.74824	AT3G16150	91.0639	AT4G15640	228.384	AT5G21430	427.685
AT5G55430	0.249724	AT4G26950	7.75088	AT5G39350	91.0652	AT1G60960	228.403	AT4G21580	427.703
AT5G55800	0.249724	AT5G25451	7.75504	AT1G33260	91.0778	AT5G22400	228.417	AT3G28720	427.715
AT5G59040	0.249724	AT5G44620	7.75656	AT1G05210	91.1536	AT1G02000	228.418	AT1G22500	427.742
AT5G59120	0.249724	AT4G18990	7.75804	AT4G21585	91.1878	AT3G15580	228.424	AT4G25210	427.774
AT5G59860	0.249724	AT2G34390	7.7638	AT3G04310	91.2273	AT3G12710	228.431	AT2G26540	427.81
AT5G61320	0.249724	AT4TE12420	7.78587	AT1G64690	91.2544	AT1G15480	228.499	AT5G55060	427.913
AT5G62573	0.249724	AT1G23160	7.83776	AT3G60040	91.262	AT4G18197	228.502	AT2G24520	428.206
AT5G63170	0.249724	AT1G61130	7.85444	AT1G13910	91.2622	AT3G07390	228.526	AT3G12050	428.389
AT5G63250	0.249724	AT3G44860	7.86339	AT1G11170	91.2918	AT1G06645	228.539	AT1G01448	428.415
AT5TE00870	0.249724	ATCG01100	7.87423	AT2G37090	91.307	AT5G13070	228.572	AT4G32920	428.436
AT5TE07120	0.249724	AT4G03480	7.8797	AT2G21880	91.3247	AT5G56270	228.625	AT2G47970	428.488
AT5TE23185	0.249724	AT1G23300	7.88374	AT2G45600	91.3881	AT3G52290	228.626	AT1G72750	428.497
AT5TE31875	0.249724	AT5G26300	7.89374	AT3G54000	91.3909	AT3G43920	228.666	AT1G15930	428.498
AT5TE32430	0.249724	AT1G31990	7.89478	AT3G26310	91.4304	AT1G10380	228.769	AT1G49300	428.552
AT5TE35175	0.249724	AT4G04015	7.89506	AT2G41210	91.4316	AT1G22660	228.771	AT1G50370	428.583
AT5TE41865	0.249724	AT4G25530	7.89658	AT3G49900	91.4582	AT4G36900	228.807	AT1G18880	428.632
AT5TE42470	0.249724	AT1G50830	7.8975	AT3G56620	91.4766	AT4G01720	228.832	AT3G21770	428.686
AT5TE46175	0.249724	AT1TE56445	7.90589	AT5G24230	91.5332	AT5G42580	228.863	AT1G73170	428.764
AT5TE54110	0.249724	AT5G03010	7.90873	AT5G02502	91.5368	AT5G15930	228.872	AT2G18160	428.772
AT5TE54960	0.249724	AT3G18250	7.90985	AT5G52850	91.6054	AT4G15910	228.928	AT3G05040	428.94
AT5TE55555	0.249724	AT5G08275	7.91005	AT1G47410	91.6071	AT5G42720	228.946	AT5G58870	428.978
AT5TE58300	0.249724	AT2G05215	7.91033	AT1G56320	91.6095	AT3G06070	228.955	AT4G08500	429.037
AT5TE61505	0.249724	AT5G07880	7.91437	AT5G07000	91.6121	AT2G26030	228.973	AT3G46010	429.061
AT5TE61555	0.249724	AT4G01760	7.91861	AT3G23610	91.6668	AT2G25737	228.985	AT4G31000	429.113
AT5TE63500	0.249724	AT1G69050	7.92041	AT1G55080	91.6868	AT2G41020	228.999	AT1G64530	429.124
AT5TE63845	0.249724	AT1G04277	7.92408	AT1G10160	91.6908	AT1G32410	229.011	AT1G71080	429.136
AT5TE66425	0.249724	AT5G67411	7.92984	AT1G52245	91.6952	AT3G04750	229.029	AT4G29100	429.26
AT5TE67290	0.249724	AT2G32160	7.92992	AT3G02885	91.7469	AT1G73750	229.04	AT3G13222	429.3
AT5TE70190	0.249724	AT3G60650	7.9306	AT1G62860	91.759	AT1G21770	229.05	AT1G63110	429.451
AT5TE70845	0.249724	AT5G16486	7.93548	AT1G17490	91.7706	AT1G49850	229.115	AT4G20320	429.476
AT5TE81775	0.249724	AT2G41342	7.93824	AT4G02330	91.819	AT5G01830	229.182	AT1G26670	429.496
AT5TE82585	0.249724	AT2G01020	7.93935	AT4G28410	91.9199	AT2G18950	229.245	AT3G06170	429.514
AT5TE85750	0.249724	AT1G31490	7.94256	AT1G76820	91.9251	AT4G11460	229.254	AT2G45770	429.613
AT5TE95880	0.249724	AT3G05327	7.95331	AT3G27520	91.9669	AT3G49290	229.294	AT2G39720	429.839
ATCG00010	0.249724	AT3G16300	7.95359	AT1G69260	91.9694	AT4G22000	229.333	AT5G47180	429.849
ATMG00120	0.249724	AT5G18740	7.96055	AT5G63290	91.9801	AT5G46730	229.377	AT2G27150	429.859
ATMG00665	0.249724	AT5G04475	7.96178	AT1G45110	92.0898	AT5G15260	229.388	AT1G17650	429.943
AT1G01460	0.251043	AT3G47090	7.96442	AT3G23605	92.1335	AT3G29230	229.39	AT2G46180	430.029
AT1G03746	0.251043	AT5G56880	7.96874	AT3G58800	92.1424	AT2G17787	229.449	AT1G27150	430.136
AT1G04097	0.251043	AT4G19095	7.96886	AT1G64500	92.1468	AT2G10950	229.483	AT1G49720	430.19
AT1G04670	0.251043	ATCG00560	7.97574	AT1G06080	92.1598	AT4G24972	229.508	AT2G18110	430.201
AT1G04703	0.251043	AT3G02677	7.9815	AT1G55475	92.1792	AT3G57190	229.532	AT3G26710	430.252
AT1G04883	0.251043	AT3G16160	7.98553	AT3G45210	92.1796	AT1G63860	229.555	AT5G45110	430.293
AT1G05327	0.251043	AT1TE67380	7.98949	AT2G38070	92.1857	AT2G28940	229.623	AT2G42400	430.397
AT1G05357	0.251043	AT5G01580	7.98949	AT5G28630	92.1861	AT5G05310	229.628	AT3G01380	430.438
AT1G05463	0.251043	AT2G08660	7.99101	AT2G37950	92.204	AT1G05360	229.7	AT5G04440	430.44
AT1G05813	0.251043	AT5G46140	8.00089	AT4G04745	92.2072	AT2G33480	229.765	AT3G56240	430.467
AT1G05867	0.251043	AT1G07823	8.00628	AT1G23120	92.2632	AT3G03600	229.821	AT4G22930	430.562
AT1G05913	0.251043	AT5G07330	8.02032	AT2G23010	92.2845	AT1G67250	229.905	AT2G44870	430.601
AT1G05943	0.251043	AT3G49820	8.09465	AT5G05090	92.2954	AT4G32915	229.924	AT5G67100	430.621
AT1G06343	0.251043	AT1G49920	8.09888	AT5G65040	92.3053	AT1G07870	229.978	AT2G36400	430.682
AT1G06703	0.251043	AT1G72960	8.10028	AT2G32340	92.3199	AT1G69980	229.979	AT5G12900	430.763
AT1G06873	0.251043	AT5G36925	8.10672	AT1G21250	92.4293	AT1G16750	229.979	AT1G47970	430.766
AT1G07027	0.251043	ATMG00070	8.12243	AT3G48920	92.4311	AT2G32720	230.03	AT5G27560	430.785
AT1G07413	0.251043	AT3G60940	8.12659	AT3G27360	92.5416	AT3G08690	230.109	AT5G54940	430.904
AT1G07517	0.251043	AT3G20520	8.1329	AT1G67570	92.5443	AT4G31560	230.166	AT1G52740	430.931
AT1G07693	0.251043	AT4G02670	8.13367	AT2G16770	92.5538	AT5G58920	230.187	AT2G15695	430.982
AT1G07783	0.251043	AT3G03475	8.16269	AT1G73400	92.5721	AT2G31320	230.23	AT4G21160	431.09
AT1G07933	0.251043	AT2G05825	8.16277	AT1G66480	92.5757	AT3G23800	230.273	AT3G58620	431.159
AT1G08073	0.251043	AT1G23210	8.17257	AT5G66590	92.5761	AT1G62500	230.293	AT4G02400	431.183
AT1G08237	0.251043	AT1G07795	8.17549	AT5G35400	92.6287	AT5G50370	230.39	AT5G45160	431.214
AT1G08440	0.251043	AT1G17710	8.17653	AT4G31805	92.6404	AT4G36790	230.392	AT4G01450	431.294
AT1G08457	0.251043	AT3G48790	8.17825	AT4G12900	92.6438	AT3G51290	230.419	AT3G25890	431.434
AT1G08803	0.251043	AT4G22640	8.17833	AT4G29050	92.6625	AT4G04840	230.43	AT2G27060	431.489
AT1G08923	0.251043	AT3G61450	8.17936	AT1G03730	92.7421	AT1G18250	230.444	AT3G56720	431.5
AT1G08963	0.251043	AT4G03965	8.18237	AT2G46380	92.7493	AT5G27930	230.457	AT1G79650	431.55
AT1G09437	0.251043	AT1G48660	8.18388	AT2G22800	92.77	AT1G19900	230.46	AT4G33670	431.559
AT1G09627	0.251043	AT4G35690	8.18644	AT1G13810	92.7894	AT3G52490	230.476	AT5G18130	431.864
AT1G09803	0.251043	AT1G23700	8.1904	AT1G49780	92.8212	AT1G53250	230.516	AT5G63910	431.902
AT1G09843	0.251043	AT2G44340	8.19304	AT4G22550	92.8287	AT2G45680	230.545	AT5G38640	431.937
AT1G09893	0.251043	AT2G07305	8.19879	AT3G49320	92.8469	AT1G19670	230.548	AT4G27090	432.063
AT1G10880	0.251043	AT2G33175	8.21291	AT1G15175	92.8504	AT1G02720	230.574	AT4G02880	432.093
AT1G11150	0.251043	AT1G75166	8.21555	AT2G28830	92.8549	AT4G10000	230.615	AT1G07510	432.095
AT1G12015	0.251043	AT5G58630	8.21699	AT5G63100	92.8691	AT1G59600	230.655	AT1G63610	432.124
AT1G12665	0.251043	AT5TE19990	8.21707	AT3G49845	92.9081	AT1G14560	230.661	AT2G47890	432.198
AT1G12870	0.251043	AT4G00390	8.21839	AT5G25490	92.9185	AT5G24780	230.663	AT3G03110	432.216
AT1G13140	0.251043	AT5G22560	8.21839	AT2G25690	92.9501	AT1G09195	230.669	AT4G22120	432.271
AT1G14950	0.251043	AT3G28350	8.21847	AT3G19380	92.9553	AT3G20270	230.744	AT3G17940	432.305
AT1G19890	0.251043	AT1G08697	8.21999	AT3G09040	92.9695	AT2G25610	230.745	AT5G10480	432.322
AT1G20600	0.251043	AT5G03377	8.22942	AT3G15990	93.0841	AT2G47930	230.762	AT5G04130	432.352
AT1G20740	0.251043	AT4G13900	8.2297	AT2G32280	93.0859	AT3G10840	230.763	AT1G57770	432.441
AT1G20860	0.251043	AT5G49620	8.23234	AT4G33550	93.1013	AT5G03830	230.765	AT4G36540	432.538
AT1G21620	0.251043	AT3G55515	8.24337	AT1G45191	93.1508	AT3G44010	230.798	AT5G66210	432.617
AT1G23500	0.251043	AT5G53820	8.24593	AT5G52630	93.1552	AT3G05130	230.801	AT2G43945	432.654
AT1G23590	0.251043	AT3G15670	8.24885	AT1G69080	93.175	AT5G15210	230.841	AT5G51400	432.728
AT1G24000	0.251043	AT1TE73330	8.25157	AT3G13782	93.2216	AT1G72990	230.852	AT2G27460	432.859
AT1G24380	0.251043	AT1G21695	8.25309	AT3G43430	93.2308	AT5G07840	230.852	AT5G53540	432.979
AT1G24545	0.251043	AT2G35345	8.25477	AT4G04990	93.2618	AT1G71830	230.859	AT1G73030	432.985
AT1G25988	0.251043	AT5G63350	8.25749	AT4G14820	93.271	AT5G05110	230.86	AT1G06400	432.996
AT1G26255	0.251043	AT5G44770	8.25761	AT1G13630	93.2798	AT1G04980	230.885	AT4G33220	433.096
AT1G27080	0.251043	AT2TE35695	8.25844	AT2G21180	93.2996	AT5G43280	230.904	AT4G23430	433.12
AT1G27860	0.251043	AT2G04755	8.25996	AT3G48810	93.3147	AT3G57780	230.934	AT3G10810	433.201
AT1G28000	0.251043	AT5G35490	8.26136	AT1G48500	93.3185	AT4G11175	230.946	AT1G76630	433.206
AT1G28180	0.251043	AT5G06155	8.264	AT3G48080	93.3274	AT1G63090	230.969	AT2G32860	433.256
AT1G28327	0.251043	AT4G27654	8.27947	AT1G62370	93.3492	AT5G47140	231.007	AT5G01960	433.336
AT1G29435	0.251043	AT3G12203	8.28371	AT2G38300	93.3494	AT2G33360	231.013	AT5G58710	433.433
AT1G30170	0.251043	AT3G47500	8.28795	AT5G25480	93.4292	AT1G74450	231.128	AT4G16860	433.453
AT1G30455	0.251043	AT3G48770	8.3003	AT2G32180	93.4334	AT5G63280	231.209	AT2G39140	433.457
AT1G30710	0.251043	AT3G21352	8.30039	AT3G17611	93.4637	AT5G15440	231.215	AT3G10490	433.471
AT1G31095	0.251043	AT1G04463	8.31698	AT5G61430	93.4658	AT1G20900	231.261	AT5G51560	433.512
AT1G32585	0.251043	AT4G25200	8.32505	AT5G10300	93.4699	AT5G41800	231.299	AT1G10580	433.555
AT1G33820	0.251043	AT1G04513	8.34285	AT2G39690	93.5505	AT5G07820	231.316	AT5G41140	433.612
AT1G34042	0.251043	AT4TE21055	8.37368	AT3G54780	93.5617	AT1G19100	231.351	AT5G43600	433.756
AT1G35215	0.251043	AT3G33528	8.3768	AT1G22880	93.5775	AT3G01740	231.371	AT3G51830	433.812
AT1G35450	0.251043	AT1G33960	8.37684	AT3G13677	93.6333	AT2G39050	231.388	AT3G12390	433.849
AT1G47497	0.251043	AT1G35230	8.38035	AT1G09450	93.6519	AT2G43340	231.411	AT1G76730	433.891
AT1G47700	0.251043	AT2G05875	8.38311	AT3G62260	93.675	AT1G41880	231.434	AT5G24890	433.964
AT1G47770	0.251043	AT5G50800	8.39291	AT1G56350	93.6906	AT5G14850	231.439	AT5G22070	433.979
AT1G49640	0.251043	AT1G06540	8.41485	AT5G06620	93.6989	AT5G61040	231.471	AT5G08500	434.129
AT1G51020	0.251043	AT1G75160	8.41805	AT1G04100	93.7442	AT1G24150	231.524	AT1G64050	434.192
AT1G51920	0.251043	AT4G37022	8.41929	AT1G53110	93.7509	AT5G06750	231.539	AT5G06690	434.205
AT1G52415	0.251043	AT4G19080	8.41946	AT1G13830	93.7922	AT3G03140	231.546	AT5G64200	434.217
AT1G52790	0.251043	AT2G08220	8.42353	AT5G14470	93.7933	AT4G23180	231.548	AT5G60930	434.242
AT1G52810	0.251043	AT1G15415	8.42485	AT5G19025	93.8278	AT3G26340	231.571	AT2G46710	434.362
AT1G54035	0.251043	AT4TE11410	8.42617	AT5G50100	93.8302	AT5G39580	231.581	AT2G04700	434.431
AT1G54300	0.251043	AT4G21745	8.42645	AT4G18610	93.8753	AT3G48610	231.587	AT3G50830	434.438
AT1G56490	0.251043	AT5G47130	8.42901	AT5G38060	93.9707	AT5G17280	231.611	AT2G20900	434.443
AT1G57730	0.251043	AT1G20470	8.42937	AT2G25000	94.049	AT1G73090	231.613	AT4G36670	434.444
AT1G57750	0.251043	AT1G33500	8.43069	AT3G46870	94.0712	AT3G01400	231.651	AT4G26940	434.471
AT1G58055	0.251043	AT1G54773	8.43485	AT3G05870	94.0815	AT2G31140	231.66	AT5G59160	434.484
AT1G58330	0.251043	AT4G01830	8.43748	AT2G44510	94.1208	AT2G02020	231.665	AT2G32870	434.554
AT1G60480	0.251043	AT3G59440	8.44032	AT3G50010	94.1242	AT1G73940	231.693	AT4G00090	434.582
AT1G60783	0.251043	ATCG00710	8.4404	AT5G50440	94.2345	AT3G56200	231.695	AT1G68990	434.583
AT1G60986	0.251043	AT1G52800	8.44436	AT4G00905	94.2744	AT3G62190	231.736	AT3G27190	434.694
AT1G63522	0.251043	AT1G26610	8.44736	AT2G38695	94.3043	AT2G35790	231.737	AT3G45040	434.75
AT1G65880	0.251043	AT1G68480	8.45012	AT2G33205	94.3134	AT1G21740	231.767	AT4G15550	434.916
AT1G66210	0.251043	AT5TE87550	8.45444	AT2G34830	94.3222	AT5G37540	231.781	AT3G53430	434.916
AT1G66360	0.251043	AT5G24206	8.457	AT4G05590	94.3436	AT1G17180	231.782	AT3G09920	434.922
AT1G66420	0.251043	AT1G08043	8.46951	AT1G24070	94.4097	AT2G05220	231.789	AT3G12200	434.983
AT1G66990	0.251043	AT1G15002	8.46963	AT5G13330	94.413	AT3G14570	231.794	AT3G15630	434.996
AT1G67626	0.251043	AT3G50310	8.48038	AT5G42280	94.4141	AT5G63030	231.823	AT4G02230	435.048
AT1G68270	0.251043	AT2TE18495	8.4847	AT4G09750	94.4213	AT4G12880	231.899	AT1G74740	435.114
AT1G68510	0.251043	AT1G14642	8.49018	AT2G15980	94.4347	AT2G44660	231.979	AT5G37780	435.155
AT1G76750	0.251043	AT5G05530	8.49046	AT4G17440	94.4362	AT3G26330	231.98	AT1G15030	435.158
AT1G76965	0.251043	AT1G61750	8.49997	AT3G56440	94.4417	AT3G52110	231.991	AT1G49050	435.162
AT1G77932	0.251043	AT2G22590	8.50413	AT2G42350	94.4671	AT3G21270	232.048	AT3G21790	435.163
AT1G78840	0.251043	AT4G22370	8.5224	AT4G26795	94.5111	AT2G30280	232.093	AT4G35380	435.201
AT1G78922	0.251043	AT4G33905	8.52656	AT2G29640	94.5255	AT1G73250	232.17	AT2G32170	435.278
AT1G78980	0.251043	AT3G03105	8.52768	AT3G17185	94.5557	AT4G22910	232.204	AT3G24740	435.346
AT1TE04710	0.251043	AT1G54280	8.60001	AT1G68620	94.5767	AT2G42290	232.207	AT1G54170	435.438
AT1TE16325	0.251043	AT4G37950	8.60493	AT1G06830	94.6549	AT3G26630	232.323	AT1G20100	435.538
AT1TE19085	0.251043	AT2G26400	8.6202	AT1G09820	94.66	AT1G14330	232.324	AT4G12310	435.562
AT1TE23160	0.251043	AT1G61410	8.64131	AT4G00940	94.6663	AT3G14595	232.343	AT4G37330	435.615
AT1TE23390	0.251043	AT1G04570	8.64283	AT5G63500	94.6719	AT1G77470	232.35	AT5G66470	435.68
AT1TE27915	0.251043	AT5G09570	8.65486	AT3G29034	94.6837	AT1G44125	232.386	AT5G01270	435.699
AT1TE29575	0.251043	AT1G69570	8.65506	AT1G10970	94.6852	AT3G06330	232.425	AT1G09910	435.897
AT1TE35810	0.251043	AT1G62720	8.65638	AT3G24500	94.7416	AT5G20980	232.434	AT3G28050	435.997
AT1TE35930	0.251043	AT3G13276	8.65666	AT3G05920	94.7432	AT1G32330	232.44	AT4G07825	436.093
AT1TE36605	0.251043	AT3G59790	8.66127	AT3G03190	94.759	AT3G12580	232.446	AT3G17770	436.121
AT1TE41445	0.251043	AT4G27810	8.66486	AT1G48780	94.76	AT5G24870	232.492	AT3G62040	436.175
AT1TE42080	0.251043	AT5G02330	8.66506	AT3G03440	94.7773	AT5G23520	232.494	AT4G17900	436.176
AT1TE42875	0.251043	AT3G42850	8.67042	AT3G03900	94.7871	AT2G32300	232.555	AT5G37360	436.197
AT1TE44720	0.251043	AT4G00695	8.67297	AT5G43140	94.8728	AT1G15470	232.611	AT5G27030	436.261
AT1TE48050	0.251043	AT1G73700	8.67326	AT4G40042	94.8814	AT4G01440	232.679	AT1G09850	436.348
AT1TE56040	0.251043	AT5G64170	8.67466	AT1G71430	94.8858	AT4G27350	232.694	AT1G27980	436.367
AT1TE56400	0.251043	AT1G53233	8.67486	AT2G25090	94.9093	AT3G52170	232.742	AT5G13100	436.371
AT1TE56665	0.251043	AT5TE91490	8.67589	AT4G24380	94.9729	AT5G52210	232.745	AT5G08790	436.382
AT1TE59085	0.251043	AT4G04135	8.67749	AT5G17370	94.9911	AT5G26980	232.747	AT2G02800	436.396
AT1TE59135	0.251043	AT1G15385	8.67909	AT1G73320	94.9972	AT1G22690	232.804	AT3G09470	436.436
AT1TE60170	0.251043	AT3G19663	8.68109	AT3G61198	95.0244	AT1G53120	232.813	AT4G28030	436.548
AT1TE67440	0.251043	AT4G22545	8.68165	AT4G00970	95.058	AT5G15320	232.826	AT2G21950	436.556
AT1TE68520	0.251043	AT5G22570	8.68589	AT1G23560	95.0926	AT1G06800	232.909	AT1G75080	436.584
AT1TE69980	0.251043	AT2G21820	8.69437	AT5G48657	95.0995	AT1G23330	232.943	AT2G47850	436.601
AT1TE77515	0.251043	AT1G25422	8.69672	AT5G02630	95.1296	AT5G06960	232.959	AT5G52820	436.647
AT1TE81210	0.251043	AT1G16705	8.69964	AT3G22550	95.1398	AT5G17520	232.997	AT3G21290	436.676
AT1TE83480	0.251043	AT3G47342	8.70116	AT4G40010	95.2829	AT5G19320	233.021	AT2G27110	436.71
AT1TE83905	0.251043	AT1G32270	8.7052	AT5G01542	95.3555	AT5G57830	233.036	AT5G62270	436.711
AT1TE84265	0.251043	AT4G04490	8.70548	AT4G11210	95.4239	AT5G02040	233.064	AT4G33980	436.812
AT1TE86545	0.251043	AT1G20990	8.70804	AT2G25720	95.4845	AT1G09230	233.145	AT2G24060	436.819
AT1TE89760	0.251043	AT1G44020	8.71907	AT4G14850	95.5106	AT2G01735	233.161	AT3G49560	436.827
AT1TE92230	0.251043	AT3G24650	8.72755	AT4G14060	95.5545	AT5G18600	233.193	AT3G21200	436.927
AT1TE93320	0.251043	AT2G27440	8.73047	AT4G04180	95.6057	AT3G25980	233.209	AT1G15140	436.93
AT1TE94270	0.251043	AT3G04700	8.73311	AT1G68940	95.6423	AT5G48370	233.217	AT1G58350	437.031
AT1TE98100	0.251043	AT1G11785	8.73443	AT1G20070	95.6759	AT1G20370	233.22	AT2G22540	437.043
AT1TE98655	0.251043	AT1G16160	8.73735	AT2G16890	95.6999	AT4G29520	233.225	AT5G55920	437.069
AT2G02147	0.251043	AT3G15170	8.74706	AT3G43850	95.7047	AT1G76310	233.227	AT4G25050	437.151
AT2G02320	0.251043	AT2G02250	8.74998	AT5G67460	95.7714	AT3G07090	233.265	AT3G54640	437.406
AT2G02520	0.251043	AT1G07313	8.75262	AT3G49370	95.7919	AT4G37100	233.288	AT5G05450	437.428
AT2G03895	0.251043	AT3G49668	8.77353	AT1G34844	95.7992	AT5G03345	233.312	AT1G21170	437.485
AT2G04020	0.251043	AT2G18550	8.77457	AT4G39890	95.8002	AT5G47650	233.318	AT5G59540	437.514
AT2G04137	0.251043	AT5G59270	8.779	AT4G18270	95.8059	AT2G15910	233.319	AT4G30530	437.605
AT2G04440	0.251043	AT5G66940	8.80955	AT5G37530	95.8514	AT5G39600	233.323	AT5G64120	437.616
AT2G05125	0.251043	AT5G17830	8.8317	AT5G60460	95.8614	AT1G20410	233.365	AT3G02720	437.657
AT2G05753	0.251043	AT4G38850	8.84494	AT1G62260	95.9204	AT5G09995	233.408	AT2G02080	437.813
AT2G05915	0.251043	AT2G34220	8.88152	AT4G36580	95.9378	AT3G44680	233.409	AT3G17440	437.819
AT2G07135	0.251043	AT5G60022	8.89631	AT2G20100	95.9463	AT2G06040	233.427	AT3G51600	437.94
AT2G07345	0.251043	AT1G09253	8.90223	AT4G23000	95.9471	AT4G01995	233.468	AT2G26640	437.95
AT2G07667	0.251043	AT1G75430	8.91195	AT5G21900	95.9578	AT1G65310	233.474	AT5G10170	437.969
AT2G07721	0.251043	AT2G44000	8.91318	AT2G25735	95.9627	AT4G23690	233.488	AT1G52670	438.049
AT2G07775	0.251043	AT4G19970	8.91874	AT4G28430	95.9976	AT5G19960	233.505	AT3G06150	438.071
AT2G08025	0.251043	AT3G45095	8.91902	AT4G28390	96.0061	AT1G01340	233.563	AT1G21440	438.099
AT2G08135	0.251043	AT2G31860	8.92054	AT3G55710	96.0217	AT2G21630	233.596	AT4G14410	438.199
AT2G08570	0.251043	AT2G29370	8.92458	AT3G11090	96.0466	AT3G58650	233.611	AT5G49430	438.208
AT2G08675	0.251043	AT1G51055	8.9273	AT5G43790	96.1942	AT1G22750	233.636	AT1G19570	438.228
AT2G08955	0.251043	AT1TE11810	8.93089	AT5G18290	96.2044	AT5G48910	233.67	AT5G27920	438.24
AT2G09185	0.251043	AT2G17330	8.93466	AT3G19970	96.2409	AT3G01920	233.684	AT3G17470	438.32
AT2G09310	0.251043	AT5G65340	8.94229	AT4G28310	96.2578	AT3G42630	233.685	AT1G60550	438.339
AT2G09395	0.251043	AT1G24140	8.94381	AT1G29418	96.2754	AT1G61240	233.69	AT4G35785	438.365
AT2G09885	0.251043	AT3G51410	8.94381	AT2G43920	96.2848	AT5G15170	233.694	AT2G38540	438.48
AT2G10608	0.251043	AT5G24215	8.94485	AT3G30214	96.3218	AT3G05000	233.696	AT3G49260	438.487
AT2G10980	0.251043	AT2G18180	8.94777	AT4G33100	96.3279	AT1G78265	233.719	AT4G33625	438.49
AT2G13430	0.251043	AT1G53610	8.94805	AT1G71750	96.3328	AT4G12910	233.745	AT5G58490	438.496
AT2G13845	0.251043	AT4G00250	8.95089	AT3G18200	96.4335	AT1G18600	233.785	AT3G45770	438.503
AT2G13965	0.251043	AT5G35770	8.95653	AT2G45490	96.4452	AT5G24165	233.796	AT2G17720	438.56
AT2G15010	0.251043	AT5G07560	8.95916	AT2G30340	96.4749	AT2G35720	233.817	AT3G62910	438.569
AT2G15025	0.251043	AT1G23985	8.96208	AT1G23850	96.492	AT4G19140	233.817	AT4G35580	438.62
AT2G15130	0.251043	AT1G58130	8.96492	AT5G39785	96.5088	AT1G76590	233.821	AT2G06520	438.674
AT2G16245	0.251043	AT2G11270	8.96492	AT3G44326	96.5403	AT2G22900	233.829	AT4G02080	438.786
AT2G16300	0.251043	AT3G02245	8.97048	AT3G01450	96.5631	AT4G37010	233.917	AT1G15910	438.791
AT2G18270	0.251043	AT1G54400	8.9718	AT1G53030	96.6043	AT2G35010	233.992	AT3G27160	438.8
AT2G21595	0.251043	AT1G16420	8.97312	AT1G04555	96.6162	AT5G28850	234.063	AT5G58440	438.803
AT2G23321	0.251043	AT3G12460	8.97867	AT5G25160	96.6611	AT1G55270	234.076	AT1G50450	438.819
AT2G23850	0.251043	AT2G05185	8.98027	AT5G64320	96.6662	AT3G61650	234.109	AT2G21120	438.962
AT2G24165	0.251043	AT5G65080	8.98131	AT1G01110	96.6729	AT4G28040	234.126	AT1G52780	439.126
AT2G24480	0.251043	AT2G24800	8.98387	AT3G14060	96.7191	AT1G29980	234.166	AT2G11910	439.196
AT2G24930	0.251043	AT2G40715	8.98555	AT5G40820	96.7343	AT3G26640	234.175	AT4G34120	439.214
AT2G25340	0.251043	AT3G46150	8.98567	AT3G25250	96.7347	AT5G66280	234.186	AT1G68370	439.244
AT2G27520	0.251043	AT3G48300	8.98575	AT5G65830	96.7364	AT3G55740	234.223	AT5G44650	439.315
AT2G27570	0.251043	AT3G56890	8.98971	AT3G57760	96.7898	AT5G46690	234.23	AT3G49600	439.346
AT2G28090	0.251043	AT3G25012	8.99518	AT2G39920	96.7973	AT1G63050	234.271	AT5G58200	439.36
AT2G28725	0.251043	AT2G02620	9.0011	AT3G15352	96.8399	AT1G64350	234.273	AT1G13960	439.405
AT2G29160	0.251043	AT3G52526	9.00206	AT5G25830	96.8509	AT1G57620	234.284	AT1G05270	439.447
AT2G30770	0.251043	AT2G31310	9.00214	AT5G43822	96.8616	AT3G58170	234.35	AT1G61140	439.484
AT2G31500	0.251043	AT3G48700	9.00366	AT1G61960	96.8929	AT5G23380	234.388	AT5G54200	439.525
AT2G32490	0.251043	AT2G32750	9.0047	AT5G11300	96.9465	AT1G67710	234.399	AT3G59090	439.559
AT2G33160	0.251043	AT2G35612	9.00526	AT1G19240	96.9678	AT5G38150	234.404	AT4G39150	439.561
AT2G33705	0.251043	AT3G08885	9.01469	AT5G50890	96.9937	AT4G02800	234.405	AT5G23820	439.598
AT2G35180	0.251043	AT4G37225	9.02157	AT5G61390	96.9969	AT3G02290	234.42	AT2G37520	439.599
AT2G35382	0.251043	AT4G27590	9.03429	AT5G18790	96.9982	AT1G62040	234.43	AT2G14260	439.612
AT2G36560	0.251043	AT4G00975	9.03561	AT1G03905	97.01	AT3G10140	234.495	AT3G54960	439.69
AT2G39975	0.251043	AT2G45685	9.04108	AT1G22490	97.0349	AT5G41100	234.531	AT1G62570	439.722
AT2G40955	0.251043	AT3G18530	9.09122	AT4G16957	97.066	AT3G21810	234.682	AT2G18915	439.778
AT2G41280	0.251043	AT5G48980	9.1352	AT1G14640	97.0757	AT3G02890	234.685	AT1G56510	439.802
AT2G42550	0.251043	AT3G53232	9.15167	AT4G22320	97.1578	AT1G31150	234.71	AT2G31370	440.007
AT2G42940	0.251043	AT2G22460	9.16583	AT3G12730	97.1668	AT5G51710	234.747	AT5G48790	440.177
AT2G46670	0.251043	AT1G26420	9.16687	AT4G01010	97.2553	AT4G15920	234.78	AT3G04400	440.19
AT2TE05715	0.251043	AT2G47810	9.1727	AT5G66610	97.2943	AT5G10910	234.845	AT5G02840	440.375
AT2TE06405	0.251043	AT1TE36105	9.18382	AT1G06660	97.2994	AT4G04880	234.87	AT4G23890	440.451
AT2TE06425	0.251043	AT5G01775	9.18514	AT5G09240	97.3608	AT3G50430	234.883	AT3G16430	440.472
AT2TE07950	0.251043	AT5G20670	9.18542	AT3G53680	97.3842	AT2G18390	234.884	AT2G30070	440.552
AT2TE08890	0.251043	AT1G06573	9.18814	AT1G56130	97.3927	AT1G17230	234.907	AT1G76150	440.616
AT2TE09885	0.251043	AT1G49952	9.20493	AT5G15840	97.394	AT2G19620	234.963	AT1G79850	440.659
AT2TE11560	0.251043	AT1G18382	9.20749	AT2G21550	97.401	AT3G07940	235.05	AT5G18490	440.684
AT2TE11570	0.251043	AT1G75920	9.21013	AT1G48120	97.4041	AT1G20930	235.087	AT4G13460	440.722
AT2TE11985	0.251043	AT2G11300	9.2154	AT3G09660	97.4333	AT4G00620	235.245	AT4G37800	440.747
AT2TE12060	0.251043	AT3G01865	9.21568	AT5G52950	97.4349	AT2G18230	235.274	AT4G17890	440.838
AT2TE18075	0.251043	AT4G16162	9.21728	AT3G50640	97.4663	AT5G03455	235.281	AT4G19450	440.847
AT2TE18490	0.251043	AT3G29635	9.2188	AT4G39190	97.4915	AT5G47870	235.306	AT5G48250	440.854
AT2TE20170	0.251043	AT4G28930	9.2202	AT3G62570	97.5273	AT2G05940	235.332	AT3G07320	440.934
AT2TE20705	0.251043	AT1G07897	9.22292	AT5G40330	97.5302	AT2G18850	235.359	AT5G42560	440.985
AT2TE24115	0.251043	AT5G55780	9.22416	AT1G79420	97.5503	AT2G17580	235.389	AT2G44180	440.997
AT2TE24385	0.251043	AT1G73780	9.23359	AT1G12830	97.5974	AT1G06590	235.393	AT5G17310	441.034
AT2TE33390	0.251043	AT1G53708	9.23688	AT4G39380	97.6237	AT1G08410	235.397	AT5G28060	441.038
AT2TE34260	0.251043	AT5G52930	9.23943	AT3G26115	97.6339	AT4G27690	235.406	AT4G16980	441.173
AT2TE36460	0.251043	AT3G51300	9.24359	AT5G58570	97.6444	AT3G21820	235.427	AT5G13750	441.179
AT2TE36620	0.251043	AT3G10600	9.24791	AT5G39710	97.6616	AT1G27500	235.459	AT4G02010	441.283
AT2TE44750	0.251043	AT3G54060	9.25347	AT2G35738	97.7386	AT4G17410	235.505	AT4G18020	441.295
AT2TE58810	0.251043	AT3G51380	9.25762	AT1G15080	97.7502	AT3G47590	235.546	AT1G64370	441.314
AT2TE63120	0.251043	AT2G19050	9.2631	AT2G45450	97.7562	AT4G35880	235.552	AT1G22020	441.346
AT2TE67060	0.251043	AT5G07885	9.26442	AT5G16420	97.7732	AT1G76940	235.593	AT1G23480	441.349
AT2TE79090	0.251043	AT1G44030	9.26858	AT1G04110	97.7788	AT3G10610	235.612	AT4G39280	441.352
AT3G00970	0.251043	AT1G07175	9.27006	AT1G48880	97.8206	AT3G06470	235.697	AT2G15290	441.52
AT3G00985	0.251043	AT1G21120	9.29081	AT3G56330	97.8288	AT5G53470	235.712	AT3G28940	441.654
AT3G01125	0.251043	AT1G06963	9.29249	AT2G43120	97.8503	AT4G28740	235.725	AT4G39970	441.77
AT3G01285	0.251043	AT1G76430	9.29928	AT3G60415	97.8765	AT3G50270	235.732	AT2G47330	442.037
AT3G01316	0.251043	AT3G46800	9.30748	AT4G29240	97.8827	AT5G17620	235.952	AT1G03290	442.202
AT3G01326	0.251043	AT3G03702	9.32851	AT5G40020	97.9218	AT1G27910	235.971	AT2G19270	442.213
AT3G01375	0.251043	AT3G22100	9.32983	AT3G03580	97.9662	AT2G25250	235.975	AT3G48195	442.22
AT3G01835	0.251043	AT4G21490	9.33662	AT5G42440	97.9804	AT4G21270	235.995	AT5G58470	442.247
AT3G02100	0.251043	AT4G21440	9.34642	AT5G02280	97.9811	AT3G29090	236.026	AT1G33110	442.248
AT3G02165	0.251043	AT4G22475	9.37917	AT1G74280	98.0101	AT1G24350	236.027	AT2G32910	442.267
AT3G02225	0.251043	AT3G24230	9.38888	AT2G29540	98.0196	AT2G18560	236.071	AT1G01050	442.304
AT3G02725	0.251043	AT1G59860	9.41827	AT5G44230	98.0764	AT2G28790	236.145	AT3G05050	442.364
AT3G02810	0.251043	AT5G13320	9.4277	AT2G44280	98.0786	AT3G49960	236.162	AT3G27700	442.392
AT3G02945	0.251043	AT4G22960	9.43778	AT3G03500	98.1543	AT5G40190	236.163	AT3G23690	442.41
AT3G03175	0.251043	AT4TE03905	9.43778	AT5G03780	98.1683	AT2G30550	236.172	AT2G42160	442.455
AT3G03555	0.251043	AT5G66710	9.44062	AT5G45275	98.1863	AT2G24100	236.187	AT3G11280	442.468
AT3G04355	0.251043	AT1G19830	9.44194	AT3G54120	98.1905	AT3G13226	236.213	AT2G21960	442.495
AT3G04965	0.251043	AT1G48000	9.44326	AT2G41670	98.2061	AT5G27395	236.223	AT3G22520	442.56
AT3G05205	0.251043	AT5G26080	9.4461	AT5G58580	98.2192	AT3G59400	236.241	AT3G14600	442.571
AT3G06425	0.251043	AT5G40320	9.44618	AT3G60930	98.2207	AT5G41360	236.366	AT2G17033	442.6
AT3G06436	0.251043	AT1G72545	9.45277	AT4G34970	98.2387	AT5G23130	236.375	AT1G28050	442.64
AT3G06635	0.251043	AT3G27095	9.45561	AT2G46040	98.2916	AT2G27920	236.381	AT4G19600	442.647
AT3G06805	0.251043	AT4G14860	9.45729	AT3G61890	98.2928	AT1G04390	236.405	AT5G05610	442.69
AT3G07365	0.251043	AT2G43745	9.45853	AT3G62470	98.303	AT1G16630	236.41	AT1G14720	442.737
AT3G07875	0.251043	AT2G46300	9.46285	AT3G12977	98.3065	AT5G58590	236.424	AT2G28950	442.749
AT3G08185	0.251043	AT1G35240	9.46381	AT3G10320	98.3424	AT5G42660	236.429	AT2G46920	442.776
AT3G08235	0.251043	AT1G15630	9.46389	AT3G14740	98.3488	AT1G71110	236.442	AT4G30580	442.862
AT3G08360	0.251043	AT4G35295	9.46389	AT4G39230	98.3611	AT2G47840	236.463	AT3G11945	442.942
AT3G08390	0.251043	AT3G58875	9.46549	AT1G12480	98.3852	AT5G61010	236.473	AT3G56910	442.96
AT3G08655	0.251043	AT1G69930	9.46721	AT4G10330	98.4469	AT1G20610	236.473	AT1G54090	443.107
AT3G09130	0.251043	AT4G07405	9.47624	AT1G13740	98.4993	AT5G63460	236.543	AT1G22200	443.147
AT3G09195	0.251043	AT5G35926	9.47784	AT5G52380	98.5861	AT5G38360	236.563	AT4G39960	443.151
AT3G09995	0.251043	AT5G01380	9.48076	AT5G20150	98.5901	AT2G19180	236.626	AT4G29490	443.303
AT3G10460	0.251043	AT4G19850	9.485	AT1G04360	98.5982	AT3G50520	236.644	AT1G13020	443.386
AT3G10580	0.251043	AT5G03435	9.49595	AT4G27435	98.6115	AT1G52930	236.671	AT1G30680	443.49
AT3G12430	0.251043	AT5G18350	9.49595	AT4G37680	98.6565	AT1G33800	236.731	AT2G41820	443.513
AT3G12545	0.251043	AT3TE49375	9.49903	AT5G62960	98.6733	AT5G48680	236.76	AT5G14910	443.534
AT3G13400	0.251043	AT1G30660	9.50735	AT5G57890	98.726	AT1G21910	236.768	AT5G65490	443.589
AT3G15280	0.251043	AT1G78476	9.50867	AT1G58340	98.7683	AT1G27385	236.774	AT2G31740	443.609
AT3G15600	0.251043	AT5G03550	9.5113	AT2G16760	98.7686	AT5G63220	236.818	AT1G17120	443.61
AT3G17570	0.251043	AT2G20721	9.51678	AT2G25355	98.7704	AT2G18770	236.832	AT3G15220	443.774
AT3G19085	0.251043	AT5G59760	9.5211	AT3G06320	98.7849	AT5G46280	236.834	AT5G63020	443.804
AT3G19350	0.251043	AT4G21970	9.53797	AT1G16060	98.7912	AT4G01570	236.854	AT1G08130	444.121
AT3G19613	0.251043	AT5G65610	9.54617	AT3G58090	98.8104	AT4G04210	236.896	AT3G13580	444.162
AT3G20541	0.251043	AT2G41905	9.55448	AT2G33793	98.8267	AT4G19185	236.949	AT3G57170	444.278
AT3G21590	0.251043	AT1G16730	9.56276	AT2G28260	98.8618	AT5G09480	236.949	AT3G62110	444.326
AT3G22870	0.251043	AT1G55865	9.56984	AT4G00050	98.9003	AT1G52750	236.97	AT1G34210	444.329
AT3G23109	0.251043	AT2G27300	9.56984	AT2G23093	98.9061	AT5G08640	236.995	AT3G60380	444.53
AT3G23637	0.251043	AT1G52890	9.60066	AT5G03990	98.9184	AT1G77230	237.067	AT3G56800	444.554
AT3G25165	0.251043	AT4G09920	9.60302	AT4G11880	98.9476	AT5G22140	237.112	AT3G08943	444.585
AT3G25240	0.251043	AT1G30160	9.6107	AT5G14020	98.9685	AT5G40690	237.116	AT1G07240	444.632
AT3G27185	0.251043	AT5G52290	9.6205	AT5G11100	98.9847	AT3G20080	237.152	AT1G79010	444.714
AT3G27831	0.251043	AT1G51480	9.62757	AT2G26870	99.0119	AT2G40190	237.19	AT2G43420	444.765
AT3G28190	0.251043	AT4G25010	9.63305	AT1G09575	99.0167	AT3G45740	237.21	AT4G04570	444.777
AT3G28830	0.251043	AT2G21200	9.6484	AT4G13110	99.0394	AT2G46240	237.224	AT3G17465	445.012
AT3G29150	0.251043	AT3G49970	9.64972	AT5G20935	99.045	AT3G51040	237.249	AT3G17310	445.055
AT3G29636	0.251043	AT5G24155	9.65404	AT3G09700	99.0481	AT1G19170	237.28	AT2G21140	445.109
AT3G30345	0.251043	AT2G03850	9.67771	AT2G21195	99.0813	AT3G43740	237.28	AT3G54860	445.292
AT3G44490	0.251043	AT5G56700	9.68467	AT3G03590	99.1771	AT3G21510	237.293	AT1G73885	445.344
AT3G44635	0.251043	ATMG00660	9.69306	AT3G13175	99.1809	AT4G01750	237.356	AT5G67300	445.551
AT3G44704	0.251043	AT2G24010	9.69854	AT2G41835	99.2209	AT3G62970	237.365	AT4G17870	445.587
AT3G44717	0.251043	AT2G43470	9.69882	AT4G40000	99.3125	AT3G44100	237.367	AT5G52560	445.617
AT3G45720	0.251043	AT5TE27220	9.69978	AT1G23010	99.3187	AT5G23910	237.368	AT1G50570	445.621
AT3G52055	0.251043	AT2G42955	9.70805	AT2G38420	99.3316	AT5G47580	237.413	AT5G08660	445.728
AT3G56350	0.251043	AT3G03840	9.71673	AT2G22890	99.3335	AT4G15340	237.423	AT1G70760	445.825
AT3G57370	0.251043	AT1G61440	9.71813	AT4G00240	99.3381	AT3G44820	237.456	AT1G17550	445.842
AT3G58193	0.251043	AT1G04217	9.72493	AT1G71230	99.3704	AT2G33510	237.62	AT2G46340	445.879
AT3G59460	0.251043	AT5G28510	9.72933	AT5G24980	99.3792	AT4G19990	237.621	AT3G61180	445.9
AT3G61340	0.251043	AT4G24010	9.74036	AT2G39710	99.4547	AT3G58180	237.629	AT1G70300	445.901
AT3G61720	0.251043	AT5G18710	9.7486	AT3G44740	99.4884	AT2G18290	237.637	AT5G38560	445.931
AT3G66656	0.251043	AT3G17655	9.7502	AT1G78780	99.506	AT5G24760	237.67	AT2G30210	446.054
AT3TE13090	0.251043	AT5G56200	9.75519	AT1G13340	99.526	AT1G26090	237.679	AT4G32040	446.063
AT3TE25935	0.251043	AT1G79900	9.76942	AT4G00980	99.5375	AT5G24735	237.69	AT1G06530	446.085
AT3TE32740	0.251043	ATCG00070	9.77214	AT1G34160	99.5429	AT1G76020	237.696	AT2G23320	446.127
AT3TE39720	0.251043	AT4G13190	9.77243	AT3G18400	99.5514	AT2G35100	237.706	AT5G39510	446.216
AT3TE40000	0.251043	AT2G18490	9.77338	AT3G01330	99.5532	AT3G23470	237.711	AT1G51950	446.327
AT3TE40900	0.251043	AT4G11950	9.77346	AT2G35160	99.6183	AT5G56670	237.755	AT1G72320	446.33
AT3TE41755	0.251043	AT1G21651	9.77498	AT5G03440	99.6294	AT3G44730	237.767	AT5G59910	446.372
AT3TE41770	0.251043	AT4G25000	9.7779	AT2G41970	99.666	AT5G47790	237.783	AT3G15030	446.407
AT3TE43445	0.251043	AT3G50030	9.7847	AT5G03100	99.6921	AT1G71950	237.821	AT5G18110	446.42
AT3TE45430	0.251043	AT2G42980	9.78638	AT5G65160	99.6943	AT2G23700	237.852	AT5G40170	446.46
AT3TE45595	0.251043	AT1G66930	9.78734	AT3G63430	99.7155	AT3G63010	237.892	AT5G42480	446.476
AT3TE47360	0.251043	AT3G08700	9.78742	AT3G60290	99.7297	AT4G16710	237.909	AT1G05260	446.613
AT3TE47740	0.251043	AT1G61550	9.79317	AT1G16790	99.7346	AT1G25290	237.922	AT1G55920	446.656
AT3TE48405	0.251043	AT5G48100	9.80013	AT4G23250	99.8016	AT5G48630	237.943	AT4G13840	446.66
AT3TE50125	0.251043	AT2G47780	9.80825	AT3G16010	99.8231	AT4G15233	237.968	AT4G17530	446.715
AT3TE51370	0.251043	AT1G50390	9.814	AT1G29960	99.8586	AT4G30630	237.97	AT5G26600	446.806
AT3TE58765	0.251043	AT2G03830	9.82812	AT1G09170	99.8629	AT1G15270	238.019	AT5G48460	446.841
AT3TE60460	0.251043	AT3G50200	9.832	AT4G29530	99.9083	AT2G36885	238.036	AT3G24040	446.968
AT3TE63505	0.251043	AT5G65500	9.8352	AT1G19970	99.9116	AT1G69310	238.045	AT2G23540	446.993
AT3TE65065	0.251043	AT5G12020	9.84395	AT3G05320	99.9146	AT5G17760	238.048	AT5G47860	447.053
AT3TE66640	0.251043	AT2G36610	9.89009	AT5G47980	99.9196	AT1G64750	238.078	AT2G16400	447.083
AT3TE66870	0.251043	AT5G59670	9.89397	AT4G01700	99.9724	AT5G53330	238.113	AT1G06550	447.086
AT3TE66875	0.251043	AT2G21220	9.89785	AT1G16330	99.9896	AT4G11410	238.116	AT5G51180	447.125
AT3TE68875	0.251043	AT1G04380	9.90369	AT2G35430	100.118	AT5G23440	238.122	AT3G43230	447.206
AT3TE69725	0.251043	AT1G09421	9.9218	AT3G50300	100.149	AT5G25890	238.136	AT5G46150	447.457
AT3TE71210	0.251043	AT5G55650	9.92328	AT5G17240	100.162	AT3G59420	238.14	AT3G25770	447.573
AT3TE71430	0.251043	AT5G54060	9.93007	AT4G33666	100.181	AT5G36950	238.14	AT5G07860	447.635
AT3TE74115	0.251043	AT4G04710	9.94526	AT5G06430	100.204	AT5G18440	238.165	AT2G33120	447.694
AT3TE75980	0.251043	AT3G58150	9.95902	AT3G51320	100.208	AT3G08920	238.236	AT1G08830	447.779
AT3TE82060	0.251043	AT2G18120	9.95938	AT5G08270	100.233	AT3G27560	238.278	AT3G54460	447.787
AT3TE92025	0.251043	AT4G22217	9.96486	AT1G54960	100.235	AT3G52090	238.303	AT5G19280	447.931
AT3TE92310	0.251043	AT1G06587	9.96494	AT2G16990	100.255	AT1G32150	238.326	AT3G56160	447.97
AT4G00114	0.251043	AT4G07190	9.96654	AT5G19020	100.261	AT5G57410	238.394	AT5G65760	447.984
AT4G02000	0.251043	AT2G04380	9.97201	AT5G10700	100.262	AT5G66910	238.406	AT5G50250	447.997
AT4G03050	0.251043	AT2G05765	9.97597	AT1G56080	100.291	AT4G14240	238.425	AT3G44190	447.999
AT4G03290	0.251043	AT2G13810	9.97909	AT3G48187	100.315	AT4G27620	238.455	AT3G61780	448.021
AT4G04035	0.251043	AT5G60142	9.98173	AT3G62460	100.315	AT2G25010	238.471	AT2G21280	448.126
AT4G04077	0.251043	AT1G48700	9.98305	AT5G40600	100.38	AT1G19120	238.476	AT3G18140	448.226
AT4G05135	0.251043	AT2G32670	9.98313	AT5G61310	100.4	AT5G49215	238.512	AT5G35430	448.279
AT4G05395	0.251043	AT2G34325	9.9886	AT5G43520	100.403	AT1G55900	238.518	AT4G33250	448.338
AT4G05680	0.251043	AT3G63050	9.99152	AT2G32765	100.426	AT3G46550	238.602	AT2G28320	448.41
AT4G05810	0.251043	AT1G05577	9.99556	AT3G54630	100.461	AT1G60650	238.61	AT5G58250	448.72
AT4G05935	0.251043	AT4G11720	10.0082	AT5G61350	100.475	AT1G69270	238.738	AT4G35760	448.836
AT4G07095	0.251043	AT2G17940	10.0137	AT1G55630	100.477	AT1G11020	238.738	AT5G63410	448.846
AT4G07115	0.251043	AT2G08765	10.0192	AT1G74240	100.477	AT1G07830	238.749	AT2G45790	448.855
AT4G08090	0.251043	AT1G61255	10.026	AT5G64630	100.479	AT1G79080	238.791	AT3G43540	448.923
AT4G08305	0.251043	AT3G44710	10.0261	AT2G01640	100.496	AT1G67800	238.801	AT4G16650	449.008
AT4G08878	0.251043	AT1G02470	10.0289	AT2G44190	100.498	AT4G34860	238.876	AT3G48680	449.074
AT4G08880	0.251043	AT5G08445	10.0343	AT5G38100	100.561	AT4G17910	238.878	AT3G07110	449.131
AT4G09731	0.251043	AT5G59662	10.0359	AT3G59390	100.563	AT5G22040	238.928	AT4G11560	449.219
AT4G09975	0.251043	AT1G08217	10.0414	AT1G22830	100.572	AT3G14000	238.956	AT5G46340	449.29
AT4G10240	0.251043	AT2G28671	10.0426	AT4G37430	100.583	AT5G49680	239.162	AT2G44640	449.399
AT4G11870	0.251043	AT4G12350	10.0439	AT4G32000	100.624	AT1G27690	239.174	AT3G13360	449.435
AT4G13215	0.251043	AT5G64687	10.0469	AT5G14760	100.667	AT3G06868	239.205	AT5G62600	449.438
AT4G15200	0.251043	AT1G07710	10.0525	AT3G20395	100.699	AT4G31250	239.21	AT3G21630	449.558
AT4G16740	0.251043	AT3G53403	10.0537	AT3G04130	100.748	AT1G26190	239.216	AT3G15610	449.594
AT4G20735	0.251043	AT2G44840	10.0608	AT1G63720	100.758	AT4G14400	239.232	AT1G05320	449.605
AT4G21895	0.251043	AT2G39240	10.0693	AT2G24600	100.762	AT5G58240	239.255	AT3G16760	449.641
AT4G23882	0.251043	AT5G45090	10.1217	AT4G02730	100.792	AT2G46200	239.264	AT1G29070	449.746
AT4G25040	0.251043	AT3G10100	10.1233	AT1G12290	100.827	AT4G32900	239.337	AT5G59430	449.824
AT4G25920	0.251043	AT5G15360	10.1447	AT3G56080	100.959	AT5G66410	239.353	AT4G28600	449.842
AT4G26466	0.251043	AT5G51520	10.1479	AT5G17980	100.987	AT5G10710	239.369	AT1G56450	449.979
AT4G27140	0.251043	AT5G27060	10.1534	AT1G49880	100.992	AT5G42990	239.376	AT5G24030	450.01
AT4G28130	0.251043	AT3G46760	10.1679	AT4G09950	101.008	AT5G65390	239.383	AT5G02960	450.039
AT4G28811	0.251043	AT1G09797	10.1757	AT3G27330	101.019	AT5G11550	239.484	AT1G04970	450.164
AT4G29600	0.251043	AT2G31180	10.1758	AT2G11880	101.019	AT1G27070	239.579	AT4G00100	450.199
AT4G29640	0.251043	AT4G08015	10.177	AT4G16960	101.055	AT3G16410	239.674	AT3G04090	450.217
AT4G38213	0.251043	AT5G02390	10.1771	AT5G36002	101.067	AT1G05720	239.681	AT4G21990	450.238
AT4TE05240	0.251043	AT2G35950	10.184	AT5G53090	101.115	AT3G11660	239.691	AT1G12910	450.238
AT4TE09410	0.251043	AT1G58120	10.188	AT5G11160	101.136	AT1G53290	239.704	AT2G16365	450.3
AT4TE09505	0.251043	AT5G60060	10.1976	AT3G51450	101.159	AT1G20830	239.727	AT4G16420	450.33
AT4TE11970	0.251043	AT5G07640	10.1977	AT5G08335	101.199	AT3G30380	239.798	AT1G59580	450.346
AT4TE12445	0.251043	AT4G26330	10.2008	AT1G01580	101.234	AT3G61380	239.801	AT1G21080	450.495
AT4TE13920	0.251043	AT2G08340	10.2047	AT1G14185	101.255	AT3G06700	239.858	AT3G26618	450.571
AT4TE15355	0.251043	AT1G78520	10.2076	AT2G45210	101.259	AT2G16090	239.883	AT4G38890	450.582
AT4TE19110	0.251043	AT5G20940	10.2144	AT1G20140	101.265	AT1G78200	239.916	AT4G32660	450.706
AT4TE19970	0.251043	AT5G22240	10.2257	AT2G41750	101.27	AT5G49665	239.934	AT1G72090	451.09
AT4TE19975	0.251043	AT5G49120	10.2297	AT5G42010	101.273	AT5G58980	239.964	AT2G37110	451.128
AT4TE22055	0.251043	AT4G36795	10.2339	AT3G60520	101.305	AT5G51940	240.015	AT1G04950	451.137
AT4TE22125	0.251043	AT3G28155	10.2341	AT5G39900	101.384	AT3G03160	240.028	AT1G74560	451.156
AT4TE31000	0.251043	AT1TE04840	10.2423	AT2G15730	101.4	AT1G25580	240.059	AT4G16380	451.209
AT4TE32320	0.251043	AT2TE26660	10.2449	AT3G09230	101.411	AT2G43535	240.129	AT5G63640	451.231
AT4TE33015	0.251043	AT3G61880	10.2452	AT5G52830	101.452	AT1G30480	240.162	AT1G21780	451.406
AT4TE34260	0.251043	AT5G24510	10.2469	AT2G41800	101.466	AT1G25520	240.188	AT5G58960	451.419
AT4TE37560	0.251043	AT5G36920	10.2549	AT2G21100	101.496	AT1G43860	240.239	AT5G08080	451.581
AT4TE39340	0.251043	AT4G22233	10.2563	AT1G80720	101.497	AT4G24920	240.247	AT1G51730	451.634
AT4TE43140	0.251043	AT5G26190	10.266	AT4G00460	101.538	AT3G10660	240.296	AT3G62770	451.697
AT4TE44210	0.251043	AT1G11990	10.2676	AT3G07500	101.541	AT3G15820	240.318	AT2G38390	451.994
AT4TE46400	0.251043	AT1G07120	10.2692	AT1G63310	101.572	AT3G59220	240.365	AT5G46470	452.015
AT4TE48760	0.251043	AT2G45930	10.2715	AT2G27775	101.611	AT1G14350	240.435	AT3G27380	452.351
AT4TE50935	0.251043	AT3G45638	10.273	AT2G04100	101.63	AT2G28720	240.468	AT5G08160	452.361
AT4TE55690	0.251043	AT5G57887	10.2758	AT4G37730	101.653	AT4G39070	240.478	AT5G03740	452.361
AT4TE59555	0.251043	AT2G44995	10.279	AT3G24210	101.661	AT3G10310	240.549	AT4G24400	452.435
AT5G00820	0.251043	AT1G09927	10.2797	AT1G49230	101.684	AT5G16240	240.638	AT4G19610	452.452
AT5G00925	0.251043	AT4G38410	10.284	AT1G23980	101.686	AT1G16170	240.657	AT2G23390	452.464
AT5G01895	0.251043	AT2G29410	10.2855	AT3G57910	101.698	AT2G32400	240.674	AT5G58930	452.509
AT5G02395	0.251043	AT2G10930	10.2953	AT1G76410	101.702	AT5G24000	240.675	AT2G17020	452.527
AT5G02485	0.251043	AT3G04360	10.2953	AT5G43380	101.752	AT3G22760	240.699	AT3G62600	452.592
AT5G02665	0.251043	AT4G31441	10.3008	AT3G48280	101.776	AT4G19700	240.76	AT1G69770	452.753
AT5G02705	0.251043	AT3G22231	10.3035	AT1G53920	101.801	AT3G11770	240.768	AT3G49870	452.891
AT5G02900	0.251043	AT3TE30150	10.3051	AT3G04020	101.819	AT3G13430	240.817	AT1G78420	452.905
AT5G03245	0.251043	AT3G29140	10.3109	AT3G06840	101.857	AT2G02740	240.831	AT4G08460	452.915
AT5G03375	0.251043	AT5G28646	10.3246	AT5G41740	101.887	AT5G14930	240.875	AT4G27080	452.929
AT5G04055	0.251043	AT5G45630	10.3662	AT1G14200	101.89	AT1G22310	240.882	AT1G69040	453.038
AT5G05150	0.251043	AT2G02930	10.4208	AT4G14830	101.948	AT4G27370	240.933	AT2G17820	453.104
AT5G05260	0.251043	AT3G47710	10.4267	AT4G29660	101.956	AT5G11730	240.94	AT1G08760	453.139
AT5G05455	0.251043	AT5G62730	10.4379	AT3G66652	101.959	AT3G03310	240.968	AT1G62810	453.179
AT5G05695	0.251043	AT1G47890	10.4424	AT3G25700	101.972	AT5G18120	241.006	AT4G14340	453.263
AT5G06115	0.251043	AT4G06995	10.4433	AT4G00200	101.985	AT2G28760	241.014	AT5G16120	453.282
AT5G06255	0.251043	AT5G21150	10.4454	AT1G78950	101.992	AT5G03330	241.043	AT1G07080	453.294
AT5G06775	0.251043	AT3G05858	10.4548	AT1G08340	102.018	AT4G08900	241.044	AT1G66980	453.343
AT5G06875	0.251043	AT2G19440	10.4603	AT3G61550	102.027	AT5G20170	241.064	AT5G02860	453.608
AT5G06965	0.251043	AT3G57700	10.4626	AT5G60230	102.066	AT5G06680	241.084	AT2G28900	453.63
AT5G07420	0.251043	AT3G18715	10.4681	AT1G08050	102.089	AT2G17730	241.089	AT1G29310	453.668
AT5G07455	0.251043	AT3G27473	10.4687	AT3G05800	102.104	AT2G24990	241.106	AT1G60730	453.872
AT5G07555	0.251043	AT1G07407	10.4697	AT4G01540	102.113	AT2G31580	241.177	AT2G43210	453.97
AT5G08005	0.251043	AT2G07475	10.4824	AT1G50000	102.134	AT1G64670	241.216	AT2G48020	454.011
AT5G08665	0.251043	AT1G03980	10.4908	AT3G20940	102.145	AT1G08750	241.245	AT3G07140	454.082
AT5G08875	0.251043	AT1G06233	10.4976	AT1G62520	102.156	AT5G46780	241.35	AT4G39330	454.162
AT5G09335	0.251043	AT3G59450	10.509	AT2G25510	102.169	AT5G65740	241.425	AT2G42330	454.255
AT5G09675	0.251043	AT2G34000	10.5324	AT5G64550	102.179	AT5G13190	241.447	AT5G41970	454.311
AT5G09685	0.251043	AT3G28310	10.5354	AT5G09840	102.249	AT4G03120	241.458	AT3G19710	454.37
AT5G14560	0.251043	AT5G66700	10.5422	AT3G20490	102.278	AT5G09920	241.46	AT2G20630	454.4
AT5G15853	0.251043	AT5G43530	10.5631	AT3G04450	102.294	AT3G55005	241.5	AT1G29395	454.542
AT5G18870	0.251043	AT2G35200	10.5645	AT4G38840	102.298	AT5G17550	241.589	AT5G49470	454.642
AT5G25290	0.251043	AT3G04115	10.5743	AT1G61260	102.301	AT5G54910	241.599	AT1G27921	454.65
AT5G25550	0.251043	AT5G22788	10.577	AT1G60989	102.302	AT4G19003	241.651	AT1G48230	454.808
AT5G25600	0.251043	AT1G04933	10.5782	AT2G23050	102.309	AT1G76040	241.666	AT1G07250	454.901
AT5G27070	0.251043	AT5G64890	10.5785	AT5G15802	102.334	AT2G25350	241.685	AT2G24500	454.959
AT5G27765	0.251043	AT1G80100	10.5854	AT1G56000	102.349	AT5G57700	241.711	AT5G44030	454.992
AT5G27780	0.251043	AT2G44735	10.5994	AT5G39380	102.375	AT1G09023	241.73	AT5G64250	455.063
AT5G28090	0.251043	AT1G22150	10.6109	AT1G26761	102.448	AT5G48970	241.763	AT1G19910	455.136
AT5G28360	0.251043	AT4G12440	10.6837	AT1G20480	102.465	AT5G66930	241.79	AT4G25620	455.284
AT5G35425	0.251043	AT5G20810	10.6838	AT5G18690	102.528	AT1G69060	241.878	AT2G39460	455.284
AT5G36280	0.251043	AT5G52940	10.6918	AT5G43070	102.563	AT1G35140	241.9	AT4G12290	455.293
AT5G44430	0.251043	AT1G70440	10.7139	AT2G16570	102.569	AT4G17240	241.956	AT1G77130	455.35
AT5G44690	0.251043	AT4G12890	10.7167	AT3G12860	102.577	AT2G20290	242.004	AT3G10060	455.357
AT5G45690	0.251043	AT2G17890	10.7196	AT4G14490	102.599	AT4G12550	242.029	AT4G13830	455.526
AT5G46200	0.251043	AT1G68350	10.7251	AT5G42110	102.653	AT4G30290	242.079	AT4G04955	455.54
AT5G47229	0.251043	AT1G77765	10.7407	AT1G68650	102.663	AT1G26650	242.082	AT2G07680	455.604
AT5G49640	0.251043	AT5G28440	10.7486	AT5G54850	102.674	AT3G03090	242.086	AT4G39710	455.693
AT5G49920	0.251043	AT5G03270	10.7493	AT4G22770	102.684	AT2G17780	242.089	AT1G22450	455.697
AT5G52480	0.251043	AT3G09400	10.7567	AT1G30260	102.732	AT4G25320	242.093	AT3G19290	455.699
AT5G52500	0.251043	AT2G33000	10.7586	AT4G13070	102.744	AT4G26140	242.094	AT1G08060	455.711
AT5G55135	0.251043	AT2TE29775	10.7586	AT1G72120	102.76	AT1G63420	242.095	AT4G26510	455.726
AT5G55980	0.251043	AT1G16490	10.7655	AT4G08230	102.801	AT3G05580	242.122	AT1G56700	455.75
AT5G56544	0.251043	AT2G48075	10.7694	AT2G29500	102.832	AT4G19170	242.198	AT1G64520	455.899
AT5G60140	0.251043	AT1G02030	10.7762	AT2G43190	102.893	AT5G65240	242.225	AT1G51070	455.913
AT5G62400	0.251043	AT2G46130	10.7837	AT3G56830	102.906	AT4G26600	242.304	AT4G02380	456.018
AT5G62780	0.251043	AT3G11591	10.785	AT3G26460	102.914	AT4G33050	242.312	AT1G27210	456.022
AT5G63375	0.251043	AT3G24310	10.7862	AT2G19460	102.914	AT1G74680	242.319	AT5G18480	456.045
AT5G63720	0.251043	AT3G03505	10.7879	AT4G27940	102.925	AT1G79660	242.351	AT1G54360	456.058
AT5G64590	0.251043	AT3G56891	10.7945	AT5G61980	102.934	AT1G13380	242.357	AT5G37020	456.061
AT5TE00680	0.251043	AT1G70220	10.8043	AT1G47340	102.938	AT4G00585	242.366	AT3G55460	456.07
AT5TE12250	0.251043	AT3G44120	10.8292	AT5G62180	102.981	AT4G36640	242.419	AT1G75200	456.075
AT5TE15790	0.251043	AT2G42005	10.8377	ATCG00680	102.985	AT5G44410	242.436	AT5G12210	456.098
AT5TE18980	0.251043	AT2G33815	10.8476	AT2G34720	103.052	AT1G05000	242.438	AT5G35730	456.105
AT5TE22900	0.251043	AT5G04781	10.8611	AT5G05240	103.095	AT1G29800	242.445	AT5G37260	456.157
AT5TE28960	0.251043	AT2G38240	10.8949	AT5G39450	103.118	AT2G36430	242.468	AT5G04460	456.159
AT5TE30965	0.251043	AT1G18320	10.9073	AT1G18773	103.121	AT1G11960	242.493	AT1G11430	456.189
AT5TE32880	0.251043	AT3G03660	10.9082	AT4G01740	103.152	AT5G57685	242.64	AT2G24050	456.263
AT5TE34715	0.251043	AT3G51680	10.9165	AT5G22580	103.158	AT5G63380	242.693	AT5G40770	456.301
AT5TE35015	0.251043	AT1G04273	10.9177	AT3G22942	103.159	AT1G15390	242.699	AT3G15120	456.466
AT5TE36510	0.251043	AT3G61090	10.9242	AT5G44005	103.197	AT2G18030	242.715	AT3G51130	456.477
AT5TE36920	0.251043	AT1G05675	10.9255	AT5G10695	103.222	AT5G23400	242.763	AT1G55250	456.508
AT5TE36985	0.251043	AT1G25240	10.9388	AT3G12965	103.224	AT3G09035	242.806	AT2G35260	456.577
AT5TE37130	0.251043	AT4G21780	10.9467	AT2G17300	103.244	AT3G13610	242.895	AT3G12490	456.596
AT5TE37805	0.251043	AT1G30282	10.9525	AT5G47610	103.255	AT3G21295	242.931	AT5G13740	456.606
AT5TE38440	0.251043	AT1G20065	10.957	AT4G22270	103.272	AT3G02320	242.944	AT5G56500	456.61
AT5TE39790	0.251043	AT1G33102	10.9636	AT1G77520	103.356	AT5G45040	242.959	AT1G08640	456.647
AT5TE40835	0.251043	AT1G79250	10.9724	AT5G57790	103.421	AT4G32670	242.979	AT1G16010	456.682
AT5TE44905	0.251043	AT4G12500	10.9872	AT4G39550	103.435	AT1G27840	242.991	AT1G16460	456.697
AT5TE46165	0.251043	AT5G46040	10.9929	AT3G49550	103.474	AT5G09450	243.003	AT1G05940	456.906
AT5TE46250	0.251043	AT4G18501	10.9955	AT1G20720	103.475	AT5G38290	243.009	AT1G32640	456.936
AT5TE47570	0.251043	AT5G59340	10.996	AT1G69900	103.551	AT1G72500	243.019	AT4G02600	456.937
AT5TE50470	0.251043	AT1G06247	10.9973	AT5G39020	103.557	AT5G62030	243.072	AT2G43360	456.988
AT5TE53790	0.251043	AT3G01840	10.9997	ATCG00350	103.559	AT1G50440	243.12	AT1G02660	457.181
AT5TE55175	0.251043	AT1G80730	11.0013	AT1G28190	103.596	AT5G57900	243.172	AT5G20230	457.184
AT5TE57355	0.251043	AT5G46085	11.0026	AT1G70518	103.615	AT3G19260	243.173	AT3G06130	457.206
AT5TE61585	0.251043	AT1G50190	11.0028	AT4G23760	103.641	AT1G07960	243.197	AT1G19680	457.222
AT5TE64430	0.251043	AT4G20160	11.0042	AT3G19360	103.642	AT2G30350	243.198	AT5G21920	457.394
AT5TE78985	0.251043	AT5G07450	11.0058	AT3G18710	103.644	AT1G79610	243.224	AT1G48350	457.435
AT5TE88485	0.251043	AT3G09275	11.0178	AT2G41150	103.696	AT2G29730	243.251	AT1G47740	457.448
AT5TE88745	0.251043	AT4G09845	11.0263	AT5G45400	103.704	AT5G24210	243.252	AT4G11860	457.476
AT5TE91840	0.251043	AT5G03790	11.0305	AT3G19210	103.704	AT5G20120	243.307	AT4G34720	457.534
AT5TE96660	0.251043	AT4G13230	11.0334	AT5G38212	103.705	AT4G38570	243.341	AT5G62640	457.547
ATMG00513	0.251043	AT1G30515	11.0349	AT5G20450	103.723	AT3G49050	243.414	AT2G27500	457.551
ATMG09740	0.251043	AT1G74930	11.0413	AT5G65520	103.73	AT1G76110	243.414	AT1G13930	457.597
AT1G02681	0.255282	AT2G43930	11.0458	AT2G29330	103.75	AT1G47600	243.42	AT5G65780	457.614
AT1G02790	0.255282	AT5G60610	11.0569	AT3G02850	103.771	AT3G08630	243.424	AT4G26370	457.662
AT1G04047	0.255282	AT1G12600	11.0637	AT1G18300	103.815	AT3G49000	243.443	AT3G49790	457.685
AT1G04567	0.255282	AT3TE39470	11.0637	AT3G15150	103.834	AT3G06790	243.452	AT5G67260	457.721
AT1G04767	0.255282	AT1G08213	11.0653	AT1G18335	103.859	AT5G12940	243.534	AT5G42420	457.847
AT1G04893	0.255282	AT3G23010	11.0683	AT1G78290	103.863	AT4G27230	243.57	AT5G52510	457.951
AT1G05033	0.255282	AT3G55310	11.0725	AT3G52105	103.882	AT4G12400	243.613	AT1G79700	457.982
AT1G05040	0.255282	AT2TE69230	11.0781	AT1G63730	103.934	AT4G00550	243.613	AT3G54690	458.19
AT1G05257	0.255282	AT5G22608	11.0903	AT4G38910	103.947	AT1G29040	243.615	AT5G51410	458.192
AT1G05483	0.255282	AT2G40350	11.1066	AT1G53790	103.961	AT5G04160	243.642	AT2G13440	458.211
AT1G05607	0.255282	AT4G14723	11.1069	AT2G47485	103.986	AT4G20940	243.709	AT5G05570	458.318
AT1G07540	0.255282	AT5G24655	11.118	AT3G46385	103.989	AT1G14580	243.735	AT3G55830	458.321
AT1G08117	0.255282	AT1G62935	11.1839	AT1G70430	104.041	AT5G17050	243.833	AT5G10920	458.344
AT1G08140	0.255282	AT1G65500	11.2003	AT2G40520	104.045	AT4G30620	243.866	AT4G08980	458.534
AT1G08747	0.255282	AT5G48050	11.202	AT2G18800	104.068	AT3G21610	243.871	AT5G45130	458.553
AT1G09143	0.255282	AT5G50790	11.2072	ATCG00120	104.071	AT5G21010	243.872	AT3G53020	458.575
AT1G09223	0.255282	AT1TE37065	11.2175	AT2G47820	104.08	AT2G38980	243.893	AT3G10985	458.683
AT1G09447	0.255282	AT1G10110	11.2287	AT1G62030	104.168	AT5G24290	243.899	AT4G20300	458.698
AT1G09483	0.255282	AT3G16020	11.237	AT2G32270	104.194	AT3G28220	243.917	AT2G01130	458.779
AT1G12663	0.255282	AT5G11242	11.2425	AT1G17510	104.258	AT4G13345	243.943	AT5G46860	458.791
AT1G13609	0.255282	AT3G28750	11.2471	AT2G03050	104.264	AT5G61460	243.943	AT5G55960	458.819
AT1G14688	0.255282	AT1G02820	11.2481	AT3G18660	104.296	AT4G35910	243.985	AT2G15970	458.829
AT1G14940	0.255282	AT1G69485	11.2578	AT1G76440	104.305	AT4G24805	243.989	AT2G23600	458.873
AT1G18310	0.255282	AT1G73965	11.2592	AT5G02320	104.332	AT1G69760	244.003	AT5G24430	458.955
AT1G20290	0.255282	AT1G29440	11.2637	AT5G13060	104.34	AT5G11760	244.041	AT2G45820	459.064
AT1G20320	0.255282	AT1G66650	11.2649	AT3G05190	104.35	AT3G56490	244.042	AT1G50730	459.072
AT1G23570	0.255282	AT5G09430	11.2653	AT1G62680	104.453	AT3G21100	244.07	AT1G66410	459.326
AT1G29041	0.255282	AT5G38790	11.2746	AT3G48460	104.469	AT5G07320	244.097	AT4G37820	459.327
AT1G30020	0.255282	AT3G28420	11.2747	AT1G19050	104.487	AT4G16480	244.102	AT4G09760	459.403
AT1G31400	0.255282	AT3G07150	11.2789	AT1G22050	104.502	AT5G26622	244.16	AT2G25910	459.44
AT1G32361	0.255282	AT4G31398	11.2789	AT5G02090	104.528	AT2G33740	244.174	AT5G15740	459.548
AT1G33430	0.255282	AT1G33612	11.2806	AT2G47540	104.529	AT5G11030	244.177	AT4G29350	459.574
AT1G33730	0.255282	AT5G37820	11.2826	AT1G31920	104.534	AT2G45250	244.215	AT1G32440	459.653
AT1G35170	0.255282	AT5G22430	11.2842	AT5G05400	104.564	AT2G04740	244.233	AT2G03120	459.722
AT1G46696	0.255282	ATMG00160	11.2914	AT1G49310	104.567	AT3G52370	244.244	AT2G29890	459.728
AT1G51780	0.255282	AT4G31760	11.3134	AT4G20230	104.586	AT4G25440	244.25	AT2G23740	459.736
AT1G52470	0.255282	AT3TE05960	11.318	AT3G01970	104.586	AT3G54610	244.274	AT1G04790	459.811
AT1G53935	0.255282	AT3G27660	11.3214	AT1G65420	104.59	AT1G79620	244.286	AT1G17370	459.848
AT1G55060	0.255282	AT1G03200	11.3232	AT5G01075	104.603	AT2G25060	244.315	AT5G26667	459.959
AT1G55546	0.255282	AT3G47347	11.3245	AT5G22794	104.634	AT3G04460	244.363	AT4G27320	460.172
AT1G55570	0.255282	AT1G62490	11.3261	AT3G25730	104.648	AT3G27610	244.419	AT4G33540	460.174
AT1G55945	0.255282	AT1G06177	11.3289	AT1G78865	104.663	AT5G24340	244.467	AT1G56460	460.176
AT1G57906	0.255282	AT1G09650	11.3303	AT5G55640	104.667	AT2G30695	244.479	AT5G14390	460.194
AT1G60340	0.255282	AT4G11655	11.3318	AT3G05345	104.669	AT5G26940	244.482	AT5G16220	460.208
AT1G62650	0.255282	AT5G62430	11.3441	AT2G20590	104.672	AT5G57100	244.488	AT1G64680	460.285
AT1G64105	0.255282	AT2G38100	11.3546	AT4G14940	104.681	AT1G05590	244.493	AT5G64370	460.399
AT1G65140	0.255282	AT5G36130	11.3967	AT5G06865	104.707	AT1G44790	244.502	AT1G51590	460.472
AT1G65340	0.255282	AT3G05770	11.4854	AT1G24290	104.71	AT4G15240	244.532	AT4G36480	460.489
AT1G67220	0.255282	AT2G03110	11.4936	AT4G16670	104.734	AT1G13770	244.618	AT4G39900	460.763
AT1G67855	0.255282	AT4G31615	11.4951	AT1G27695	104.742	AT5G05460	244.623	AT1G75840	460.786
AT1G69180	0.255282	AT4G15720	11.4994	AT5G53320	104.757	AT5G42590	244.64	AT2G19830	460.801
AT1G78160	0.255282	AT5G03485	11.5007	AT3G50810	104.768	AT4G25610	244.668	AT2G31790	461.086
AT1G78710	0.255282	AT1G77730	11.5074	AT5G65205	104.773	AT4G17250	244.676	AT5G62580	461.133
AT1TE01985	0.255282	AT5G16080	11.517	AT3G28850	104.775	AT3G09940	244.71	AT4G18950	461.212
AT1TE03050	0.255282	AT2G35300	11.5199	AT5G14140	104.781	AT4G39390	244.78	AT1G68100	461.212
AT1TE25685	0.255282	AT1G06423	11.5202	AT3G20110	104.784	AT1G21710	244.801	AT1G51745	461.3
AT1TE31935	0.255282	AT2G05665	11.5203	AT5G61540	104.786	AT1G33140	244.806	AT3G57990	461.328
AT1TE36715	0.255282	AT1G03800	11.5243	AT1G56420	104.813	AT5G53060	244.833	AT4G14230	461.406
AT1TE36900	0.255282	AT3G24400	11.5273	AT2G42380	104.819	AT5G26160	244.887	AT1G03590	461.408
AT1TE37635	0.255282	AT1TE97410	11.5286	AT1G04050	104.827	AT2G38110	244.91	AT3G53800	461.697
AT1TE42350	0.255282	AT2G32550	11.5338	AT5G13990	104.854	AT3G28480	244.915	AT5G63940	461.869
AT1TE43520	0.255282	AT5G46960	11.5357	AT1G61490	105.002	AT1G75510	244.927	AT5G24400	461.88
AT1TE45020	0.255282	AT2G32830	11.5408	AT5G06740	105.013	AT5G42000	244.94	AT1G21650	461.894
AT1TE46840	0.255282	AT2G14920	11.5453	AT1G14430	105.031	AT4G30650	244.964	AT2G29290	461.91
AT1TE52020	0.255282	AT3G26960	11.5455	AT2G15680	105.097	AT1G12810	244.994	AT1G04910	462.016
AT1TE52520	0.255282	AT4G37690	11.5508	AT5G43403	105.12	AT2G29490	245.092	AT5G35570	462.027
AT1TE52985	0.255282	AT5G61070	11.5547	AT4G13650	105.137	AT2G32760	245.096	AT1G72640	462.09
AT1TE54095	0.255282	AT5G61490	11.559	AT1G11340	105.171	AT3G08600	245.116	AT2G36410	462.121
AT1TE56700	0.255282	AT3G61280	11.5911	AT1G51700	105.185	AT1G25375	245.197	AT1G05120	462.139
AT1TE64350	0.255282	AT2G01175	11.6077	AT5G57620	105.195	AT1G07820	245.202	AT2G44610	462.141
AT1TE64750	0.255282	AT1G07430	11.6313	AT1G04945	105.195	AT1G17070	245.213	AT4G09980	462.203
AT1TE65320	0.255282	AT5G60290	11.6396	AT4G16447	105.212	AT3G27080	245.221	AT4G27720	462.246
AT1TE67475	0.255282	AT3G53365	11.6752	AT2G17650	105.228	AT5G45710	245.239	AT1G05180	462.399
AT1TE68360	0.255282	AT4G05430	11.6966	AT1G52347	105.258	AT5G62760	245.249	AT2G28890	462.42
AT1TE70210	0.255282	AT5G15940	11.7047	AT5G42780	105.259	AT5G52200	245.269	AT5G07980	462.512
AT1TE75580	0.255282	AT4G15350	11.7105	AT1G46554	105.273	AT3G46130	245.287	AT4G38240	462.545
AT1TE85190	0.255282	AT4G23340	11.7184	AT5G11460	105.311	AT4G34250	245.331	AT1G73840	462.617
AT1TE93405	0.255282	AT1G29430	11.7208	AT1G14160	105.324	AT3G49810	245.357	AT4G28980	462.695
AT1TE95680	0.255282	AT3G23630	11.7224	AT1G67470	105.327	AT1G67080	245.484	AT5G21326	462.711
AT1TE95990	0.255282	AT3G21460	11.7312	AT5G53220	105.344	AT3G02860	245.497	AT2G44530	462.81
AT2G02490	0.255282	AT3G07725	11.7433	AT2G25220	105.349	AT5G56380	245.559	AT5G45140	462.819
AT2G03965	0.255282	AT1G30050	11.7435	AT3G24870	105.404	AT4G08960	245.587	AT1G49890	462.909
AT2G04460	0.255282	AT1G02190	11.7482	AT1G75100	105.426	AT2G40700	245.627	AT1G30380	462.985
AT2G04510	0.255282	AT2G36110	11.7491	AT1G69210	105.438	AT1G07610	245.648	AT1G16240	462.998
AT2G07240	0.255282	AT4G30230	11.7502	AT1G75810	105.44	AT5G40240	245.675	AT1G01820	463.079
AT2G07325	0.255282	AT4G29550	11.7533	AT2G29995	105.453	AT4G29830	245.701	AT5G58060	463.088
AT2G07335	0.255282	AT3G20865	11.7577	AT5G66558	105.454	AT4G31840	245.716	AT1G73180	463.104
AT2G07425	0.255282	AT1G54330	11.7601	AT5G54690	105.478	AT2G16930	245.731	AT1G08110	463.165
AT2G07640	0.255282	AT1G31900	11.7713	AT1G32240	105.529	AT1G07940	245.732	AT5G26910	463.45
AT2G08155	0.255282	AT5TE96750	11.7713	AT1G13040	105.531	AT5G10830	245.735	AT1G52760	463.596
AT2G08175	0.255282	AT4G35590	11.7739	AT1G64970	105.555	AT5G38630	245.744	AT4G37260	463.677
AT2G08350	0.255282	AT1G76470	11.7759	AT5G09380	105.582	AT3G05020	245.75	AT5G46750	463.764
AT2G08505	0.255282	AT1G78030	11.7765	AT3G13965	105.601	AT1G15970	245.751	AT3G22290	463.865
AT2G09200	0.255282	AT4G13820	11.7781	AT3G53210	105.639	AT1G69252	245.785	AT1G35620	463.865
AT2G09230	0.255282	AT1G52343	11.7797	AT2G36730	105.679	AT5G16480	245.82	AT4G38640	463.886
AT2G09645	0.255282	AT4G20920	11.7811	AT5G05880	105.727	AT1G31280	245.828	AT2G32000	463.887
AT2G09660	0.255282	AT3G62510	11.7949	AT1G53070	105.729	AT2G19560	245.866	AT4G33480	463.965
AT2G11290	0.255282	AT1G18410	11.8158	AT3G19790	105.762	AT3G12270	245.875	AT1G03610	464.064
AT2G11778	0.255282	AT2G02310	11.8196	AT5G57780	105.849	AT4G17245	245.878	AT2G38950	464.278
AT2G12280	0.255282	AT3G04181	11.8251	AT5G66600	105.878	AT2G29570	245.92	AT3G23780	464.414
AT2G13180	0.255282	AT5G66595	11.8252	AT2G05632	105.89	AT3G06760	245.923	AT5G60120	464.415
AT2G14830	0.255282	AT5TE32420	11.8267	AT3G16870	105.899	AT5G58320	245.953	AT4G39800	464.457
AT2G15360	0.255282	AT1G11655	11.8505	AT4G37370	105.908	AT3G13810	246.015	AT1G28380	464.505
AT2G15840	0.255282	AT2G21720	11.8614	AT1G22650	105.916	AT5G49220	246.088	AT3G01810	464.579
AT2G16592	0.255282	AT3G28150	11.8617	AT1G12570	105.934	AT3G06660	246.089	AT3G43240	464.6
AT2G19630	0.255282	AT4G11000	11.8669	AT3G16700	105.952	AT4G35490	246.095	AT5G04280	464.609
AT2G19770	0.255282	AT4G01630	11.8751	AT1G22030	105.959	AT1G79160	246.152	AT1G70280	464.631
AT2G22465	0.255282	AT2G36540	11.8794	AT1G55200	105.984	AT2G46620	246.211	AT5G11480	464.732
AT2G22950	0.255282	AT2G35658	11.8812	AT4G24570	105.985	AT2G27200	246.22	AT1G67430	464.794
AT2G23118	0.255282	AT3G13840	11.8826	AT4G18430	105.993	AT2G26170	246.234	AT2G02870	464.857
AT2G24791	0.255282	AT1G56240	11.8948	AT3G22060	105.998	AT1G65370	246.243	AT5G16180	464.894
AT2G26850	0.255282	AT2G30432	11.902	AT4G30980	106.056	AT2G19430	246.247	AT5G61190	464.91
AT2G27935	0.255282	AT4G00960	11.9032	AT2G19720	106.072	AT1G05160	246.259	AT3G18110	464.915
AT2G29280	0.255282	AT3G21520	11.9383	AT5G38890	106.133	AT2G02410	246.345	AT4G26520	465.04
AT2G29628	0.255282	AT5G64990	11.9985	AT3G58100	106.156	AT3G55660	246.346	AT1G01910	465.042
AT2G34123	0.255282	AT3G47480	12.0083	AT4G36515	106.174	AT2G30150	246.365	AT4G39840	465.13
AT2G34820	0.255282	AT5G02570	12.011	AT3G45680	106.258	AT3G06110	246.386	AT5G21020	465.191
AT2G39851	0.255282	AT3G25060	12.0139	AT2G43530	106.275	AT5G58150	246.406	AT3G48720	465.194
AT2G40740	0.255282	AT5G18180	12.0168	AT1G57980	106.325	AT4G18360	246.43	AT1G59990	465.264
AT2G42460	0.255282	AT4G26890	12.0192	AT1G05340	106.352	AT1G54150	246.449	AT1G07310	465.573
AT2G42475	0.255282	AT5G07571	12.022	AT2G22730	106.393	AT5G17700	246.516	AT3G26780	465.742
AT2TE06005	0.255282	AT5G53200	12.0226	AT2G39040	106.393	AT5G41480	246.521	AT2G05520	465.797
AT2TE10410	0.255282	AT5G64510	12.0249	AT5G21482	106.426	AT3G61460	246.532	AT4G02990	465.799
AT2TE10550	0.255282	AT1G54930	12.0376	AT3G09085	106.467	AT1G79710	246.586	AT1G50380	465.825
AT2TE12205	0.255282	AT3G28580	12.0389	AT5G11310	106.515	AT4G24530	246.625	AT5G45410	465.833
AT2TE12210	0.255282	AT1G75360	12.0434	AT1G08220	106.517	AT2G38050	246.63	AT1G73110	465.84
AT2TE12510	0.255282	AT1G72240	12.0444	AT3G17790	106.55	AT5G64880	246.661	AT1G06110	465.903
AT2TE13000	0.255282	AT1G09467	12.0471	AT5G16190	106.554	AT3G03490	246.692	AT3G02520	465.923
AT2TE13410	0.255282	AT1G13143	12.0585	AT3G03180	106.583	AT4G31510	246.762	AT1G35670	466.023
AT2TE17205	0.255282	AT2G43000	12.0727	AT4G13950	106.6	AT1G03830	246.771	AT1G19520	466.043
AT2TE17525	0.255282	AT3G05550	12.0766	AT1G08500	106.613	AT5G14790	246.772	AT2G16380	466.144
AT2TE18060	0.255282	AT3G49830	12.0821	AT5G48530	106.631	AT3G17740	246.875	AT2G38410	466.21
AT2TE20520	0.255282	AT3G15270	12.0874	AT1G33615	106.634	AT5G47050	246.886	AT3G09690	466.249
AT2TE20905	0.255282	AT5G18661	12.1433	AT4G23950	106.645	AT2G34620	246.887	AT1G68410	466.277
AT2TE22565	0.255282	AT5G53048	12.1789	AT5G62770	106.653	AT2G39390	246.894	AT2G28670	466.416
AT2TE25160	0.255282	AT1G03445	12.1827	AT5G48485	106.681	AT2G28130	246.897	AT2G28360	466.519
AT2TE35820	0.255282	AT4G04760	12.2013	AT5G50260	106.698	AT3G01260	246.914	AT5G23900	466.594
AT2TE36130	0.255282	AT5G63390	12.2151	AT1G32630	106.729	AT1G29990	246.925	AT3G14390	466.597
AT2TE52390	0.255282	AT1G04660	12.22	AT1G11850	106.753	AT5G22840	246.928	AT2G18940	466.636
AT2TE55860	0.255282	AT5G17810	12.2456	AT2G18735	106.761	AT5G65530	246.944	AT1G10090	466.653
AT2TE60270	0.255282	AT1G29460	12.2595	AT4G37400	106.81	AT4G22517	246.953	AT4G18130	466.741
AT2TE64040	0.255282	ATMG00090	12.2818	AT2G18328	106.828	AT1G16970	247.005	AT3G30300	466.747
AT2TE68630	0.255282	AT5G48390	12.2874	AT1G30760	106.852	AT3G58990	247.022	AT5G55530	466.751
AT2TE71400	0.255282	AT3G61028	12.2926	AT5G60050	106.864	AT5G56740	247.046	AT3G12760	466.872
AT2TE75295	0.255282	AT1G13500	12.2955	AT4G10960	106.885	AT4G37790	247.047	AT5G17880	466.951
AT2TE75420	0.255282	AT4G23720	12.2965	AT1G72600	106.886	AT2G47830	247.087	AT5G07340	466.98
AT2TE86100	0.255282	AT5G54585	12.2996	AT1G68585	106.902	AT5G58730	247.096	AT3G25470	467.101
AT3G01215	0.255282	AT5G57570	12.3053	AT1G60630	106.955	AT3G46540	247.1	AT5G58300	467.149
AT3G01295	0.255282	AT3G53840	12.3092	AT3G59700	106.968	AT1G54660	247.115	AT3G04080	467.184
AT3G01545	0.255282	AT1TE31385	12.3205	AT3G08947	106.997	AT3G09670	247.118	AT3G55360	467.186
AT3G02075	0.255282	AT5G09720	12.3233	AT5G04340	107.016	AT1G03530	247.149	AT5G45050	467.253
AT3G02545	0.255282	AT4G22940	12.3261	AT5G20550	107.048	AT2G39805	247.16	AT1G08260	467.302
AT3G02925	0.255282	AT5G28622	12.3306	AT2G13420	107.05	AT5G02600	247.186	AT3G12630	467.402
AT3G03095	0.255282	AT4G11547	12.3336	AT4G08410	107.092	AT4G30710	247.209	AT3G53190	467.416
AT3G04170	0.255282	AT5G43300	12.3427	AT5G42350	107.134	AT5G38020	247.254	AT4G28860	467.566
AT3G04200	0.255282	AT2G08455	12.3457	AT3G18773	107.15	AT2G36170	247.327	AT4G11160	467.569
AT3G06605	0.255282	AT5G07060	12.3469	AT3G59480	107.157	AT5G01970	247.376	AT3G01190	467.656
AT3G06845	0.255282	AT1G58320	12.3511	AT4G32175	107.179	AT1G55260	247.387	AT1G74230	467.688
AT3G07820	0.255282	AT3G02465	12.3512	AT5G60720	107.217	AT3G12550	247.388	AT5G63610	467.791
AT3G08085	0.255282	AT3G13432	12.4207	AT5G06310	107.224	AT5G64600	247.405	AT1G12050	467.841
AT3G08270	0.255282	AT1G05100	12.4223	AT2G20550	107.256	AT5G08180	247.411	AT3G59360	467.85
AT3G08280	0.255282	AT1TE71775	12.4725	AT4G30800	107.259	AT4G24500	247.426	AT5G45620	467.893
AT3G09855	0.255282	AT4G13992	12.5033	AT2G45890	107.265	AT5G25760	247.443	AT3G60340	467.916
AT3G09955	0.255282	AT1G52430	12.505	AT3G14200	107.278	AT1G08125	247.444	AT3G20720	467.944
AT3G10575	0.255282	AT1G24600	12.5177	AT4G26090	107.297	AT1G29820	247.541	AT3G12280	467.984
AT3G11350	0.255282	AT1G26700	12.5189	AT5G16690	107.313	AT3G21280	247.551	AT5G42980	468.056
AT3G11740	0.255282	AT3G58780	12.527	AT5G53830	107.337	AT2G04530	247.582	AT2G34170	468.07
AT3G13227	0.255282	AT3G03850	12.5367	AT3G05570	107.348	AT5G43500	247.594	AT2G03470	468.192
AT3G14250	0.255282	AT4G24700	12.5367	AT3G25600	107.356	AT3G63270	247.595	AT4G16520	468.199
AT3G14300	0.255282	AT3G62100	12.5411	AT3G26770	107.359	AT5G67540	247.608	AT3G15070	468.231
AT3G17980	0.255282	AT5G04790	12.5469	AT5G63905	107.371	AT4G00820	247.612	AT5G54800	468.25
AT3G18470	0.255282	AT3G14185	12.5504	AT3G16990	107.389	AT2G37400	247.63	AT1G75950	468.269
AT3G19940	0.255282	AT3G63088	12.555	AT5G64970	107.401	AT3G59320	247.647	AT3G01340	468.285
AT3G21500	0.255282	AT4G14180	12.5579	AT1G23935	107.453	AT2G40640	247.652	AT5G13140	468.41
AT3G21570	0.255282	AT3G46080	12.5653	AT2G42640	107.458	AT5G03415	247.66	AT1G47490	468.751
AT3G22565	0.255282	AT4G10843	12.569	AT1G05310	107.482	AT1G74270	247.665	AT3G62550	468.788
AT3G22920	0.255282	AT2TE64130	12.5855	AT3G05830	107.482	AT1G24530	247.666	AT2G37940	468.824
AT3G23320	0.255282	AT3G62430	12.5859	AT1G26210	107.526	AT5G25080	247.701	AT3G48750	468.906
AT3G23460	0.255282	AT3G09005	12.605	AT1G02220	107.53	AT4G28490	247.718	AT5G41700	468.94
AT3G24600	0.255282	AT5G45240	12.6162	AT3G13620	107.54	AT3G60810	247.721	AT2G34070	469.267
AT3G25080	0.255282	AT5G18730	12.6179	AT2G14110	107.544	AT3G55380	247.753	AT1G49430	469.34
AT3G25493	0.255282	AT3G62730	12.6261	AT2G35350	107.58	AT5G44530	247.827	AT4G36870	469.35
AT3G26110	0.255282	AT5G11290	12.6466	AT1G76185	107.625	AT1G54820	247.87	AT3G54090	469.393
AT3G28250	0.255282	AT3G07490	12.6714	AT5G59700	107.634	AT2G22680	247.88	AT2G37250	469.411
AT3G28360	0.255282	AT1G52920	12.7061	AT1G63250	107.731	AT1G03850	247.887	AT1G78370	469.554
AT3G28865	0.255282	AT4G23130	12.7067	AT3G18580	107.74	AT2G18910	247.893	AT4G21860	469.569
AT3G30280	0.255282	AT5G51530	12.7113	AT5G57050	107.763	AT3G59600	247.925	AT5G28300	469.599
AT3G42550	0.255282	AT4G38215	12.727	AT1G35250	107.77	AT3G09250	247.95	AT2G41710	469.608
AT3G44580	0.255282	AT2G08655	12.738	AT5G03770	107.785	AT2G33590	247.957	AT1G19715	469.614
AT3G45150	0.255282	AT1G48820	12.751	AT1G34770	107.811	AT3G50070	247.963	AT3G13110	469.618
AT3G45670	0.255282	AT1G01060	12.7564	AT1G65060	107.819	AT1G13180	247.991	AT5G63620	469.632
AT3G45851	0.255282	AT5G49340	12.7575	AT2G39510	107.834	AT3G26700	248.008	AT2G41060	469.805
AT3G46750	0.255282	AT2G09090	12.7585	AT1G11420	107.835	AT1G69690	248.141	AT3G11200	469.823
AT3G47190	0.255282	AT1G26870	12.762	AT1G62950	107.901	AT1G02520	248.156	AT4G21910	469.829
AT3G47260	0.255282	AT1G15085	12.7697	AT4G31930	107.976	AT1G06850	248.26	AT2G27020	469.885
AT3G47720	0.255282	AT2G44745	12.7709	AT3G13910	108.059	AT1G79020	248.294	AT3G19390	469.898
AT3G48640	0.255282	AT3G09680	12.7826	AT5G58310	108.089	AT1G55210	248.301	AT5G39830	469.926
AT3G49540	0.255282	AT3G55700	12.7964	AT1G12420	108.095	AT3G12100	248.307	AT2G02960	469.983
AT3G51020	0.255282	AT5G25230	12.8007	AT1G10230	108.208	AT1G54830	248.309	AT5G67030	470.007
AT3G52440	0.255282	AT5G27893	12.8086	AT3G55150	108.213	AT5G23490	248.371	AT3G02300	470.03
AT3G55485	0.255282	AT3G23060	12.8105	AT4G02850	108.215	AT5G63550	248.398	AT5G20300	470.084
AT3G56180	0.255282	AT4G11400	12.8145	AT4G18630	108.243	AT1G10522	248.416	AT5G27270	470.143
AT3G56280	0.255282	AT4G36700	12.8203	AT5G04780	108.245	AT2G04540	248.445	AT1G51760	470.278
AT3G59960	0.255282	AT3G22072	12.862	AT3G02190	108.285	AT1G21900	248.479	AT3G46060	470.28
AT3G60961	0.255282	AT4G26055	12.8715	AT5G06940	108.417	AT5G39950	248.48	AT5G65940	470.532
AT3G63040	0.255282	AT3G21080	12.8945	AT3G57380	108.498	AT2G41890	248.484	AT3G51670	470.544
AT3TE20540	0.255282	AT5G35760	12.9305	AT4G18890	108.536	AT4G20840	248.503	AT4G09670	470.552
AT3TE24615	0.255282	AT2G32140	12.9481	AT3G23325	108.542	AT5G55400	248.505	AT1G59830	470.557
AT3TE29570	0.255282	AT2G20870	12.9886	AT5G39850	108.55	AT2G06925	248.508	AT2G27190	470.613
AT3TE29575	0.255282	AT3G53690	13.0014	AT1G29550	108.63	AT4G19150	248.514	AT4G02640	470.91
AT3TE34095	0.255282	AT1G20515	13.0044	AT5G25110	108.676	AT1G42990	248.524	AT1G64090	470.91
AT3TE37860	0.255282	AT5G59070	13.0044	AT5G42200	108.691	AT5G58740	248.619	AT4G32340	470.973
AT3TE40800	0.255282	AT5TE11225	13.0197	AT4G31060	108.703	AT2G23930	248.778	AT3G32930	470.977
AT3TE40825	0.255282	AT5G65600	13.0277	AT3G04000	108.763	AT4G17070	248.785	AT4G11800	470.988
AT3TE42960	0.255282	AT3G29590	13.0391	AT2G39440	108.778	AT1G67330	248.816	AT5G58130	471.033
AT3TE43470	0.255282	AT1G76960	13.0406	AT3G07580	108.781	AT3G58790	248.828	AT5G20600	471.046
AT3TE43635	0.255282	AT2G08820	13.0452	AT5G57760	108.802	AT5G13970	248.832	AT5G54290	471.098
AT3TE51250	0.255282	ATMG01360	13.0463	AT5G22300	108.829	AT2G03980	248.858	AT5G04920	471.312
AT3TE58605	0.255282	AT3G45660	13.0489	AT3G13760	108.845	AT2G35530	248.871	AT3G19553	471.373
AT3TE61445	0.255282	AT3G55970	13.0504	AT1G29060	108.862	AT4G24090	248.895	AT1G33600	471.422
AT3TE64215	0.255282	AT3G27630	13.0529	AT5G48040	108.914	AT1G03030	248.897	AT2G16370	471.425
AT3TE64900	0.255282	AT1G03935	13.0571	AT5G02560	108.929	AT1G55890	248.906	AT3G45310	471.527
AT3TE65015	0.255282	AT1G29740	13.0601	AT3G18910	108.978	AT2G38750	248.919	AT1G01220	471.563
AT3TE67325	0.255282	AT3G29173	13.0671	AT5G27690	108.988	AT5G57740	248.928	AT1G28130	471.608
AT3TE71545	0.255282	AT5G14870	13.0695	AT5G14600	109.005	AT3G13310	248.935	AT2G14835	471.704
AT3TE73730	0.255282	AT1G66690	13.1045	AT4G25315	109.034	AT4G09640	248.966	AT2G32800	471.772
AT3TE76010	0.255282	AT2G11215	13.1115	AT4G16745	109.097	AT2G33500	249.015	AT5G60210	471.851
AT3TE86570	0.255282	AT4TE13930	13.1195	AT2G31585	109.101	AT2G47620	249.05	AT2G42910	471.895
AT4G00120	0.255282	AT2TE02390	13.1309	AT1G79450	109.105	AT1G77122	249.056	AT1G03280	471.897
AT4G00155	0.255282	AT1G48740	13.1563	AT1G50280	109.109	AT1G52600	249.085	AT1G02110	472.005
AT4G01865	0.255282	AT1G32780	13.1654	AT1G57540	109.113	AT3G55030	249.124	AT2G40430	472.013
AT4G03930	0.255282	AT2TE26610	13.1739	AT1G70470	109.125	AT4G14110	249.133	AT2G03240	472.032
AT4G04005	0.255282	AT2G04955	13.182	AT4G18220	109.185	AT4G32050	249.152	AT5G20200	472.175
AT4G05365	0.255282	AT3G10470	13.2142	AT5G22410	109.185	AT1G29220	249.175	AT5G61420	472.249
AT4G07895	0.255282	AT3G25905	13.2398	AT2G41480	109.193	AT1G34010	249.33	AT4G38810	472.283
AT4G08075	0.255282	AT1G04778	13.2579	AT5G49800	109.201	AT2G44310	249.363	AT3G27430	472.512
AT4G08263	0.255282	AT4G09820	13.2579	AT1G73440	109.247	AT5G05060	249.512	AT4G39910	472.52
AT4G08325	0.255282	AT5G45320	13.2581	AT3G59430	109.261	AT2G19710	249.515	AT2G43590	472.613
AT4G08705	0.255282	AT3G48130	13.261	AT5G56610	109.288	AT5G01780	249.529	AT1G08380	472.617
AT4G08925	0.255282	AT2G14800	13.2904	AT2G26270	109.289	AT3G22950	249.605	AT2G16660	472.628
AT4G09165	0.255282	AT2G23348	13.2916	AT5G14330	109.35	AT5G44080	249.617	AT5G66690	472.722
AT4G13570	0.255282	AT2G18969	13.2918	AT4G18460	109.373	AT2G31190	249.622	AT1G23960	473.139
AT4G13572	0.255282	AT4G03600	13.2943	AT5G65280	109.395	AT2G04900	249.647	AT5G61230	473.356
AT4G13955	0.255282	AT3G46400	13.2957	AT1G28610	109.411	AT2G26260	249.681	AT5G41940	473.357
AT4G14301	0.255282	AT1G08005	13.2983	AT2G37975	109.559	AT1G33490	249.702	AT2G32920	473.429
AT4G15650	0.255282	AT4G20190	13.3043	AT5G06550	109.57	AT4G18740	249.739	AT3G07310	473.458
AT4G18080	0.255282	AT3G01015	13.307	AT1G66190	109.592	AT1G72470	249.767	AT1G12760	473.484
AT4G18596	0.255282	AT4G34139	13.3111	AT2G36870	109.62	AT4G17500	249.768	AT1G18890	473.518
AT4G18650	0.255282	AT4G06980	13.3179	AT3G63090	109.657	AT1G74210	249.789	AT2G21470	473.536
AT4G18790	0.255282	AT1TE23520	13.328	AT2G38570	109.684	AT3G59280	249.841	AT3G11510	473.575
AT4G19740	0.255282	AT2G41082	13.329	AT1G32760	109.697	AT1G06620	249.887	AT1G66580	473.607
AT4G19902	0.255282	AT5G52570	13.3293	AT3G48425	109.7	AT2G25140	249.896	AT4G04885	473.647
AT4G22210	0.255282	AT5G57400	13.3306	AT1G73570	109.713	AT5G04260	249.916	AT1G69200	473.759
AT4G27790	0.255282	AT3G06690	13.3337	AT3G51350	109.723	AT1G21690	249.96	AT2G20790	473.811
AT4G29200	0.255282	AT5G45990	13.3351	AT4G39510	109.811	AT5G13050	250.015	AT3G04290	473.833
AT4G31190	0.255282	AT4G27670	13.3371	AT5G47220	109.818	AT1G24020	250.02	AT2G05380	473.837
AT4G32380	0.255282	AT5G02565	13.3374	AT4G15140	109.845	AT4G34590	250.021	AT3G19240	473.852
AT4G33355	0.255282	AT5G47600	13.3432	AT1G06910	109.851	AT2G31440	250.022	AT1G21590	473.931
AT4G34080	0.255282	AT4G27250	13.3449	AT1G58520	109.863	AT1G19540	250.028	AT4G17150	473.931
AT4G34690	0.255282	AT2G34185	13.3488	AT3G46320	110.043	AT5G03190	250.067	AT1G64770	473.945
AT4G35375	0.255282	AT5G46500	13.3488	AT5G25754	110.051	AT5G57070	250.131	AT5G38830	473.969
AT4G35725	0.255282	AT1G65130	13.3614	AT3G59370	110.061	AT3G63240	250.213	AT4G29160	473.98
AT4G37483	0.255282	AT1G51402	13.3668	AT3G63470	110.089	AT3G14890	250.261	AT3G15356	474.036
AT4G38000	0.255282	AT2G13680	13.3803	AT5G58650	110.133	AT5G51770	250.313	AT1G68670	474.157
AT4G38065	0.255282	AT2G35730	13.3835	AT5G40540	110.171	AT3G44300	250.316	AT5G24450	474.174
AT4G38820	0.255282	AT5G38770	13.3949	AT2G05760	110.199	AT1G77710	250.335	AT1G70530	474.194
AT4G40100	0.255282	AT5G67080	13.4373	AT1G78930	110.221	AT5G64930	250.398	AT4G34240	474.201
AT4TE01420	0.255282	AT2G30380	13.4596	AT2G30480	110.238	AT1G28710	250.402	AT5G36290	474.203
AT4TE03350	0.255282	AT2G30670	13.4877	AT5G18250	110.384	AT1G04590	250.465	AT1G49380	474.23
AT4TE05025	0.255282	AT5G20240	13.493	AT5G43950	110.407	AT1G30640	250.466	AT2G47440	474.422
AT4TE08855	0.255282	AT5G37240	13.4986	AT3G54930	110.444	AT1G77630	250.466	AT1G73655	474.428
AT4TE09570	0.255282	AT4G01360	13.5035	AT3G17668	110.446	AT1G57610	250.499	AT2G20330	474.481
AT4TE10325	0.255282	AT1G79770	13.5041	AT2G20750	110.454	AT3G18380	250.509	AT5G61500	474.492
AT4TE11400	0.255282	AT1G70450	13.5178	AT5G06570	110.46	AT1G35612	250.553	AT2G38550	474.538
AT4TE19385	0.255282	AT5G16850	13.5191	AT3G51940	110.492	AT1G02816	250.561	AT1G30510	474.61
AT4TE23990	0.255282	AT5G04390	13.522	AT1G77310	110.494	AT4G04460	250.578	AT1G14290	474.618
AT4TE25100	0.255282	AT4G11521	13.5259	AT5G61930	110.528	AT5G17070	250.578	AT3G51620	474.631
AT4TE28600	0.255282	AT1G52530	13.53	AT5G03220	110.536	AT1G09900	250.611	AT1G78660	474.675
AT4TE32330	0.255282	AT1G05061	13.5443	AT2G41070	110.559	AT3G61850	250.653	AT3G02830	474.73
AT4TE38470	0.255282	AT1G69710	13.5512	AT3G62740	110.575	AT3G07210	250.735	AT3G25585	474.812
AT4TE44050	0.255282	AT1G48470	13.5576	AT3G48250	110.603	AT1G05810	250.782	AT2G45380	474.868
AT4TE47330	0.255282	AT5G62850	13.5581	AT1G11760	110.616	AT3G60980	250.793	AT5G48360	474.872
AT4TE51910	0.255282	AT3G27900	13.5624	AT3G51090	110.636	AT5G09680	250.796	AT4G30690	474.916
AT4TE59920	0.255282	AT5G23600	13.5705	AT1G51370	110.743	AT1G06240	250.805	AT3G08010	475.016
AT4TE74230	0.255282	AT1G77870	13.5708	AT2G30020	110.748	AT3G11270	250.865	AT2G01070	475.079
AT4TE89430	0.255282	AT5G18910	13.5758	AT5G57230	110.777	AT5G44610	250.894	AT5G05750	475.108
AT5G00775	0.255282	AT5G66815	13.6095	AT5G54970	110.833	AT1G07030	250.895	AT1G07910	475.113
AT5G00920	0.255282	AT2G43440	13.6219	AT5G67350	110.878	AT2G34520	250.896	AT3G52750	475.216
AT5G01205	0.255282	AT5G06395	13.6248	AT5G02490	110.912	AT5G05480	250.922	AT1G77510	475.433
AT5G03235	0.255282	AT4G28755	13.6539	AT5G42500	110.926	ATCG00480	250.926	AT1G18460	475.545
AT5G03400	0.255282	AT4G08910	13.6649	AT1G44160	110.951	AT1G26930	250.987	AT1G18840	475.61
AT5G03535	0.255282	AT5G37485	13.6652	AT1G14180	110.965	AT1G03400	250.991	AT3G04600	475.649
AT5G03955	0.255282	AT1G03170	13.6723	AT5G47250	110.972	AT5G10050	250.999	AT5G13550	475.872
AT5G04465	0.255282	AT4G37770	13.674	AT5G16600	110.998	AT2G01890	251.01	AT5G11330	475.909
AT5G05045	0.255282	AT1G13620	13.6821	AT1G33420	111.021	AT1G73350	251.023	AT4G38740	475.918
AT5G05770	0.255282	AT2G14247	13.6873	AT3G53370	111.065	AT5G10790	251.05	AT1G20780	475.948
AT5G06275	0.255282	AT2G47480	13.711	AT2G39220	111.075	AT5G18800	251.063	AT5G32440	475.957
AT5G06520	0.255282	AT2G21188	13.7482	AT5G08510	111.162	AT5G57590	251.079	AT1G04270	475.971
AT5G06905	0.255282	AT1G26590	13.7591	AT1G70420	111.201	AT3G56510	251.096	AT1G77840	476.05
AT5G06920	0.255282	AT1G09083	13.7617	AT1G70000	111.273	AT1G30540	251.124	AT2G45300	476.079
AT5G08960	0.255282	AT5G24205	13.762	AT5G05435	111.278	AT2G35170	251.168	AT4G10790	476.116
AT5G09375	0.255282	AT3G48660	13.7678	AT4G18260	111.296	AT1G03210	251.191	AT4G34020	476.315
AT5G09465	0.255282	AT4G37685	13.7705	AT2G41870	111.317	AT1G20575	251.295	AT5G66880	476.338
AT5G09785	0.255282	AT5G09600	13.7868	AT2G26810	111.327	AT2G15790	251.296	AT2G01490	476.355
AT5G09845	0.255282	AT2G32460	13.7914	AT3G04770	111.35	AT4G21400	251.305	AT5G08540	476.39
AT5G11425	0.255282	AT1G07490	13.7982	AT1G49520	111.383	AT5G26290	251.314	AT1G19400	476.404
AT5G15420	0.255282	AT1G02310	13.8231	AT1G27050	111.391	AT5G43430	251.322	AT3G22330	476.45
AT5G16100	0.255282	AT5G40210	13.8284	AT1G01210	111.427	AT5G16040	251.365	AT4G38690	476.548
AT5G22380	0.255282	AT3G13210	13.8355	AT1G22230	111.458	AT4G28650	251.366	AT2G05830	476.562
AT5G22545	0.255282	AT2G31540	13.8369	AT3G56450	111.472	AT1G44350	251.408	AT3G18040	476.587
AT5G24550	0.255282	AT2G26390	13.8469	AT2G27140	111.474	AT1G12460	251.435	AT1G65980	476.699
AT5G25530	0.255282	AT5G57520	13.8537	AT3G21700	111.476	AT5G18200	251.439	AT4G31300	476.744
AT5G27870	0.255282	AT5G57123	13.8592	AT4G36280	111.486	AT4G37190	251.445	AT3G53130	476.775
AT5G28000	0.255282	AT3G44290	13.8692	AT4G15330	111.521	AT2G02050	251.449	AT5G42520	476.827
AT5G28310	0.255282	AT3G12220	13.8703	AT1G56570	111.546	AT1G67440	251.517	AT5G25070	476.917
AT5G28523	0.255282	AT1G71890	13.8712	AT1G04770	111.558	AT5G47240	251.529	AT5G17530	477.053
AT5G35050	0.255282	AT1G52650	13.8746	AT5G41910	111.564	AT4G02220	251.651	AT2G37270	477.25
AT5G35120	0.255282	AT4G37050	13.8814	AT2G31305	111.567	AT1G68660	251.715	AT3G16140	477.34
AT5G35915	0.255282	AT5G64450	13.9189	AT2G42900	111.594	AT2G30105	251.766	AT3G07360	477.347
AT5G39810	0.255282	AT4G15210	13.9271	AT5G37000	111.639	AT1G68130	251.883	AT1G69530	477.513
AT5G39930	0.255282	AT5G37800	13.9866	AT5G58770	111.734	AT3G03305	251.91	AT1G15730	477.625
AT5G40275	0.255282	AT3G22121	13.9942	AT1G74120	111.734	AT1G49140	251.952	AT1G65270	477.632
AT5G40790	0.255282	AT3TE44900	14.0005	AT2G04430	111.743	AT3G13800	251.996	AT3G11930	477.678
AT5G40990	0.255282	AT5G52270	14.033	AT3G47790	111.772	AT1G51390	252.014	AT2G17480	477.773
AT5G43068	0.255282	AT4G28160	14.0481	AT1G31310	111.774	AT3G61200	252.065	AT4G00780	477.846
AT5G44310	0.255282	AT3G47050	14.0522	AT5G11630	111.794	AT2G04630	252.11	AT1G22430	477.855
AT5G46360	0.255282	AT2G34540	14.0711	AT1G76070	111.8	AT5G08139	252.178	AT1G03350	477.895
AT5G46810	0.255282	AT5G66670	14.0824	AT3G45930	111.805	AT4G35020	252.187	AT5G06360	477.923
AT5G49152	0.255282	AT3G14362	14.102	AT4G23410	111.858	AT5G07100	252.187	AT3G59290	477.962
AT5G53510	0.255282	AT2G31380	14.1031	AT3G16800	111.889	AT2G35380	252.198	AT2G40420	477.989
AT5G54330	0.255282	AT1G26290	14.1075	AT2G43050	111.892	AT3G13350	252.275	AT4G33580	478
AT5G55320	0.255282	AT5G39670	14.1118	AT5G65590	111.894	AT4G00170	252.393	AT5G38530	478.034
AT5G55855	0.255282	AT1G11362	14.1129	AT3G47950	111.899	AT3G05010	252.437	AT1G53230	478.038
AT5G56060	0.255282	AT3G14510	14.1172	AT5G64520	111.902	AT1G49032	252.445	AT3G17100	478.164
AT5G56325	0.255282	AT2G35744	14.1296	AT1G72800	111.922	AT3G58700	252.451	AT5G18680	478.231
AT5G58782	0.255282	AT1G49030	14.1576	AT4G01910	111.934	AT5G11910	252.451	AT5G65970	478.445
AT5G61090	0.255282	AT1G26911	14.1783	AT4G15290	111.962	AT1G77020	252.459	AT5G10690	478.502
AT5G61110	0.255282	AT3G53830	14.2122	AT5G26230	111.985	AT5G34940	252.481	AT4G31530	478.592
AT5G62750	0.255282	AT3G07425	14.2128	AT5G20635	112	AT4G26860	252.488	AT3G03720	478.609
AT5G63900	0.255282	AT3G60540	14.2501	AT5G67640	112.045	AT4G08930	252.511	AT4G34180	478.613
AT5G66562	0.255282	AT1G21326	14.2599	AT5G40100	112.069	AT1G49860	252.555	AT1G20850	478.66
AT5TE05195	0.255282	AT1G67150	14.2603	AT3G45420	112.075	AT1G26130	252.572	AT4G27130	478.672
AT5TE22300	0.255282	AT1G20680	14.2706	AT5G37180	112.091	AT1G69935	252.581	AT1G22730	478.804
AT5TE26970	0.255282	AT2G29950	14.2877	AT5G40500	112.104	AT3G26180	252.589	AT1G03000	478.814
AT5TE28750	0.255282	AT3G01345	14.2928	AT3G14360	112.105	AT1G74370	252.621	AT1G78460	478.865
AT5TE31885	0.255282	AT5G15581	14.3073	AT3G56570	112.113	AT2G44670	252.674	AT1G06820	478.896
AT5TE33455	0.255282	AT3G12060	14.3083	AT5G05790	112.117	AT1G15260	252.859	AT1G66340	478.975
AT5TE36530	0.255282	AT2G21610	14.32	AT3G24630	112.12	AT3G58830	252.954	AT2G03340	479.03
AT5TE37800	0.255282	ATCG00580	14.3224	AT1G80900	112.141	AT3G06390	252.974	AT1G20560	479.033
AT5TE38645	0.255282	AT1G12070	14.325	AT4G38210	112.154	AT1G19270	253.072	AT1G17440	479.27
AT5TE39475	0.255282	AT2G15040	14.3305	AT1G12950	112.156	AT5G66230	253.148	AT1G52320	479.277
AT5TE42345	0.255282	AT1G21210	14.3335	AT4G25600	112.198	AT2G39020	253.161	AT5G27730	479.503
AT5TE42420	0.255282	AT3G51750	14.3337	AT5G55810	112.2	AT1G03190	253.173	AT2G36290	479.506
AT5TE42440	0.255282	AT5G11320	14.3419	AT4G13620	112.25	AT3G11530	253.174	AT1G03600	479.539
AT5TE44490	0.255282	AT1G08165	14.3431	AT2G24592	112.263	AT1G12970	253.219	AT1G24100	479.571
AT5TE49540	0.255282	AT4G27310	14.3513	AT1G80245	112.276	AT3G56640	253.269	AT4G32880	479.572
AT5TE50210	0.255282	AT4G01820	14.3531	AT5G47900	112.287	AT1G32210	253.323	AT4G19840	479.685
AT5TE51145	0.255282	AT4G10500	14.367	AT5G49610	112.313	AT4G15770	253.367	AT3G02050	479.731
AT5TE54825	0.255282	AT5G12030	14.3741	AT1G76740	112.356	AT5G67510	253.386	AT5G64813	479.743
AT5TE56895	0.255282	AT2G33847	14.3767	AT1G14250	112.358	AT1G45145	253.388	AT5G56630	479.753
AT5TE57185	0.255282	AT5G51451	14.3906	AT5G58760	112.371	AT4G21600	253.437	AT2G33850	479.832
AT5TE58640	0.255282	AT2TE24650	14.4124	AT3G17830	112.382	AT2G05810	253.439	AT4G33380	479.993
AT5TE60820	0.255282	AT3G11640	14.4405	AT2G26180	112.383	AT1G55740	253.452	AT2G01470	480.13
AT5TE60925	0.255282	AT1G60787	14.4407	AT1G20490	112.406	AT1G80270	253.496	AT1G23440	480.135
AT5TE66505	0.255282	AT3G04330	14.5047	AT1G22350	112.444	AT1G47200	253.503	AT5G25780	480.296
AT5TE68275	0.255282	AT1G33320	14.5109	AT1G17560	112.483	AT2G47350	253.572	AT2G41540	480.297
AT5TE73080	0.255282	AT4G28560	14.5261	AT2G24645	112.533	AT5G52180	253.592	AT1G75210	480.3
ATCG00050	0.255282	AT1G23540	14.5346	AT2G25530	112.569	AT4G20170	253.6	AT1G22700	480.319
ATCG00200	0.255282	AT5G66335	14.5415	AT5G07475	112.597	AT2G17220	253.605	AT4G13020	480.344
ATCG00310	0.255282	AT4G08250	14.5632	AT4G11440	112.628	AT1G79810	253.625	AT4G26640	480.364
ATCG00370	0.255282	ATCG00090	14.5636	AT2G21590	112.63	AT5G09820	253.685	AT4G30993	480.557
ATCG00510	0.255282	AT2G46455	14.5694	AT3G13150	112.641	AT5G53930	253.698	AT2G40060	480.582
ATMG00040	0.255282	AT2G37370	14.5931	AT1G09470	112.678	AT1G49160	253.732	AT3G17820	480.944
ATMG00130	0.255282	AT1G17400	14.5961	AT5G63060	112.72	AT2G44430	253.748	AT3G46440	481.146
AT1G03670	0.270554	AT2G24680	14.6054	AT5G41620	112.767	AT4G13720	253.763	AT5G64240	481.249
AT1G03880	0.270554	AT3G04445	14.6065	AT5G56450	112.771	AT4G15410	253.777	AT3G02560	481.336
AT1G04370	0.270554	AT3G09330	14.6101	AT5G66080	112.776	AT1G67060	253.783	AT2G21250	481.405
AT1G04453	0.270554	AT5G67050	14.6263	AT2G19970	112.783	AT2G45430	253.852	AT3G04940	481.569
AT1G04507	0.270554	AT4G16233	14.6322	AT1G12880	112.793	AT1G67590	253.971	AT2G01460	481.597
AT1G05035	0.270554	AT3G25655	14.6374	AT1G25370	112.794	AT3G23580	253.971	AT4G38225	481.663
AT1G05203	0.270554	AT5G11590	14.654	AT2G22240	112.82	AT2G15570	254.008	AT5G57330	481.856
AT1G05297	0.270554	AT1G04247	14.6543	AT4G12130	112.87	AT1G14120	254.027	AT1G30970	481.875
AT1G05703	0.270554	AT3G03341	14.671	AT3G52905	112.918	AT1G55960	254.055	AT2G44140	481.894
AT1G06263	0.270554	AT1G33030	14.6732	AT5G02590	112.952	AT1G03250	254.097	AT1G33250	481.919
AT1G06633	0.270554	AT1G53635	14.696	AT1G17420	112.999	AT3G12920	254.1	AT3G17020	482.098
AT1G07287	0.270554	AT1G07367	14.704	AT1G71528	112.999	AT3G06780	254.11	AT1G76550	482.15
AT1G07593	0.270554	AT3G13540	14.7071	AT1G72030	113.015	AT2G44450	254.121	AT1G48110	482.155
AT1G07737	0.270554	AT1G19610	14.7371	AT4G30450	113.027	AT1G48240	254.216	AT3G21430	482.209
AT1G08663	0.270554	AT4G18253	14.7405	AT1G52040	113.03	AT3G20660	254.223	AT4G24740	482.26
AT1G09003	0.270554	AT5G04205	14.7523	AT3G10960	113.09	AT2G22840	254.249	AT5G13730	482.338
AT1G09523	0.270554	AT5G07040	14.7554	AT1G11190	113.103	AT5G64020	254.294	AT2G32260	482.359
AT1G09713	0.270554	AT5G10990	14.765	AT5G45940	113.131	AT1G33810	254.308	AT1G19430	482.37
AT1G09887	0.270554	AT4G35190	14.7916	AT5G20410	113.167	AT1G73950	254.322	AT2G26500	482.374
AT1G09987	0.270554	AT1G72720	14.7951	AT5G07280	113.187	AT5G03080	254.372	AT1G51720	482.421
AT1G12190	0.270554	AT5G44063	14.8191	AT3G14560	113.254	AT4G09340	254.458	AT1G10200	482.45
AT1G13200	0.270554	AT3G06520	14.8192	AT4G01897	113.297	AT4G06634	254.482	AT5G48960	482.507
AT1G13805	0.270554	AT5G20045	14.8218	AT5G01170	113.3	AT1G68220	254.542	AT4G27450	482.557
AT1G13890	0.270554	AT1G29450	14.8233	AT2G37260	113.304	AT2G29050	254.549	AT2G37630	482.592
AT1G17615	0.270554	AT2G41690	14.8257	AT3G50960	113.357	AT3G52280	254.553	AT3G42790	482.65
AT1G20405	0.270554	AT4G31870	14.8316	AT3G15115	113.358	AT1G04010	254.603	AT5G49930	482.822
AT1G21230	0.270554	AT1G11112	14.8357	AT2G47180	113.361	AT5G57150	254.624	AT5G55180	482.873
AT1G22120	0.270554	AT4G26170	14.8372	AT4G39675	113.393	AT3G60310	254.666	AT1G08620	482.882
AT1G23037	0.270554	AT5G60440	14.8479	AT3G51440	113.401	AT3G59500	254.699	AT4G35850	482.884
AT1G26240	0.270554	AT1G04600	14.8525	AT1G71130	113.425	AT1G54310	254.748	AT1G53320	482.981
AT1G26480	0.270554	AT2G02455	14.8567	AT5G24100	113.43	AT1G25682	254.749	AT1G79670	483.167
AT1G27160	0.270554	AT4G17380	14.859	AT1G70340	113.489	AT1G64170	254.759	AT1G60220	483.211
AT1G27990	0.270554	AT3G62210	14.8665	AT1G73150	113.531	AT5G04220	254.763	AT1G54410	483.235
AT1G28265	0.270554	AT1G09913	14.8691	AT5G20030	113.563	AT3G60330	254.788	AT5G40760	483.303
AT1G30814	0.270554	AT1G43605	14.87	AT3G61370	113.57	AT5G59030	254.793	AT3G08740	483.516
AT1G31080	0.270554	AT2G28560	14.8777	AT1G74710	113.58	AT2G33255	254.881	AT3G45010	483.566
AT1G32049	0.270554	AT1G76955	14.8941	AT4G04700	113.581	AT5G09350	254.882	AT1G44170	483.735
AT1G32770	0.270554	AT3G44765	14.9414	AT1G19980	113.589	AT1G05070	254.886	AT5G04510	483.765
AT1G33160	0.270554	AT1G73805	14.9508	AT3G50100	113.615	AT5G59800	254.931	AT3G08840	483.905
AT1G35130	0.270554	AT2G45800	15.0371	AT4G28020	113.648	AT3G57000	254.956	AT3G52890	483.955
AT1G43260	0.270554	AT5G59865	15.0463	AT1G28395	113.652	AT3G24660	254.998	AT1G73460	483.991
AT1G44010	0.270554	AT4G14695	15.0508	AT3G51470	113.674	AT5G03700	255.077	AT1G48210	484.044
AT1G47350	0.270554	AT3G26430	15.0518	AT5G49015	113.678	AT5G10400	255.089	AT2G20140	484.061
AT1G48940	0.270554	AT4G21200	15.0618	AT1G61370	113.709	AT4G25660	255.107	AT5G06440	484.142
AT1G50310	0.270554	AT1G29230	15.0727	AT1G75150	113.73	AT4G30760	255.14	AT5G62630	484.166
AT1G50680	0.270554	AT3G17600	15.0774	AT1G34065	113.768	AT2G31020	255.171	AT3G15430	484.22
AT1G52390	0.270554	AT5G44566	15.08	AT5G65170	113.778	AT5G45300	255.208	AT3G26670	484.309
AT1G52942	0.270554	AT1G48130	15.0827	AT2G06005	113.817	AT2G30410	255.235	AT2G05840	484.314
AT1G54070	0.270554	AT4G16540	15.0838	AT1G66230	113.893	AT3G23760	255.249	AT3G23080	484.437
AT1G54950	0.270554	AT1G65110	15.1116	AT2G37980	113.902	AT1G69010	255.381	AT1G53590	484.552
AT1G55525	0.270554	AT1G19070	15.1118	AT1G61000	113.93	ATCG00020	255.401	AT1G31130	484.598
AT1G57850	0.270554	AT5G02575	15.1203	AT2G01390	114.014	AT1G54380	255.441	AT1G14510	484.675
AT1G58265	0.270554	AT2G12490	15.1271	AT1G15890	114.049	AT4G27780	255.448	AT1G54710	484.688
AT1G60920	0.270554	AT5G55370	15.1282	AT1G17590	114.079	AT3G44160	255.461	AT5G07370	484.719
AT1G62080	0.270554	AT4G22680	15.1549	AT1G05785	114.156	AT4G15802	255.526	AT2G02760	484.8
AT1G62095	0.270554	AT1G04353	15.1634	AT5G54890	114.198	AT5G49210	255.551	AT3G27960	484.828
AT1G62240	0.270554	AT5G46115	15.1701	AT1G71850	114.221	AT4G22570	255.576	AT4G10180	484.865
AT1G62340	0.270554	AT5G14895	15.1702	AT1G16500	114.261	AT2G43610	255.592	AT2G31260	484.92
AT1G64070	0.270554	AT1G18990	15.1747	AT3G04030	114.273	AT4G34960	255.606	AT5G61060	484.958
AT1G64340	0.270554	AT2G13960	15.1759	AT5G08320	114.302	AT3G12350	255.628	AT2G39970	485.11
AT1G65090	0.270554	AT3G48580	15.1815	AT3G53440	114.305	AT1G24310	255.702	AT5G20080	485.17
AT1G65300	0.270554	AT5G53660	15.1856	AT4G09890	114.375	AT2G45060	255.719	AT5G03520	485.252
AT1G65670	0.270554	AT1G53130	15.1927	AT5G44572	114.409	AT1G77090	255.767	AT5G19000	485.472
AT1G66235	0.270554	AT2G39330	15.1928	AT1G16960	114.445	AT5G01030	255.824	AT3G10350	485.495
AT1G68877	0.270554	AT1G58460	15.2565	AT1G19960	114.477	AT1G09200	255.965	AT5G28770	485.624
AT1G70260	0.270554	AT3G50150	15.2826	AT3G23910	114.478	AT1G70610	255.974	AT3G49430	485.639
AT1G71370	0.270554	AT5G34795	15.3015	AT4G26470	114.479	AT2G28780	255.977	AT5G52580	485.739
AT1G71390	0.270554	AT5G09730	15.3031	AT5G19570	114.515	AT5G36930	256.066	AT3G02780	485.744
AT1G72460	0.270554	AT5G66830	15.3041	AT3G21180	114.574	AT3G59540	256.071	AT3G16770	485.771
AT1G75530	0.270554	AT5G38344	15.3105	AT3G44690	114.661	AT1G34355	256.077	AT2G45340	485.811
AT1G77160	0.270554	AT2G45360	15.3176	AT1G69572	114.672	AT3G04520	256.082	AT2G45000	485.968
AT1TE11530	0.270554	AT5G18560	15.3227	AT2G14900	114.687	AT1G30880	256.082	AT2G04378	486.093
AT1TE13060	0.270554	AT1G53950	15.3309	AT5G49700	114.738	AT5G45100	256.087	AT1G04750	486.184
AT1TE25740	0.270554	AT3TE88380	15.3408	AT2G14090	114.757	AT4G13615	256.142	AT3G63000	486.304
AT1TE29045	0.270554	AT3G62960	15.3447	AT5G06630	114.762	AT3G10915	256.163	AT1G54340	486.434
AT1TE35985	0.270554	AT3G47965	15.3461	AT1G69020	114.821	AT2G01180	256.166	AT2G22480	486.455
AT1TE37190	0.270554	ATCG00550	15.3478	AT4G37900	114.843	AT5G50350	256.211	AT3G51260	486.506
AT1TE41000	0.270554	AT3G60890	15.3581	AT5G61200	114.871	AT3G23570	256.258	AT3G15920	486.559
AT1TE41995	0.270554	AT1G59725	15.3695	AT1G12620	114.882	AT5G11510	256.346	AT2G20300	486.584
AT1TE51850	0.270554	AT3G06120	15.3781	AT2G29590	114.885	AT2G16880	256.359	AT3G23310	486.607
AT1TE57020	0.270554	AT5G54050	15.3813	AT5G27420	114.939	AT2G38610	256.39	AT1G28240	486.66
AT1TE60815	0.270554	AT4G12580	15.3822	AT2G18240	114.942	AT3G62560	256.475	AT1G03040	486.702
AT1TE65120	0.270554	AT1G53660	15.3867	AT2G31300	114.955	AT3G61570	256.498	AT5G22010	486.708
AT1TE76610	0.270554	AT2G42360	15.3948	AT4G11660	114.973	AT2G31650	256.547	AT1G70180	486.726
AT1TE77810	0.270554	AT2G41510	15.3964	AT3G02680	114.978	AT3G56070	256.567	AT1G75750	486.728
AT1TE87140	0.270554	AT3G27950	15.4064	AT2G42247	114.985	AT3G20740	256.614	AT5G16710	486.764
AT2G03190	0.270554	ATCG00430	15.4102	AT5G27660	115.043	AT5G56730	256.631	AT1G16560	486.954
AT2G03460	0.270554	AT3G09055	15.4214	AT1G06160	115.051	AT5G13360	256.762	AT3G10270	487.074
AT2G03821	0.270554	AT4G05220	15.424	AT2G45860	115.058	AT5G10270	256.803	AT1G01080	487.128
AT2G04525	0.270554	AT3G56770	15.4322	AT5G44010	115.06	AT2G37025	256.837	AT5G03420	487.151
AT2G05365	0.270554	AT5G20710	15.4533	AT4G37890	115.136	AT5G11900	256.887	AT5G56950	487.174
AT2G05705	0.270554	AT5G39420	15.4537	AT1G12210	115.163	AT1G71790	256.905	AT3G51420	487.224
AT2G06180	0.270554	AT2G36660	15.4603	AT5G19730	115.163	AT4G37130	256.912	AT1G55500	487.462
AT2G07659	0.270554	AT2G26520	15.4977	AT1G68730	115.173	AT2G43235	256.933	AT5G16050	487.462
AT2G07669	0.270554	AT4G01930	15.5014	AT3G53490	115.176	AT2G44270	256.996	AT3G20000	487.466
AT2G07677	0.270554	AT3G18840	15.5033	AT4G20362	115.207	AT5G05180	257.009	AT5G63930	487.683
AT2G08635	0.270554	AT1G05610	15.5069	AT5G05410	115.212	AT3G16080	257.014	AT5G11800	487.685
AT2G09220	0.270554	AT1G48698	15.532	AT2G38620	115.246	AT1G31580	257.087	AT1G19360	487.743
AT2G09380	0.270554	AT3G43930	15.5434	AT3G62880	115.262	AT2G04410	257.133	AT5G15810	487.793
AT2G09755	0.270554	AT4G39700	15.5512	AT3G05170	115.293	AT3G56950	257.14	AT5G40200	487.967
AT2G13128	0.270554	AT5G23780	15.5769	AT1G68230	115.294	AT1G02330	257.189	AT5G16030	488.038
AT2G13410	0.270554	AT4G19590	15.5794	AT3G47300	115.31	AT3G13882	257.199	AT4G03000	488.101
AT2G14475	0.270554	AT4G13600	15.5902	AT2G28570	115.311	AT5G56150	257.226	AT5G03470	488.141
AT2G14661	0.270554	AT1G49370	15.5947	AT5G02680	115.324	AT1G01180	257.23	AT4G32480	488.145
AT2G14755	0.270554	AT3G45080	15.6014	AT2G45310	115.367	AT4G32790	257.298	AT3G14790	488.148
AT2G17860	0.270554	AT3G15050	15.6128	AT4G33770	115.375	AT1G51650	257.416	AT2G32150	488.164
AT2G21010	0.270554	AT3G60870	15.6134	AT5G61290	115.379	AT3G07740	257.456	AT4G39260	488.217
AT2G21930	0.270554	AT5G49645	15.629	AT4G30870	115.408	AT5G27430	257.472	AT4G17270	488.373
AT2G22942	0.270554	AT3G19500	15.6309	AT2G03670	115.411	AT2G38740	257.509	AT1G27000	488.538
AT2G24285	0.270554	AT1G63410	15.6335	AT5G59400	115.423	AT1G17170	257.546	AT4G12560	488.553
AT2G24320	0.270554	AT1G29290	15.6339	AT5G19920	115.438	AT4G24460	257.567	AT4G23980	488.579
AT2G25255	0.270554	AT4G33020	15.6432	AT5G07990	115.442	AT4G10360	257.569	AT1G22850	488.655
AT2G26050	0.270554	AT1G08270	15.6485	AT5G19970	115.456	AT5G60850	257.588	AT5G13680	488.656
AT2G26130	0.270554	AT1G78172	15.6602	AT1G75090	115.506	AT2G29700	257.593	AT4G25370	488.877
AT2G27700	0.270554	AT4G32280	15.6627	AT1G18970	115.527	AT5G43020	257.605	AT2G17990	488.943
AT2G36920	0.270554	AT5G37750	15.6699	AT4G00680	115.527	AT1G70190	257.643	AT4G08390	488.991
AT2G38195	0.270554	AT5G37072	15.6701	AT3G61750	115.563	AT2G36350	257.679	AT2G25900	489.012
AT2G38350	0.270554	AT1G49830	15.6722	AT3G12530	115.614	AT3G50080	257.714	AT1G63490	489.038
AT2G43890	0.270554	AT5G39220	15.7151	AT3G24860	115.646	AT2G28110	257.732	AT5G22350	489.089
AT2G44383	0.270554	AT5G04610	15.7485	AT1G55280	115.677	AT2G41880	257.741	AT3G19340	489.342
AT2G44540	0.270554	AT1G61830	15.7867	AT1G77170	115.682	AT5G25360	257.768	AT4G14350	489.479
AT2G44993	0.270554	AT5G54400	15.8177	AT1G54180	115.696	AT3G61415	257.831	AT5G47200	489.639
AT2TE01200	0.270554	AT3G45130	15.8239	AT3G59000	115.72	AT1G13700	257.848	AT2G19940	489.669
AT2TE06390	0.270554	AT4G15670	15.8347	AT1G71990	115.744	AT1G64440	257.865	AT5G16290	489.716
AT2TE10680	0.270554	AT2G38152	15.8348	AT1G70880	115.755	AT3G16720	257.868	AT1G54370	489.742
AT2TE11205	0.270554	AT2G31250	15.8444	AT1G27410	115.798	AT4G39880	257.871	AT5G19440	489.854
AT2TE12050	0.270554	AT1TE69295	15.8637	AT1G14770	115.844	AT4G21470	257.909	AT5G52310	490.12
AT2TE12815	0.270554	ATCG00040	15.8689	AT4G06701	115.904	AT5G03560	257.956	AT3G55630	490.136
AT2TE18080	0.270554	AT5G10120	15.8728	AT3G14020	115.907	AT2G41090	257.975	AT3G16520	490.172
AT2TE18250	0.270554	AT4G15975	15.8734	AT3G24730	115.921	AT1G69030	257.991	AT5G35590	490.195
AT2TE26700	0.270554	AT5G01320	15.8746	AT2G24700	115.924	AT5G44190	257.993	AT4G01860	490.226
AT2TE28975	0.270554	AT1G35910	15.8748	AT5G22130	115.93	AT4G10430	258.008	AT5G16000	490.264
AT2TE31430	0.270554	AT5G01935	15.8928	AT5G62100	115.968	AT2G41705	258.016	AT5G04480	490.291
AT2TE33360	0.270554	AT1G52690	15.8977	AT1G32310	115.983	AT2G23120	258.076	AT3G56750	490.54
AT2TE41910	0.270554	AT4G26145	15.9025	AT1G30080	115.993	AT1G19180	258.133	AT5G55190	490.56
AT2TE46175	0.270554	AT2G11810	15.9042	AT1G71692	115.995	AT5G07670	258.178	AT5G65220	490.654
AT2TE50690	0.270554	AT4G12382	15.9096	AT1G62400	115.999	AT5G15920	258.197	AT4G13590	490.801
AT2TE57770	0.270554	AT3G14460	15.9177	AT2G04845	116.013	AT4G31115	258.231	AT5G13640	490.908
AT2TE64890	0.270554	AT5G57920	15.9197	AT2G23680	116.027	AT1G17780	258.243	AT2G06990	490.929
AT3G01085	0.270554	AT3G11260	15.935	AT5G03570	116.066	AT3G54900	258.262	AT5G66240	490.964
AT3G01585	0.270554	AT5G17040	15.9359	AT2G26840	116.073	AT2G40480	258.342	AT4G11600	491.005
AT3G01675	0.270554	AT4G11890	15.9623	AT1G02370	116.083	AT1G14300	258.359	AT1G01120	491.173
AT3G02085	0.270554	AT5G28262	15.964	AT1G52620	116.095	AT2G21050	258.415	AT3G63210	491.251
AT3G02485	0.270554	AT3G61930	15.9842	AT3G08800	116.1	AT1G78100	258.426	AT4G22330	491.305
AT3G02825	0.270554	AT4G40085	16.0193	AT2G27010	116.109	AT1G47830	258.487	AT5G45930	491.338
AT3G03085	0.270554	AT1G04490	16.0243	AT5G55620	116.111	AT1G78090	258.508	AT3G07880	491.361
AT3G03345	0.270554	AT5G64060	16.0339	AT5G04070	116.143	AT4G14440	258.531	AT2G29970	491.43
AT3G03515	0.270554	AT4G20730	16.0371	AT1G31814	116.16	AT3G52730	258.539	AT1G74160	491.447
AT3G04035	0.270554	AT1G30850	16.0389	AT5G13340	116.215	AT1G32100	258.62	AT5G46020	491.578
AT3G04205	0.270554	AT5G05840	16.0455	AT2G32930	116.216	AT4G30060	258.678	AT5G23040	491.741
AT3G04425	0.270554	AT5G38780	16.0559	AT1G70350	116.234	AT1G04160	258.772	AT4G02590	491.752
AT3G07835	0.270554	AT5G48950	16.0563	AT4G22840	116.243	AT4G17570	258.797	AT5G14420	491.839
AT3G08065	0.270554	AT3G09290	16.0815	AT4G36270	116.244	AT5G19460	258.829	AT5G05980	491.847
AT3G08070	0.270554	AT5G23000	16.1056	AT4G08770	116.261	AT2G16430	258.887	AT5G20830	491.86
AT3G08480	0.270554	AT3G46710	16.1126	AT3G56020	116.265	AT1G19710	258.964	AT1G20090	492.022
AT3G09065	0.270554	AT1G20350	16.1327	AT4G02390	116.288	AT1G64760	259.113	AT3G09880	492.032
AT3G09155	0.270554	AT4G32510	16.1371	AT1G22885	116.291	AT2G39090	259.145	AT2G23760	492.122
AT3G09305	0.270554	AT4G30830	16.141	AT5G56320	116.336	AT5G04750	259.227	AT1G50360	492.166
AT3G09895	0.270554	AT5G01760	16.144	AT1G11160	116.344	AT1G76280	259.233	AT4G38440	492.183
AT3G13710	0.270554	AT5G41590	16.1456	AT2G22370	116.388	AT2G13790	259.286	AT3G18820	492.187
AT3G14030	0.270554	AT5G03285	16.1493	AT3G59150	116.541	AT5G22950	259.306	AT1G08490	492.297
AT3G15605	0.270554	AT5G49525	16.1776	AT5G51620	116.546	AT3G58840	259.306	AT3G12640	492.649
AT3G16712	0.270554	AT5G58280	16.1801	AT1G05205	116.56	AT5G20400	259.31	AT3G56360	492.721
AT3G21880	0.270554	AT1G13540	16.1805	AT5G61360	116.567	AT4G22300	259.31	AT5G61590	492.754
AT3G22133	0.270554	AT2G01200	16.1956	AT3G59340	116.592	AT4G25240	259.327	AT1G48760	492.812
AT3G22700	0.270554	AT3G44450	16.2038	AT1G64180	116.635	AT4G23300	259.34	AT4G28250	492.914
AT3G22770	0.270554	AT5G46220	16.2269	AT2G17900	116.672	AT4G30935	259.341	AT3G07010	493.039
AT3G24060	0.270554	AT1G49790	16.2273	AT5G54230	116.675	AT3G59140	259.375	AT5G65470	493.071
AT3G26270	0.270554	AT2G24850	16.2765	AT1G02620	116.677	AT3G29350	259.422	AT5G26860	493.116
AT3G29637	0.270554	AT1G10220	16.288	AT4G09550	116.682	AT2G44230	259.447	AT1G17680	493.15
AT3G29690	0.270554	ATCG00770	16.306	AT3G60050	116.697	AT2G29660	259.45	AT1G23130	493.237
AT3G30885	0.270554	AT3G59730	16.3296	AT3G49730	116.706	AT2G46740	259.499	AT1G03140	493.253
AT3G42090	0.270554	AT1G07450	16.3446	AT3G24880	116.728	AT5G23420	259.53	AT1G14920	493.256
AT3G44705	0.270554	AT3G06100	16.3451	AT1G04000	116.773	AT5G47520	259.537	AT2G28070	493.408
AT3G46140	0.270554	AT1G50400	16.3519	AT5G62990	116.788	AT2G42770	259.546	AT5G07970	493.438
AT3G49200	0.270554	AT3G60670	16.3553	AT3G02370	116.878	AT4G29330	259.549	AT1G47900	493.505
AT3G52957	0.270554	AT3G04615	16.3574	AT5G18970	116.892	AT4G24140	259.557	AT1G73080	493.508
AT3G56420	0.270554	AT3G46170	16.3754	AT2G30000	116.913	AT4G27470	259.564	AT5G54870	493.597
AT3G57100	0.270554	AT2G38920	16.3852	AT5G42460	116.921	AT5G04490	259.588	AT1G53190	493.63
AT3G58347	0.270554	AT1G53100	16.3993	AT1G51130	116.936	AT1G55830	259.606	AT2G21620	493.639
AT3G58950	0.270554	AT1G16515	16.4129	AT5G65400	116.938	AT1G77930	259.646	AT1G09980	493.662
AT3G59260	0.270554	AT5TE81110	16.4143	AT1G60060	116.946	AT1G31860	259.658	AT2G13540	493.773
AT3G61290	0.270554	AT3G21310	16.4172	AT2G14520	116.951	AT4G20280	259.679	AT5G10290	493.888
AT3G62695	0.270554	AT1G13448	16.4218	AT5G07710	116.976	AT1G17530	259.743	AT4G19190	493.891
AT3G63255	0.270554	AT5G19490	16.4341	AT5G25090	116.988	AT1G68300	259.744	AT3G15940	493.962
AT3TE06930	0.270554	AT3G24780	16.4371	AT1G19730	116.991	AT1G27290	259.752	AT1G09940	493.974
AT3TE34420	0.270554	AT4G19980	16.4424	AT2G34920	117.009	AT2G24940	259.842	AT5G02530	494.096
AT3TE37075	0.270554	AT4G30180	16.4642	AT2G31870	117.027	AT1G67510	259.909	AT5G55670	494.158
AT3TE39260	0.270554	AT1G29830	16.4841	AT3G21420	117.034	AT2G25950	259.957	AT2G19520	494.252
AT3TE40145	0.270554	AT3G17690	16.4934	AT5G25810	117.04	AT5G59730	260.063	AT4G38710	494.335
AT3TE42470	0.270554	AT5G45095	16.5203	AT5G09520	117.075	AT5G57300	260.072	AT2G33570	494.43
AT3TE43180	0.270554	AT4G13300	16.5207	AT2G20495	117.099	AT4G33110	260.106	AT1G77260	494.432
AT3TE43430	0.270554	AT5G08480	16.5367	AT2G40475	117.102	AT3G26980	260.116	AT1G51630	494.498
AT3TE43620	0.270554	AT2G34360	16.5541	AT4G08240	117.107	AT3G54560	260.147	AT1G12640	494.555
AT3TE44915	0.270554	AT2G28815	16.5658	AT1G80150	117.123	AT4G39240	260.154	AT4G13360	494.646
AT3TE45330	0.270554	AT4G13680	16.5658	AT4G18580	117.138	AT2G35320	260.167	AT5G54900	494.676
AT3TE46190	0.270554	AT3G46730	16.5798	AT3G61980	117.186	AT4G02070	260.296	AT4G30140	494.681
AT3TE46240	0.270554	AT2TE41390	16.5837	AT5G12970	117.206	AT1G23360	260.355	AT1G15180	494.81
AT3TE46410	0.270554	AT3G53450	16.5878	AT5G38140	117.239	AT3G01790	260.406	AT1G07930	494.842
AT3TE46630	0.270554	AT3G11390	16.6021	AT4G23550	117.278	AT1G67660	260.44	AT2G02570	494.889
AT3TE51705	0.270554	AT1G64480	16.6061	AT1G32127	117.279	AT5G48240	260.497	AT2G31060	494.962
AT3TE61910	0.270554	AT5G41730	16.6074	AT1G65080	117.309	AT2G38530	260.501	AT5G14220	494.988
AT3TE62035	0.270554	ATCG00810	16.6144	AT4G12330	117.314	AT2G19130	260.523	AT2G38310	495.095
AT3TE65970	0.270554	AT1G29180	16.6351	AT4G21705	117.322	AT1G12350	260.571	AT5G02970	495.169
AT3TE66100	0.270554	AT2G19410	16.6463	AT3G22210	117.323	AT3G02640	260.603	AT5G03910	495.196
AT3TE66880	0.270554	AT3G51325	16.6628	AT3G10180	117.33	AT4G24760	260.614	AT3G11330	495.541
AT3TE71535	0.270554	AT5G01570	16.6891	AT1G54140	117.351	AT4G32120	260.636	AT5G27650	495.677
AT3TE71955	0.270554	AT2G41240	16.7131	AT5G10625	117.369	AT3G59060	260.658	AT2G39940	495.716
AT3TE72005	0.270554	AT2G24535	16.7297	AT1G76980	117.429	AT1G21370	260.679	AT1G71720	495.778
AT3TE82555	0.270554	AT3G25855	16.7424	AT4G33160	117.439	AT5G63880	260.698	AT5G20920	495.816
AT3TE83010	0.270554	AT5G44980	16.7541	AT5G16320	117.455	AT3G24440	260.745	AT3G15360	495.817
AT4G00320	0.270554	AT2G28700	16.7766	AT2G25964	117.456	AT3G01820	260.756	AT4G12020	495.86
AT4G02489	0.270554	AT1G53163	16.7975	AT3G63390	117.513	AT4G12010	260.759	AT2G41630	495.874
AT4G03655	0.270554	AT2G23400	16.8466	AT2G34930	117.52	AT1G75710	260.842	AT4G19200	495.993
AT4G03815	0.270554	AT5G51930	16.8669	AT1G67860	117.567	AT1G31500	260.849	AT5G59880	496.126
AT4G03926	0.270554	AT5G42092	16.8778	AT4G15393	117.582	AT2G30720	260.894	AT3G19850	496.166
AT4G04293	0.270554	AT4G15236	16.8863	AT2G17670	117.618	AT1G71696	260.913	AT5G66510	496.229
AT4G04580	0.270554	AT5G50940	16.9057	AT2G04570	117.645	AT2G32980	260.928	AT4G40030	496.312
AT4G05215	0.270554	AT5G26730	16.9211	AT1G33480	117.668	AT4G15093	260.97	AT1G09560	496.315
AT4G05285	0.270554	AT2G41230	16.9344	AT3G27200	117.699	AT1G52540	261	AT1G13060	496.483
AT4G05790	0.270554	AT5G40410	16.9416	AT5G23850	117.712	AT1G79150	261.026	AT1G63430	496.511
AT4G06105	0.270554	AT1G12100	16.943	AT1G70790	117.75	AT2G46780	261.048	AT1G20696	496.666
AT4G06541	0.270554	AT5G64905	16.943	AT4G03490	117.81	AT2G30360	261.175	AT1G63000	496.779
AT4G07050	0.270554	AT4G31520	16.9473	AT4G08580	117.868	AT2G18860	261.187	AT1G27340	496.803
AT4G07845	0.270554	AT1G02770	16.9546	AT5G45700	117.896	AT1G44835	261.251	AT5G67130	496.884
AT4G08005	0.270554	AT3G08660	16.961	AT1G31470	117.913	AT3G25220	261.287	AT3G54400	496.923
AT4G08750	0.270554	AT1G06237	16.9752	AT1G30500	117.923	AT5G41110	261.327	AT1G69360	497.03
AT4G09600	0.270554	AT3G44753	16.997	AT4G24340	117.926	AT1G01730	261.329	AT3G61150	497.036
AT4G09945	0.270554	AT3G16980	17.0041	AT3G10910	117.927	AT1G14020	261.343	AT1G63660	497.049
AT4G09985	0.270554	AT2G11240	17.0224	AT4G09420	117.95	AT4G28190	261.424	AT5G47030	497.064
AT4G11402	0.270554	AT1G77240	17.0413	AT1G63350	117.956	AT5G60040	261.48	AT5G43010	497.136
AT4G13240	0.270554	AT2G03370	17.0635	AT1G64400	117.98	AT4G29000	261.516	AT2G01350	497.22
AT4G14104	0.270554	AT3G59830	17.076	AT1G27540	118.002	AT5G27520	261.552	AT5G23390	497.3
AT4G14805	0.270554	AT5G51490	17.0775	AT3G02990	118.039	AT3G12500	261.636	AT3G58680	497.329
AT4G15562	0.270554	AT5G41380	17.0984	AT3G03970	118.046	AT2G41370	261.651	AT2G01530	497.433
AT4G16530	0.270554	AT3G22820	17.1084	AT5G37680	118.08	AT1G75640	261.747	AT3G22110	497.582
AT4G18660	0.270554	AT1G52315	17.1148	AT3G26220	118.103	AT3G23390	261.785	AT4G38360	497.638
AT4G18823	0.270554	AT3G05285	17.1245	AT4G04925	118.118	AT2G20450	261.822	AT1G45474	497.754
AT4G18860	0.270554	AT5G66270	17.1448	AT5G14710	118.159	AT2G22530	262.019	AT5G10020	497.831
AT4G19000	0.270554	AT1G24620	17.1474	AT1G01690	118.164	AT5G05620	262.029	AT3G54470	497.93
AT4G22600	0.270554	AT1G70020	17.1523	AT2G40113	118.177	AT4G02725	262.048	AT2G35500	498.075
AT4G23350	0.270554	AT3G13170	17.1578	AT5G37340	118.179	AT4G14220	262.083	AT5G10490	498.147
AT4G24070	0.270554	AT2G42720	17.1593	AT5G01610	118.209	AT5G09740	262.2	AT5G38410	498.347
AT4G25330	0.270554	AT5G39471	17.1678	AT4G17960	118.246	AT3G56170	262.21	AT5G39050	498.356
AT4G25590	0.270554	AT5G50175	17.1699	AT3G54420	118.248	AT1G62830	262.24	AT5G51340	498.436
AT4G29980	0.270554	AT1G64310	17.1759	AT4G24275	118.251	AT1G15170	262.269	AT4G00400	498.532
AT4G31830	0.270554	AT1G71200	17.1919	AT4G21320	118.278	AT2G22475	262.282	AT5G45250	498.722
AT4G34103	0.270554	AT5G46350	17.1927	AT1G16550	118.289	AT1G72940	262.331	AT5G57030	498.89
AT4G36510	0.270554	AT4G14690	17.1962	AT3G11470	118.311	AT3G21060	262.38	AT5G15450	498.896
AT4G36560	0.270554	AT5G28650	17.1997	AT1G49170	118.358	AT5G58480	262.42	AT1G47260	498.945
AT4G37840	0.270554	AT5G64690	17.2041	ATCG00280	118.37	AT1G55880	262.42	AT1G02205	499.015
AT4G38030	0.270554	AT5G63580	17.2066	AT1G18090	118.414	AT5G39530	262.436	AT4G02530	499.096
AT4G38401	0.270554	AT5G48175	17.2237	AT3G54085	118.436	AT1G18740	262.448	AT3G24830	499.207
AT4TE03045	0.270554	AT5G09595	17.2248	AT4G14840	118.447	AT2G41940	262.508	AT5G22830	499.215
AT4TE09230	0.270554	AT4G25850	17.2414	AT5G41460	118.468	AT1G73390	262.609	AT1G31710	499.241
AT4TE11250	0.270554	AT4G33800	17.2646	AT1G26260	118.512	AT5G18100	262.655	AT3G29160	499.506
AT4TE12440	0.270554	AT2G46495	17.3015	AT1G26660	118.513	AT4G34290	262.673	AT2G20280	499.595
AT4TE16080	0.270554	AT5G21050	17.323	AT3G43790	118.53	AT4G11120	262.692	AT1G76790	499.652
AT4TE18470	0.270554	AT1G28360	17.3397	AT3G52860	118.539	AT4G24940	262.721	AT2G26190	499.658
AT4TE19540	0.270554	AT4G34400	17.3452	AT1G29785	118.591	AT1G50510	262.743	AT4G32730	499.67
AT4TE21075	0.270554	AT2G44570	17.366	AT1G10920	118.592	AT5G48440	262.777	AT1G21660	499.679
AT4TE22600	0.270554	AT4G08115	17.366	AT3G54710	118.593	AT5G02740	262.795	AT1G18150	499.771
AT4TE23490	0.270554	AT2G29090	17.375	AT5G19840	118.601	AT3G20500	262.805	AT1G79730	499.778
AT4TE28980	0.270554	AT4G10720	17.3756	AT2G40095	118.642	AT2G39420	262.834	AT4G34430	499.924
AT4TE32690	0.270554	AT1G76530	17.3803	AT3G18730	118.65	AT4G12030	262.865	AT1G70330	499.991
AT4TE32815	0.270554	AT4G11910	17.3855	AT3G60640	118.657	AT5G33290	262.885	AT5G25220	500.117
AT4TE33200	0.270554	AT5G42760	17.3899	AT1G12700	118.799	AT1G48160	262.899	AT4G34040	500.18
AT4TE39025	0.270554	AT1G66830	17.3992	AT5G07140	118.836	AT3G15060	262.922	AT2G24820	500.238
AT4TE43010	0.270554	AT3G46660	17.4152	AT5G16230	118.845	AT2G18760	262.922	AT3G22150	500.274
AT4TE48435	0.270554	AT2G42395	17.4219	AT4G23870	118.931	AT5G62620	262.923	AT3G59910	500.282
AT4TE50065	0.270554	AT1G67460	17.4246	AT1G68760	118.982	AT2G41475	263.008	AT1G02910	500.328
AT4TE51595	0.270554	AT4G09300	17.4274	AT1G71865	119.02	AT1G27390	263.012	AT5G01890	500.347
AT4TE63095	0.270554	AT1G01130	17.4355	AT5G61880	119.024	AT4G22490	263.059	AT5G17990	500.367
AT4TE75750	0.270554	AT3G29000	17.4551	AT1G12845	119.03	AT2G45330	263.097	AT1G80560	500.383
AT4TE86215	0.270554	AT4TE03900	17.4553	AT5G38550	119.059	AT2G38940	263.121	AT5G57490	500.39
AT4TE90115	0.270554	AT5G22660	17.4581	AT1G54040	119.123	AT5G61250	263.133	AT3G59040	500.396
AT5G00750	0.270554	AT1G24405	17.4611	AT3G50350	119.128	AT5G60860	263.168	AT3G46100	500.399
AT5G00965	0.270554	AT3G43580	17.466	AT5G27360	119.169	AT1G72810	263.214	AT5G52240	500.426
AT5G01555	0.270554	AT4G26488	17.4842	AT5G15830	119.17	AT3G07370	263.244	AT5G47490	500.576
AT5G01855	0.270554	AT3G04300	17.4952	AT4G02660	119.177	AT5G44550	263.293	AT1G18470	500.621
AT5G01881	0.270554	AT1G73140	17.506	AT5G38590	119.186	AT2G38710	263.293	AT4G00900	500.721
AT5G01900	0.270554	AT5G64190	17.5206	AT4G34340	119.199	AT4G36420	263.294	AT2G48110	500.782
AT5G03045	0.270554	AT3G01425	17.5385	AT4G04750	119.233	AT5G62900	263.39	AT1G61010	500.846
AT5G03175	0.270554	AT3G53200	17.5471	AT3G60680	119.245	AT5G51880	263.417	AT2G43090	500.941
AT5G04245	0.270554	AT1G54095	17.5521	AT4G17180	119.251	AT3G18940	263.472	AT1G62640	500.968
AT5G04305	0.270554	AT2G02380	17.5535	AT5G24390	119.343	AT4G00700	263.522	AT1G51805	501.097
AT5G04665	0.270554	AT5G61610	17.5556	AT4G01030	119.35	AT4G28270	263.553	AT3G47250	501.144
AT5G04845	0.270554	AT5G60310	17.5569	AT5G20180	119.362	AT1G65020	263.561	AT4G38540	501.172
AT5G05113	0.270554	AT4G25310	17.572	AT1G78430	119.363	AT1G80870	263.6	AT1G05840	501.222
AT5G06705	0.270554	AT3G16070	17.5967	AT5G19410	119.392	AT5G60270	263.668	AT1G65070	501.329
AT5G07265	0.270554	AT1G53625	17.6102	AT3G29644	119.397	AT1G13460	263.71	AT4G36810	501.358
AT5G07510	0.270554	AT1G76420	17.6337	AT1G50110	119.399	AT5G47890	263.731	AT1G74060	501.364
AT5G08385	0.270554	AT1G51035	17.6355	AT4G31730	119.442	AT4G15940	263.746	AT2G23450	501.593
AT5G08695	0.270554	AT1G62910	17.6405	AT3G05150	119.47	AT1G49590	263.751	AT3G10720	501.595
AT5G09185	0.270554	AT1G56165	17.6451	AT1G73540	119.496	AT3G10860	263.776	AT1G67890	501.626
AT5G09215	0.270554	AT1G30990	17.6467	AT4G38940	119.514	AT3G44720	263.81	AT5G65460	501.692
AT5G11416	0.270554	AT1G06310	17.6505	AT3G11120	119.646	AT5G62200	263.928	AT3G52640	501.909
AT5G12236	0.270554	AT2G17040	17.6571	AT5G61270	119.696	AT3G59870	263.932	AT1G61040	502.06
AT5G15745	0.270554	AT1G05420	17.6727	AT1G01750	119.727	AT3G01050	263.955	AT5G13110	502.063
AT5G16090	0.270554	AT5G54570	17.687	AT5G55840	119.749	AT1G26300	264.019	AT3G26935	502.172
AT5G16580	0.270554	AT4G29150	17.691	AT5G37660	119.759	AT1G69810	264.034	AT5G18640	502.229
AT5G17847	0.270554	AT1G70985	17.6947	AT1G62730	119.826	AT2G39270	264.037	AT2G39990	502.32
AT5G18748	0.270554	AT1G53640	17.6955	AT4G13710	119.896	AT2G46080	264.075	AT1G70580	502.406
AT5G20995	0.270554	AT5G49690	17.6967	AT4G37160	119.9	AT1G78700	264.082	AT1G78280	502.458
AT5G21960	0.270554	AT5G35927	17.7268	AT3G18870	119.923	AT3G11620	264.244	AT4G21100	502.481
AT5G26286	0.270554	AT5G52340	17.738	AT1G64620	119.929	AT5G01990	264.252	AT1G08450	502.608
AT5G26617	0.270554	AT1G30935	17.7573	AT4G20325	119.971	AT1G58190	264.288	AT5G42820	502.619
AT5G28380	0.270554	AT5G23155	17.7644	AT1G06380	120	AT2G15690	264.315	AT1G53165	502.637
AT5G28920	0.270554	AT5G21910	17.7671	AT1G62975	120.069	AT5G67400	264.321	AT3G57340	502.678
AT5G30360	0.270554	AT1G01453	17.8003	AT5G39250	120.088	AT2G22970	264.351	AT2G47600	502.771
AT5G35550	0.270554	AT4G01335	17.8036	AT4G10280	120.114	AT3G50440	264.353	AT2G47900	502.857
AT5G35688	0.270554	AT2G02300	17.846	AT2G46535	120.129	AT2G43850	264.45	AT3G12290	503.07
AT5G35950	0.270554	AT5G56970	17.867	AT4G14550	120.133	AT1G20510	264.518	AT5G26030	503.096
AT5G39430	0.270554	AT5G41550	17.8882	AT2G18670	120.165	AT5G05470	264.524	AT3G04670	503.115
AT5G39750	0.270554	AT4G39363	17.8935	AT1G79220	120.204	AT1G47056	264.581	AT3G07670	503.179
AT5G40395	0.270554	AT1G04090	17.907	AT1G28570	120.248	AT3G27870	264.583	AT1G73230	503.326
AT5G43480	0.270554	AT1G26200	17.9114	AT5G16060	120.273	AT3G48330	264.7	AT1G29660	503.528
AT5G44265	0.270554	AT1TE17050	17.9142	AT1G72930	120.284	AT5G19430	264.748	AT1G26460	503.53
AT5G44567	0.270554	AT1G07400	17.9148	AT5G07130	120.318	AT5G39340	264.808	AT1G63640	503.687
AT5G46315	0.270554	AT1G21510	17.917	AT5G44060	120.328	AT3G19460	264.863	AT5G61210	503.826
AT5G46670	0.270554	AT5G41470	17.9321	AT2G39705	120.346	AT5G56980	264.865	AT2G34510	503.918
AT5G47260	0.270554	AT2G17590	17.9406	AT1G27730	120.375	AT1G21480	264.867	AT1G17340	503.937
AT5G47280	0.270554	AT1G74890	17.9418	AT2G41180	120.389	AT1G16340	264.927	AT5G64410	503.976
AT5G49420	0.270554	AT3G01205	17.9435	AT4G17750	120.449	AT3G20650	264.935	AT5G63680	503.985
AT5G55240	0.270554	AT5G59360	17.9448	AT1G02400	120.453	AT1G50940	264.945	AT4G17730	504.052
AT5G55420	0.270554	AT3G09922	17.9522	AT3G56400	120.463	AT1G31340	264.98	AT3G56590	504.141
AT5G58400	0.270554	AT3G43890	17.9572	AT2G19572	120.472	AT5G03460	264.989	AT5G01730	504.143
AT5G59305	0.270554	AT3G16210	17.9696	AT1G54210	120.519	AT2G46490	265.087	AT2G21385	504.184
AT5G61730	0.270554	AT1G28815	17.9922	AT5G57840	120.579	AT5G52790	265.107	AT2G35840	504.28
AT5G62110	0.270554	AT5TE10380	18.0034	AT5G25240	120.595	AT1G71400	265.144	AT4G17170	504.383
AT5G62800	0.270554	AT3G25990	18.0143	AT3G14450	120.608	AT1G21560	265.161	AT3G16480	504.423
AT5G63240	0.270554	AT3G26539	18.0154	AT2G41330	120.676	AT1G14980	265.23	AT1G16610	504.543
AT5G67010	0.270554	AT5G36140	18.0183	AT2G02880	120.704	AT5G22790	265.237	AT5G58350	504.739
AT5TE34070	0.270554	AT5G61280	18.0499	AT5G64850	120.73	AT2G35470	265.238	AT4G11010	504.793
AT5TE36475	0.270554	AT4G08450	18.0876	AT2G42950	120.742	AT3G51280	265.251	AT4G10480	504.864
AT5TE38730	0.270554	AT5G45150	18.1273	AT5G22820	120.751	AT2G25640	265.343	AT5G18830	504.908
AT5TE39195	0.270554	AT5G66658	18.139	AT3G02920	120.776	AT1G26770	265.349	AT3G56090	505.1
AT5TE44755	0.270554	AT5G50290	18.1403	AT2G01090	120.785	AT3G45890	265.403	AT1G13350	505.173
AT5TE49400	0.270554	AT1G60110	18.141	AT5G19850	120.85	AT4G12470	265.421	AT2G19880	505.184
AT5TE49855	0.270554	AT5G21080	18.1531	AT4G07400	120.871	AT1G15370	265.458	AT4G38680	505.312
AT5TE54845	0.270554	AT3G57157	18.1694	AT2G19350	120.873	AT1G73760	265.564	AT2G16920	505.412
AT5TE58245	0.270554	AT5G51480	18.1775	AT5G49550	120.873	AT4G10970	265.578	AT2G17290	505.441
AT5TE61590	0.270554	AT1G35210	18.1812	AT3G57320	120.887	AT2G33390	265.614	AT3G51160	505.51
AT5TE63740	0.270554	AT3G47770	18.1823	AT5G40880	120.892	AT5G13720	265.632	AT5G67220	505.567
AT5TE72420	0.270554	AT4G13000	18.1823	AT1G16220	120.918	AT1G53770	265.666	AT4G26850	505.575
AT5TE77555	0.270554	AT1G61800	18.1825	AT5G02670	120.93	AT5G12890	265.674	AT5G22620	505.614
AT5TE77575	0.270554	AT1G09880	18.1859	AT5G47380	120.932	AT2G45070	265.688	AT4G32010	505.616
AT5TE78215	0.270554	AT1G31835	18.189	AT3G19620	120.939	AT1G14620	265.717	AT1G74030	505.636
AT5TE79720	0.270554	AT5G26790	18.1932	AT1G05700	120.947	AT5G17560	265.787	AT1G76080	505.65
AT5TE80440	0.270554	AT1G04313	18.2012	AT5G60950	120.949	AT3G61160	265.791	AT1G44910	505.67
AT5TE93065	0.270554	AT1G31750	18.207	AT1G01640	120.994	AT1G71190	265.83	AT5G60700	505.859
ATCG00250	0.270554	AT2G41505	18.2112	AT3G08505	121.039	AT4G14770	265.893	AT3G52300	505.895
ATMG00516	0.270554	AT5G06235	18.2295	AT3G59520	121.062	AT1G66070	265.912	AT5G38660	505.986
ATMG01400	0.270554	AT1G67760	18.2346	AT5G59080	121.096	AT2G48120	265.943	AT2G37080	506.293
AT1G05103	0.499449	AT4G16230	18.236	AT5G57140	121.184	AT3G60450	265.943	AT3G03300	506.472
AT1G06153	0.499449	AT3G15518	18.2758	AT2G24530	121.195	AT5G06660	265.952	AT5G41520	506.578
AT1G07683	0.499449	AT2G17470	18.2977	AT5G55760	121.203	AT3G22590	266.008	AT1G27600	506.69
AT1G09993	0.499449	AT4G14280	18.3273	AT1G04130	121.212	AT3G29270	266.012	AT3G23400	506.756
AT1G10620	0.499449	AT4G03130	18.3429	AT1G19010	121.317	AT5G41760	266.053	AT2G25070	506.806
AT1G15560	0.499449	AT5G67060	18.3834	AT1G76600	121.322	AT1G34020	266.057	AT3G59300	506.825
AT1G33220	0.499449	AT5G52260	18.3897	AT2G01990	121.383	AT4G09580	266.067	AT1G07230	507.05
AT1G33900	0.499449	AT1G30757	18.3925	AT1G80890	121.435	AT4G22720	266.069	AT2G35620	507.145
AT1G36922	0.499449	AT5G01480	18.4133	AT5G40700	121.521	AT5G19950	266.078	AT5G57850	507.161
AT1G55720	0.499449	AT3G59068	18.4161	AT5G25440	121.55	AT3G60910	266.102	AT1G49630	507.185
AT1G66370	0.499449	AT2G31945	18.4203	AT2G45320	121.581	AT5G56590	266.12	AT4G16630	507.376
AT1G67770	0.499449	AT2G22290	18.4307	AT3G04010	121.726	AT3G07340	266.13	AT3G59760	507.403
AT1G72260	0.499449	AT3G16900	18.4372	AT2G35540	121.728	AT1G80400	266.153	AT5G04420	507.445
AT1G74540	0.499449	AT1G75290	18.4438	AT5G51170	121.782	AT1G20580	266.257	AT2G48100	507.607
AT1TE30550	0.499449	AT3G58540	18.4581	AT1G23410	121.797	AT3G04820	266.257	AT1G43700	507.614
AT1TE72135	0.499449	AT5G38320	18.475	AT3G23740	121.806	AT1G16250	266.269	AT2G39080	507.801
AT2G01008	0.499449	AT3G58770	18.4807	AT3G19150	121.828	AT1G70900	266.293	AT3G02730	508.259
AT2G04005	0.499449	AT2G47895	18.4903	AT4G27740	121.837	AT3G25410	266.355	AT5G56760	508.347
AT2G07045	0.499449	AT4G14700	18.5033	AT5G07790	121.861	AT5G15980	266.415	AT4G05050	508.467
AT2G08425	0.499449	AT2G45420	18.5083	AT1G61500	121.87	AT1G25320	266.422	AT1G22882	508.561
AT2G09630	0.499449	AT4G18940	18.5191	AT1G52910	121.895	AT4G17650	266.52	AT5G45190	508.892
AT2G16367	0.499449	AT1G08757	18.5228	AT5G51130	121.921	AT1G09710	266.533	AT2G40930	508.927
AT2G16450	0.499449	AT1G67790	18.5303	AT4G33120	121.926	AT5G58375	266.541	AT5G06130	508.946
AT2G24735	0.499449	AT5G62330	18.5339	AT1G76120	121.981	AT4G28940	266.563	AT3G08730	509.13
AT2G39030	0.499449	AT4G36820	18.544	AT1G16000	121.984	AT4G35950	266.609	AT1G17980	509.144
AT2G46770	0.499449	AT5G06470	18.5722	AT3G07590	121.988	AT2G03750	266.611	AT5G13510	509.205
AT2TE47790	0.499449	AT2G20835	18.575	AT4G30410	121.99	AT5G03555	266.661	AT3G59410	509.316
AT2TE71725	0.499449	AT1G14490	18.5805	AT3G24515	122.085	AT5G63970	266.685	AT4G31860	509.372
AT3G01030	0.499449	ATCG00740	18.5842	AT5G62920	122.115	AT3G46460	266.75	AT1G15950	509.48
AT3G01270	0.499449	AT5G44569	18.6229	AT1G10640	122.136	AT5G51640	266.774	AT2G23140	509.483
AT3G07045	0.499449	AT5G52220	18.6269	AT3G28140	122.167	AT5G50430	266.835	AT1G03860	509.484
AT3G14380	0.499449	AT3G58190	18.663	AT4G22070	122.175	AT2G45190	266.873	AT2G02180	509.489
AT3G22183	0.499449	AT5G40180	18.6645	AT5G45370	122.205	AT1G07840	266.879	AT1G74720	509.549
AT3G24900	0.499449	AT3G10000	18.6758	AT2G38320	122.263	AT5G19310	266.886	AT1G58440	509.576
AT3G55870	0.499449	AT2G43310	18.6769	AT2G39435	122.331	AT4G26750	266.922	AT4G01070	509.583
AT3TE43085	0.499449	AT1G74080	18.6839	AT4G23885	122.334	AT2G27285	266.944	AT1G76090	509.649
AT3TE66660	0.499449	AT1G25277	18.6977	AT3G26395	122.453	AT4G09510	267.015	AT1G16080	509.664
AT4G04605	0.499449	AT5G65030	18.6996	AT3G14280	122.541	AT1G78490	267.029	AT5G13120	509.686
AT4G11250	0.499449	AT1G05490	18.7159	AT1G01900	122.557	AT1G10360	267.043	AT1G60900	509.985
AT4G27570	0.499449	AT3G45390	18.7368	AT3G12340	122.611	AT3G52950	267.043	AT1G21730	509.989
AT4TE23815	0.499449	AT5G35525	18.7373	AT1G76620	122.615	AT1G72730	267.046	AT3G04930	510.107
AT4TE80950	0.499449	AT1G73810	18.7396	AT1G52155	122.617	AT4G37110	267.049	AT5G50160	510.127
AT5G03395	0.499449	AT2G43600	18.7431	AT1G18680	122.644	AT1G55730	267.084	AT4G02890	510.151
AT5G04085	0.499449	AT4G37850	18.7523	AT5G46640	122.656	AT5G58787	267.114	AT1G76580	510.191
AT5G05995	0.499449	AT2G37925	18.7552	AT5G48660	122.659	AT4G23710	267.181	AT3G12400	510.196
AT5G07260	0.499449	AT1G48100	18.7634	AT5G45070	122.7	AT2G43460	267.202	AT4G31590	510.328
AT5G07930	0.499449	AT5G24900	18.7869	AT5G01930	122.711	AT1G25470	267.28	AT1G28520	510.344
AT5G08810	0.499449	AT1G51260	18.8019	AT5G47550	122.756	AT2G24290	267.287	AT1G71860	510.372
AT5G23990	0.499449	AT5G58780	18.8019	AT1G20816	122.771	AT4G27410	267.287	AT1G64230	510.387
AT5G24316	0.499449	AT1G61080	18.8022	AT2G35710	122.78	AT4G37310	267.309	AT2G32900	510.478
AT5G46540	0.499449	AT5G38450	18.844	AT2G40150	122.79	AT1G66240	267.324	AT1G61250	510.488
AT5G51465	0.499449	AT5G17260	18.8469	AT1G74458	122.799	AT1G30825	267.367	AT4G37610	510.675
AT5TE00010	0.499449	AT5G06820	18.8667	AT5G09315	122.834	AT3G25110	267.372	AT5G57460	510.685
AT5TE19110	0.499449	AT4G35685	18.87	AT2G16595	122.87	AT5G46910	267.38	AT3G13200	510.819
AT5TE30055	0.499449	AT4G34419	18.9082	AT3G29130	122.889	AT3G55080	267.523	AT3G46640	510.891
AT5TE32850	0.499449	AT1G62262	18.9269	AT1G11303	122.915	AT1G49010	267.534	AT3G29185	510.897
AT1G04013	0.500768	AT5G07190	18.9286	AT2G18350	123.039	AT5G27990	267.598	AT3G22270	510.925
AT1G04467	0.500768	AT1G62700	18.9308	AT2G35605	123.084	AT1G23950	267.618	AT2G41140	510.977
AT1G05447	0.500768	AT5G65800	18.9325	AT4G36430	123.089	AT2G22470	267.664	AT4G31120	511.126
AT1G05523	0.500768	AT1G28080	18.9354	AT5G24170	123.123	AT2G41760	267.667	AT1G58360	511.146
AT1G06260	0.500768	AT3G02493	18.938	AT3G07525	123.203	AT4G22820	267.679	AT3G24480	511.147
AT1G06753	0.500768	AT3G55646	18.956	AT2G03500	123.236	AT5G48545	267.693	AT5G11770	511.335
AT1G07460	0.500768	AT3G59120	18.9783	AT3G48570	123.276	AT1G51060	267.695	AT5G46800	511.362
AT1G08387	0.500768	AT4G16220	18.9785	AT1G11270	123.286	AT4G24450	267.73	AT4G33760	511.387
AT1G08903	0.500768	AT5G11570	18.9865	AT4G09990	123.316	AT3G50685	267.738	AT4G20070	511.709
AT1G24880	0.500768	AT5G66110	18.991	AT1G09040	123.4	AT4G00860	267.754	AT1G03870	511.777
AT1G26140	0.500768	AT5G20470	19.0339	AT5G47630	123.439	AT1G12710	267.788	AT3G07870	512.01
AT1G42560	0.500768	AT1G09240	19.0425	AT1G34350	123.542	AT5G67610	267.791	AT1G34550	512.012
AT1G47540	0.500768	AT1G26780	19.0452	AT5G25620	123.56	AT5G26610	267.82	AT5G44680	512.024
AT1G50650	0.500768	AT5G19650	19.0506	AT4G29430	123.619	AT5G64380	267.866	AT5G27120	512.038
AT1G59810	0.500768	AT1G28370	19.0727	AT4G18050	123.638	AT3G55560	267.957	AT4G22240	512.06
AT1G60450	0.500768	AT3G46735	19.0752	AT5G46900	123.638	AT5G12260	267.992	AT1G14685	512.072
AT1G61680	0.500768	AT5G24040	19.0787	AT1G26520	123.653	AT3G20120	267.993	AT4G37080	512.2
AT1G66320	0.500768	AT2G26010	19.0851	AT2G29525	123.655	AT4G18930	268.076	AT3G19370	512.217
AT1G71450	0.500768	AT1G77405	19.0857	AT5G18950	123.663	AT4G25090	268.117	AT3G11400	512.23
AT1G73050	0.500768	AT1G03055	19.0977	AT5G66005	123.672	AT5G66860	268.16	AT2G38670	512.344
AT1G74675	0.500768	AT1G72660	19.1009	AT4G29230	123.677	AT4G14000	268.176	AT1G71020	512.52
AT1G75050	0.500768	AT5G63300	19.121	AT5G05990	123.687	AT5G40830	268.186	AT5G15780	512.526
AT1G76910	0.500768	AT5G64910	19.1281	AT5G65925	123.733	AT5G11640	268.202	AT3G60820	512.637
AT1G78470	0.500768	AT3G46230	19.1354	AT4G21070	123.791	AT1G73970	268.213	AT4G30910	512.74
AT1G79980	0.500768	AT1G05220	19.1431	AT1G59560	123.824	AT4G24590	268.242	AT5G11530	512.758
AT1TE29080	0.500768	AT1G75490	19.1518	AT4G38670	123.86	AT4G33780	268.245	AT5G01800	512.808
AT1TE34980	0.500768	AT4G25860	19.1654	AT2G31290	123.879	AT5G12010	268.277	AT4G25570	513.078
AT1TE35870	0.500768	AT2G41610	19.1737	AT5G23840	123.912	AT2G17370	268.342	AT2G33630	513.125
AT1TE61140	0.500768	AT5G58610	19.193	AT5G60840	123.932	AT3G43270	268.354	AT5G54430	513.219
AT1TE90980	0.500768	AT3G04184	19.1998	AT2G13665	123.933	AT3G42660	268.402	AT1G13450	513.295
AT2G01790	0.500768	AT4TE63170	19.2072	AT3G18900	124.142	AT5G55050	268.405	AT1G64510	513.305
AT2G03580	0.500768	AT2G31141	19.2085	AT5G46890	124.146	AT3G07220	268.415	AT3G06480	513.365
AT2G04465	0.500768	AT5G65609	19.2268	AT3G49400	124.153	AT5G44860	268.429	AT3G21070	513.373
AT2G04515	0.500768	AT1G19750	19.2335	AT1G65390	124.168	AT1G32460	268.451	AT5G41190	513.426
AT2G07605	0.500768	AT3G43840	19.2365	AT4G15890	124.178	AT1G76350	268.455	AT1G12090	513.525
AT2G08290	0.500768	AT1G72620	19.238	AT1G79060	124.2	AT3G27350	268.527	AT4G39520	513.526
AT2G08735	0.500768	AT5G64530	19.2406	AT5G18770	124.287	AT4G16450	268.577	AT5G64840	513.528
AT2G08950	0.500768	AT2G31085	19.2505	AT1G31550	124.291	AT5G49740	268.581	AT4G15230	513.602
AT2G10260	0.500768	AT1G35255	19.2631	AT5G47230	124.295	AT3G17210	268.591	AT5G42790	513.631
AT2G15940	0.500768	AT4G23070	19.2683	AT1G08610	124.306	AT2G17450	268.598	AT4G37520	513.936
AT2G18340	0.500768	AT4G39361	19.2753	AT4G36880	124.348	AT1G51600	268.627	AT1G09310	513.943
AT2G19500	0.500768	AT1G23840	19.2846	AT2G04040	124.38	AT4G09140	268.657	AT1G67730	513.964
AT2G26380	0.500768	AT3G57130	19.2932	AT1G30730	124.4	AT2G19740	268.669	AT4G38160	514.018
AT2G30300	0.500768	AT3G26130	19.2977	AT3G25430	124.402	AT1G22790	268.686	AT4G26400	514.119
AT2G33420	0.500768	AT1G58007	19.3034	AT4G37660	124.455	AT1G04350	268.743	AT2G37840	514.128
AT2G38890	0.500768	AT4G35200	19.3435	AT2G30120	124.47	AT3G01860	268.853	AT4G35260	514.136
AT2TE27820	0.500768	AT3G14700	19.3437	AT1G61050	124.485	AT4G38930	268.856	AT5G03380	514.213
AT2TE30990	0.500768	AT4G31408	19.3488	AT1G03580	124.501	AT5G49540	268.915	AT2G30500	514.227
AT2TE49870	0.500768	AT2G33460	19.3816	AT5G19200	124.527	AT2G16270	268.971	AT3G23600	514.308
AT2TE55910	0.500768	AT3G25795	19.3849	AT5G09270	124.535	AT4G28100	268.993	AT4G32650	514.322
AT2TE82150	0.500768	AT1G24420	19.3988	AT3G58940	124.551	AT5G49710	269.009	AT3G02450	514.353
AT3G13820	0.500768	AT5G56810	19.4081	AT1G75880	124.552	AT4G29120	269.031	AT3G14110	514.374
AT3G30530	0.500768	AT3G06890	19.4086	AT4G17220	124.575	AT3G22660	269.043	AT3G12010	514.417
AT3G30823	0.500768	AT5G11990	19.4109	AT1G55240	124.582	AT1G66330	269.087	AT1G62740	514.546
AT3G43200	0.500768	AT1G45616	19.4146	AT1G53530	124.593	AT1G73710	269.183	AT1G34220	514.578
AT3G44205	0.500768	AT5G54790	19.4162	AT5G02020	124.595	AT3G53380	269.188	AT3G47450	514.697
AT3G45577	0.500768	AT5G07380	19.4219	AT3G14430	124.596	AT4G20390	269.2	AT4G35630	514.715
AT3G46520	0.500768	AT3G27860	19.4331	AT2G19640	124.614	AT3G09580	269.208	AT3G10670	514.789
AT3G47270	0.500768	AT2G40470	19.4516	AT1G75980	124.626	AT3G10730	269.221	AT3G26744	514.804
AT3G49150	0.500768	AT1G35310	19.473	AT1G23040	124.662	AT1G76340	269.246	AT3G18000	514.878
AT3G52160	0.500768	AT5G48670	19.4822	AT3G17350	124.672	AT2G25590	269.267	AT3G27925	514.99
AT3G57072	0.500768	AT1G62760	19.483	AT3G55390	124.705	AT2G24570	269.272	AT5G65960	515.034
AT3G59695	0.500768	AT3G27070	19.4942	AT5G37055	124.709	AT5G14090	269.283	AT2G45700	515.085
AT3G61230	0.500768	AT5G07570	19.5099	AT3G20240	124.736	AT4G00755	269.305	AT3G63200	515.086
AT3TE41940	0.500768	AT3G20590	19.5351	AT5G52640	124.784	AT2G44980	269.348	AT4G36800	515.141
AT3TE44720	0.500768	AT2G38210	19.5403	AT2G47360	124.8	AT1G22330	269.352	AT4G39040	515.302
AT3TE65250	0.500768	AT2G28580	19.5417	AT4G12050	124.817	AT2G42670	269.367	AT4G32420	515.586
AT3TE66755	0.500768	AT3G50770	19.5457	AT2G19590	124.822	AT2G43020	269.37	AT5G19350	515.592
AT3TE74000	0.500768	AT3G27940	19.5555	AT1G28540	124.891	AT4G01960	269.37	AT2G21160	515.607
AT3TE89825	0.500768	AT4G21940	19.5566	AT5G54300	124.924	AT1G51470	269.381	AT2G01440	515.689
AT4G01340	0.500768	AT1G23465	19.5582	AT4G35985	124.99	AT1G21500	269.389	AT5G42400	515.75
AT4G04465	0.500768	AT2G26150	19.5724	AT3G26540	124.996	AT3G26450	269.397	AT5G47880	515.791
AT4G06770	0.500768	AT3G07600	19.5932	AT1G64450	125.007	AT3G55000	269.412	AT4G37250	515.842
AT4G08575	0.500768	AT5G19890	19.6039	AT4G11300	125.035	AT3G20260	269.421	AT3G52120	515.915
AT4G09649	0.500768	AT4TE59630	19.6118	AT1G71870	125.174	AT1G55930	269.472	AT5G09850	515.974
AT4G21630	0.500768	AT3G26350	19.617	AT2G46290	125.181	AT5G44040	269.486	AT3G02110	516.036
AT4G23150	0.500768	AT5G17165	19.6197	AT3G58975	125.202	AT4G27020	269.506	AT1G48430	516.06
AT4G26820	0.500768	AT4G15320	19.6205	AT5G54140	125.223	AT5G42850	269.544	AT3G56480	516.084
AT4G32080	0.500768	AT1G77200	19.6365	AT4G21830	125.272	AT3G60590	269.565	AT3G19910	516.154
AT4TE15370	0.500768	AT1G77010	19.654	AT1G23380	125.311	AT3G61830	269.566	AT2G23380	516.401
AT4TE18705	0.500768	AT1G68120	19.6855	AT3G23805	125.351	AT1G02360	269.657	AT1G14000	516.859
AT4TE19550	0.500768	AT5TE81425	19.6887	AT1G03300	125.443	AT4G20760	269.7	AT5G15580	516.888
AT4TE21570	0.500768	AT1G11915	19.6942	AT4G35905	125.444	AT5G08010	269.74	AT5G38420	516.892
AT4TE43220	0.500768	AT3G59130	19.7109	AT3G08520	125.478	AT1G06060	269.777	AT3G45710	517.291
AT4TE61260	0.500768	AT4G36620	19.7121	AT5G06280	125.495	AT1G69800	269.858	AT1G62480	517.585
AT4TE85370	0.500768	AT4G23515	19.7442	AT3G61680	125.502	AT1G34150	269.864	AT1G51110	517.683
AT4TE88500	0.500768	AT2G28040	19.7609	AT5G04520	125.516	AT5G10580	270.009	AT1G30630	517.715
AT5G01017	0.500768	AT1G47990	19.7639	AT4G31110	125.517	AT1G31360	270.028	AT5G51110	517.759
AT5G06305	0.500768	AT5G35960	19.766	AT3G02820	125.521	AT1G77770	270.059	AT1G25280	517.772
AT5G06505	0.500768	AT1G22990	19.804	AT4G39180	125.576	AT5G62550	270.19	AT2G39470	517.775
AT5G09965	0.500768	AT1G61950	19.8107	AT2G41050	125.584	AT5G46510	270.208	AT1G56145	517.822
AT5G22810	0.500768	AT2G33760	19.8145	AT2G30330	125.598	AT3G14960	270.26	AT5G14590	517.912
AT5G23260	0.500768	AT3G26040	19.8425	AT1G09050	125.609	AT2G26600	270.319	AT4G00355	517.926
AT5G26700	0.500768	AT1G43140	19.851	AT3G06740	125.616	AT2G36895	270.32	AT1G80780	518.07
AT5G35890	0.500768	AT5G40010	19.8689	AT4G14147	125.665	AT2G04230	270.345	AT5G52060	518.145
AT5G40310	0.500768	AT5G45000	19.9086	AT3G20340	125.668	AT3G54170	270.346	AT2G45160	518.265
AT5G50830	0.500768	AT5TE90145	19.9174	AT3G26200	125.675	AT1G01350	270.37	AT3G01560	518.283
AT5G63740	0.500768	AT3G09600	19.9258	AT4G29730	125.686	AT2G37360	270.45	AT5G08420	518.364
AT5TE36470	0.500768	AT2G32210	19.9371	AT1G12160	125.692	AT2G35130	270.492	AT1G53580	518.449
AT5TE37690	0.500768	AT5G12270	19.9385	AT3G27030	125.696	AT5G67580	270.521	AT1G48860	518.61
AT5TE44030	0.500768	AT5G36270	19.9435	AT3G07520	125.721	AT5G39990	270.589	AT5G28050	518.662
AT5TE54235	0.500768	ATCG00750	19.9465	AT3G25717	125.753	AT5G56930	270.593	AT1G01770	518.692
AT5TE90620	0.500768	AT1G63245	19.9522	AT2G25270	125.774	AT5G41870	270.595	AT5G06560	518.734
AT1G04477	0.502087	AT5G27220	19.9558	AT1G75670	125.791	AT5G18255	270.619	AT4G38800	518.75
AT1G04823	0.502087	AT5G40590	19.9633	AT3G59680	125.841	AT2G38970	270.738	AT1G04200	518.967
AT1G04913	0.502087	AT5TE34945	19.9701	AT2G22620	125.858	AT2G36740	270.783	AT4G17390	519.116
AT1G05043	0.502087	AT4G09080	19.977	AT3G18770	125.872	AT1G07000	270.832	AT1G12860	519.139
AT1G07901	0.502087	AT5G04190	19.9785	AT1G14990	125.876	AT3G22104	270.837	AT5G56900	519.149
AT1G08633	0.502087	AT5G55340	19.9869	AT5G53110	125.892	AT4G21460	270.878	AT5G20620	519.211
AT1G09823	0.502087	AT1G74453	19.9893	AT2G32100	125.947	AT3G51110	270.902	AT4G22130	519.256
AT1G09947	0.502087	AT4G21323	19.9975	AT2G29680	125.947	AT4G35570	270.904	AT1G43690	519.436
AT1G31243	0.502087	AT2G31920	20.0079	AT1G48200	125.981	AT1G49740	270.923	AT5G13800	519.535
AT1G50080	0.502087	AT5G25020	20.0092	AT5G04890	125.984	AT5G05970	270.964	AT5G58860	519.578
AT1G52191	0.502087	AT5G67410	20.0132	AT5G21280	126.037	AT5G65270	271.047	AT3G07050	519.695
AT1G70030	0.502087	AT3G06220	20.0326	AT3G15500	126.039	AT1G73730	271.088	AT1G18450	519.703
AT1G78760	0.502087	AT2G20875	20.0355	AT4G21140	126.056	AT1G71800	271.194	AT1G20693	519.709
AT1TE59475	0.502087	AT1G15900	20.0482	AT5G37290	126.076	AT1G21060	271.225	AT1G65590	519.737
AT1TE76530	0.502087	AT1G05087	20.0564	AT1G23880	126.098	AT1G31817	271.271	AT5G45480	520.416
AT2G07787	0.502087	AT4G37409	20.0686	AT5G64770	126.116	AT1G60505	271.284	AT4G24750	520.491
AT2G11410	0.502087	AT4G13505	20.073	AT2G43110	126.118	AT3G04680	271.33	AT4G00990	520.491
AT2G47040	0.502087	AT2G47770	20.08	AT2G40935	126.131	AT2G18840	271.345	AT5G04020	520.541
AT3G03535	0.502087	AT3G61400	20.103	AT3G63030	126.135	AT1G65610	271.373	AT2G18300	520.548
AT3G04635	0.502087	AT3G58000	20.1035	AT1G11940	126.136	AT3G06030	271.379	AT2G17230	520.683
AT3G08075	0.502087	AT1G72950	20.1066	AT2G23300	126.153	AT4G25810	271.406	AT4G23740	520.723
AT3G08595	0.502087	AT3G06435	20.1082	AT1G55940	126.169	AT4G39860	271.421	AT1G49580	520.737
AT3G10116	0.502087	AT5G44120	20.132	AT2G43500	126.2	AT2G32540	271.423	AT5G62090	520.795
AT3G15740	0.502087	AT4G38340	20.1345	AT3G11650	126.23	AT2G34460	271.427	AT3G12560	520.839
AT3G30740	0.502087	AT5G11870	20.1711	AT4G26965	126.255	AT2G23780	271.453	AT3G46290	520.878
AT3G42727	0.502087	AT4G32990	20.174	AT2G34670	126.265	AT5G59690	271.509	AT4G20860	520.949
AT3G44405	0.502087	AT3G61810	20.1743	AT5G48990	126.306	AT4G27710	271.517	AT5G59950	521.067
AT3G48840	0.502087	AT5G46590	20.1752	AT5G01850	126.323	AT1G76200	271.519	AT4G28540	521.08
AT3G62610	0.502087	AT5G09445	20.189	AT3G43190	126.332	AT5G13400	271.525	AT3G02600	521.145
AT3TE82670	0.502087	AT2G02000	20.2032	AT4G15400	126.38	AT2G18876	271.537	AT4G36130	521.303
AT4G04335	0.502087	AT3G14463	20.2046	AT3G45400	126.43	AT5G23570	271.576	AT2G47170	521.423
AT4G05815	0.502087	AT4G10270	20.2236	AT1G66160	126.461	AT5G02010	271.604	AT4G39690	521.472
AT4G15460	0.502087	AT1G68825	20.2258	AT4G11530	126.479	AT1G80500	271.63	AT5G55700	521.506
AT4G22870	0.502087	AT4G37295	20.2403	AT3G26610	126.493	AT1G51740	271.674	AT1G78680	521.52
AT4G27190	0.502087	AT1G65490	20.2427	AT1G60080	126.498	AT5G60530	271.713	AT1G70200	521.548
AT4G28420	0.502087	AT3G23440	20.2488	AT1G43910	126.505	AT5G48450	271.739	AT2G30800	521.574
AT4G38870	0.502087	AT3G01570	20.2742	AT5G49850	126.514	AT5G38030	271.753	AT5G67250	521.656
AT4TE17650	0.502087	AT1G06930	20.3089	AT3G24518	126.593	AT1G74800	271.755	AT4G03110	521.809
AT4TE27915	0.502087	AT1G44830	20.3162	AT2G46110	126.61	AT1G20160	271.853	AT2G23810	522.003
AT4TE42905	0.502087	AT5G13830	20.3961	AT1G33610	126.652	AT1G08900	271.972	AT4G00300	522.014
AT4TE82880	0.502087	AT1G10460	20.4345	AT2G40610	126.766	AT3G23550	271.975	AT1G55540	522.038
AT5G01705	0.502087	AT1G11570	20.4372	AT1G72890	126.787	AT2G36130	272.063	AT2G31890	522.07
AT5G02930	0.502087	AT4G16640	20.4459	AT5G08350	126.789	AT4G19100	272.108	AT1G21450	522.22
AT5G04375	0.502087	AT4G27510	20.446	AT2G44850	126.82	AT1G69780	272.21	AT2G45910	522.331
AT5G07285	0.502087	AT4G10600	20.4485	AT5G02910	126.831	AT3G09970	272.211	AT2G38230	522.382
AT5G08030	0.502087	AT2G28710	20.4654	AT5G66650	126.855	AT5G55940	272.215	AT2G31880	522.389
AT5G45120	0.502087	AT2G02690	20.4741	AT1G73880	126.859	AT4G30240	272.239	AT2G45980	522.413
AT5G51870	0.502087	AT5G03885	20.4999	AT5G20970	126.865	AT1G80230	272.24	AT3G27325	522.523
AT5G54043	0.502087	AT1G02230	20.5004	AT4G01710	126.918	AT5G60680	272.305	AT2G19470	522.597
AT5G59895	0.502087	AT4G10350	20.5009	AT3G10200	126.939	AT2G21045	272.366	AT5G11450	522.782
AT5G66020	0.502087	AT2G24310	20.5015	AT1G26900	126.948	AT3G50970	272.366	AT1G21670	522.983
AT5TE30050	0.502087	AT3G03280	20.5028	AT1G11410	126.99	AT4G27300	272.398	AT1G73980	523.006
AT5TE61930	0.502087	AT3G58070	20.5099	AT3G49170	127.071	AT1G07920	272.558	AT2G16600	523.147
ATMG01220	0.502087	AT2G35550	20.5112	AT3G26760	127.076	AT5G60660	272.561	AT1G61790	523.191
AT1G04587	0.505006	AT3G49570	20.5355	AT1G05170	127.105	AT4G31750	272.625	AT5G15610	523.368
AT1G04677	0.505006	AT4G32810	20.5497	AT2G22100	127.122	AT1G14820	272.634	AT3G22780	523.417
AT1G04853	0.505006	AT5G03585	20.5946	AT5G12930	127.142	AT2G19170	272.732	AT5G47910	523.463
AT1G05777	0.505006	AT2G46860	20.6443	AT2G41130	127.144	AT4G32680	272.75	AT3G26370	523.476
AT1G07173	0.505006	AT3G56260	20.6496	AT2G22190	127.145	AT3G47670	272.808	AT3G47860	523.48
AT1G08227	0.505006	AT1G09812	20.6818	AT5G58010	127.156	AT1G75420	272.812	AT5G60160	523.534
AT1G08547	0.505006	AT1G16905	20.6906	AT4G11920	127.179	AT1G63780	272.814	AT1G79040	523.55
AT1G08967	0.505006	AT5G56050	20.6925	AT3G04850	127.197	AT1G30530	272.892	AT5G39320	523.631
AT1G16635	0.505006	AT4G13395	20.7074	AT5G56420	127.234	AT3G27110	272.9	AT3G29180	523.745
AT1G28430	0.505006	AT1G05730	20.7153	AT3G23255	127.246	AT4G18205	272.909	AT1G17745	523.833
AT1G35550	0.505006	AT4G01060	20.718	AT1G52080	127.287	AT3G23710	272.979	AT3G02740	523.951
AT1G47317	0.505006	AT5G37450	20.7181	AT3G63450	127.288	AT2G36680	273.06	AT1G14400	524.223
AT1G49250	0.505006	AT3G06360	20.7235	AT5G05190	127.319	AT3G26910	273.098	AT1G48630	524.362
AT1G54860	0.505006	ATCG00140	20.7271	AT5G26660	127.334	AT3G25570	273.159	AT5G07020	524.37
AT1G58225	0.505006	AT2G31940	20.7275	AT2G34260	127.342	AT3G24020	273.164	AT5G38520	524.422
AT1G67238	0.505006	AT4G03540	20.7287	AT3G05690	127.371	AT5G04850	273.198	AT5G22340	524.435
AT1G68380	0.505006	AT1G33090	20.7317	AT1G17040	127.384	AT5G60670	273.236	AT1G13270	524.446
AT1G68526	0.505006	AT1G22260	20.7349	AT1G70460	127.4	AT4G30340	273.237	AT5G54250	524.512
AT1G74035	0.505006	AT5G01595	20.7361	AT3G02030	127.409	AT4G23040	273.316	AT5G49840	524.587
AT1TE00225	0.505006	AT2G25130	20.7486	AT3G58930	127.448	AT4G19030	273.318	AT3G57550	524.591
AT1TE38180	0.505006	AT3TE08245	20.7497	AT1G13750	127.483	AT3G26090	273.344	AT2G30470	524.599
AT1TE46850	0.505006	AT1G32950	20.7512	AT4G17310	127.524	AT2G41420	273.356	AT1G18660	524.606
AT2G05642	0.505006	AT4G09840	20.7633	AT1G75900	127.569	AT1G05430	273.381	AT2G44710	524.652
AT2G22340	0.505006	AT3G15440	20.7646	AT1G62305	127.624	AT5G04950	273.388	AT2G03390	524.653
AT2G23640	0.505006	AT2G22600	20.7694	AT2G39200	127.666	AT2G16440	273.404	AT4G26080	524.72
AT2G24450	0.505006	AT2G14510	20.7901	AT2G16060	127.671	AT1G04220	273.442	AT1G54030	524.72
AT2G27280	0.505006	AT4G39364	20.8237	AT3G25100	127.674	AT2G21500	273.519	AT5G63850	524.745
AT2G28920	0.505006	AT1G10790	20.8514	AT3G13780	127.688	AT4G33940	273.549	AT3G20820	524.779
AT2G36255	0.505006	AT4G19920	20.8588	AT3G23100	127.72	AT1G77450	273.583	AT2G37410	524.786
AT2TE43240	0.505006	AT1G45545	20.8829	AT5G62940	127.747	AT5G65900	273.756	AT1G68400	524.803
AT3G01115	0.505006	AT4G37095	20.8894	AT4G02075	127.767	AT3G23830	273.897	AT2G25790	524.883
AT3G01530	0.505006	AT2G35637	20.8906	AT2G32650	127.808	AT1G10050	273.95	AT2G35410	524.91
AT3G02785	0.505006	AT2G39620	20.9041	AT4G02410	127.829	AT3G07420	273.989	AT2G01520	524.978
AT3G03165	0.505006	AT1G10540	20.9231	AT1G77540	127.863	AT5G24314	274.01	AT3G49010	525.154
AT3G03430	0.505006	AT4G24080	20.9245	AT5G43180	127.87	AT1G16540	274.021	AT1G18540	525.342
AT3G08705	0.505006	AT4G25190	20.9429	AT4G10955	127.872	AT3G11397	274.044	AT3G09100	525.367
AT3G08900	0.505006	AT4G04900	20.9453	AT4G01410	127.881	AT2G02820	274.077	AT3G60740	525.448
AT3G12910	0.505006	AT5G41680	20.9498	AT5G38340	127.901	AT5G24850	274.108	AT4G02450	525.676
AT3G16040	0.505006	AT4G14980	20.9538	AT4G15215	127.973	AT4G02280	274.121	AT2G44790	525.713
AT3G18460	0.505006	AT3G22840	20.9617	AT3G02400	127.996	AT5G11270	274.219	AT1G21700	525.765
AT3G21860	0.505006	AT5G64490	20.9699	AT1G10095	128.017	AT4G30470	274.222	AT2G31390	525.766
AT3G44660	0.505006	AT5G11440	20.975	AT5G43150	128.068	AT5G43190	274.317	AT3G27740	525.822
AT3G44703	0.505006	AT2G29170	20.9753	AT4G22970	128.1	AT3G58550	274.32	AT5G23430	525.988
AT3G45170	0.505006	AT3G04443	20.9759	AT3G61630	128.106	AT4G14330	274.342	AT5G47750	526.112
AT3G46680	0.505006	AT1G22980	20.9785	AT1G20550	128.114	AT4G37750	274.381	AT4G28750	526.235
AT3G50990	0.505006	AT1G60190	20.9788	AT2G45900	128.147	AT5G41410	274.383	AT3G10920	526.282
AT3TE32480	0.505006	AT4G20770	20.9909	AT4G20060	128.177	AT1G73500	274.394	AT1G08660	526.354
AT3TE59660	0.505006	AT1G13650	20.9937	AT1G17640	128.19	AT4G11680	274.418	AT1G11750	526.483
AT3TE63500	0.505006	AT1G77570	20.9997	AT1G09000	128.194	AT1G79740	274.427	AT3G49720	526.591
AT4G07868	0.505006	AT3G01600	21.013	AT1G21390	128.227	AT3G05727	274.46	AT4G32720	526.601
AT4G09153	0.505006	AT3G13061	21.0174	AT3G18145	128.245	AT3G49880	274.465	AT3G49590	526.669
AT4G15248	0.505006	AT3TE46170	21.0246	AT1G01760	128.245	AT3G51010	274.519	AT4G26100	526.723
AT4G16267	0.505006	AT3G18880	21.0358	AT1G52880	128.272	AT4G31670	274.53	AT3G19515	526.734
AT4G28485	0.505006	AT3G59880	21.0411	AT5G43420	128.287	AT3G51430	274.569	AT5G64940	526.744
AT4G33970	0.505006	AT3G27920	21.0728	AT4G32890	128.314	AT5G55970	274.63	AT1G35160	526.8
AT4G35680	0.505006	AT5G59510	21.0789	AT3G44940	128.37	AT4G30900	274.634	AT3G47000	526.851
AT4TE15555	0.505006	AT4G20050	21.1038	AT5G49500	128.451	AT4G13390	274.668	AT1G23030	526.866
AT4TE70260	0.505006	AT1G68390	21.1289	AT5G44160	128.451	AT5G11250	274.692	AT5G63310	526.926
AT5G01945	0.505006	AT5G03840	21.1567	AT2G02955	128.459	AT3G27470	274.8	AT4G12770	527.093
AT5G04500	0.505006	AT5G56795	21.1699	AT2G34200	128.471	AT4G37650	274.82	AT1G25440	527.286
AT5G06650	0.505006	AT1G74200	21.1981	AT2G38810	128.473	AT1G21350	274.844	AT2G42520	527.414
AT5G08655	0.505006	AT3G47348	21.209	AT5G59180	128.494	AT5G61670	274.853	AT5G02790	527.45
AT5G08805	0.505006	AT3G28960	21.2267	AT2G23690	128.535	AT3G08720	274.865	AT4G31430	527.518
AT5G08990	0.505006	AT5G03310	21.2393	AT4G09560	128.594	AT3G51610	274.896	AT5G23020	527.636
AT5G10850	0.505006	AT5G59845	21.2469	AT3G24820	128.622	AT1G51550	274.915	AT3G54350	527.639
AT5G15660	0.505006	AT4G12270	21.2522	AT1G66660	128.67	AT2G36800	274.927	AT1G75540	527.786
AT5G18510	0.505006	AT2G31830	21.2547	AT1G48320	128.691	AT2G29390	274.935	AT1G16270	527.822
AT5G20690	0.505006	AT2G36295	21.2561	AT5G58530	128.698	AT1G72310	274.961	AT1G05500	528.255
AT5G25320	0.505006	AT5G10890	21.2712	AT5G08020	128.729	AT3G57070	274.977	AT4G36250	528.275
AT5G37320	0.505006	AT2TE22815	21.2716	AT2G01150	128.755	AT4G27050	275.058	AT3G18230	528.304
AT5G37760	0.505006	AT3G17520	21.2804	AT5G66070	128.792	AT4G38060	275.08	AT5G14200	528.357
AT5G39535	0.505006	AT5G06845	21.2836	AT5G62280	128.824	AT1G04530	275.094	AT1G78580	528.442
AT5G44540	0.505006	AT5G46060	21.2994	AT1G27120	128.873	AT5G42960	275.113	AT3G09770	528.649
AT5G54206	0.505006	AT1G01380	21.3024	AT1G60660	128.888	AT5G49100	275.115	AT1G36320	528.757
AT5TE33550	0.505006	AT3G24340	21.3201	AT1G45163	128.907	AT3G54740	275.124	AT5G54540	528.821
AT5TE59170	0.505006	AT5G27889	21.363	AT3G20910	128.998	AT3G53980	275.203	AT4G17600	528.832
AT5TE69870	0.505006	AT3G06600	21.3857	AT2G01880	129.09	AT1G01230	275.279	AT2G28520	528.866
AT5TE74920	0.505006	AT5G43660	21.4133	AT2G22640	129.142	AT1G01500	275.299	AT5G37130	529.003
ATMG01200	0.505006	AT2G37210	21.4322	AT5G08600	129.148	AT4G24470	275.302	AT1G29920	529.008
AT1G04117	0.506325	AT2G13660	21.4599	AT1G15700	129.157	AT3G53780	275.347	AT1G09020	529.038
AT1G04163	0.506325	AT5G61740	21.4705	AT3G23480	129.161	AT3G61110	275.365	AT2G42620	529.039
AT1G05467	0.506325	AT5G45810	21.4811	AT4G35540	129.172	AT1G10060	275.394	AT2G25840	529.047
AT1G08487	0.506325	AT4G09490	21.4917	AT1G58070	129.21	AT3G23090	275.401	AT1G30490	529.193
AT1G11110	0.506325	AT5G54030	21.5201	AT1G48040	129.244	AT3G06200	275.437	AT5G14880	529.393
AT1G23520	0.506325	AT5G63820	21.5229	AT3G27880	129.252	AT1G49840	275.485	AT5G07220	529.501
AT1G28447	0.506325	AT1G30220	21.5282	AT4G08590	129.259	AT3G55140	275.508	AT5G01210	529.619
AT1G50610	0.506325	AT1G52640	21.5348	AT5G54569	129.264	AT2G01290	275.517	AT4G20110	529.658
AT1G50960	0.506325	AT2G20362	21.5505	AT5G19030	129.286	AT5G53020	275.534	AT2G01170	529.741
AT1G64290	0.506325	AT3G03200	21.5701	AT5G61300	129.306	AT1G72450	275.598	AT1G80360	529.775
AT1G70175	0.506325	AT1G70920	21.5894	AT2G44740	129.317	AT2G45270	275.625	AT5G04170	529.836
AT1G74220	0.506325	AT1G35710	21.6126	AT3G49840	129.377	AT4G29440	275.63	AT2G41530	529.911
AT1TE56690	0.506325	AT1G55050	21.6368	AT4G11280	129.415	AT2G38860	275.665	AT5G19530	529.941
AT1TE58825	0.506325	AT3G57500	21.6494	AT1G05780	129.419	AT5G62460	275.675	AT4G24560	529.988
AT1TE83640	0.506325	AT5G36870	21.6604	AT2G13800	129.441	AT1G20770	275.676	AT4G29750	530.029
AT1TE95780	0.506325	AT5G41160	21.7322	AT5G62340	129.457	AT5G11240	275.679	AT4G18600	530.278
AT1TE95915	0.506325	AT3G21210	21.7372	AT3G59330	129.515	AT3G21300	275.72	AT4G32620	530.345
AT2G01960	0.506325	AT1G28480	21.7421	AT3G16730	129.528	AT1G54390	275.774	AT1G26170	530.365
AT2G04495	0.506325	AT1G73066	21.7553	AT2G16530	129.531	AT5G55710	275.87	AT5G10010	530.396
AT2G05035	0.506325	AT1G60130	21.7553	AT1G60470	129.532	AT3G53400	275.876	AT2G20020	530.662
AT2G07712	0.506325	AT3G59200	21.7601	AT1G68600	129.547	AT4G34730	275.89	AT5G18630	530.671
AT2G08905	0.506325	AT1TE41800	21.7678	AT4G08790	129.558	AT3G53720	275.913	AT1G71270	530.727
AT2G09305	0.506325	AT1G05770	21.7697	AT5G13470	129.584	AT3G51980	276.052	AT1G32990	530.93
AT2G14840	0.506325	AT4G10560	21.7793	AT2G20724	129.61	AT4G12390	276.074	AT3G17970	530.955
AT2G16340	0.506325	AT1G51440	21.7835	AT1G53025	129.625	AT1G14345	276.082	AT3G05590	530.988
AT2G17295	0.506325	AT4G01380	21.7887	AT4G40065	129.625	AT5G04900	276.113	AT5G66730	531.058
AT2G17680	0.506325	AT1G55673	21.8121	AT2G18690	129.667	AT1G33400	276.138	AT5G66720	531.06
AT2G25185	0.506325	AT5G03890	21.8417	AT1G69380	129.68	AT5G51040	276.169	AT4G02580	531.099
AT2G25600	0.506325	AT1G71930	21.8489	AT5G05250	129.683	AT1G12650	276.2	AT1G64060	531.125
AT2G36020	0.506325	AT4G20040	21.8505	AT4G11211	129.701	AT5G10820	276.229	AT3G06010	531.328
AT3G02845	0.506325	AT5G37210	21.8628	AT5G58540	129.712	AT1G68810	276.34	AT5G23660	531.427
AT3G06560	0.506325	AT1G29500	21.8649	AT4G30110	129.775	AT2G23360	276.351	AT1G74050	531.599
AT3G07305	0.506325	AT1G10417	21.9016	AT3G01435	129.799	AT5G11840	276.409	AT5G43930	531.726
AT3G08245	0.506325	AT5G25380	21.9047	AT3G23840	129.839	AT1G61030	276.413	AT5G12480	531.763
AT3G10282	0.506325	AT3G54160	21.9078	AT3G11040	129.849	AT3G09050	276.44	AT2G19950	531.773
AT3G10510	0.506325	AT5G26220	21.9093	AT4G37630	129.86	AT5G11430	276.453	AT2G04270	531.797
AT3G12585	0.506325	AT1G48640	21.9123	AT2G33810	129.862	AT3G15550	276.465	AT5G02160	531.814
AT3G13660	0.506325	AT1G56710	21.9134	AT1G61570	129.889	AT5G19230	276.553	AT5G19620	532.021
AT3G14490	0.506325	AT5G38565	21.916	AT4G29920	129.914	AT5G27550	276.57	AT5G16130	532.048
AT3G16555	0.506325	AT4G25980	21.9342	AT3G52430	129.928	AT1G80550	276.654	AT3G11590	532.41
AT3G25420	0.506325	AT5G25755	21.9532	AT3G23190	129.955	AT4G21620	276.719	AT3G55330	532.578
AT3G25577	0.506325	AT1G50180	21.9826	AT3G62090	129.955	AT1G07050	276.796	AT1G02280	532.599
AT3G30867	0.506325	AT3G61900	21.9897	AT2G31902	129.984	AT2G24830	276.842	AT1G15200	532.748
AT3G44950	0.506325	AT3G59750	22.0053	AT2G40205	129.99	AT5G48900	276.93	AT4G36180	532.824
AT3G49020	0.506325	AT3G49380	22.0154	AT2G35770	130.004	AT4G26095	276.963	AT1G24764	532.857
AT3G55650	0.506325	AT2G41312	22.0239	AT5G56540	130.009	AT3G47070	276.991	AT2G01100	532.906
AT3TE21700	0.506325	AT5G39680	22.0288	AT3G12180	130.039	AT5G08200	277.045	AT1G25230	532.969
AT3TE51365	0.506325	AT3G46880	22.0722	AT2G33980	130.052	AT3G44430	277.072	AT1G72040	533.005
AT3TE51710	0.506325	AT1G71760	22.075	AT5G50330	130.098	AT4G22990	277.1	AT5G27850	533.011
AT3TE63400	0.506325	AT4G21760	22.0758	AT2G26860	130.145	AT2G41380	277.179	AT4G27060	533.02
AT4G01420	0.506325	AT4G36808	22.0761	AT5G36910	130.169	AT4G10450	277.203	AT5G36250	533.403
AT4G03295	0.506325	AT1G54020	22.0862	AT4G38370	130.191	AT4G17720	277.268	AT2G40140	533.467
AT4G04075	0.506325	AT2G34600	22.1029	AT1G60930	130.205	AT4G13010	277.285	AT5G66050	533.475
AT4G04425	0.506325	AT5G35935	22.1092	AT4G37240	130.208	AT4G16144	277.325	AT1G32470	533.517
AT4G04455	0.506325	ATCG01050	22.133	AT5G66490	130.216	AT2G29180	277.413	AT1G14380	533.816
AT4G05535	0.506325	AT1G19394	22.1346	AT5G66130	130.228	AT1G79985	277.463	AT5G60450	533.869
AT4G05760	0.506325	AT2G43375	22.1854	AT5G46880	130.24	AT1G71340	277.51	AT1G52870	533.911
AT4G07625	0.506325	AT5G06980	22.1935	AT3G60480	130.241	AT4G14320	277.52	AT4G02030	534.004
AT4G09325	0.506325	AT5G50443	22.1939	AT1G06790	130.32	AT1G79790	277.54	AT3G02690	534.067
AT4G12960	0.506325	AT3G22910	22.2015	AT1G17460	130.334	AT5G55000	277.546	AT4G25450	534.173
AT4G22050	0.506325	AT5G05350	22.2116	AT5G67190	130.348	AT2G41490	277.55	AT5G53370	534.451
AT4G25631	0.506325	AT2G17070	22.2402	AT2G18465	130.394	AT4G32460	277.561	AT5G14320	534.583
AT4G31280	0.506325	AT2TE16940	22.2478	AT1G67050	130.399	AT1G01260	277.609	AT3G54110	534.631
AT4G34440	0.506325	AT2G37530	22.2522	AT1G22140	130.411	AT5G47090	277.635	AT5G19180	534.668
AT4TE22560	0.506325	AT5G60650	22.2606	AT3G01430	130.448	AT1G32380	277.653	AT5G65020	534.811
AT4TE23775	0.506325	AT4TE42950	22.2687	AT5G05710	130.537	AT1G45249	277.686	AT5G01220	534.883
AT4TE67490	0.506325	AT1G29179	22.2869	AT3G55470	130.541	AT3G12380	277.706	AT3G07270	534.927
AT5G03965	0.506325	AT4G14140	22.3117	AT2G16720	130.558	AT5G51890	277.725	AT3G08550	534.965
AT5G07520	0.506325	AT3G06490	22.3296	AT3G10870	130.583	AT2G37790	277.76	AT5G58510	534.983
AT5G09195	0.506325	AT5G57260	22.3321	AT2G23100	130.609	AT5G02050	277.856	AT5G62720	535.039
AT5G13295	0.506325	AT1G57570	22.3425	AT3G13650	130.62	AT5G45472	277.872	AT5G64920	535.194
AT5G19720	0.506325	AT4G32950	22.3765	AT5G54145	130.674	AT5G10430	277.911	AT3G20390	535.238
AT5G25390	0.506325	AT1G61760	22.3898	AT5G15630	130.683	AT5G60940	277.931	AT3G07460	535.244
AT5G25415	0.506325	AT2G21510	22.3939	AT5G23220	130.685	AT3G50360	277.942	AT4G18820	535.272
AT5G26950	0.506325	AT5G11620	22.3981	AT1G54850	130.712	AT5G04940	277.972	AT4G03030	535.303
AT5G32460	0.506325	AT1G65486	22.4052	AT5G22210	130.732	AT5G04320	277.979	AT1G42440	535.357
AT5G53240	0.506325	AT3G08490	22.4167	AT3G62810	130.76	AT5G66180	277.996	AT1G78270	535.407
AT5G54740	0.506325	AT5G57450	22.4226	AT5G48070	130.764	AT1G18650	278.012	AT1G09840	535.433
AT5G55690	0.506325	AT4G25410	22.4326	AT1G18630	130.769	AT3G10640	278.018	AT5G16390	535.561
AT5TE37350	0.506325	AT3G32047	22.4552	AT3G25740	130.829	AT5G66820	278.071	AT1G27020	535.7
AT5TE57020	0.506325	AT3G21620	22.4617	AT4G24175	130.837	AT2G47990	278.083	AT1G50410	535.78
ATCG00030	0.506325	AT4G28680	22.4713	AT5G47455	130.845	AT4G16070	278.132	AT5G54500	535.806
AT1G04077	0.510564	AT1G01480	22.4813	AT1G55170	130.876	AT5G64560	278.137	AT5G26780	535.814
AT1G05077	0.510564	AT1G17240	22.4837	AT2G26560	130.88	AT3G15710	278.19	AT2G02970	535.906
AT1G06773	0.510564	AT2G04050	22.4856	AT2G41340	130.934	AT5G35460	278.202	AT5G22060	535.976
AT1G07807	0.510564	AT5G01445	22.5002	AT4G22780	130.944	AT1G17730	278.24	AT1G53050	536.025
AT1G11370	0.510564	AT4G22950	22.5074	AT2G41190	130.955	AT5G17290	278.243	AT2G45180	536.114
AT1G14100	0.510564	AT5G56080	22.5173	AT4G35110	130.989	AT4G31460	278.262	AT5G20020	536.198
AT1G30190	0.510564	AT1G66050	22.5436	AT3G08040	131.009	AT4G37480	278.304	AT3G03790	536.411
[truncated: 3,247 more rows]
