# Supplementary material for: The characterization of Mediator 12 and 13 as conditional positive gene regulators in Arabidopsis
Source: Nat Commun. 2020 Jun 3;11:2798. doi: 10.1038/s41467-020-16651-5 (PMC7271234; doi:10.1038/s41467-020-16651-5)
Supplement: Supplementary file 8 — Supplementary Dataset 5 [file 41467_2020_16651_MOESM8_ESM.xlsx]

## Sheet: MED12_interacting_gene_ID
list of strongly MED12 interacting gene
AT1G01060
AT1G01130
AT1G01140
AT1G01180
AT1G01250
AT1G01260
AT1G01310
AT1G01390
AT1G01420
AT1G01430
AT1G01500
AT1G01510
AT1G01520
AT1G01540
AT1G01550
AT1G01630
AT1G01720
AT1G04043
AT1G01725
AT1G01730
AT1G01890
AT1G01880
AT1G01950
AT1G02110
AT1G02120
AT1G02150
AT1G02170
AT1G02180
AT1G02190
AT1G02220
AT1G02230
AT1G02390
AT1G02560
AT1G02640
AT1G02660
AT1G02670
AT1G02816
AT1G02820
AT1G03030
AT1G03090
AT1G03400
AT1G03410
AT1G03430
AT1G03457
AT1G03600
AT1G03620
AT1G03630
AT1G04000
AT1G04010
AT1G04150
AT1G04240
AT1G04253
AT1G04530
AT1G04800
AT1G04840
AT1G05410
AT1G05562
AT1G05560
AT1G04407
AT1G05850
AT1G05860
AT1G05870
AT1G06045
AT1G06040
AT1G06360
AT1G06400
AT1G04453
AT1G06570
AT1G06680
AT1G06980
AT1G07000
AT1G07010
AT1G04537
AT1G07020
AT1G07090
AT1G07100
AT1G07130
AT1G07128
AT1G07150
AT1G07180
AT1G07200
AT1G07280
AT1G07430
AT1G07500
AT1G07570
AT1G04597
AT1G07580
AT1G07870
AT1G07885
AT1G07890
AT1G08115
AT1G08120
AT1G08240
AT1G08260
AT1G08250
AT1G08315
AT1G08650
AT1G08645
AT1G08720
AT1G08930
AT1G08940
AT1G09130
AT1G09176
AT1G09270
AT1G09390
AT1G04697
AT1G09470
AT1G09520
AT1G09750
AT1G09940
AT1G10090
AT1G10370
AT1G10460
AT1G10560
AT1G04813
AT1G10740
AT1G10960
AT1G11010
AT1G11020
AT1G11050
AT1G04833
AT1G11125
AT1G11700
AT1G11840
AT1G12060
AT1G12110
AT1G12240
AT1G12370
AT1G12380
AT1G12430
AT1G12440
AT1G12500
AT1G12510
AT1G12550
AT1G12750
AT1G12760
AT1G04977
AT1G12990
AT1G13080
AT1G13090
AT1G13250
AT1G13260
AT1G13350
AT1G13360
AT1G13380
AT1G13820
AT1G13870
AT1G13880
AT1G05037
AT1G14140
AT1G14150
AT1G14200
AT1G14345
AT1G14430
AT1G14520
AT1G14687
AT1G14740
AT1G14900
AT1G05133
AT1G14920
AT1G15000
AT1G15060
AT1G15100
AT1G15220
AT1G15340
AT1G15400
AT1G15405
AT1G15410
AT1G05163
AT1G15690
AT1G15730
AT1G15750
AT1G05197
AT1G15800
AT1G05207
AT1G15820
AT1G15830
AT1G15825
AT1G15970
AT1G15980
AT1G16130
AT1G16150
AT1G16290
AT1G16300
AT1G16390
AT1G16510
AT1G16720
AT1G05253
AT1G05257
AT1G16730
AT1G16740
AT1G17090
AT1G17100
AT1G17160
AT1G17230
AT1G17745
AT1G17744
AT1G18080
AT1G18280
AT1G18330
AT1G18415
AT1G18430
AT1G18440
AT1G18450
AT1G18560
AT1G18680
AT1G18690
AT1G18740
AT1G18870
AT1G05453
AT1G18890
AT1G19000
AT1G19050
AT1G19110
AT1G19140
AT1G19150
AT1G05473
AT1G19210
AT1G19310
AT1G19330
AT1G19340
AT1G19350
AT1G19380
AT1G19490
AT1G19660
AT1G19690
AT1G19740
AT1G19840
AT1G20030
AT1G20070
AT1G05527
AT1G20100
AT1G20110
AT1G20310
AT1G20330
AT1G20340
AT1G20691
AT1G20693
AT1G20770
AT1G20780
AT1G20890
AT1G05613
AT1G21000
AT1G21050
AT1G05623
AT1G21080
AT1G05653
AT1G21380
AT1G21600
AT1G21610
AT1G21640
AT1G21660
AT1G22220
AT1G22400
AT1G22410
AT1G22600
AT1G22610
AT1G22650
AT1G22710
AT1G22830
AT1G23020
AT1G23030
AT1G23040
AT1G23052
AT1G23205
AT1G23210
AT1G23310
AT1G23490
AT1G23550
AT1G23710
AT1G23740
AT1G23750
AT1G05843
AT1G23995
AT1G05847
AT1G24140
AT1G05857
AT1G24145
AT1G24147
AT1G24170
AT1G24180
AT1G05863
AT1G25250
AT1G25360
AT1G25422
AT1G25440
AT1G25550
AT1G26220
AT1G26208
AT1G26270
AT1G06013
AT1G26730
AT1G26800
AT1G27050
AT1G27090
AT1G27100
AT1G27210
AT1G27290
AT1G27330
AT1G27470
AT1G27480
AT1G27595
AT1G27600
AT1G27770
AT1G27950
AT1G09015
AT1G09005
AT1G28280
AT1G28360
AT1G28580
AT1G28600
AT1G28680
AT1G28715
AT1G28760
AT1G29230
AT1G29300
AT1G29330
AT1G29340
AT1G29640
AT1G29690
AT1G29910
AT1G29920
AT1G30100
AT1G30110
AT1G30280
AT1G30500
AT1G30530
AT1G30630
AT1G30640
AT1G30690
AT1G06413
AT1G31280
AT1G31290
AT1G31350
AT1G31410
AT1G31420
AT1G31540
AT1G31880
AT1G31930
AT1G32172
AT1G32190
AT1G32200
AT1G32230
AT1G32400
AT1G32650
AT1G32690
AT1G32900
AT1G06633
AT1G06627
AT1G32928
AT1G33110
AT1G33250
AT1G33760
AT1G34000
AT1G34245
AT1G35350
AT1G06873
AT1G06867
AT1G06877
AT1G35430
AT1G35460
AT1G35510
AT1G35560
AT1G42550
AT1G42970
AT1G44575
AT1G45165
AT1G45163
AT1G45688
AT1G46768
AT1G47128
AT1G47490
AT1G07383
AT1G48030
AT1G48100
AT1G07477
AT1G48270
AT1G48280
AT1G48300
AT1G48320
AT1G48745
AT1G48750
AT1G48953
AT1G49000
AT1G49050
AT1G49450
AT1G49620
AT1G49660
AT1G49760
AT1G49780
AT1G49840
AT1G49950
AT1G50450
AT1G50460
AT1G50660
AT1G50659
AT1G50740
AT1G51140
AT1G51170
AT1G07737
AT1G51402
AT1G51400
AT1G51660
AT1G51680
AT1G51700
AT1G52290
AT1G52330
AT1G52340
AT1G52520
AT1G07833
AT1G52870
AT1G52880
AT1G07843
AT1G07853
AT1G07873
AT1G53170
AT1G53233
AT1G53230
AT1G53240
AT1G53290
AT1G53510
AT1G53780
AT1G54060
AT1G54100
AT1G54110
AT1G54120
AT1G54740
AT1G55120
AT1G55210
AT1G55340
AT1G55535
AT1G55620
AT1G55625
AT1G55805
AT1G55910
AT1G55950
AT1G55960
AT1G56020
AT1G56090
AT1G56140
AT1G56150
AT1G56165
AT1G56170
AT1G56220
AT1G56510
AT1G56540
AT1G56600
AT1G57680
AT1G58100
AT1G58200
AT1G58210
AT1G58265
AT1G58290
AT1G08237
AT1G58360
AT1G58420
AT1G59590
AT1G59640
AT1G59820
AT1G59910
AT1G59960
AT1G59970
AT1G60000
AT1G60010
AT1G60190
AT1G60950
AT1G61170
AT1G61215
AT1G61260
AT1G61380
AT1G61470
AT1G61930
AT1G62050
AT1G08477
AT1G62240
AT1G62515
AT1G62510
AT1G62520
AT1G62590
AT1G62600
AT1G08543
AT1G62660
AT1G62870
AT1G62960
AT1G63030
AT1G63090
AT1G63340
AT1G63390
AT1G63400
AT1G63710
AT1G63720
AT1G63830
AT1G63840
AT1G63850
AT1G63860
AT1G08653
AT1G08667
AT1G64280
AT1G08673
AT1G64455
AT1G64450
AT1G64500
AT1G64618
AT1G64660
AT1G64670
AT1G64680
AT1G64720
AT1G64780
AT1G64900
AT1G65060
AT1G65070
AT1G65486
AT1G65490
AT1G65870
AT1G66130
AT1G66160
AT1G66190
AT1G66350
AT1G66725
AT1G66730
AT1G66820
AT1G66890
AT1G67030
AT1G67050
AT1G67090
AT1G67230
AT1G67340
AT1G67360
AT1G67365
AT1G67500
AT1G67560
AT1G67740
AT1G67792
AT1G67900
AT1G68440
AT1G68520
AT1G68530
AT1G68580
AT1G68620
AT1G68670
AT1G68830
AT1G68845
AT1G68990
AT1G69000
AT1G69010
AT1G69120
AT1G69252
AT1G69260
AT1G69270
AT1G69310
AT1G69430
AT1G69480
AT1G69485
AT1G09097
AT1G69750
AT1G69800
AT1G70000
AT1G70090
AT1G70170
AT1G70210
AT1G70209
AT1G70350
AT1G70360
AT1G70480
AT1G70530
AT1G70580
AT1G70590
AT1G70600
AT1G70610
AT1G70620
AT1G70710
AT1G70890
AT1G70940
AT1G70944
AT1G71020
AT1G71040
AT1G71170
AT1G71480
AT1G09253
AT1G09257
AT1G71490
AT1G71500
AT1G71520
AT1G09293
AT1G71970
AT1G72020
AT1G72030
AT1G72100
AT1G72150
AT1G72280
AT1G72340
AT1G72430
AT1G72450
AT1G09307
AT1G72500
AT1G09337
AT1G72740
AT1G72750
AT1G72755
AT1G72810
AT1G72820
AT1G72900
AT1G09343
AT1G72920
AT1G72930
AT1G72940
AT1G73020
AT1G73030
AT1G73050
AT1G73060
AT1G73080
AT1G73150
AT1G73390
AT1G73655
AT1G73670
AT1G73870
AT1G73875
AT1G73880
AT1G73885
AT1G74030
AT1G74040
AT1G09427
AT1G74205
AT1G74380
AT1G74450
AT1G74470
AT1G74840
AT1G75020
AT1G75080
AT1G75100
AT1G75180
AT1G75400
AT1G75440
AT1G09553
AT1G75490
AT1G75580
AT1G75590
AT1G75690
AT1G75700
AT1G75710
AT1G75810
AT1G09577
AT1G76060
AT1G76080
AT1G76100
AT1G76240
AT1G09623
AT1G76380
AT1G76410
AT1G76490
AT1G76560
AT1G76570
AT1G76730
AT1G76810
AT1G76880
AT1G76970
AT1G77060
AT1G77200
AT1G77250
AT1G77360
AT1G77370
AT1G77410
AT1G77420
AT1G09733
AT1G77450
AT1G77480
AT1G77490
AT1G77500
AT1G78000
AT1G78020
AT1G78100
AT1G78180
AT1G78230
AT1G78250
AT1G78270
AT1G78280
AT1G09827
AT1G78680
AT1G78700
AT1G78790
AT1G78820
AT1G78910
AT1G78990
AT1G79040
AT1G09975
AT1G79060
AT1G79160
AT1G79280
AT1G79290
AT1G79340
AT1G79360
AT1G79410
AT1G79520
AT1G79529
AT1G79600
AT1G09927
AT1G79850
AT1G80030
AT1G80080
AT1G80090
AT1G80130
AT1G80180
AT1G80300
AT1G80310
AT1G80315
AT1G80340
AT1G09967
AT1G09973
AT1G80490
AT1G80780
AT2G01080
AT2G01190
AT2G03925
AT2G01290
AT2G01340
AT2G01420
AT2G01480
AT2G01570
AT2G04015
AT2G01660
AT2G01860
AT2G04125
AT2G01920
AT2G02800
AT2G02860
AT2G03440
AT2G03550
AT2G03800
AT2G04795
AT2G05070
AT2G05100
AT2G05920
AT2G12461
AT2G13790
AT2G14080
AT2G14210
AT2G14890
AT2G15020
AT2G15050
AT2G00600
AT2G15820
AT2G16500
AT2G16720
AT2G16890
AT2G17120
AT2G17300
AT2G17480
AT2G17520
AT2G17810
AT2G18090
AT2G18160
AT2G18310
AT2G18320
AT2G18560
AT2G18730
AT2G18790
AT2G18960
AT2G19570
AT2G19650
AT2G19810
AT2G20250
AT2G20260
AT2G20300
AT2G20370
AT2G20515
AT2G20570
AT2G20610
AT2G20630
AT2G20635
AT2G20940
AT2G20950
AT2G21060
AT2G21120
AT2G21200
AT2G21210
AT2G21300
AT2G21330
AT2G21350
AT2G21360
AT2G21500
AT2G21510
AT2G21590
AT2G21970
AT2G22010
AT2G22125
AT2G22240
AT2G22241
AT2G22426
AT2G22430
AT2G22680
AT2G22790
AT2G22990
AT2G07855
AT2G23000
AT2G23130
AT2G23170
AT2G23290
AT2G23320
AT2G23390
AT2G23430
AT2G23600
AT2G23672
AT2G23670
AT2G23690
AT2G23790
AT2G23810
AT2G24100
AT2G24540
AT2G24545
AT2G24550
AT2G24570
AT2G24580
AT2G24600
AT2G24762
AT2G24790
AT2G25460
AT2G25800
AT2G26120
AT2G26730
AT2G26975
AT2G27130
AT2G27420
AT2G27810
AT2G27820
AT2G28080
AT2G28400
AT2G28500
AT2G28890
AT2G28920
AT2G29290
AT2G29300
AT2G29390
AT2G29500
AT2G29510
AT2G29550
AT2G29560
AT2G29970
AT2G29980
AT2G30010
AT2G30080
AT2G30140
AT2G30150
AT2G30440
AT2G30490
AT2G08395
AT2G08400
AT2G30600
AT2G30740
AT2G31090
AT2G31130
AT2G31141
AT2G31150
AT2G31230
AT2G08435
AT2G31560
AT2G31580
AT2G31585
AT2G31670
AT2G31750
AT2G31800
AT2G31810
AT2G31880
AT2G32030
AT2G32100
AT2G32510
AT2G32520
AT2G32950
AT2G33110
AT2G33180
AT2G33510
AT2G33550
AT2G33570
AT2G33700
AT2G34070
AT2G08650
AT2G08655
AT2G34180
AT2G34420
AT2G34510
AT2G34720
AT2G34770
AT2G34985
AT2G34990
AT2G35260
AT2G35470
AT2G35600
AT2G08745
AT2G35658
AT2G35700
AT2G35710
AT2G35830
AT2G35860
AT2G35859
AT2G35880
AT2G08775
AT2G35920
AT2G35960
AT2G36026
AT2G36030
AT2G36080
AT2G36090
AT2G36145
AT2G36140
AT2G36150
AT2G36270
AT2G36380
AT2G36430
AT2G36670
AT2G36770
AT2G36790
AT2G36800
AT2G36854
AT2G36850
AT2G36860
AT2G36880
AT2G36950
AT2G36970
AT2G37000
AT2G37035
AT2G37110
AT2G37190
AT2G37195
AT2G37240
AT2G37250
AT2G37310
AT2G37320
AT2G37530
AT2G37555
AT2G37550
AT2G37580
AT2G37585
AT2G37640
AT2G37750
AT2G08910
AT2G37970
AT2G08915
AT2G38000
AT2G38025
AT2G38030
AT2G38040
AT2G38170
AT2G08940
AT2G38270
AT2G38290
AT2G08960
AT2G38350
AT2G38340
AT2G38610
AT2G38860
AT2G08990
AT2G39010
AT2G39190
AT2G39450
AT2G39460
AT2G39570
AT2G39650
AT2G09075
AT2G09070
AT2G39705
AT2G39730
AT2G39800
AT2G39805
AT2G39810
AT2G39860
AT2G39865
AT2G39870
AT2G39950
AT2G09115
AT2G40130
AT2G40140
AT2G40400
AT2G40460
AT2G40540
AT2G40610
AT2G40620
AT2G40800
AT2G40890
AT2G40970
AT2G41000
AT2G41100
AT2G09220
AT2G41110
AT2G09225
AT2G41140
AT2G41150
AT2G41180
AT2G41250
AT2G09250
AT2G41380
AT2G09260
AT2G09265
AT2G41550
AT2G41560
AT2G41750
AT2G41870
AT2G41900
AT2G41905
AT2G09320
AT2G41940
AT2G41990
AT2G42150
AT2G42200
AT2G09350
AT2G42280
AT2G42485
AT2G42590
AT2G42620
AT2G42690
AT2G09395
AT2G42750
AT2G43060
AT2G43240
AT2G43330
AT2G09445
AT2G09450
AT2G43540
AT2G44130
AT2G44290
AT2G44578
AT2G44660
AT2G09535
AT2G44770
AT2G44840
AT2G09585
AT2G09590
AT2G44940
AT2G45160
AT2G45315
AT2G09625
AT2G09620
AT2G09635
AT2G09630
AT2G45470
AT2G45590
AT2G45610
AT2G45630
AT2G09655
AT2G45685
AT2G45680
AT2G45720
AT2G45730
AT2G45740
AT2G45750
AT2G45820
AT2G45880
AT2G45950
AT2G45980
AT2G45990
AT2G09675
AT2G46000
AT2G46020
AT2G46080
AT2G46090
AT2G46100
AT2G46150
AT2G46160
AT2G46170
AT2G46210
AT2G46200
AT2G46220
AT2G46270
AT2G46310
AT2G46330
AT2G46500
AT2G09725
AT2G46520
AT2G09735
AT2G46600
AT2G46660
AT2G46735
AT2G46790
AT2G46830
AT2G46940
AT2G47070
AT2G00970
AT2G47150
AT2G47180
AT2G47370
AT2G47400
AT2G47450
AT2G47485
AT2G47490
AT2G09915
AT2G47590
AT2G47650
AT2G47680
AT2G47690
AT2G47710
AT2G47740
AT2G47760
AT2G47770
AT2G47840
AT2G47844
AT2G47850
AT2G09975
AT2G47990
AT2G48010
AT3G01060
AT3G01200
AT3G01210
AT3G01005
AT3G01360
AT3G01370
AT3G01430
AT3G01035
AT3G01510
AT3G01513
AT3G01550
AT3G01560
AT3G01600
AT3G01700
AT3G01820
AT3G01830
AT3G01055
AT3G01850
AT3G02040
AT3G02130
AT3G02140
AT3G02330
AT3G02335
AT3G02340
AT3G02350
AT3G02390
AT3G02470
AT3G02540
AT3G02550
AT3G02570
AT3G02730
AT3G02832
AT3G01145
AT3G01155
AT3G02840
AT3G01165
AT3G02910
AT3G03130
AT3G03140
AT3G03220
AT3G03280
AT3G03440
AT3G03680
AT3G04120
AT3G04140
AT3G04240
AT3G04590
AT3G04720
AT3G04790
AT3G01505
AT3G04800
AT3G01525
AT3G04880
AT3G04930
AT3G05320
AT3G05490
AT3G01665
AT3G05800
AT3G01775
AT3G01765
AT3G05835
AT3G05937
AT3G06060
AT3G06125
AT3G06145
AT3G06160
AT3G06150
AT3G06500
AT3G06520
AT3G06670
AT3G06750
AT3G06760
AT3G06780
AT3G01895
AT3G06840
AT3G06890
AT3G07050
AT3G07055
AT3G07060
AT3G07120
AT3G01935
AT3G07160
AT3G07170
AT3G07310
AT3G07360
AT3G07450
AT3G07460
AT3G07470
AT3G07480
AT3G07580
AT3G07590
AT3G07760
AT3G07780
AT3G07790
AT3G08030
AT3G08630
AT3G08636
AT3G08640
AT3G08720
AT3G08780
AT3G08920
AT3G08940
AT3G08960
AT3G08970
AT3G09030
AT3G09180
AT3G02115
AT3G09270
AT3G02145
AT3G09505
AT3G09520
AT3G09570
AT3G09590
AT3G09595
AT3G09600
AT3G09690
AT3G10020
AT3G10030
AT3G10190
AT3G10270
AT3G10280
AT3G10410
AT3G10415
AT3G10420
AT3G10500
AT3G10527
AT3G10525
AT3G10600
AT3G10650
AT3G10800
AT3G10930
AT3G11090
AT3G11110
AT3G11130
AT3G11410
AT3G02395
AT3G11415
AT3G02405
AT3G11460
AT3G11470
AT3G00290
AT3G11640
AT3G11650
AT3G11670
AT3G11690
AT3G11700
AT3G11760
AT3G11820
AT3G11900
AT3G12020
AT3G12280
AT3G12290
AT3G12300
AT3G12320
AT3G12345
AT3G12350
AT3G12380
AT3G12385
AT3G12390
AT3G12400
AT3G12630
AT3G12780
AT3G12830
AT3G12920
AT3G02605
AT3G12970
AT3G13061
AT3G13062
AT3G13440
AT3G02745
AT3G02775
AT3G02805
AT3G14067
AT3G14090
AT3G14100
AT3G14180
AT3G14270
AT3G14400
AT3G14590
AT3G14660
AT3G14960
AT3G14990
AT3G15060
AT3G00330
AT3G03035
AT3G03045
AT3G15220
AT3G03055
AT3G03065
AT3G15350
AT3G15360
AT3G15520
AT3G15530
AT3G15540
AT3G15580
AT3G15585
AT3G15760
AT3G15770
AT3G15780
AT3G15790
AT3G15810
AT3G15850
AT3G15860
AT3G15900
AT3G16030
AT3G03215
AT3G16050
AT3G16140
AT3G16280
AT3G16350
AT3G16490
AT3G16520
AT3G16570
AT3G16720
AT3G03375
AT3G16830
AT3G16910
AT3G17030
AT3G17130
AT3G17185
AT3G17609
AT3G17611
AT3G17770
AT3G17860
AT3G18040
AT3G03615
AT3G18210
AT3G18215
AT3G18230
AT3G18290
AT3G18295
AT3G18485
AT3G03685
AT3G03695
AT3G18490
AT3G18560
AT3G03745
AT3G18690
AT3G18710
AT3G18780
AT3G18800
AT3G18915
AT3G18950
AT3G19100
AT3G19150
AT3G19170
AT3G19274
AT3G19330
AT3G19480
AT3G19540
AT3G19720
AT3G19970
AT3G20015
AT3G20310
AT3G20340
AT3G20510
AT3G20650
AT3G20655
AT3G20660
AT3G20810
AT3G20820
AT3G20830
AT3G21055
AT3G21150
AT3G21215
AT3G21220
AT3G21240
AT3G21320
AT3G21560
AT3G21660
AT3G21690
AT3G21700
AT3G21750
AT3G21760
AT3G21781
AT3G21780
AT3G21865
AT3G21870
AT3G21890
AT3G22370
AT3G22380
AT3G22670
AT3G04325
AT3G23000
AT3G04375
AT3G23170
AT3G23250
AT3G23400
AT3G23410
AT3G23440
AT3G23880
AT3G24030
AT3G24050
AT3G24120
AT3G24190
AT3G24220
AT3G24480
AT3G24495
AT3G24500
AT3G04685
AT3G25250
AT3G25700
AT3G25716
AT3G25870
AT3G25950
AT3G26080
AT3G26180
AT3G26280
AT3G26395
AT3G26400
AT3G26512
AT3G26580
AT3G26590
AT3G26730
AT3G26810
AT3G27050
AT3G27060
AT3G27090
AT3G27210
AT3G27260
AT3G27270
AT3G27330
AT3G27540
AT3G05305
AT3G27880
AT3G28220
AT3G28335
AT3G29030
AT3G29360
AT3G29575
AT3G43670
AT3G44380
AT3G44450
AT3G44610
AT3G44630
AT3G44720
AT3G44950
AT3G45010
AT3G45040
AT3G45050
AT3G45210
AT3G45230
AT3G45640
AT3G45645
AT3G00800
AT3G46080
AT3G46450
AT3G46530
AT3G07435
AT3G46540
AT3G46550
AT3G46600
AT3G46620
AT3G46630
AT3G46780
AT3G46900
AT3G46990
AT3G47070
AT3G47080
AT3G47120
AT3G47250
AT3G07685
AT3G47430
AT3G47470
AT3G47490
AT3G47640
AT3G47730
AT3G47820
AT3G47836
AT3G47840
AT3G48050
AT3G48240
AT3G48320
AT3G07945
AT3G48460
AT3G48560
AT3G48610
AT3G48690
AT3G48700
AT3G48980
AT3G49220
AT3G49530
AT3G49668
AT3G49710
AT3G08070
AT3G49870
AT3G49950
AT3G50060
AT3G50240
AT3G50250
AT3G50340
AT3G50420
AT3G50430
AT3G50650
AT3G50685
AT3G50690
AT3G50740
AT3G50750
AT3G50770
AT3G50790
AT3G50800
AT3G50820
AT3G50830
AT3G50850
AT3G50860
AT3G50910
AT3G51420
AT3G51550
AT3G51660
AT3G51820
AT3G51840
AT3G51860
AT3G51870
AT3G51890
AT3G51895
AT3G51920
AT3G51950
AT3G51960
AT3G51970
AT3G08215
AT3G51990
AT3G52360
AT3G52370
AT3G52400
AT3G52480
AT3G52610
AT3G52605
AT3G52710
AT3G52740
AT3G52830
AT3G52870
AT3G52960
AT3G53260
AT3G53530
AT3G08350
AT3G53620
AT3G54000
AT3G54020
AT3G54050
AT3G54360
AT3G54363
AT3G54366
AT3G54430
AT3G08405
AT3G54500
AT3G54510
AT3G54620
AT3G54890
AT3G54900
AT3G55040
AT3G55120
AT3G55130
AT3G55250
AT3G55610
AT3G55960
AT3G55980
AT3G56030
AT3G56050
AT3G56110
AT3G56120
AT3G56140
AT3G56200
AT3G56290
AT3G56360
AT3G56400
AT3G56710
AT3G56800
AT3G56940
AT3G08795
AT3G57020
AT3G08815
AT3G57040
AT3G08825
AT3G57060
AT3G57062
AT3G57070
AT3G57120
AT3G57330
AT3G08905
AT3G57400
AT3G57450
AT3G57530
AT3G57800
AT3G57810
AT3G57880
AT3G57890
AT3G57930
AT3G57980
AT3G09025
AT3G58630
AT3G58710
AT3G09145
AT3G58790
AT3G58970
AT3G59060
AT3G09185
AT3G59068
AT3G59410
AT3G59400
AT3G59470
AT3G59765
AT3G59880
AT3G60030
AT3G60200
AT3G60320
AT3G09365
AT3G60410
AT3G09415
AT3G09435
AT3G09425
AT3G60630
AT3G60860
AT3G60920
AT3G61180
AT3G61260
AT3G61420
AT3G61440
AT3G61460
AT3G61540
AT3G61530
AT3G61545
AT3G61550
AT3G61560
AT3G61630
AT3G61640
AT3G61750
AT3G61755
AT3G61826
AT3G61829
AT3G61880
AT3G61980
AT3G62000
AT3G62010
AT3G62070
AT3G62260
AT3G62410
AT3G62420
AT3G62470
AT3G62650
AT3G62695
AT3G62690
AT3G62720
AT3G62800
AT3G62810
AT3G62980
AT3G63003
AT3G63006
AT3G63010
AT3G63020
AT3G63030
AT3G63060
AT3G63070
AT3G63110
AT3G63120
AT3G63130
AT3G09905
AT3G63140
AT3G63150
AT3G63160
AT3G63170
AT3G63190
AT3G63200
AT3G63215
AT3G63310
AT3G63370
AT3G63390
AT3G63400
AT3G63410
AT3G63420
AT3G63460
AT3G63480
AT3G63490
AT3G63500
AT3G63510
AT4G00026
AT4G00030
AT4G00050
AT4G00150
AT4G00163
AT4G00165
AT4G00300
AT4G03555
AT4G03575
AT4G03585
AT4G03595
AT4G00390
AT4G00400
AT4G03605
AT4G00430
AT4G00440
AT4G03615
AT4G00450
AT4G00490
AT4G00500
AT4G00520
AT4G03655
AT4G00525
AT4G00530
AT4G00550
AT4G00560
AT4G00630
AT4G00720
AT4G00750
AT4G00810
AT4G00905
AT4G01070
AT4G01090
AT4G01110
AT4G01120
AT4G01280
AT4G01330
AT4G01360
AT4G03955
AT4G01670
AT4G01800
AT4G01870
AT4G02195
AT4G02200
AT4G02350
AT4G02410
AT4G02425
AT4G02440
AT4G04335
AT4G02890
AT4G02940
AT4G03010
AT4G03110
AT4G03113
AT4G03210
AT4G03280
AT4G03550
AT4G04340
AT4G04570
AT4G04915
AT4G04995
AT4G04920
AT4G04925
AT4G04970
AT4G05010
AT4G05020
AT4G05070
AT4G05071
AT4G05150
AT4G05180
AT4G05320
AT4G08310
AT4G08320
AT4G05615
AT4G08930
AT4G09000
AT4G09030
AT4G09035
AT4G09160
AT4G09350
AT4G09580
AT4G09650
AT4G10040
AT4G10340
AT4G11220
AT4G11280
AT4G11300
AT4G11360
AT4G11870
AT4G12005
AT4G12300
AT4G12310
AT4G12390
AT4G12410
AT4G12450
AT4G13180
AT4G13395
AT4G13510
AT4G13580
AT4G06135
AT4G13940
AT4G14230
AT4G14310
AT4G14315
AT4G14370
AT4G14430
AT4G14440
AT4G14490
AT4G14500
AT4G14540
AT4G14580
AT4G14690
AT4G14830
AT4G14870
AT4G14880
AT4G14890
AT4G14900
AT4G14905
AT4G15248
AT4G15250
AT4G06300
AT4G15480
AT4G15545
AT4G15550
AT4G15760
AT4G15800
AT4G16140
AT4G16190
AT4G16210
AT4G16370
AT4G16490
AT4G16500
AT4G16680
AT4G16690
AT4G16750
AT4G16820
AT4G16860
AT4G16983
AT4G17060
AT4G17070
AT4G17245
AT4G17243
AT4G17250
AT4G17340
AT4G17500
AT4G17765
AT4G17810
AT4G06745
AT4G17840
AT4G17870
AT4G18570
AT4G18830
AT4G18890
AT4G18950
AT4G19110
AT4G19130
AT4G19140
AT4G19170
AT4G06885
AT4G19420
AT4G03015
AT4G19450
AT4G19510
AT4G19520
AT4G19530
AT4G19700
AT4G20170
AT4G20260
AT4G20250
AT4G20360
AT4G20840
AT4G21210
AT4G21540
AT4G21740
AT4G21790
AT4G21910
AT4G21930
AT4G21926
AT4G21940
AT4G22190
AT4G22240
AT4G22250
AT4G22530
AT4G22560
AT4G22580
AT4G22590
AT4G22620
AT4G22756
AT4G22758
AT4G22780
AT4G22890
AT4G23050
AT4G23190
AT4G23205
AT4G23220
AT4G23250
AT4G23290
AT4G23300
AT4G23420
AT4G07120
AT4G23530
AT4G07130
AT4G23650
AT4G07185
AT4G07180
AT4G07190
AT4G23890
AT4G23930
AT4G23940
AT4G23990
AT4G24050
AT4G07235
AT4G07240
AT4G24110
AT4G24120
AT4G24160
AT4G07250
AT4G24240
AT4G03095
AT4G24280
AT4G07260
AT4G24370
AT4G24380
AT4G24740
AT4G24805
AT4G25020
AT4G25070
AT4G25080
AT4G25110
AT4G25130
AT4G25170
AT4G25210
AT4G25280
AT4G25390
AT4G25450
AT4G25470
AT4G25480
AT4G25490
AT4G25570
AT4G25620
AT4G25640
AT4G25700
AT4G26000
AT4G26120
AT4G26530
AT4G26542
AT4G26550
AT4G26555
AT4G26690
AT4G26700
AT4G26850
AT4G26970
AT4G27000
AT4G27010
AT4G27020
AT4G27030
AT4G27270
AT4G27280
AT4G27300
AT4G27310
AT4G27320
AT4G07805
AT4G27350
AT4G27657
AT4G27700
AT4G27720
AT4G27800
AT4G27940
AT4G27960
AT4G28240
AT4G28250
AT4G29110
AT4G08065
AT4G29150
AT4G29310
AT4G08205
AT4G29720
AT4G30350
AT4G30390
AT4G30780
AT4G30810
AT4G30920
AT4G30960
AT4G31730
AT4G31875
AT4G31890
AT4G32060
AT4G32150
AT4G32160
AT4G32250
AT4G32260
AT4G32272
AT4G32410
AT4G32480
AT4G32710
AT4G32870
AT4G32890
AT4G32920
AT4G32940
AT4G33010
AT4G33040
AT4G33180
AT4G33440
AT4G33560
AT4G33630
AT4G34000
AT4G34050
AT4G34090
AT4G34100
AT4G34150
AT4G34200
AT4G34250
AT4G34340
AT4G34350
AT4G34390
AT4G34460
AT4G34490
AT4G34630
AT4G34640
