# Supplementary material for: The characterization of Mediator 12 and 13 as conditional positive gene regulators in Arabidopsis
Source: Nat Commun. 2020 Jun 3;11:2798. doi: 10.1038/s41467-020-16651-5 (PMC7271234; doi:10.1038/s41467-020-16651-5)
Supplement: Supplementary file 9 — Supplementary Dataset 6 [file 41467_2020_16651_MOESM9_ESM.xlsx]

## Sheet: Sheet1
MED12-interacting genes in different clusters
C1	C2	C3	C4	C5
AT1G18870	AT1G01130	AT1G01060	AT1G31880	AT1G01250
AT1G27595	AT1G01950	AT1G01140	AT1G69120	AT1G01390
AT1G63340	AT1G02120	AT1G01180	AT2G14210	AT1G01420
AT1G09337	AT1G02220	AT1G01260	AT2G35600	AT1G02190
AT2G00600	AT1G02230	AT1G01310	AT4G03605	AT1G02390
AT2G36850	AT1G02560	AT1G01430	AT4G14370	AT1G03400
AT2G09915	AT1G03030	AT1G01500	AT4G23990	AT1G04150
AT3G09415	AT1G03090	AT1G01510		AT1G04253
AT3G60920	AT1G03430	AT1G01520		AT1G06360
AT4G03015	AT1G03457	AT1G01540		AT1G06980
AT4G07180	AT1G03620	AT1G01550		AT1G07000
	AT1G04010	AT1G01630		AT1G07090
	AT1G04840	AT1G01720		AT1G07430
	AT1G05410	AT1G04043		AT1G04597
	AT1G07180	AT1G01725		AT1G08115
	AT1G07580	AT1G01730		AT1G09176
	AT1G07885	AT1G01890		AT1G04813
	AT1G08120	AT1G01880		AT1G11125
	AT1G08260	AT1G02110		AT1G12110
	AT1G08720	AT1G02150		AT1G12380
	AT1G09270	AT1G02170		AT1G12550
	AT1G10090	AT1G02180		AT1G13260
	AT1G10460	AT1G02640		AT1G14687
	AT1G11840	AT1G02660		AT1G05133
	AT1G12370	AT1G02670		AT1G16390
	AT1G12430	AT1G02816		AT1G18280
	AT1G12750	AT1G02820		AT1G05473
	AT1G13350	AT1G03410		AT1G19840
	AT1G13820	AT1G03600		AT1G20070
	AT1G14520	AT1G03630		AT1G05527
	AT1G15060	AT1G04000		AT1G20310
	AT1G15970	AT1G04240		AT1G21050
	AT1G16150	AT1G04530		AT1G05653
	AT1G16290	AT1G04800		AT1G22220
	AT1G16300	AT1G05562		AT1G22400
	AT1G16740	AT1G05560		AT1G22600
	AT1G17745	AT1G04407		AT1G22650
	AT1G18330	AT1G05850		AT1G22710
	AT1G18450	AT1G05860		AT1G23052
	AT1G18560	AT1G05870		AT1G23205
	AT1G18690	AT1G06045		AT1G23210
	AT1G19110	AT1G06040		AT1G23550
	AT1G19330	AT1G06400		AT1G05843
	AT1G19490	AT1G04453		AT1G23995
	AT1G20691	AT1G06570		AT1G05847
	AT1G20770	AT1G06680		AT1G24140
	AT1G20780	AT1G07010		AT1G05857
	AT1G20890	AT1G04537		AT1G24145
	AT1G05623	AT1G07020		AT1G24147
	AT1G21080	AT1G07100		AT1G05863
	AT1G21600	AT1G07130		AT1G25250
	AT1G21610	AT1G07128		AT1G25422
	AT1G21640	AT1G07150		AT1G06013
	AT1G21660	AT1G07200		AT1G27950
	AT1G22410	AT1G07280		AT1G28360
	AT1G23020	AT1G07500		AT1G28600
	AT1G23040	AT1G07570		AT1G29230
	AT1G23750	AT1G07870		AT1G30100
	AT1G25360	AT1G07890		AT1G30280
	AT1G26208	AT1G08240		AT1G06413
	AT1G26730	AT1G08250		AT1G31290
	AT1G27470	AT1G08315		AT1G31540
	AT1G27600	AT1G08650		AT1G32172
	AT1G09005	AT1G08645		AT1G32190
	AT1G28715	AT1G08930		AT1G32650
	AT1G29330	AT1G08940		AT1G33760
	AT1G30110	AT1G09130		AT1G34245
	AT1G30500	AT1G09390		AT1G06873
	AT1G30630	AT1G04697		AT1G06867
	AT1G30640	AT1G09470		AT1G06877
	AT1G30690	AT1G09520		AT1G44575
	AT1G31280	AT1G09750		AT1G46768
	AT1G31410	AT1G09940		AT1G48745
	AT1G31420	AT1G10370		AT1G49000
	AT1G31930	AT1G10560		AT1G49450
	AT1G32200	AT1G10740		AT1G51170
	AT1G32230	AT1G10960		AT1G52290
	AT1G32400	AT1G11010		AT1G52880
	AT1G33110	AT1G11020		AT1G07843
	AT1G35350	AT1G11050		AT1G55120
	AT1G35460	AT1G04833		AT1G56020
	AT1G35510	AT1G11700		AT1G56150
	AT1G47490	AT1G12060		AT1G56165
	AT1G07383	AT1G12240		AT1G56510
	AT1G48030	AT1G12440		AT1G56540
	AT1G48270	AT1G12500		AT1G56600
	AT1G48280	AT1G12510		AT1G57680
	AT1G48953	AT1G12760		AT1G58265
	AT1G49050	AT1G04977		AT1G08237
	AT1G49760	AT1G12990		AT1G58420
	AT1G49950	AT1G13080		AT1G59960
	AT1G50450	AT1G13090		AT1G59970
	AT1G50460	AT1G13250		AT1G61260
	AT1G50660	AT1G13360		AT1G62240
	AT1G51140	AT1G13380		AT1G62515
	AT1G52520	AT1G13870		AT1G62510
	AT1G07833	AT1G13880		AT1G62660
	AT1G52870	AT1G05037		AT1G63030
	AT1G07853	AT1G14140		AT1G63710
	AT1G53290	AT1G14150		AT1G08673
	AT1G53510	AT1G14200		AT1G64618
	AT1G53780	AT1G14345		AT1G64660
	AT1G54100	AT1G14430		AT1G64670
	AT1G55535	AT1G14740		AT1G64780
	AT1G55620	AT1G14900		AT1G64900
	AT1G55950	AT1G14920		AT1G65060
	AT1G56090	AT1G15000		AT1G65486
	AT1G56140	AT1G15100		AT1G65490
	AT1G58200	AT1G15220		AT1G65870
	AT1G58210	AT1G15340		AT1G66130
	AT1G58360	AT1G15400		AT1G66190
	AT1G59640	AT1G15405		AT1G66350
	AT1G59820	AT1G15410		AT1G67030
	AT1G61215	AT1G05163		AT1G68520
	AT1G62590	AT1G15690		AT1G68530
	AT1G62870	AT1G15730		AT1G68620
	AT1G63400	AT1G15750		AT1G68845
	AT1G64280	AT1G05197		AT1G69310
	AT1G65070	AT1G15800		AT1G09097
	AT1G66730	AT1G05207		AT1G69800
	AT1G67230	AT1G15820		AT1G70170
	AT1G67500	AT1G15830		AT1G70210
	AT1G67560	AT1G15825		AT1G70890
	AT1G67792	AT1G15980		AT1G70944
	AT1G68830	AT1G16130		AT1G71520
	AT1G68990	AT1G16510		AT1G09293
	AT1G69480	AT1G16720		AT1G71970
	AT1G69750	AT1G05253		AT1G72100
	AT1G70580	AT1G05257		AT1G75490
	AT1G70620	AT1G16730		AT1G75590
	AT1G72280	AT1G17090		AT1G75710
	AT1G72500	AT1G17100		AT1G76240
	AT1G72740	AT1G17160		AT1G76410
	AT1G73020	AT1G17230		AT1G77200
	AT1G73060	AT1G17744		AT1G78820
	AT1G73150	AT1G18080		AT1G78990
	AT1G73390	AT1G18415		AT1G79160
	AT1G73670	AT1G18430		AT1G79360
	AT1G73875	AT1G18440		AT1G80090
	AT1G74030	AT1G18680		AT1G80130
	AT1G74040	AT1G18740		AT1G80340
	AT1G74205	AT1G05453		AT1G09967
	AT1G75700	AT1G18890		AT1G09973
	AT1G76380	AT1G19000		AT2G01340
	AT1G76810	AT1G19050		AT2G01420
	AT1G76970	AT1G19140		AT2G01660
	AT1G77250	AT1G19150		AT2G03550
	AT1G77410	AT1G19210		AT2G04795
	AT1G77480	AT1G19310		AT2G15020
	AT1G78250	AT1G19340		AT2G15050
	AT1G78680	AT1G19350		AT2G16720
	AT1G78790	AT1G19380		AT2G16890
	AT1G78910	AT1G19660		AT2G17300
	AT1G79280	AT1G19690		AT2G18320
	AT1G80490	AT1G19740		AT2G18560
	AT2G01480	AT1G20030		AT2G19810
	AT2G04015	AT1G20100		AT2G20515
	AT2G02800	AT1G20110		AT2G20570
	AT2G02860	AT1G20330		AT2G21060
	AT2G03800	AT1G20340		AT2G21330
	AT2G13790	AT1G20693		AT2G21510
	AT2G15820	AT1G05613		AT2G22680
	AT2G17480	AT1G21000		AT2G07855
	AT2G17520	AT1G21380		AT2G23170
	AT2G17810	AT1G22610		AT2G23600
	AT2G18310	AT1G22830		AT2G24570
	AT2G18790	AT1G23030		AT2G24580
	AT2G20250	AT1G23310		AT2G24762
	AT2G20630	AT1G23490		AT2G25800
	AT2G20635	AT1G23710		AT2G26120
	AT2G21120	AT1G23740		AT2G27420
	AT2G21300	AT1G24170		AT2G28500
	AT2G21590	AT1G24180		AT2G29300
	AT2G22010	AT1G25440		AT2G31230
	AT2G22125	AT1G25550		AT2G32030
	AT2G22990	AT1G26220		AT2G32100
	AT2G23000	AT1G26270		AT2G32510
	AT2G23390	AT1G26800		AT2G33510
	AT2G27130	AT1G27050		AT2G34070
	AT2G27810	AT1G27090		AT2G08650
	AT2G28080	AT1G27100		AT2G08655
	AT2G28400	AT1G27210		AT2G34180
	AT2G28890	AT1G27290		AT2G34990
	AT2G29560	AT1G27330		AT2G35700
	AT2G29970	AT1G27480		AT2G35960
	AT2G29980	AT1G27770		AT2G36026
	AT2G30010	AT1G09015		AT2G36030
	AT2G30080	AT1G28280		AT2G36080
	AT2G30740	AT1G28580		AT2G36090
	AT2G31130	AT1G28680		AT2G36430
	AT2G31150	AT1G28760		AT2G36770
	AT2G31580	AT1G29300		AT2G36790
	AT2G32520	AT1G29340		AT2G36950
	AT2G32950	AT1G29640		AT2G37000
	AT2G33110	AT1G29690		AT2G37530
	AT2G33550	AT1G29910		AT2G37640
	AT2G33700	AT1G29920		AT2G37750
	AT2G34720	AT1G30530		AT2G08940
	AT2G35710	AT1G31350		AT2G08990
	AT2G35880	AT1G32690		AT2G39010
	AT2G08775	AT1G32900		AT2G09075
	AT2G35920	AT1G06633		AT2G09070
	AT2G36270	AT1G06627		AT2G09115
	AT2G36380	AT1G32928		AT2G40130
	AT2G36670	AT1G33250		AT2G40460
	AT2G36860	AT1G34000		AT2G41180
	AT2G37585	AT1G35430		AT2G41380
	AT2G38000	AT1G35560		AT2G09260
	AT2G38270	AT1G42550		AT2G41870
	AT2G38290	AT1G42970		AT2G09320
	AT2G38610	AT1G45165		AT2G41940
	AT2G38860	AT1G45163		AT2G41990
	AT2G39190	AT1G45688		AT2G42150
	AT2G39705	AT1G47128		AT2G42200
	AT2G39805	AT1G48100		AT2G43060
	AT2G39810	AT1G07477		AT2G44840
	AT2G39860	AT1G48300		AT2G09585
	AT2G40620	AT1G48320		AT2G09590
	AT2G40800	AT1G48750		AT2G09625
	AT2G41150	AT1G49620		AT2G09620
	AT2G41550	AT1G49660		AT2G09635
	AT2G43240	AT1G49780		AT2G09630
	AT2G09450	AT1G49840		AT2G45750
	AT2G44770	AT1G50659		AT2G46150
	AT2G45730	AT1G50740		AT2G00970
	AT2G45880	AT1G07737		AT2G47150
	AT2G45950	AT1G51402		AT3G01830
	AT2G46790	AT1G51400		AT3G03280
	AT2G47680	AT1G51660		AT3G06145
	AT2G47760	AT1G51680		AT3G09270
	AT2G47850	AT1G51700		AT3G09505
	AT3G01200	AT1G52330		AT3G09520
	AT3G01850	AT1G52340		AT3G10190
	AT3G02330	AT1G07873		AT3G10280
	AT3G03130	AT1G53170		AT3G10527
	AT3G03140	AT1G53233		AT3G10525
	AT3G03440	AT1G53230		AT3G10600
	AT3G01765	AT1G53240		AT3G11110
	AT3G06125	AT1G54060		AT3G00290
	AT3G06670	AT1G54110		AT3G12970
	AT3G07060	AT1G54120		AT3G02775
	AT3G07160	AT1G54740		AT3G02805
	AT3G08960	AT1G55210		AT3G15540
	AT3G09180	AT1G55340		AT3G16280
	AT3G02145	AT1G55625		AT3G16350
	AT3G09690	AT1G55805		AT3G16490
	AT3G10270	AT1G55910		AT3G17185
	AT3G11130	AT1G55960		AT3G18560
	AT3G11415	AT1G56170		AT3G18950
	AT3G11470	AT1G56220		AT3G19274
	AT3G12020	AT1G58100		AT3G20830
	AT3G12280	AT1G58290		AT3G21240
	AT3G02745	AT1G59590		AT3G21560
	AT3G14270	AT1G59910		AT3G21690
	AT3G14400	AT1G60000		AT3G21700
	AT3G14960	AT1G60010		AT3G21750
	AT3G15220	AT1G60190		AT3G21760
	AT3G15580	AT1G60950		AT3G21781
	AT3G16030	AT1G61170		AT3G21780
	AT3G16830	AT1G61380		AT3G21865
	AT3G17030	AT1G61470		AT3G21870
	AT3G17770	AT1G61930		AT3G21890
	AT3G17860	AT1G62050		AT3G04325
	AT3G18040	AT1G08477		AT3G04375
	AT3G18210	AT1G62520		AT3G23250
	AT3G18230	AT1G62600		AT3G24220
	AT3G19100	AT1G08543		AT3G25250
	AT3G19170	AT1G62960		AT3G25716
	AT3G19720	AT1G63090		AT3G25950
	AT3G20650	AT1G63390		AT3G26280
	AT3G20660	AT1G63720		AT3G26590
	AT3G20810	AT1G63830		AT3G26810
	AT3G21215	AT1G63840		AT3G05305
	AT3G21320	AT1G63850		AT3G28220
	AT3G21660	AT1G63860		AT3G28335
	AT3G22670	AT1G08653		AT3G29030
	AT3G23410	AT1G08667		AT3G44720
	AT3G24120	AT1G64455		AT3G46080
	AT3G24190	AT1G64450		AT3G46900
	AT3G24495	AT1G64500		AT3G47250
	AT3G26400	AT1G64680		AT3G48240
	AT3G27050	AT1G64720		AT3G49950
	AT3G27260	AT1G66160		AT3G50740
	AT3G27270	AT1G66725		AT3G50770
	AT3G27330	AT1G66820		AT3G51420
	AT3G43670	AT1G66890		AT3G51860
	AT3G44610	AT1G67050		AT3G51895
	AT3G44630	AT1G67090		AT3G52830
	AT3G45050	AT1G67340		AT3G55120
	AT3G46450	AT1G67360		AT3G55130
	AT3G46990	AT1G67365		AT3G56400
	AT3G47120	AT1G67740		AT3G56710
	AT3G07685	AT1G67900		AT3G09025
	AT3G47490	AT1G68440		AT3G58790
	AT3G47730	AT1G68580		AT3G09365
	AT3G47836	AT1G68670		AT3G62690
	AT3G47840	AT1G69000		AT3G63030
	AT3G48050	AT1G69010		AT3G63110
	AT3G49870	AT1G69252		AT4G00050
	AT3G50240	AT1G69260		AT4G03575
	AT3G50250	AT1G69270		AT4G00390
	AT3G50430	AT1G69430		AT4G00400
	AT3G51660	AT1G69485		AT4G01360
	AT3G51820	AT1G70000		AT4G04995
	AT3G51870	AT1G70090		AT4G05180
	AT3G52370	AT1G70209		AT4G05615
	AT3G52610	AT1G70350		AT4G09030
	AT3G53620	AT1G70360		AT4G09035
	AT3G54360	AT1G70480		AT4G09350
	AT3G54510	AT1G70530		AT4G12390
	AT3G54620	AT1G70590		AT4G13580
	AT3G55250	AT1G70600		AT4G06135
	AT3G55960	AT1G70610		AT4G14315
	AT3G56110	AT1G70710		AT4G14440
	AT3G56120	AT1G70940		AT4G14580
	AT3G57060	AT1G71020		AT4G14690
	AT3G08905	AT1G71040		AT4G16690
	AT3G57810	AT1G71170		AT4G16750
	AT3G58630	AT1G71480		AT4G16820
	AT3G59410	AT1G09253		AT4G17810
	AT3G59470	AT1G09257		AT4G18950
	AT3G59765	AT1G71490		AT4G19520
	AT3G60030	AT1G71500		AT4G19530
	AT3G09435	AT1G72020		AT4G21910
	AT3G09425	AT1G72030		AT4G21930
	AT3G60860	AT1G72150		AT4G21926
	AT3G61180	AT1G72340		AT4G21940
	AT3G61420	AT1G72430		AT4G22530
	AT3G61560	AT1G72450		AT4G22590
	AT3G61826	AT1G09307		AT4G22620
	AT3G62000	AT1G72750		AT4G23220
	AT3G62010	AT1G72755		AT4G23250
	AT3G62470	AT1G72810		AT4G23290
	AT3G62800	AT1G72820		AT4G23300
	AT3G63460	AT1G72900		AT4G07185
	AT3G63480	AT1G09343		AT4G24050
	AT4G00026	AT1G72920		AT4G07235
	AT4G03615	AT1G72930		AT4G07240
	AT4G00450	AT1G72940		AT4G24120
	AT4G00630	AT1G73030		AT4G25020
	AT4G00720	AT1G73050		AT4G25480
	AT4G00750	AT1G73080		AT4G25490
	AT4G00905	AT1G73655		AT4G07805
	AT4G01120	AT1G73870		AT4G28250
	AT4G01800	AT1G73880		AT4G29110
	AT4G02195	AT1G73885		AT4G08065
	AT4G02940	AT1G09427		AT4G29150
	AT4G03550	AT1G74380		AT4G08205
	AT4G04340	AT1G74450		AT4G31730
	AT4G04920	AT1G74470		AT4G32870
	AT4G04970	AT1G74840		AT4G33040
	AT4G05020	AT1G75020		AT4G34250
	AT4G08310	AT1G75080
	AT4G08320	AT1G75100
	AT4G09160	AT1G75180
	AT4G09580	AT1G75400
	AT4G10040	AT1G75440
	AT4G14230	AT1G09553
	AT4G14310	AT1G75580
	AT4G14490	AT1G75690
	AT4G14905	AT1G75810
	AT4G15250	AT1G09577
	AT4G16210	AT1G76060
	AT4G16860	AT1G76080
	AT4G17765	AT1G76100
	AT4G18890	AT1G09623
	AT4G19110	AT1G76490
	AT4G19130	AT1G76560
	AT4G06885	AT1G76570
	AT4G19420	AT1G76730
	AT4G19450	AT1G76880
	AT4G19510	AT1G77060
	AT4G20260	AT1G77360
	AT4G20250	AT1G77370
	AT4G21540	AT1G77420
	AT4G22756	AT1G09733
	AT4G23050	AT1G77450
	AT4G23420	AT1G77490
	AT4G23940	AT1G77500
	AT4G25070	AT1G78000
	AT4G25110	AT1G78020
	AT4G25450	AT1G78100
	AT4G26000	AT1G78180
	AT4G26120	AT1G78230
	AT4G26700	AT1G78270
	AT4G26970	AT1G78280
	AT4G27000	AT1G09827
	AT4G27010	AT1G78700
	AT4G27320	AT1G79040
	AT4G27800	AT1G09975
	AT4G27960	AT1G79060
	AT4G29310	AT1G79290
	AT4G30810	AT1G79340
	AT4G31890	AT1G79410
	AT4G32160	AT1G79520
	AT4G32272	AT1G79529
	AT4G32710	AT1G79600
	AT4G32920	AT1G09927
	AT4G33180	AT1G79850
	AT4G33440	AT1G80030
	AT4G34090	AT1G80080
	AT4G34640	AT1G80180
		AT1G80300
		AT1G80310
		AT1G80315
		AT1G80780
		AT2G01080
		AT2G01190
		AT2G03925
		AT2G01290
		AT2G01570
		AT2G01860
		AT2G04125
		AT2G01920
		AT2G03440
		AT2G05070
		AT2G05100
		AT2G05920
		AT2G12461
		AT2G14080
		AT2G14890
		AT2G16500
		AT2G17120
		AT2G18090
		AT2G18160
		AT2G18730
		AT2G18960
		AT2G19570
		AT2G19650
		AT2G20260
		AT2G20300
		AT2G20370
		AT2G20610
		AT2G20940
		AT2G20950
		AT2G21200
		AT2G21210
		AT2G21350
		AT2G21360
		AT2G21500
		AT2G21970
		AT2G22240
		AT2G22241
		AT2G22426
		AT2G22430
		AT2G22790
		AT2G23130
		AT2G23290
		AT2G23320
		AT2G23430
		AT2G23672
		AT2G23670
		AT2G23690
		AT2G23790
		AT2G23810
		AT2G24100
		AT2G24540
		AT2G24545
		AT2G24550
		AT2G24600
		AT2G24790
		AT2G25460
		AT2G26730
		AT2G26975
		AT2G27820
		AT2G28920
		AT2G29290
		AT2G29390
		AT2G29500
		AT2G29510
		AT2G29550
		AT2G30140
		AT2G30150
		AT2G30440
		AT2G30490
		AT2G08395
		AT2G08400
		AT2G30600
		AT2G31090
		AT2G31141
		AT2G08435
		AT2G31560
		AT2G31585
		AT2G31670
		AT2G31750
		AT2G31800
		AT2G31810
		AT2G31880
		AT2G33180
		AT2G33570
		AT2G34420
		AT2G34510
		AT2G34770
		AT2G34985
		AT2G35260
		AT2G35470
		AT2G08745
		AT2G35658
		AT2G35830
		AT2G35860
		AT2G35859
		AT2G36145
		AT2G36140
		AT2G36150
		AT2G36800
		AT2G36854
		AT2G36880
		AT2G36970
		AT2G37035
		AT2G37110
		AT2G37190
		AT2G37195
		AT2G37240
		AT2G37250
		AT2G37310
		AT2G37320
		AT2G37555
		AT2G37550
		AT2G37580
		AT2G08910
		AT2G37970
		AT2G08915
		AT2G38025
		AT2G38030
		AT2G38040
		AT2G38170
		AT2G08960
		AT2G38350
		AT2G38340
		AT2G39450
		AT2G39460
		AT2G39570
		AT2G39650
		AT2G39730
		AT2G39800
		AT2G39865
		AT2G39870
		AT2G39950
		AT2G40140
		AT2G40400
		AT2G40540
		AT2G40610
		AT2G40890
		AT2G40970
		AT2G41000
		AT2G41100
		AT2G09220
		AT2G41110
		AT2G09225
		AT2G41140
		AT2G41250
		AT2G09250
		AT2G09265
		AT2G41560
		AT2G41750
		AT2G41900
		AT2G41905
		AT2G09350
		AT2G42280
		AT2G42485
		AT2G42590
		AT2G42620
		AT2G42690
		AT2G09395
		AT2G42750
		AT2G43330
		AT2G09445
		AT2G43540
		AT2G44130
		AT2G44290
		AT2G44578
		AT2G44660
		AT2G09535
		AT2G44940
		AT2G45160
		AT2G45315
		AT2G45470
		AT2G45590
		AT2G45610
		AT2G45630
		AT2G09655
		AT2G45685
		AT2G45680
		AT2G45720
		AT2G45740
		AT2G45820
		AT2G45980
		AT2G45990
		AT2G09675
		AT2G46000
		AT2G46020
		AT2G46080
		AT2G46090
		AT2G46100
		AT2G46160
		AT2G46170
		AT2G46210
		AT2G46200
		AT2G46220
		AT2G46270
		AT2G46310
		AT2G46330
		AT2G46500
		AT2G09725
		AT2G46520
		AT2G09735
		AT2G46600
		AT2G46660
		AT2G46735
		AT2G46830
		AT2G46940
		AT2G47070
		AT2G47180
		AT2G47370
		AT2G47400
		AT2G47450
		AT2G47485
		AT2G47490
		AT2G47590
		AT2G47650
		AT2G47690
		AT2G47710
		AT2G47740
		AT2G47770
		AT2G47840
		AT2G47844
		AT2G09975
		AT2G47990
		AT2G48010
		AT3G01060
		AT3G01210
		AT3G01005
		AT3G01360
		AT3G01370
		AT3G01430
		AT3G01035
		AT3G01510
		AT3G01513
		AT3G01550
		AT3G01560
		AT3G01600
		AT3G01700
		AT3G01820
		AT3G01055
		AT3G02040
		AT3G02130
		AT3G02140
		AT3G02335
		AT3G02340
		AT3G02350
		AT3G02390
		AT3G02470
		AT3G02540
		AT3G02550
		AT3G02570
		AT3G02730
		AT3G02832
		AT3G01145
		AT3G01155
		AT3G02840
		AT3G01165
		AT3G02910
		AT3G03220
		AT3G03680
		AT3G04120
		AT3G04140
		AT3G04240
		AT3G04590
		AT3G04720
		AT3G04790
		AT3G01505
		AT3G04800
		AT3G01525
		AT3G04880
		AT3G04930
		AT3G05320
		AT3G05490
		AT3G01665
		AT3G05800
		AT3G01775
		AT3G05835
		AT3G05937
		AT3G06060
		AT3G06160
		AT3G06150
		AT3G06500
		AT3G06520
		AT3G06750
		AT3G06760
		AT3G06780
		AT3G01895
		AT3G06840
		AT3G06890
		AT3G07050
		AT3G07055
		AT3G07120
		AT3G01935
		AT3G07170
		AT3G07310
		AT3G07360
		AT3G07450
		AT3G07460
		AT3G07470
		AT3G07480
		AT3G07580
		AT3G07590
		AT3G07760
		AT3G07780
		AT3G07790
		AT3G08030
		AT3G08630
		AT3G08636
		AT3G08640
		AT3G08720
		AT3G08780
		AT3G08920
		AT3G08940
		AT3G08970
		AT3G09030
		AT3G02115
		AT3G09570
		AT3G09590
		AT3G09595
		AT3G09600
		AT3G10020
		AT3G10030
		AT3G10410
		AT3G10415
		AT3G10420
		AT3G10500
		AT3G10650
		AT3G10800
		AT3G10930
		AT3G11090
		AT3G11410
		AT3G02395
		AT3G02405
		AT3G11460
		AT3G11640
		AT3G11650
		AT3G11670
		AT3G11690
		AT3G11700
		AT3G11760
		AT3G11820
		AT3G11900
		AT3G12290
		AT3G12300
		AT3G12320
		AT3G12345
		AT3G12350
		AT3G12380
		AT3G12385
		AT3G12390
		AT3G12400
		AT3G12630
		AT3G12780
		AT3G12830
		AT3G12920
		AT3G02605
		AT3G13061
		AT3G13062
		AT3G13440
		AT3G14067
		AT3G14090
		AT3G14100
		AT3G14180
		AT3G14590
		AT3G14660
		AT3G14990
		AT3G15060
		AT3G00330
		AT3G03035
		AT3G03045
		AT3G03055
		AT3G03065
		AT3G15350
		AT3G15360
		AT3G15520
		AT3G15530
		AT3G15585
		AT3G15760
		AT3G15770
		AT3G15780
		AT3G15790
		AT3G15810
		AT3G15850
		AT3G15860
		AT3G15900
		AT3G03215
		AT3G16050
		AT3G16140
		AT3G16520
		AT3G16570
		AT3G16720
		AT3G03375
		AT3G16910
		AT3G17130
		AT3G17609
		AT3G17611
		AT3G03615
		AT3G18215
		AT3G18290
		AT3G18295
		AT3G18485
		AT3G03685
		AT3G03695
		AT3G18490
		AT3G03745
		AT3G18690
		AT3G18710
		AT3G18780
		AT3G18800
		AT3G18915
		AT3G19150
		AT3G19330
		AT3G19480
		AT3G19540
		AT3G19970
		AT3G20015
		AT3G20310
		AT3G20340
		AT3G20510
		AT3G20655
		AT3G20820
		AT3G21055
		AT3G21150
		AT3G21220
		AT3G22370
		AT3G22380
		AT3G23000
		AT3G23170
		AT3G23400
		AT3G23440
		AT3G23880
		AT3G24030
		AT3G24050
		AT3G24480
		AT3G24500
		AT3G04685
		AT3G25700
		AT3G25870
		AT3G26080
		AT3G26180
		AT3G26395
		AT3G26512
		AT3G26580
		AT3G26730
		AT3G27060
		AT3G27090
		AT3G27210
		AT3G27540
		AT3G27880
		AT3G29360
		AT3G29575
		AT3G44380
		AT3G44450
		AT3G44950
		AT3G45010
		AT3G45040
		AT3G45210
		AT3G45230
		AT3G45640
		AT3G45645
		AT3G00800
		AT3G46530
		AT3G07435
		AT3G46540
		AT3G46550
		AT3G46600
		AT3G46620
		AT3G46630
		AT3G46780
		AT3G47070
		AT3G47080
		AT3G47430
		AT3G47470
		AT3G47640
		AT3G47820
		AT3G48320
		AT3G07945
		AT3G48460
		AT3G48560
		AT3G48610
		AT3G48690
		AT3G48700
		AT3G48980
		AT3G49220
		AT3G49530
		AT3G49668
		AT3G49710
		AT3G08070
		AT3G50060
		AT3G50340
		AT3G50420
		AT3G50650
		AT3G50685
		AT3G50690
		AT3G50750
		AT3G50790
		AT3G50800
		AT3G50820
		AT3G50830
		AT3G50850
		AT3G50860
		AT3G50910
		AT3G51550
		AT3G51840
		AT3G51890
		AT3G51920
		AT3G51950
		AT3G51960
		AT3G51970
		AT3G08215
		AT3G51990
		AT3G52360
		AT3G52400
		AT3G52480
		AT3G52605
		AT3G52710
		AT3G52740
		AT3G52870
		AT3G52960
		AT3G53260
		AT3G53530
		AT3G08350
		AT3G54000
		AT3G54020
		AT3G54050
		AT3G54363
		AT3G54366
		AT3G54430
		AT3G08405
		AT3G54500
		AT3G54890
		AT3G54900
		AT3G55040
		AT3G55610
		AT3G55980
		AT3G56030
		AT3G56050
		AT3G56140
		AT3G56200
		AT3G56290
		AT3G56360
		AT3G56800
		AT3G56940
		AT3G08795
		AT3G57020
		AT3G08815
		AT3G57040
		AT3G08825
		AT3G57062
		AT3G57070
		AT3G57120
		AT3G57330
		AT3G57400
		AT3G57450
		AT3G57530
		AT3G57800
		AT3G57880
		AT3G57890
		AT3G57930
		AT3G57980
		AT3G58710
		AT3G09145
		AT3G58970
		AT3G59060
		AT3G09185
		AT3G59068
		AT3G59400
		AT3G59880
		AT3G60200
		AT3G60320
		AT3G60410
		AT3G60630
		AT3G61260
		AT3G61440
		AT3G61460
		AT3G61540
		AT3G61530
		AT3G61545
		AT3G61550
		AT3G61630
		AT3G61640
		AT3G61750
		AT3G61755
		AT3G61829
		AT3G61880
		AT3G61980
		AT3G62070
		AT3G62260
		AT3G62410
		AT3G62420
		AT3G62650
		AT3G62695
		AT3G62720
		AT3G62810
		AT3G62980
		AT3G63003
		AT3G63006
		AT3G63010
		AT3G63020
		AT3G63060
		AT3G63070
		AT3G63120
		AT3G63130
		AT3G09905
		AT3G63140
		AT3G63150
		AT3G63160
		AT3G63170
		AT3G63190
		AT3G63200
		AT3G63215
		AT3G63310
		AT3G63370
		AT3G63390
		AT3G63400
		AT3G63410
		AT3G63420
		AT3G63490
		AT3G63500
		AT3G63510
		AT4G00030
		AT4G00150
		AT4G00163
		AT4G00165
		AT4G00300
		AT4G03555
		AT4G03585
		AT4G03595
		AT4G00430
		AT4G00440
		AT4G00490
		AT4G00500
		AT4G00520
		AT4G03655
		AT4G00525
		AT4G00530
		AT4G00550
		AT4G00560
		AT4G00810
		AT4G01070
		AT4G01090
		AT4G01110
		AT4G01280
		AT4G01330
		AT4G03955
		AT4G01670
		AT4G01870
		AT4G02200
		AT4G02350
		AT4G02410
		AT4G02425
		AT4G02440
		AT4G04335
		AT4G02890
		AT4G03010
		AT4G03110
		AT4G03113
		AT4G03210
		AT4G03280
		AT4G04570
		AT4G04915
		AT4G04925
		AT4G05010
		AT4G05070
		AT4G05071
		AT4G05150
		AT4G05320
		AT4G08930
		AT4G09000
		AT4G09650
		AT4G10340
		AT4G11220
		AT4G11280
		AT4G11300
		AT4G11360
		AT4G11870
		AT4G12005
		AT4G12300
		AT4G12310
		AT4G12410
		AT4G12450
		AT4G13180
		AT4G13395
		AT4G13510
		AT4G13940
		AT4G14430
		AT4G14500
		AT4G14540
		AT4G14830
		AT4G14870
		AT4G14880
		AT4G14890
		AT4G14900
		AT4G15248
		AT4G06300
		AT4G15480
		AT4G15545
		AT4G15550
		AT4G15760
		AT4G15800
		AT4G16140
		AT4G16190
		AT4G16370
		AT4G16490
		AT4G16500
		AT4G16680
		AT4G16983
		AT4G17060
		AT4G17070
		AT4G17245
		AT4G17243
		AT4G17250
		AT4G17340
		AT4G17500
		AT4G06745
		AT4G17840
		AT4G17870
		AT4G18570
		AT4G18830
		AT4G19140
		AT4G19170
		AT4G19700
		AT4G20170
		AT4G20360
		AT4G20840
		AT4G21210
		AT4G21740
		AT4G21790
		AT4G22190
		AT4G22240
		AT4G22250
		AT4G22560
		AT4G22580
		AT4G22758
		AT4G22780
		AT4G22890
		AT4G23190
		AT4G23205
		AT4G07120
		AT4G23530
		AT4G07130
		AT4G23650
		AT4G07190
		AT4G23890
		AT4G23930
		AT4G24110
		AT4G24160
		AT4G07250
		AT4G24240
		AT4G03095
		AT4G24280
		AT4G07260
		AT4G24370
		AT4G24380
		AT4G24740
		AT4G24805
		AT4G25080
		AT4G25130
		AT4G25170
		AT4G25210
		AT4G25280
		AT4G25390
		AT4G25470
		AT4G25570
		AT4G25620
		AT4G25640
		AT4G25700
		AT4G26530
		AT4G26542
		AT4G26550
		AT4G26555
		AT4G26690
		AT4G26850
		AT4G27020
		AT4G27030
		AT4G27270
		AT4G27280
		AT4G27300
		AT4G27310
		AT4G27350
		AT4G27657
		AT4G27700
		AT4G27720
		AT4G27940
		AT4G28240
		AT4G29720
		AT4G30350
		AT4G30390
		AT4G30780
		AT4G30920
		AT4G30960
		AT4G31875
		AT4G32060
		AT4G32150
		AT4G32250
		AT4G32260
		AT4G32410
		AT4G32480
		AT4G32890
		AT4G32940
		AT4G33010
		AT4G33560
		AT4G33630
		AT4G34000
		AT4G34050
		AT4G34100
		AT4G34150
		AT4G34200
		AT4G34340
		AT4G34350
		AT4G34390
		AT4G34460
		AT4G34490
		AT4G34630
