# Supplementary material for: The characterization of Mediator 12 and 13 as conditional positive gene regulators in Arabidopsis
Source: Nat Commun. 2020 Jun 3;11:2798. doi: 10.1038/s41467-020-16651-5 (PMC7271234; doi:10.1038/s41467-020-16651-5)
Supplement: Supplementary file 10 — Supplementary Dataset 7 [file 41467_2020_16651_MOESM10_ESM.xlsx]

## Sheet: colDark_vs_colLight_merged_dese
IDs of light inducible genes ( >1.5 fold, FDR<0.05 )
AT5G15950
AT4G26150
AT3G50060
AT5G45820
AT3G19680
AT1G19050
AT5G62920
AT4G25470
AT4G23750
AT2G46310
AT1G74890
AT4G34950
AT3G11410
AT5G62430
AT3G23170
AT3G57260
AT2G30040
AT4G03400
AT5G11590
AT1G69760
AT2G46790
AT5G59920
AT3G21670
AT3G47500
AT4G01950
AT1G07720
AT2G31380
AT3G02380
AT4G24570
AT4G25480
AT1G20823
AT1G63090
AT2G19650
AT2G44940
AT4G32800
AT3G61750
AT4G17090
AT3G12580
AT3G26290
AT5G62470
AT4G29780
AT3G44260
AT1G51700
AT5G11260
AT4G34590
AT1G78600
AT3G48100
AT2G45080
AT5G42600
AT1G78100
AT2G23130
AT3G04210
AT5G50915
AT2G23290
AT2G36800
AT5G17860
AT5G10760
AT2G14610
AT5G24660
AT3G14200
AT4G27657
AT1G64380
AT4G38840
AT3G02910
AT5G07240
AT2G16660
AT5G52750
AT5G39760
AT1G28600
AT5G43620
AT2G41330
AT1G09240
AT1G79410
AT5G43630
AT4G25780
AT2G45680
AT3G04140
AT4G15490
AT1G21250
AT2G14560
AT2G24850
AT4G18210
AT1G16500
AT2G29350
AT4G09350
AT3G28540
AT3G21560
AT3G06020
AT1G03300
AT1G73870
AT1G48745
AT4G23810
AT3G17609
AT3G21760
AT5G65350
AT5G45340
AT1G66500
AT2G46400
AT2G16005
AT4G03600
AT3G45210
AT1G79110
AT5G19240
AT2G40670
AT4G11280
AT1G16515
AT2G23180
AT5G19260
AT2G30770
AT1G06475
AT3G05800
AT2G35290
AT1G04000
AT5G47060
AT2G31230
AT1G62030
AT4G00165
AT5G05410
AT5G54470
AT4G30250
AT3G17611
AT2G39710
AT3G56290
AT3G27540
AT4G13900
AT3G24500
AT1G04163
AT3G25010
AT1G56020
AT5G55620
AT5G17350
AT4G39410
AT3G56080
AT4G24700
AT3G16330
AT5G54610
AT3G01660
AT2G37770
AT1G05420
AT1G26761
AT3G21370
AT5G61570
AT4G14400
AT2G23840
AT3G25590
AT5G58770
AT2G40435
AT4G02420
AT5G03110
AT5G64850
AT4G01500
AT5G40400
AT3G26350
AT4G02630
AT3G26040
AT2G24600
AT1G73630
AT5G51795
AT3G08870
AT1G17870
AT5G15010
AT1G12380
AT3G12830
AT2G23690
AT5G63130
AT4G29110
AT1G19670
AT5G19110
AT3G57062
AT1G07150
AT1G30250
AT5G42040
AT4G27030
AT5G04340
AT2G29120
AT2G21320
AT1G55910
AT1G04463
AT3G59880
AT1G02705
AT2G18150
AT5G09395
AT3G50930
AT2G33580
AT3G11110
AT3G61880
AT1G51090
AT5G40500
AT3G46670
AT5G53290
AT5G10380
AT2G40130
AT4G23200
AT5G07130
AT5G67160
AT1G72930
AT2G08650
AT3G23120
AT2G14660
AT5G01110
AT2G46572
AT3G19270
AT5G08760
AT4G27820
AT4G03070
AT5G58840
AT3G47480
AT5G05810
AT1G72240
AT5G17700
AT5G37440
AT4G09500
AT4G11140
AT5G41590
AT4G02360
AT2G18680
AT4G10600
AT4G14060
AT1G45010
AT3G57130
AT1G48100
AT1G58170
AT5G51190
AT3G17520
AT3G21150
AT2G39650
AT5G27060
AT5G51720
AT1G69730
AT4G23170
AT1G72940
AT5G06385
AT2G08730
AT2G15760
AT5G47670
AT3G01205
AT1G28370
AT1G49450
AT4G21840
AT4G00970
AT5G59220
AT3G44450
AT4G12500
AT3G52740
AT1G32960
AT5G16080
AT3G56260
AT5G38040
AT4G15248
AT3G10000
AT1G02390
AT4G33040
AT1G80520
AT1G14430
AT5G01540
AT5G09520
AT2G40080
AT4G18220
AT1G48130
AT3G05327
AT3G45860
AT4G12320
AT2G41312
AT5G20670
AT3G61520
AT3G46110
AT1G12775
AT2G31083
AT4G27652
AT1G29640
AT2G26400
AT3G44900
AT2G32200
AT2G46640
AT1G75580
AT1G30260
AT3G57700
AT3G11020
AT3G50760
AT3G20210
AT4G02140
AT3G61220
AT5G36140
AT2G32680
AT5G61890
AT3G09450
AT2G05765
AT3G50800
AT1G07900
AT1G76960
AT3G48240
AT1G33260
AT1G01520
AT3G28270
AT3G28560
AT3G14070
AT4G10200
AT3G02480
AT2G17040
AT3G06690
AT5G03255
AT2G24540
AT4G09385
AT1G09350
AT2G36590
AT1G17400
AT1G51080
AT3G27860
AT5G65030
AT4G12410
AT4G33560
AT1G31835
