# Supplementary material for: The characterization of Mediator 12 and 13 as conditional positive gene regulators in Arabidopsis
Source: Nat Commun. 2020 Jun 3;11:2798. doi: 10.1038/s41467-020-16651-5 (PMC7271234; doi:10.1038/s41467-020-16651-5)
Supplement: Supplementary file 11 — Supplementary Dataset 8 [file 41467_2020_16651_MOESM11_ESM.xlsx]

## Sheet: Sheet1
MED12 ChIPseq peaks
Biological replicate 1 (dark treatment)								Biological replicate 2 (dark treatment)								Biological replicate 1 (light treatment)								Biological replicate 2 (light treatment)
chromosome	start	stop	peak_ID	enrichments	-log10(q-value)			chromosome	start	stop	peak_ID	enrichments	-log10(q-value)			chromosome	start	stop	peak_ID	enrichments	-log10(q-value)			chromosome	start	stop	peak_ID	enrichments	-log10(q-value)
Chr1	13479	13884	dark_rep1_peak_1	3.41095	9.22213			Chr1	20445	21269	dark_rep2_peak_1	2.80212	12.4573			Chr1	12360	12665	light_rep1_peak_1	1.84661	2.25385			Chr1	12455	12858	light_rep2_peak_1	2.06731	3.07137
Chr1	16567	16880	dark_rep1_peak_2	4.05525	13.8373			Chr1	51303	51609	dark_rep2_peak_2	2.73932	7.94957			Chr1	20560	21324	light_rep1_peak_2	4.98246	28.1955			Chr1	13618	13858	light_rep2_peak_2	2.64775	4.33765
Chr1	20248	21282	dark_rep1_peak_3	2.8728	13.9545			Chr1	67443	67882	dark_rep2_peak_3	2.1356	4.73778			Chr1	30697	31028	light_rep1_peak_3	2.76957	7.25034			Chr1	20348	21219	light_rep2_peak_3	3.44785	12.127
Chr1	51292	52044	dark_rep1_peak_4	3.37971	14.0988			Chr1	68263	68797	dark_rep2_peak_4	3.42114	13.3887			Chr1	37905	38155	light_rep1_peak_4	2.7191	8.06243			Chr1	34728	34967	light_rep2_peak_4	2.30897	3.64878
Chr1	63913	64160	dark_rep1_peak_5	2.01226	4.15031			Chr1	73435	74451	dark_rep2_peak_5	3.11834	13.3837			Chr1	47144	47430	light_rep1_peak_5	2.93123	8.15471			Chr1	47203	47444	light_rep2_peak_5	2.41903	4.22051
Chr1	67300	67919	dark_rep1_peak_6	2.91374	12.1339			Chr1	75312	75571	dark_rep2_peak_6	2.29497	5.46981			Chr1	47877	48748	light_rep1_peak_6	2.27098	6.02536			Chr1	47947	49025	light_rep2_peak_6	2.45873	7.3133
Chr1	68229	68858	dark_rep1_peak_7	4.32953	22.8098			Chr1	75798	76390	dark_rep2_peak_7	2.23379	7.85321			Chr1	55363	56110	light_rep1_peak_7	4.39223	21.8177			Chr1	55559	55791	light_rep2_peak_7	2.63632	6.11196
Chr1	73539	74553	dark_rep1_peak_8	2.72488	9.81969			Chr1	99340	99662	dark_rep2_peak_8	2.28776	5.78737			Chr1	56379	56759	light_rep1_peak_8	2.66161	8.42188			Chr1	56928	58912	light_rep2_peak_8	3.35335	16.1635
Chr1	75313	75569	dark_rep1_peak_9	2.28538	5.55061			Chr1	101693	102018	dark_rep2_peak_9	2.49311	6.36239			Chr1	56979	58986	light_rep1_peak_9	4.66889	34.0094			Chr1	63283	67807	light_rep2_peak_9	5.12894	31.281
Chr1	75917	76221	dark_rep1_peak_10	1.969	5.01124			Chr1	107704	108405	dark_rep2_peak_10	3.55296	16.473			Chr1	63188	67838	light_rep1_peak_10	5.36529	40.1631			Chr1	68303	68760	light_rep2_peak_10	3.21985	9.09105
Chr1	99330	99819	dark_rep1_peak_11	2.53568	7.62725			Chr1	117118	118953	dark_rep2_peak_11	3.07332	16.2099			Chr1	73427	74181	light_rep1_peak_11	2.67967	7.75835			Chr1	73656	74196	light_rep2_peak_11	2.97853	9.0565
Chr1	107679	108491	dark_rep1_peak_12	4.06519	24.134			Chr1	120461	121164	dark_rep2_peak_12	2.76995	17.727			Chr1	75709	76504	light_rep1_peak_12	2.69702	10.1911			Chr1	75770	76530	light_rep2_peak_12	2.44345	7.59087
Chr1	111705	111968	dark_rep1_peak_13	1.89272	3.42672			Chr1	121271	123322	dark_rep2_peak_13	2.62846	12.7083			Chr1	99350	99615	light_rep1_peak_13	2.27556	5.04314			Chr1	99379	99672	light_rep2_peak_13	2.24896	4.38281
Chr1	116104	116429	dark_rep1_peak_14	2.49454	7.13225			Chr1	126097	126488	dark_rep2_peak_14	2.60836	7.59446			Chr1	107609	108384	light_rep1_peak_14	4.86324	23.7924			Chr1	107717	108332	light_rep2_peak_14	3.52779	11.0079
Chr1	116655	119023	dark_rep1_peak_15	4.0358	25.4564			Chr1	126935	127374	dark_rep2_peak_15	1.72706	2.68728			Chr1	108855	109322	light_rep1_peak_15	3.14601	11.0197			Chr1	110753	111207	light_rep2_peak_15	2.4095	4.0631
Chr1	120353	121103	dark_rep1_peak_16	3.08287	20.0951			Chr1	127855	128249	dark_rep2_peak_16	1.99203	4.11393			Chr1	110225	111260	light_rep1_peak_16	3.2583	10.2801			Chr1	116081	116524	light_rep2_peak_16	2.58187	5.87251
Chr1	121412	123308	dark_rep1_peak_17	2.24478	7.12604			Chr1	128415	128941	dark_rep2_peak_17	1.95809	3.45855			Chr1	111668	111992	light_rep1_peak_17	2.84905	9.77032			Chr1	116683	119208	light_rep2_peak_17	6.03473	48.245
Chr1	127865	128175	dark_rep1_peak_18	1.9312	3.24613			Chr1	129818	130346	dark_rep2_peak_18	2.37403	4.5117			Chr1	115962	116443	light_rep1_peak_18	2.37035	5.14207			Chr1	120229	121114	light_rep2_peak_18	5.09147	36.4411
Chr1	129878	130230	dark_rep1_peak_19	2.1315	3.33926			Chr1	156252	156975	dark_rep2_peak_19	3.6756	21.892			Chr1	116947	119179	light_rep1_peak_19	6.22013	54.2059			Chr1	121402	123298	light_rep2_peak_19	4.10168	17.9756
Chr1	146230	146514	dark_rep1_peak_20	1.94652	3.54786			Chr1	157138	157672	dark_rep2_peak_20	1.64433	2.08313			Chr1	119369	119622	light_rep1_peak_20	2.83929	8.1891			Chr1	124906	125519	light_rep2_peak_20	2.71704	6.61064
Chr1	156243	156978	dark_rep1_peak_21	3.87903	23.6605			Chr1	157804	158456	dark_rep2_peak_21	2.19243	5.23688			Chr1	120092	121084	light_rep1_peak_21	5.84327	50.2833			Chr1	125960	127426	light_rep2_peak_21	4.32882	21.4817
Chr1	158938	159771	dark_rep1_peak_22	4.45778	27.7416			Chr1	158913	159247	dark_rep2_peak_22	2.32429	5.03861			Chr1	121339	124477	light_rep1_peak_22	5.36184	34.0385			Chr1	127649	128561	light_rep2_peak_22	3.09403	10.5149
Chr1	171991	172666	dark_rep1_peak_23	2.41617	7.53235			Chr1	159309	159751	dark_rep2_peak_23	3.84537	20.0743			Chr1	124901	128584	light_rep1_peak_23	4.69287	28.4354			Chr1	129132	129406	light_rep2_peak_23	2.1263	3.0232
Chr1	172837	173789	dark_rep1_peak_24	2.06399	6.08365			Chr1	171989	172672	dark_rep2_peak_24	2.51551	8.04225			Chr1	154682	156036	light_rep1_peak_24	3.63515	19.6614			Chr1	129735	130381	light_rep2_peak_24	2.71142	5.90798
Chr1	176859	177119	dark_rep1_peak_25	2.55644	8.16432			Chr1	176846	177115	dark_rep2_peak_25	2.5512	7.90632			Chr1	156343	157542	light_rep1_peak_25	4.19859	24.6651			Chr1	154700	156043	light_rep2_peak_25	3.30912	15.7
Chr1	179073	179333	dark_rep1_peak_26	2.07298	3.16704			Chr1	179837	181215	dark_rep2_peak_26	5.20124	34.0315			Chr1	157843	158448	light_rep1_peak_26	2.28303	4.96818			Chr1	156286	158413	light_rep2_peak_26	4.19623	24.5192
Chr1	179787	181218	dark_rep1_peak_27	3.66874	19.912			Chr1	181305	182725	dark_rep2_peak_27	4.1201	22.6125			Chr1	159409	159690	light_rep1_peak_27	2.87092	8.59073			Chr1	159372	159736	light_rep2_peak_27	3.54432	13.2919
Chr1	181315	182770	dark_rep1_peak_28	4.75261	30.4063			Chr1	183130	183690	dark_rep2_peak_28	4.68592	32.5546			Chr1	160675	161708	light_rep1_peak_28	1.83273	2.47315			Chr1	171083	173794	light_rep2_peak_28	6.44072	51.9002
Chr1	183117	183719	dark_rep1_peak_29	5.60322	41.7578			Chr1	195552	195837	dark_rep2_peak_29	2.89462	10.0244			Chr1	170690	173827	light_rep1_peak_29	5.24823	46.5071			Chr1	179826	182696	light_rep2_peak_29	4.44598	23.8654
Chr1	194787	195156	dark_rep1_peak_30	2.70538	8.10974			Chr1	196174	196442	dark_rep2_peak_30	1.9948	3.76058			Chr1	176876	177476	light_rep1_peak_30	2.49917	8.09458			Chr1	183133	183607	light_rep2_peak_30	4.96715	26.1151
Chr1	195516	195892	dark_rep1_peak_31	3.13588	12.2049			Chr1	198410	202106	dark_rep2_peak_31	3.27816	24.1535			Chr1	180026	181468	light_rep1_peak_31	3.27522	13.6745			Chr1	195624	196606	light_rep2_peak_31	3.56266	15.0251
Chr1	198397	202251	dark_rep1_peak_32	4.85503	37.8977			Chr1	206795	207313	dark_rep2_peak_32	3.09156	17.3349			Chr1	182220	182627	light_rep1_peak_32	4.43956	23.0905			Chr1	197850	198095	light_rep2_peak_32	1.91551	2.63378
Chr1	206755	207372	dark_rep1_peak_33	4.15054	28.5857			Chr1	207619	207997	dark_rep2_peak_33	2.38087	7.8756			Chr1	183182	183688	light_rep1_peak_33	5.8693	39.0562			Chr1	198220	198997	light_rep2_peak_33	3.50894	15.6893
Chr1	207529	208067	dark_rep1_peak_34	2.77497	12.5998			Chr1	224634	228622	dark_rep2_peak_34	3.74522	27.4919			Chr1	187046	187766	light_rep1_peak_34	2.13818	3.81596			Chr1	199323	202144	light_rep2_peak_34	5.75107	46.8748
Chr1	218700	218942	dark_rep1_peak_35	2.87005	8.05949			Chr1	232694	233000	dark_rep2_peak_35	2.32668	4.2407			Chr1	190233	190543	light_rep1_peak_35	2.28872	5.04314			Chr1	206779	208040	light_rep2_peak_35	5.14951	35.0104
Chr1	224576	228766	dark_rep1_peak_36	3.67923	24.7289			Chr1	237643	238073	dark_rep2_peak_36	2.70279	9.92494			Chr1	195589	196544	light_rep1_peak_36	4.06808	21.2372			Chr1	222410	222968	light_rep2_peak_36	4.75406	23.6371
Chr1	237457	238119	dark_rep1_peak_37	3.22605	16.1239			Chr1	267913	270703	dark_rep2_peak_37	4.63531	40.9722			Chr1	197123	197570	light_rep1_peak_37	2.14403	3.97779			Chr1	223588	224212	light_rep2_peak_37	2.77894	7.35461
Chr1	239470	239858	dark_rep1_peak_38	2.68386	8.5242			Chr1	364047	364801	dark_rep2_peak_38	3.49231	18.752			Chr1	197873	198954	light_rep1_peak_38	4.4553	28.8098			Chr1	224677	227282	light_rep2_peak_38	4.54693	25.8888
Chr1	267821	270800	dark_rep1_peak_39	4.18114	35.1621			Chr1	368369	368684	dark_rep2_peak_39	2.52312	5.56307			Chr1	199353	202606	light_rep1_peak_39	5.72535	50.4262			Chr1	227564	228069	light_rep2_peak_39	2.49483	4.8956
Chr1	284200	284482	dark_rep1_peak_40	1.9732	3.05272			Chr1	386845	387334	dark_rep2_peak_40	2.52885	6.90184			Chr1	203015	203706	light_rep1_peak_40	3.04863	10.4235			Chr1	228193	228447	light_rep2_peak_40	2.08221	3.88932
Chr1	302616	303015	dark_rep1_peak_41	2.54272	6.95857			Chr1	392988	393545	dark_rep2_peak_41	1.99975	3.78635			Chr1	203791	204099	light_rep1_peak_41	2.33256	4.89145			Chr1	232665	233005	light_rep2_peak_41	2.68286	6.1647
Chr1	364011	364931	dark_rep1_peak_42	3.76538	24.2886			Chr1	410437	410849	dark_rep2_peak_42	2.10738	4.56595			Chr1	206658	208114	light_rep1_peak_42	6.22291	54.0022			Chr1	236803	238111	light_rep2_peak_42	2.6414	7.88239
Chr1	367495	367763	dark_rep1_peak_43	1.98117	3.02717			Chr1	420030	420413	dark_rep2_peak_43	3.44785	10.7346			Chr1	210568	210840	light_rep1_peak_43	2.60628	5.55071			Chr1	267842	270809	light_rep2_peak_43	6.51058	52.6819
Chr1	368364	368685	dark_rep1_peak_44	3.26246	10.2241			Chr1	426481	426777	dark_rep2_peak_44	2.86631	7.21068			Chr1	219581	220278	light_rep1_peak_44	3.73369	20.0223			Chr1	271018	271464	light_rep2_peak_44	2.47138	5.96571
Chr1	386883	387293	dark_rep1_peak_45	2.89475	8.8333			Chr1	458547	459003	dark_rep2_peak_45	2.72373	8.55399			Chr1	221764	222296	light_rep1_peak_45	2.19664	4.32141			Chr1	312597	312914	light_rep2_peak_45	2.87887	6.74262
Chr1	393059	393595	dark_rep1_peak_46	2.03222	4.14051			Chr1	468417	469620	dark_rep2_peak_46	3.97414	25.1032			Chr1	222455	223070	light_rep1_peak_46	5.50771	34.1664			Chr1	329851	330955	light_rep2_peak_46	3.35331	11.3945
Chr1	410497	410817	dark_rep1_peak_47	1.9249	3.38566			Chr1	470919	471352	dark_rep2_peak_47	2.17235	4.41779			Chr1	223529	224299	light_rep1_peak_47	3.07251	10.5128			Chr1	336477	337065	light_rep2_peak_47	1.7692	2.13558
Chr1	414703	414982	dark_rep1_peak_48	2.01539	4.47717			Chr1	486972	487455	dark_rep2_peak_48	2.10939	3.76191			Chr1	225407	227213	light_rep1_peak_48	2.30957	7.68108			Chr1	346454	346958	light_rep2_peak_48	2.38528	4.89433
Chr1	420003	420413	dark_rep1_peak_49	4.07042	15.7814			Chr1	487603	488786	dark_rep2_peak_49	3.74149	16.6667			Chr1	227552	228066	light_rep1_peak_49	3.15353	10.1074			Chr1	353472	353793	light_rep2_peak_49	2.13978	3.25693
Chr1	426400	426883	dark_rep1_peak_50	3.89745	16.9268			Chr1	544433	544755	dark_rep2_peak_50	3.90785	12.3021			Chr1	228149	228564	light_rep1_peak_50	3.35602	15.8222			Chr1	364079	364844	light_rep2_peak_50	2.73453	9.85542
Chr1	431008	431372	dark_rep1_peak_51	2.48677	6.40844			Chr1	545159	545426	dark_rep2_peak_51	3.26246	8.29624			Chr1	233165	233542	light_rep1_peak_51	2.33932	4.57902			Chr1	386749	387324	light_rep2_peak_51	2.36329	5.85398
Chr1	458632	458920	dark_rep1_peak_52	2.21743	4.99607			Chr1	552617	554016	dark_rep2_peak_52	2.82016	12.3582			Chr1	233899	235027	light_rep1_peak_52	3.60855	13.8741			Chr1	392920	393751	light_rep2_peak_52	3.55543	15.6607
Chr1	467523	467946	dark_rep1_peak_53	2.26216	4.18929			Chr1	554783	557192	dark_rep2_peak_53	3.01004	11.3986			Chr1	235712	236404	light_rep1_peak_53	3.00986	13.3372			Chr1	399844	400136	light_rep2_peak_53	2.20284	3.60654
Chr1	468411	469680	dark_rep1_peak_54	4.61502	32.8497			Chr1	559447	560319	dark_rep2_peak_54	5.00597	27.1442			Chr1	236512	238084	light_rep1_peak_54	3.68627	18.625			Chr1	411826	412502	light_rep2_peak_54	3.29873	14.09
Chr1	471463	471789	dark_rep1_peak_55	2.3617	8.36933			Chr1	560617	560887	dark_rep2_peak_55	2.74351	7.02979			Chr1	239506	239886	light_rep1_peak_55	2.45373	7.0177			Chr1	414023	414740	light_rep2_peak_55	2.7777	7.4345
Chr1	476883	477124	dark_rep1_peak_56	2.2152	4.5132			Chr1	564320	565033	dark_rep2_peak_56	3.17719	12.6988			Chr1	266298	266714	light_rep1_peak_56	2.83729	8.56892			Chr1	426482	426757	light_rep2_peak_56	2.55909	5.70226
Chr1	485621	485859	dark_rep1_peak_57	2.68163	6.54661			Chr1	566977	567269	dark_rep2_peak_57	1.684	2.77315			Chr1	267794	271616	light_rep1_peak_57	6.62935	57.1046			Chr1	445834	446102	light_rep2_peak_57	2.17968	4.10541
Chr1	486721	487356	dark_rep1_peak_58	2.3882	5.62892			Chr1	571144	576333	dark_rep2_peak_58	3.58452	25.6864			Chr1	274685	274996	light_rep1_peak_58	2.37364	4.71354			Chr1	458474	459082	light_rep2_peak_58	3.61046	12.6888
Chr1	487564	488802	dark_rep1_peak_59	4.22511	22.9408			Chr1	621446	623292	dark_rep2_peak_59	2.25933	6.24992			Chr1	303603	304003	light_rep1_peak_59	2.54489	5.93227			Chr1	468826	469529	light_rep2_peak_59	2.68206	7.6529
Chr1	498806	499124	dark_rep1_peak_60	2.23174	4.3588			Chr1	629948	630188	dark_rep2_peak_60	2.31506	4.11516			Chr1	312357	312984	light_rep1_peak_60	3.98493	16.1199			Chr1	470678	471801	light_rep2_peak_60	2.92555	7.94958
Chr1	521956	522238	dark_rep1_peak_61	3.27903	9.67997			Chr1	634357	634798	dark_rep2_peak_61	2.26221	3.27491			Chr1	324911	326321	light_rep1_peak_61	3.77652	17.6055			Chr1	481014	481776	light_rep2_peak_61	4.38145	20.4096
Chr1	544468	544723	dark_rep1_peak_62	3.06676	7.12055			Chr1	637250	637501	dark_rep2_peak_62	2.1206	2.10168			Chr1	329293	330575	light_rep1_peak_62	4.94834	26.7179			Chr1	482240	483565	light_rep2_peak_62	4.08373	18.6048
Chr1	545125	545447	dark_rep1_peak_63	4.16817	14.554			Chr1	642300	642550	dark_rep2_peak_63	2.0959	2.46763			Chr1	330666	331240	light_rep1_peak_63	3.13131	11.0197			Chr1	486576	489888	light_rep2_peak_63	5.16224	36.3339
Chr1	552623	553557	dark_rep1_peak_64	2.60382	10.3298			Chr1	644493	644992	dark_rep2_peak_64	2.32547	6.00667			Chr1	346225	346977	light_rep1_peak_64	2.34705	4.97002			Chr1	519271	520495	light_rep2_peak_64	2.75229	8.09789
Chr1	553623	553986	dark_rep1_peak_65	2.09074	3.65208			Chr1	727514	727757	dark_rep2_peak_65	2.3525	4.04166			Chr1	353287	353962	light_rep1_peak_65	2.32736	4.59361			Chr1	537763	538329	light_rep2_peak_65	2.20035	3.92238
Chr1	554821	557214	dark_rep1_peak_66	2.94947	12.1339			Chr1	731780	732059	dark_rep2_peak_66	2.03452	2.65984			Chr1	354108	354504	light_rep1_peak_66	2.13087	3.97779			Chr1	544470	544704	light_rep2_peak_66	2.00495	2.58844
Chr1	559481	560295	dark_rep1_peak_67	5.36691	31.4267			Chr1	739444	746741	dark_rep2_peak_67	7.02104	63.1023			Chr1	364048	364894	light_rep1_peak_67	4.28265	28.7404			Chr1	556561	556818	light_rep2_peak_67	2.30627	4.13058
Chr1	560578	560934	dark_rep1_peak_68	3.32936	11.7994			Chr1	752526	754434	dark_rep2_peak_68	5.25477	44.3304			Chr1	367567	367914	light_rep1_peak_68	2.22295	4.67739			Chr1	559646	560032	light_rep2_peak_68	2.26996	3.44329
Chr1	564286	565350	dark_rep1_peak_69	2.60394	9.66407			Chr1	785828	786070	dark_rep2_peak_69	2.86307	7.28262			Chr1	367992	368261	light_rep1_peak_69	1.81519	2.14307			Chr1	571239	576261	light_rep2_peak_69	5.15695	38.049
Chr1	566970	567514	dark_rep1_peak_70	1.77127	3.84937			Chr1	786456	786745	dark_rep2_peak_70	2.52502	5.40005			Chr1	386500	386750	light_rep1_peak_70	2.08069	3.16684			Chr1	589719	590305	light_rep2_peak_70	3.1224	10.9006
Chr1	570942	576397	dark_rep1_peak_71	5.30183	41.5456			Chr1	786870	788763	dark_rep2_peak_71	3.73516	27.4919			Chr1	386826	387520	light_rep1_peak_71	3.7904	18.1953			Chr1	607551	607798	light_rep2_peak_71	2.36955	3.68145
Chr1	621416	622129	dark_rep1_peak_72	2.16009	4.62651			Chr1	790346	790771	dark_rep2_peak_72	1.64752	2.23266			Chr1	392831	393972	light_rep1_peak_72	4.31181	27.3901			Chr1	618374	619233	light_rep2_peak_72	2.56752	6.91502
Chr1	622589	623279	dark_rep1_peak_73	2.8709	8.91531			Chr1	810654	810942	dark_rep2_peak_73	2.09566	3.14296			Chr1	395424	396000	light_rep1_peak_73	2.80115	11.5322			Chr1	621704	622298	light_rep2_peak_73	2.30009	5.47456
Chr1	634583	635132	dark_rep1_peak_74	2.55029	5.68498			Chr1	841224	842876	dark_rep2_peak_74	4.08388	19.7919			Chr1	408747	409019	light_rep1_peak_74	2.17736	4.02811			Chr1	622942	623342	light_rep2_peak_74	2.56069	5.78379
Chr1	644418	644986	dark_rep1_peak_75	3.13334	13.5198			Chr1	852429	853012	dark_rep2_peak_75	1.75478	2.1487			Chr1	410549	410987	light_rep1_peak_75	2.93053	9.85704			Chr1	644539	645006	light_rep2_peak_75	2.23688	4.74648
Chr1	727475	727764	dark_rep1_peak_76	2.32238	4.43048			Chr1	864084	864510	dark_rep2_peak_76	3.39801	12.312			Chr1	411708	413004	light_rep1_peak_76	3.77047	22.4767			Chr1	661137	662243	light_rep2_peak_76	3.19383	8.23138
Chr1	728201	728445	dark_rep1_peak_77	3.07568	9.74592			Chr1	864782	865527	dark_rep2_peak_77	4.66552	23.5259			Chr1	413688	415015	light_rep1_peak_77	4.25572	22.5934			Chr1	739591	746703	light_rep2_peak_77	7.38598	53.3301
Chr1	738006	738665	dark_rep1_peak_78	2.57627	6.79249			Chr1	868096	868366	dark_rep2_peak_78	2.73495	7.40149			Chr1	426392	426798	light_rep1_peak_78	4.34855	20.5507			Chr1	752387	754347	light_rep2_peak_78	5.33894	33.181
Chr1	739385	746733	dark_rep1_peak_79	6.56651	56.9067			Chr1	868785	869043	dark_rep2_peak_79	2.30892	4.8171			Chr1	445612	446182	light_rep1_peak_79	3.20406	13.1621			Chr1	761458	761724	light_rep2_peak_79	2.1635	3.60692
Chr1	752502	754445	dark_rep1_peak_80	4.51542	31.5355			Chr1	884931	885436	dark_rep2_peak_80	2.38097	5.47009			Chr1	458460	459179	light_rep1_peak_80	3.9469	16.7342			Chr1	787028	788775	light_rep2_peak_80	4.74283	33.4731
Chr1	785733	786137	dark_rep1_peak_81	3.63656	13.3648			Chr1	893084	895081	dark_rep2_peak_81	4.37391	25.891			Chr1	468701	469538	light_rep1_peak_81	2.44918	8.23304			Chr1	790068	791305	light_rep2_peak_81	4.44886	21.0693
Chr1	786426	788686	dark_rep1_peak_82	3.49161	23.5533			Chr1	897275	898049	dark_rep2_peak_82	2.72781	8.35782			Chr1	471204	471819	light_rep1_peak_82	4.29544	20.9736			Chr1	823138	823404	light_rep2_peak_82	2.12782	3.08751
Chr1	790348	790818	dark_rep1_peak_83	2.05622	5.04875			Chr1	898167	898730	dark_rep2_peak_83	2.22436	5.42907			Chr1	480721	481633	light_rep1_peak_83	4.14567	20.7784			Chr1	823726	824022	light_rep2_peak_83	1.99794	3.26035
Chr1	807049	807302	dark_rep1_peak_84	2.28666	5.694			Chr1	898868	904288	dark_rep2_peak_84	5.02968	39.2956			Chr1	482195	483244	light_rep1_peak_84	5.71867	39.7969			Chr1	841284	842860	light_rep2_peak_84	4.12468	16.1566
Chr1	841251	842110	dark_rep1_peak_85	3.56006	14.7538			Chr1	930659	932198	dark_rep2_peak_85	3.14544	16.1816			Chr1	485635	485927	light_rep1_peak_85	2.64198	8.53866			Chr1	846701	847403	light_rep2_peak_85	2.54027	7.04491
Chr1	842217	842498	dark_rep1_peak_86	1.97535	2.71429			Chr1	933591	934103	dark_rep2_peak_86	2.57507	7.85832			Chr1	486671	489942	light_rep1_peak_86	5.23737	44.8061			Chr1	852414	855018	light_rep2_peak_86	3.81263	24.1741
Chr1	850655	850994	dark_rep1_peak_87	2.07103	3.4916			Chr1	952883	953281	dark_rep2_peak_87	3.43722	11.1201			Chr1	490016	490352	light_rep1_peak_87	2.46187	5.68912			Chr1	864000	864580	light_rep2_peak_87	2.75229	8.09789
Chr1	851541	851913	dark_rep1_peak_88	1.95594	3.71291			Chr1	956524	958303	dark_rep2_peak_88	3.84017	16.9324			Chr1	519305	520339	light_rep1_peak_88	3.74089	15.5498			Chr1	864901	865485	light_rep2_peak_88	4.13422	16.2879
Chr1	852391	852797	dark_rep1_peak_89	3.11952	8.96513			Chr1	977162	977845	dark_rep2_peak_89	3.98724	18.5968			Chr1	537699	538415	light_rep1_peak_89	3.11738	12.1189			Chr1	884394	885482	light_rep2_peak_89	2.4152	5.56846
Chr1	864019	864574	dark_rep1_peak_90	4.36649	21.858			Chr1	977985	978474	dark_rep2_peak_90	2.57962	6.45386			Chr1	539557	539910	light_rep1_peak_90	2.27866	4.36736			Chr1	894386	894706	light_rep2_peak_90	2.23994	3.77805
Chr1	864697	865540	dark_rep1_peak_91	5.58748	33.8919			Chr1	978774	979321	dark_rep2_peak_91	3.73984	17.7246			Chr1	552592	552870	light_rep1_peak_91	3.14182	8.86125			Chr1	897326	897575	light_rep2_peak_91	2.39182	4.54672
Chr1	868019	868385	dark_rep1_peak_92	3.16724	10.6178			Chr1	982091	984308	dark_rep2_peak_92	3.4448	27.307			Chr1	566903	567515	light_rep1_peak_92	2.46657	7.55553			Chr1	898892	900247	light_rep2_peak_92	3.70739	16.887
Chr1	868752	869034	dark_rep1_peak_93	2.1396	4.79538			Chr1	1027820	1029190	dark_rep2_peak_93	2.77	19.485			Chr1	568953	569741	light_rep1_peak_93	2.37421	6.62765			Chr1	900487	900780	light_rep2_peak_93	2.29249	4.05316
Chr1	892627	892920	dark_rep1_peak_94	1.97008	3.73673			Chr1	1075083	1075496	dark_rep2_peak_94	2.05877	4.24272			Chr1	570990	571609	light_rep1_peak_94	3.49068	15.4112			Chr1	901121	902829	light_rep2_peak_94	2.47505	7.98789
Chr1	893470	895023	dark_rep1_peak_95	3.5542	16.8939			Chr1	1084468	1084909	dark_rep2_peak_95	3.09753	11.89			Chr1	571852	576377	light_rep1_peak_95	5.35689	46.968			Chr1	930534	932340	light_rep2_peak_95	5.40097	41.3379
Chr1	897243	898736	dark_rep1_peak_96	2.59613	8.87101			Chr1	1129250	1129855	dark_rep2_peak_96	3.2	13.9532			Chr1	589624	590121	light_rep1_peak_96	5.25686	29.1222			Chr1	933438	934827	light_rep2_peak_96	2.12514	5.51668
Chr1	898891	904292	dark_rep1_peak_97	4.63913	31.8083			Chr1	1130058	1130446	dark_rep2_peak_97	2.61426	5.98146			Chr1	618328	619393	light_rep1_peak_97	3.38523	16.8984			Chr1	936419	936684	light_rep2_peak_97	2.20939	3.75945
Chr1	930612	932377	dark_rep1_peak_98	2.94628	13.784			Chr1	1148506	1149558	dark_rep2_peak_98	2.21447	5.89717			Chr1	619592	620325	light_rep1_peak_98	2.11294	4.46362			Chr1	936744	937290	light_rep2_peak_98	2.37306	5.17994
Chr1	933422	933721	dark_rep1_peak_99	2.36861	5.43595			Chr1	1157579	1157959	dark_rep2_peak_99	3.01658	9.02848			Chr1	621466	622110	light_rep1_peak_99	2.49268	6.43579			Chr1	956552	956843	light_rep2_peak_99	3.04087	8.65022
Chr1	933777	934080	dark_rep1_peak_100	2.33033	5.54471			Chr1	1185425	1186060	dark_rep2_peak_100	2.99739	10.1726			Chr1	644186	644897	light_rep1_peak_100	3.13532	13.7725			Chr1	957466	958137	light_rep2_peak_100	2.03527	3.24187
Chr1	936960	937262	dark_rep1_peak_101	2.70882	7.41302			Chr1	1186441	1186919	dark_rep2_peak_101	2.12458	4.30075			Chr1	658960	659226	light_rep1_peak_101	2.22341	3.6178			Chr1	977392	977647	light_rep2_peak_101	2.41688	4.89433
Chr1	952898	953274	dark_rep1_peak_102	3.93782	15.5683			Chr1	1188085	1191415	dark_rep2_peak_102	4.67772	36.7858			Chr1	659409	659662	light_rep1_peak_102	2.38255	4.44834			Chr1	978735	979236	light_rep2_peak_102	2.31273	5.47456
Chr1	956486	957404	dark_rep1_peak_103	3.52885	16.6417			Chr1	1197758	1198164	dark_rep2_peak_103	2.67927	7.3992			Chr1	661026	662268	light_rep1_peak_103	4.30385	16.788			Chr1	982080	984298	light_rep2_peak_103	5.25058	39.1619
Chr1	957738	958233	dark_rep1_peak_104	1.89737	4.12817			Chr1	1202261	1202520	dark_rep2_peak_104	1.93627	2.83325			Chr1	701230	701500	light_rep1_peak_104	2.32877	6.24497			Chr1	1018068	1019464	light_rep2_peak_104	3.9096	21.2069
Chr1	977187	979434	dark_rep1_peak_105	4.49978	27.1128			Chr1	1205528	1205789	dark_rep2_peak_105	2.24972	3.63374			Chr1	741750	742076	light_rep1_peak_105	2.32276	4.7414			Chr1	1019914	1020518	light_rep2_peak_105	3.52668	12.9755
Chr1	982077	984326	dark_rep1_peak_106	3.28444	25.1841			Chr1	1230770	1231006	dark_rep2_peak_106	2.4696	5.82462			Chr1	742537	743891	light_rep1_peak_106	3.03024	9.46064			Chr1	1024157	1024471	light_rep2_peak_106	2.52241	5.00665
Chr1	1000477	1000710	dark_rep1_peak_107	2.52628	5.50476			Chr1	1348711	1349378	dark_rep2_peak_107	3.05454	12.9905			Chr1	744032	746664	light_rep1_peak_107	6.69678	48.2315			Chr1	1026139	1026851	light_rep2_peak_107	2.85694	6.88376
Chr1	1027838	1029256	dark_rep1_peak_108	3.01763	22.427			Chr1	1422033	1422490	dark_rep2_peak_108	1.8331	2.8175			Chr1	752248	753256	light_rep1_peak_108	4.39294	22.1244			Chr1	1027577	1029152	light_rep2_peak_108	6.89324	52.4581
Chr1	1056850	1057099	dark_rep1_peak_109	1.87759	2.93593			Chr1	1430845	1433474	dark_rep2_peak_109	3.97033	32.6847			Chr1	753447	754408	light_rep1_peak_109	4.28624	24.0466			Chr1	1056776	1057115	light_rep2_peak_109	2.74409	6.3426
Chr1	1075074	1075440	dark_rep1_peak_110	2.31296	6.36307			Chr1	1434124	1435280	dark_rep2_peak_110	6.02309	44.3074			Chr1	787037	788510	light_rep1_peak_110	4.41518	32.8314			Chr1	1064301	1064714	light_rep2_peak_110	3.47596	12.0685
Chr1	1084473	1084926	dark_rep1_peak_111	3.85875	19.5696			Chr1	1435375	1435605	dark_rep2_peak_111	2.01017	3.92846			Chr1	790046	791387	light_rep1_peak_111	4.88899	27.7429			Chr1	1075072	1075498	light_rep2_peak_111	2.83364	9.10403
Chr1	1103204	1103492	dark_rep1_peak_112	2.77959	8.45488			Chr1	1435794	1436852	dark_rep2_peak_112	1.94196	4.47412			Chr1	822936	823303	light_rep1_peak_112	1.88096	2.41929			Chr1	1077381	1077809	light_rep2_peak_112	1.99123	2.63525
Chr1	1129330	1129909	dark_rep1_peak_113	3.64384	19.912			Chr1	1437584	1437902	dark_rep2_peak_113	2.30384	4.21302			Chr1	823716	824013	light_rep1_peak_113	1.81758	2.36923			Chr1	1084503	1084834	light_rep2_peak_113	2.19442	5.05884
Chr1	1129970	1130744	dark_rep1_peak_114	3.19048	11.8464			Chr1	1477593	1478827	dark_rep2_peak_114	2.39168	7.8756			Chr1	830468	831395	light_rep1_peak_114	2.09546	5.11751			Chr1	1114489	1115247	light_rep2_peak_114	2.5843	6.72242
Chr1	1131393	1131763	dark_rep1_peak_115	2.16966	3.50279			Chr1	1518531	1518887	dark_rep2_peak_115	3.3121	8.29624			Chr1	831736	833037	light_rep1_peak_115	2.75965	7.95478			Chr1	1128671	1128980	light_rep2_peak_115	1.98982	2.73101
Chr1	1157588	1157982	dark_rep1_peak_116	3.56351	13.9868			Chr1	1558644	1560009	dark_rep2_peak_116	3.30052	12.5291			Chr1	841263	842917	light_rep1_peak_116	4.76685	23.9565			Chr1	1129441	1129891	light_rep2_peak_116	2.54161	6.3731
Chr1	1169562	1169828	dark_rep1_peak_117	2.36744	3.68827			Chr1	1582263	1582638	dark_rep2_peak_117	2.56615	5.8473			Chr1	843619	844220	light_rep1_peak_117	2.22149	4.16315			Chr1	1140788	1141022	light_rep2_peak_117	1.75773	2.04103
Chr1	1185506	1186026	dark_rep1_peak_118	2.58598	6.84104			Chr1	1647031	1647758	dark_rep2_peak_118	3.73763	13.5428			Chr1	846807	847403	light_rep1_peak_118	2.25966	6.1797			Chr1	1141482	1141777	light_rep2_peak_118	2.04311	2.54467
Chr1	1188015	1191428	dark_rep1_peak_119	3.81413	25.1312			Chr1	1660619	1661050	dark_rep2_peak_119	2.86274	7.13003			Chr1	851631	851919	light_rep1_peak_119	2.69355	7.75835			Chr1	1148326	1149560	light_rep2_peak_119	3.10752	10.395
Chr1	1197561	1198188	dark_rep1_peak_120	3.26095	12.5004			Chr1	1661114	1661968	dark_rep2_peak_120	2.65809	7.58014			Chr1	852411	854079	light_rep1_peak_120	4.41266	34.2877			Chr1	1167982	1168497	light_rep2_peak_120	2.53223	4.98975
Chr1	1202171	1202547	dark_rep1_peak_121	2.35937	5.24673			Chr1	1713357	1713820	dark_rep2_peak_121	3.53035	19.3041			Chr1	854571	854976	light_rep1_peak_121	3.00612	8.30975			Chr1	1185499	1186059	light_rep2_peak_121	2.65141	6.54261
Chr1	1230825	1231146	dark_rep1_peak_122	2.18662	4.32042			Chr1	1713896	1714456	dark_rep2_peak_122	4.4732	21.0534			Chr1	863742	864499	light_rep1_peak_122	4.71717	25.6507			Chr1	1188575	1191375	light_rep2_peak_122	4.41378	25.385
Chr1	1236346	1236649	dark_rep1_peak_123	2.70689	7.83422			Chr1	1745210	1746407	dark_rep2_peak_123	3.49393	16.5452			Chr1	865177	865491	light_rep1_peak_123	3.9334	16.1199			Chr1	1197738	1199045	light_rep2_peak_123	3.14881	9.71897
Chr1	1299331	1299590	dark_rep1_peak_124	2.68303	6.80245			Chr1	1747803	1748419	dark_rep2_peak_124	2.36392	4.92518			Chr1	868089	868390	light_rep1_peak_124	3.43989	12.6302			Chr1	1199806	1200362	light_rep2_peak_124	2.86453	7.35419
Chr1	1348715	1349402	dark_rep1_peak_125	2.77082	10.3031			Chr1	1761925	1762527	dark_rep2_peak_125	3.03159	8.20266			Chr1	877162	877454	light_rep1_peak_125	2.21665	5.30821			Chr1	1200903	1201703	light_rep2_peak_125	2.87891	7.30989
Chr1	1421693	1422525	dark_rep1_peak_126	2.16082	6.24998			Chr1	1773701	1773965	dark_rep2_peak_126	1.93273	3.16254			Chr1	877517	878226	light_rep1_peak_126	3.30122	15.297			Chr1	1205514	1205805	light_rep2_peak_126	2.32874	3.83336
Chr1	1430842	1433753	dark_rep1_peak_127	3.68567	27.3904			Chr1	1828347	1828734	dark_rep2_peak_127	1.81436	2.11296			Chr1	883971	885578	light_rep1_peak_127	4.09863	17.9788			Chr1	1230817	1231126	light_rep2_peak_127	2.3342	4.65361
Chr1	1434042	1435735	dark_rep1_peak_128	6.12114	46.4928			Chr1	1828804	1829124	dark_rep2_peak_128	1.90185	2.67043			Chr1	898284	898576	light_rep1_peak_128	2.44363	5.66205			Chr1	1340343	1341145	light_rep2_peak_128	2.66802	7.6529
Chr1	1435796	1436822	dark_rep1_peak_129	1.60045	2.01584			Chr1	1830095	1830386	dark_rep2_peak_129	2.23149	3.63374			Chr1	898819	899570	light_rep1_peak_129	3.79873	19.7884			Chr1	1341222	1342808	light_rep2_peak_129	2.63163	6.66876
Chr1	1437550	1437955	dark_rep1_peak_130	2.4585	5.34327			Chr1	1834435	1834790	dark_rep2_peak_130	2.72026	7.22121			Chr1	899757	900180	light_rep1_peak_130	3.56913	14.0625			Chr1	1348628	1349588	light_rep2_peak_130	3.81583	21.3282
Chr1	1477571	1479183	dark_rep1_peak_131	2.87253	12.8558			Chr1	1878567	1879679	dark_rep2_peak_131	3.23571	10.1761			Chr1	901143	901611	light_rep1_peak_131	2.1093	4.9534			Chr1	1422194	1422461	light_rep2_peak_131	2.07549	3.15434
Chr1	1518487	1518885	dark_rep1_peak_132	4.62709	18.5128			Chr1	1882622	1882959	dark_rep2_peak_132	3.34762	10.865			Chr1	901930	902760	light_rep1_peak_132	3.02677	10.5671			Chr1	1425746	1426169	light_rep2_peak_132	2.87242	8.36618
Chr1	1548586	1548883	dark_rep1_peak_133	3.15114	7.8537			Chr1	1950656	1951320	dark_rep2_peak_133	3.22465	13.689			Chr1	930839	932300	light_rep1_peak_133	5.6188	48.715			Chr1	1426515	1426954	light_rep2_peak_133	2.13246	3.41539
Chr1	1559004	1560077	dark_rep1_peak_134	3.23028	11.9828			Chr1	1953419	1954466	dark_rep2_peak_134	4.17152	37.415			Chr1	933552	935125	light_rep1_peak_134	2.75869	11.7376			Chr1	1430882	1432923	light_rep2_peak_134	5.63571	38.0921
Chr1	1646982	1647811	dark_rep1_peak_135	5.18215	26.1394			Chr1	1954610	1954992	dark_rep2_peak_135	2.50138	6.74354			Chr1	935803	936223	light_rep1_peak_135	2.41895	6.18039			Chr1	1434347	1435028	light_rep2_peak_135	3.55975	12.8472
Chr1	1659434	1660134	dark_rep1_peak_136	2.78082	8.03463			Chr1	1955852	1957478	dark_rep2_peak_136	2.07987	4.88869			Chr1	936314	936923	light_rep1_peak_136	2.69355	7.75835			Chr1	1435278	1437192	light_rep2_peak_136	3.31573	12.4676
Chr1	1660366	1661996	dark_rep1_peak_137	3.35377	11.284			Chr1	1958544	1959036	dark_rep2_peak_137	2.57895	6.81976			Chr1	956509	957240	light_rep1_peak_137	2.67967	7.75835			Chr1	1477400	1479206	light_rep2_peak_137	4.77484	28.9687
Chr1	1681708	1682014	dark_rep1_peak_138	2.57571	5.18465			Chr1	1969120	1969353	dark_rep2_peak_138	2.0632	3.86477			Chr1	957303	958183	light_rep1_peak_138	2.51107	7.28123			Chr1	1506320	1506619	light_rep2_peak_138	2.08887	3.26805
Chr1	1704686	1705170	dark_rep1_peak_139	2.34337	5.918			Chr1	1974548	1974818	dark_rep2_peak_139	2.88766	8.23264			Chr1	977439	977750	light_rep1_peak_139	2.69911	6.54339			Chr1	1507059	1507403	light_rep2_peak_139	2.19374	3.66038
Chr1	1713312	1714530	dark_rep1_peak_140	4.18479	29.2031			Chr1	2010779	2014137	dark_rep2_peak_140	4.34004	40.293			Chr1	978623	979208	light_rep1_peak_140	3.34671	16.9042			Chr1	1507455	1507790	light_rep2_peak_140	2.08505	3.07802
Chr1	1745290	1746254	dark_rep1_peak_141	3.96053	21.3317			Chr1	2037505	2038326	dark_rep2_peak_141	2.32784	4.76045			Chr1	982254	983734	light_rep1_peak_141	5.13781	40.4505			Chr1	1518599	1518865	light_rep2_peak_141	3.01951	6.21367
Chr1	1747950	1748460	dark_rep1_peak_142	2.57102	6.11779			Chr1	2047703	2049882	dark_rep2_peak_142	3.27781	21.4609			Chr1	983997	984392	light_rep1_peak_142	3.31834	13.1321			Chr1	1558033	1560180	light_rep2_peak_142	4.74341	27.2373
Chr1	1761849	1762727	dark_rep1_peak_143	3.91834	15.1477			Chr1	2075944	2077758	dark_rep2_peak_143	6.00296	51.5726			Chr1	993293	993616	light_rep1_peak_143	1.81462	2.53286			Chr1	1569573	1569807	light_rep2_peak_143	1.73321	2.5062
Chr1	1773667	1774043	dark_rep1_peak_144	2.48588	7.22391			Chr1	2104822	2105086	dark_rep2_peak_144	2.49853	6.21507			Chr1	1010837	1011192	light_rep1_peak_144	2.46168	6.73985			Chr1	1582286	1582575	light_rep2_peak_144	2.78312	6.66299
Chr1	1829837	1830386	dark_rep1_peak_145	2.22771	4.6685			Chr1	2129934	2130273	dark_rep2_peak_145	2.502	6.23218			Chr1	1018087	1019130	light_rep1_peak_145	4.12221	26.4827			Chr1	1630447	1630872	light_rep2_peak_145	3.14153	7.97761
Chr1	1834482	1834791	dark_rep1_peak_146	2.41814	5.333			Chr1	2141762	2142400	dark_rep2_peak_146	4.2802	15.4583			Chr1	1019556	1020544	light_rep1_peak_146	3.41063	13.1307			Chr1	1645657	1647752	light_rep2_peak_146	4.05786	22.4547
Chr1	1840940	1841180	dark_rep1_peak_147	2.95203	6.62448			Chr1	2142681	2142920	dark_rep2_peak_147	2.4433	3.58004			Chr1	1024386	1024655	light_rep1_peak_147	2.02565	3.31998			Chr1	1660697	1662275	light_rep2_peak_147	4.68923	31.0643
Chr1	1841490	1841743	dark_rep1_peak_148	2.92873	6.82885			Chr1	2160474	2163160	dark_rep2_peak_148	3.77987	25.7509			Chr1	1025924	1027152	light_rep1_peak_148	4.3441	19.63			Chr1	1702153	1702559	light_rep2_peak_148	2.54032	5.34825
Chr1	1878480	1879759	dark_rep1_peak_149	4.52252	21.5407			Chr1	2172070	2172669	dark_rep2_peak_149	2.53854	5.81433			Chr1	1027276	1027617	light_rep1_peak_149	2.64912	6.10134			Chr1	1713316	1714453	light_rep2_peak_149	3.70748	19.5752
Chr1	1880644	1880973	dark_rep1_peak_150	2.80175	7.35708			Chr1	2174958	2175211	dark_rep2_peak_150	2.89088	9.0382			Chr1	1027791	1029110	light_rep1_peak_150	7.01193	58.4591			Chr1	1744794	1746499	light_rep2_peak_150	3.18188	11.4148
Chr1	1882597	1883048	dark_rep1_peak_151	4.69416	23.1105			Chr1	2177753	2178221	dark_rep2_peak_151	3.54453	17.136			Chr1	1056920	1057247	light_rep1_peak_151	2.73243	6.54339			Chr1	1747853	1748340	light_rep2_peak_151	2.47663	4.30641
Chr1	1940468	1940814	dark_rep1_peak_152	3.36345	9.40586			Chr1	2187716	2188561	dark_rep2_peak_152	2.36752	8.16988			Chr1	1064221	1064703	light_rep1_peak_152	3.40164	14.2092			Chr1	1761926	1762723	light_rep2_peak_152	1.96941	3.7557
Chr1	1950628	1951251	dark_rep1_peak_153	3.01372	12.179			Chr1	2189620	2191257	dark_rep2_peak_153	4.31842	37.7731			Chr1	1074977	1075509	light_rep1_peak_153	3.99866	21.0922			Chr1	1766392	1767172	light_rep2_peak_153	3.27014	11.3961
Chr1	1953376	1954453	dark_rep1_peak_154	3.74352	32.2516			Chr1	2224044	2224313	dark_rep2_peak_154	1.77835	3.49191			Chr1	1077430	1077791	light_rep1_peak_154	2.31742	4.66795			Chr1	1771225	1771846	light_rep2_peak_154	3.07529	8.35292
Chr1	1954637	1955099	dark_rep1_peak_155	2.53835	6.93484			Chr1	2226070	2226373	dark_rep2_peak_155	1.86242	3.25168			Chr1	1084478	1084897	light_rep1_peak_155	3.22809	16.4019			Chr1	1773612	1774093	light_rep2_peak_155	3.02429	7.56028
Chr1	1956367	1956611	dark_rep1_peak_156	1.89403	2.95825			Chr1	2238797	2239283	dark_rep2_peak_156	2.26638	4.8271			Chr1	1114471	1115286	light_rep1_peak_156	2.89514	9.93692			Chr1	1820807	1821527	light_rep2_peak_156	2.58683	6.45666
Chr1	1956805	1957340	dark_rep1_peak_157	2.32985	5.19572			Chr1	2239419	2239841	dark_rep2_peak_157	2.76007	7.30212			Chr1	1116725	1117511	light_rep1_peak_157	2.51584	5.25178			Chr1	1828028	1830445	light_rep2_peak_157	5.5771	39.0376
Chr1	1958628	1959047	dark_rep1_peak_158	2.44269	6.25315			Chr1	2247255	2248383	dark_rep2_peak_158	2.15833	6.35322			Chr1	1119805	1120421	light_rep1_peak_158	3.43972	11.0342			Chr1	1882686	1882933	light_rep2_peak_158	2.49127	4.62015
Chr1	1974452	1974817	dark_rep1_peak_159	2.95047	10.4099			Chr1	2313339	2314032	dark_rep2_peak_159	2.0057	3.43876			Chr1	1129440	1130367	light_rep1_peak_159	4.08559	20.4221			Chr1	1907960	1908540	light_rep2_peak_159	2.36797	3.99752
Chr1	1998941	1999280	dark_rep1_peak_160	2.71905	6.37934			Chr1	2314453	2315084	dark_rep2_peak_160	1.77702	2.5578			Chr1	1140701	1141097	light_rep1_peak_160	1.80496	2.92281			Chr1	1950535	1951631	light_rep2_peak_160	4.28239	21.9104
Chr1	2010711	2014226	dark_rep1_peak_161	4.07033	35.1386			Chr1	2333371	2334426	dark_rep2_peak_161	3.20069	15.0443			Chr1	1148703	1150009	light_rep1_peak_161	3.41136	15.8237			Chr1	1952129	1952693	light_rep2_peak_161	2.6838	8.79067
Chr1	2025107	2025491	dark_rep1_peak_162	2.80607	9.41447			Chr1	2335642	2335929	dark_rep2_peak_162	2.40774	8.54941			Chr1	1168002	1168586	light_rep1_peak_162	2.2326	3.69304			Chr1	1953267	1958225	light_rep2_peak_162	6.92961	54.4937
Chr1	2047573	2049915	dark_rep1_peak_163	2.67928	11.8408			Chr1	2338437	2339762	dark_rep2_peak_163	2.99491	8.78895			Chr1	1188935	1191384	light_rep1_peak_163	3.0759	11.6444			Chr1	1958288	1958912	light_rep2_peak_163	2.83251	8.58816
Chr1	2075910	2077758	dark_rep1_peak_164	5.14784	39.3446			Chr1	2348626	2349138	dark_rep2_peak_164	3.74708	16.2122			Chr1	1197628	1201333	light_rep1_peak_164	4.88899	27.7429			Chr1	1965543	1967042	light_rep2_peak_164	3.23796	14.1136
Chr1	2103341	2103605	dark_rep1_peak_165	2.40143	5.66909			Chr1	2359410	2359695	dark_rep2_peak_165	2.82536	5.74707			Chr1	1205432	1205745	light_rep1_peak_165	2.8804	7.67459			Chr1	1967455	1967697	light_rep2_peak_165	2.26738	3.54277
Chr1	2104744	2105361	dark_rep1_peak_166	3.46154	14.3909			Chr1	2365185	2365432	dark_rep2_peak_166	2.75813	6.81418			Chr1	1230835	1231117	light_rep1_peak_166	2.42975	5.66205			Chr1	1968714	1969483	light_rep2_peak_166	3.7021	16.7731
Chr1	2107903	2108171	dark_rep1_peak_167	2.58348	6.63665			Chr1	2366169	2366408	dark_rep2_peak_167	1.95115	2.63977			Chr1	1235771	1236202	light_rep1_peak_167	2.39394	5.80404			Chr1	1974514	1974777	light_rep2_peak_167	2.11112	3.23925
Chr1	2129931	2130239	dark_rep1_peak_168	2.4597	5.34848			Chr1	2374496	2375001	dark_rep2_peak_168	2.74626	8.37591			Chr1	1236281	1236664	light_rep1_peak_168	2.63548	8.65949			Chr1	2010114	2013858	light_rep2_peak_168	6.68425	52.5513
Chr1	2141792	2142952	dark_rep1_peak_169	4.8795	20.596			Chr1	2390088	2390372	dark_rep2_peak_169	3.32101	10.167			Chr1	1331124	1331528	light_rep1_peak_169	2.90181	9.59725			Chr1	2037583	2038643	light_rep2_peak_169	2.99391	7.92225
Chr1	2143293	2143547	dark_rep1_peak_170	2.13035	4.95581			Chr1	2420994	2421410	dark_rep2_peak_170	2.58377	5.94208			Chr1	1339872	1340452	light_rep1_peak_170	2.54461	5.58083			Chr1	2047538	2049931	light_rep2_peak_170	4.92927	27.5925
Chr1	2160505	2161938	dark_rep1_peak_171	2.40922	9.27046			Chr1	2437012	2437260	dark_rep2_peak_171	2.05629	4.89363			Chr1	1340839	1342972	light_rep1_peak_171	3.41915	13.3984			Chr1	2075901	2077848	light_rep2_peak_171	7.80614	60.3523
Chr1	2162067	2162339	dark_rep1_peak_172	2.00208	4.0319			Chr1	2462906	2463137	dark_rep2_peak_172	2.09051	2.86416			Chr1	1348638	1349532	light_rep1_peak_172	4.56665	32.6658			Chr1	2090253	2091422	light_rep2_peak_172	2.71627	7.67652
Chr1	2162582	2163201	dark_rep1_peak_173	2.83029	13.0517			Chr1	2483072	2483352	dark_rep2_peak_173	2.28462	4.41656			Chr1	1358536	1358788	light_rep1_peak_173	2.51703	5.12381			Chr1	2109065	2109376	light_rep2_peak_173	2.16279	3.50746
Chr1	2163880	2164288	dark_rep1_peak_174	2.59301	7.45646			Chr1	2585873	2586320	dark_rep2_peak_174	3.28292	17.6806			Chr1	1368589	1369031	light_rep1_peak_174	2.36033	5.27135			Chr1	2111220	2111518	light_rep2_peak_174	2.25404	3.62176
Chr1	2171990	2172730	dark_rep1_peak_175	3.09778	10.6748			Chr1	2620447	2621464	dark_rep2_peak_175	3.18115	18.2842			Chr1	1422093	1422453	light_rep1_peak_175	3.24892	12.0594			Chr1	2142864	2143790	light_rep2_peak_175	3.00342	9.89835
Chr1	2174901	2175241	dark_rep1_peak_176	3.46154	14.3909			Chr1	2622597	2623067	dark_rep2_peak_176	3.99802	16.3378			Chr1	1425601	1426138	light_rep1_peak_176	3.24507	11.2564			Chr1	2150072	2152451	light_rep2_peak_176	5.16959	38.049
Chr1	2177444	2178206	dark_rep1_peak_177	3.75433	19.5557			Chr1	2640585	2640940	dark_rep2_peak_177	2.32629	4.82919			Chr1	1426564	1427085	light_rep1_peak_177	2.46793	5.38449			Chr1	2155272	2155995	light_rep2_peak_177	2.4023	5.07472
Chr1	2187816	2188604	dark_rep1_peak_178	2.0375	6.58484			Chr1	2657180	2657434	dark_rep2_peak_178	2.27178	4.1479			Chr1	1430182	1430432	light_rep1_peak_178	3.03082	8.97839			Chr1	2160670	2161364	light_rep2_peak_178	2.84714	8.16715
Chr1	2189368	2191262	dark_rep1_peak_179	4.42999	36.7989			Chr1	2690364	2691492	dark_rep2_peak_179	5.0446	34.3601			Chr1	1430723	1431184	light_rep1_peak_179	3.62295	13.2994			Chr1	2174104	2174820	light_rep2_peak_179	2.16833	4.23722
Chr1	2194344	2195053	dark_rep1_peak_180	2.08037	5.27039			Chr1	2692820	2693310	dark_rep2_peak_180	2.42723	6.9149			Chr1	1431257	1432914	light_rep1_peak_180	5.05628	31.8649			Chr1	2177853	2178110	light_rep2_peak_180	2.27804	4.51433
Chr1	2196656	2197045	dark_rep1_peak_181	2.06129	4.62703			Chr1	2712158	2712411	dark_rep2_peak_181	2.20806	4.60956			Chr1	1434363	1434928	light_rep1_peak_181	4.46928	22.5561			Chr1	2187153	2188842	light_rep2_peak_181	4.26446	29.666
Chr1	2197355	2197636	dark_rep1_peak_182	2.17354	4.61125			Chr1	2712719	2713353	dark_rep2_peak_182	2.97512	9.26263			Chr1	1435409	1437312	light_rep1_peak_182	3.5988	17.4856			Chr1	2189264	2191347	light_rep2_peak_182	6.92955	55.3274
Chr1	2212421	2212698	dark_rep1_peak_183	1.79219	2.77714			Chr1	2714151	2715102	dark_rep2_peak_183	1.98008	5.59016			Chr1	1469861	1470607	light_rep1_peak_183	2.2361	4.67739			Chr1	2194224	2195867	light_rep2_peak_183	4.35072	29.1986
Chr1	2214130	2214380	dark_rep1_peak_184	2.05623	4.13962			Chr1	2742145	2748490	dark_rep2_peak_184	8.31926	71.6778			Chr1	1477504	1479167	light_rep1_peak_184	5.21416	42.3834			Chr1	2196723	2197031	light_rep2_peak_184	2.14408	3.75071
Chr1	2237621	2238085	dark_rep1_peak_185	2.39343	8.45488			Chr1	2755353	2755841	dark_rep2_peak_185	2.18028	5.23688			Chr1	1508423	1508817	light_rep1_peak_185	2.11695	3.31788			Chr1	2197319	2197635	light_rep2_peak_185	2.68238	7.51044
Chr1	2239421	2239826	dark_rep1_peak_186	1.94127	2.56524			Chr1	2847503	2847730	dark_rep2_peak_186	1.66915	2.14893			Chr1	1518523	1518823	light_rep1_peak_186	3.88969	12.6562			Chr1	2209881	2210144	light_rep2_peak_186	2.45718	4.57252
Chr1	2247718	2248052	dark_rep1_peak_187	1.66555	2.29192			Chr1	2855800	2856060	dark_rep2_peak_187	2.91271	6.79252			Chr1	1558051	1558711	light_rep1_peak_187	3.34147	20.1369			Chr1	2212424	2212667	light_rep2_peak_187	2.39052	4.1137
Chr1	2313653	2313889	dark_rep1_peak_188	2.04528	3.18277			Chr1	2862775	2863012	dark_rep2_peak_188	2.71635	4.85339			Chr1	1558939	1560195	light_rep1_peak_188	6.02739	43.6784			Chr1	2223820	2225797	light_rep2_peak_188	4.09272	24.3559
Chr1	2333392	2334467	dark_rep1_peak_189	3.53305	19.3127			Chr1	2866857	2867315	dark_rep2_peak_189	2.96689	7.61079			Chr1	1569447	1570114	light_rep1_peak_189	2.97222	15.6278			Chr1	2226000	2228089	light_rep2_peak_189	4.01743	18.1537
Chr1	2335608	2335938	dark_rep1_peak_190	2.78475	12.5998			Chr1	2870702	2871079	dark_rep2_peak_190	2.65447	5.48433			Chr1	1629259	1629517	light_rep1_peak_190	2.25614	3.39021			Chr1	2238481	2240310	light_rep2_peak_190	3.81928	15.8622
Chr1	2338457	2339848	dark_rep1_peak_191	3.49221	13.4085			Chr1	2872439	2873484	dark_rep2_peak_191	4.58339	20.5529			Chr1	1630174	1630775	light_rep1_peak_191	4.51929	20.4282			Chr1	2247305	2248773	light_rep2_peak_191	2.88169	12.8895
Chr1	2348595	2349223	dark_rep1_peak_192	4.23811	21.466			Chr1	2873544	2874874	dark_rep2_peak_192	2.85193	11.8569			Chr1	1645702	1647430	light_rep1_peak_192	3.67377	18.625			Chr1	2257413	2257858	light_rep2_peak_192	1.98809	2.2733
Chr1	2351562	2352179	dark_rep1_peak_193	2.66194	6.28898			Chr1	2876971	2877464	dark_rep2_peak_193	3.17031	10.8172			Chr1	1659181	1659571	light_rep1_peak_193	2.57268	6.34343			Chr1	2260119	2261029	light_rep2_peak_193	3.43288	10.9005
Chr1	2356084	2356363	dark_rep1_peak_194	2.539	4.33255			Chr1	2884157	2884690	dark_rep2_peak_194	2.56333	6.46889			Chr1	1660608	1660859	light_rep1_peak_194	2.54327	6.34343			Chr1	2274901	2275326	light_rep2_peak_194	2.17657	3.23635
Chr1	2365172	2365974	dark_rep1_peak_195	3.12234	9.97646			Chr1	2926579	2929824	dark_rep2_peak_195	3.69745	33.3509			Chr1	1660951	1662365	light_rep1_peak_195	5.53564	43.3574			Chr1	2280552	2281007	light_rep2_peak_195	2.56215	8.13053
Chr1	2366184	2366755	dark_rep1_peak_196	2.66479	6.26821			Chr1	2989663	2991643	dark_rep2_peak_196	2.55623	9.99481			Chr1	1682432	1683063	light_rep1_peak_196	2.64912	6.10134			Chr1	2309725	2310183	light_rep2_peak_196	2.1493	3.07451
Chr1	2374472	2375023	dark_rep1_peak_197	3.18644	12.9323			Chr1	2991836	2992126	dark_rep2_peak_197	2.96067	10.577			Chr1	1702117	1702733	light_rep1_peak_197	3.39593	13.1307			Chr1	2310755	2311501	light_rep2_peak_197	2.08138	3.23925
Chr1	2390029	2390408	dark_rep1_peak_198	3.88033	13.6401			Chr1	3030929	3031292	dark_rep2_peak_198	2.08943	4.27705			Chr1	1704724	1704976	light_rep1_peak_198	2.36286	4.66795			Chr1	2313382	2313636	light_rep2_peak_198	1.80709	2.23749
Chr1	2420880	2421154	dark_rep1_peak_199	2.18174	3.83235			Chr1	3037703	3038596	dark_rep2_peak_199	3.45401	13.1144			Chr1	1713310	1714348	light_rep1_peak_199	5.03402	37.8096			Chr1	2313768	2315858	light_rep2_peak_199	2.60743	7.3358
Chr1	2432219	2432825	dark_rep1_peak_200	2.04212	5.2776			Chr1	3041892	3042130	dark_rep2_peak_200	1.72478	2.45437			Chr1	1744628	1745351	light_rep1_peak_200	2.75965	7.95478			Chr1	2333492	2334507	light_rep2_peak_200	3.17232	13.0538
Chr1	2436964	2437736	dark_rep1_peak_201	2.9333	14.5883			Chr1	3042277	3042643	dark_rep2_peak_201	2.17965	4.57776			Chr1	1745564	1746393	light_rep1_peak_201	3.46261	13.9446			Chr1	2335625	2335949	light_rep2_peak_201	3.09651	10.797
Chr1	2565014	2565257	dark_rep1_peak_202	2.18471	3.8454			Chr1	3045042	3045655	dark_rep2_peak_202	3.38071	11.9626			Chr1	1748189	1748695	light_rep1_peak_202	3.09272	9.96177			Chr1	2338334	2339890	light_rep2_peak_202	3.0145	9.33492
Chr1	2576727	2576961	dark_rep1_peak_203	2.17468	4.25234			Chr1	3054030	3054612	dark_rep2_peak_203	3.92028	15.122			Chr1	1761940	1762709	light_rep1_peak_203	3.70709	17.0218			Chr1	2348615	2350778	light_rep2_peak_203	4.03362	25.9175
Chr1	2585499	2586318	dark_rep1_peak_204	3.65976	21.5018			Chr1	3054674	3055161	dark_rep2_peak_204	2.04975	2.46064			Chr1	1763194	1763577	light_rep1_peak_204	2.46215	4.64143			Chr1	2351479	2352037	light_rep2_peak_204	2.66297	6.3731
Chr1	2620546	2621556	dark_rep1_peak_205	2.74173	11.8892			Chr1	3057137	3057431	dark_rep2_peak_205	2.22918	3.77367			Chr1	1766714	1767927	light_rep1_peak_205	4.10157	20.1506			Chr1	2354469	2355737	light_rep2_peak_205	3.79148	14.2984
Chr1	2622641	2623036	dark_rep1_peak_206	3.91994	16.0349			Chr1	3072386	3073106	dark_rep2_peak_206	4.7688	34.5491			Chr1	1768568	1769048	light_rep1_peak_206	2.74575	8.50764			Chr1	2359407	2359696	light_rep2_peak_206	2.87694	7.05561
Chr1	2640601	2640953	dark_rep1_peak_207	2.36849	5.10149			Chr1	3075446	3075788	dark_rep2_peak_207	2.99033	8.41422			Chr1	1771200	1771464	light_rep1_peak_207	2.26314	4.52159			Chr1	2365151	2366699	light_rep2_peak_207	2.20116	5.37512
Chr1	2688685	2689059	dark_rep1_peak_208	2.80241	10.4499			Chr1	3076500	3076918	dark_rep2_peak_208	2.94709	12.0939			Chr1	1771628	1771907	light_rep1_peak_208	2.3271	4.2926			Chr1	2369745	2370200	light_rep2_peak_208	2.58156	5.45696
Chr1	2690275	2691558	dark_rep1_peak_209	5.57439	41.0226			Chr1	3093342	3101484	dark_rep2_peak_209	3.28817	18.7659			Chr1	1773114	1773384	light_rep1_peak_209	2.2361	4.67739			Chr1	2374418	2374911	light_rep2_peak_209	2.91989	7.67505
Chr1	2692792	2693160	dark_rep1_peak_210	1.98197	3.6811			Chr1	3101884	3103294	dark_rep2_peak_210	2.48406	7.84205			Chr1	1773688	1774030	light_rep1_peak_210	3.55239	12.0927			Chr1	2386667	2386980	light_rep2_peak_210	2.36641	3.68931
Chr1	2711041	2711275	dark_rep1_peak_211	2.60267	6.61584			Chr1	3122463	3122760	dark_rep2_peak_211	2.46569	5.38709			Chr1	1784509	1784826	light_rep1_peak_211	2.71969	5.85838			Chr1	2387387	2388461	light_rep2_peak_211	3.99485	14.7313
Chr1	2712109	2712463	dark_rep1_peak_212	2.77226	9.75429			Chr1	3157533	3159781	dark_rep2_peak_212	4.2324	31.1977			Chr1	1807774	1808035	light_rep1_peak_212	1.90259	3.26779			Chr1	2389974	2392522	light_rep2_peak_212	6.41087	41.8971
Chr1	2712686	2713336	dark_rep1_peak_213	3.74609	16.3118			Chr1	3195466	3195720	dark_rep2_peak_213	2.07869	3.43229			Chr1	1820525	1821784	light_rep1_peak_213	3.2628	12.6033			Chr1	2393601	2393884	light_rep2_peak_213	2.47882	4.32615
Chr1	2714248	2715105	dark_rep1_peak_214	1.81497	3.48743			Chr1	3242673	3243020	dark_rep2_peak_214	2.46358	9.46518			Chr1	1828063	1830170	light_rep1_peak_214	5.43239	40.172			Chr1	2413167	2414265	light_rep2_peak_214	3.46228	14.812
Chr1	2742228	2748502	dark_rep1_peak_215	5.89136	50.1889			Chr1	3247797	3248170	dark_rep2_peak_215	2.49969	6.49723			Chr1	1834459	1834709	light_rep1_peak_215	1.77115	2.27283			Chr1	2420733	2421544	light_rep2_peak_215	2.4383	5.42853
Chr1	2755116	2755967	dark_rep1_peak_216	2.85595	12.3059			Chr1	3248962	3249430	dark_rep2_peak_216	3.81434	17.8829			Chr1	1835051	1835356	light_rep1_peak_216	2.07339	3.04961			Chr1	2432467	2432791	light_rep2_peak_216	2.42259	5.41382
Chr1	2855785	2856186	dark_rep1_peak_217	3.62642	11.9582			Chr1	3252120	3256077	dark_rep2_peak_217	3.1161	18.6822			Chr1	1860941	1861226	light_rep1_peak_217	3.20482	11.5351			Chr1	2436963	2440539	light_rep2_peak_217	4.3414	30.306
Chr1	2862672	2863087	dark_rep1_peak_218	3.31916	8.67957			Chr1	3269278	3270710	dark_rep2_peak_218	3.45719	17.257			Chr1	1861752	1862242	light_rep1_peak_218	3.82335	14.0141			Chr1	2445102	2445374	light_rep2_peak_218	2.19296	4.12877
Chr1	2866408	2866693	dark_rep1_peak_219	2.66607	5.09137			Chr1	3270860	3271770	dark_rep2_peak_219	3.46364	23.0282			Chr1	1868393	1868885	light_rep1_peak_219	2.11388	4.78977			Chr1	2456940	2457420	light_rep2_peak_219	2.20825	4.23722
Chr1	2866798	2867419	dark_rep1_peak_220	3.83204	15.1366			Chr1	3272329	3272869	dark_rep2_peak_220	3.37735	22.4902			Chr1	1882639	1882947	light_rep1_peak_220	2.73243	6.54339			Chr1	2486178	2486498	light_rep2_peak_220	2.81759	6.39671
Chr1	2870617	2871157	dark_rep1_peak_221	3.14731	9.1829			Chr1	3283681	3284152	dark_rep2_peak_221	2.99734	8.75814			Chr1	1894075	1894344	light_rep1_peak_221	2.43581	5.82577			Chr1	2501486	2501830	light_rep2_peak_221	2.35229	3.68886
Chr1	2872373	2874775	dark_rep1_peak_222	4.14922	21.5275			Chr1	3286282	3292180	dark_rep2_peak_222	7.35228	64.8795			Chr1	1907901	1908692	light_rep1_peak_222	2.49917	5.25178			Chr1	2538496	2538967	light_rep2_peak_222	2.14834	3.73419
Chr1	2876956	2877623	dark_rep1_peak_223	3.24944	11.648			Chr1	3296192	3296680	dark_rep2_peak_223	2.77674	9.05292			Chr1	1909338	1909612	light_rep1_peak_223	2.2098	3.39607			Chr1	2573380	2574061	light_rep2_peak_223	2.24091	3.6119
Chr1	2877707	2877964	dark_rep1_peak_224	2.05609	4.46374			Chr1	3306183	3306452	dark_rep2_peak_224	2.20148	4.10238			Chr1	1940440	1940717	light_rep1_peak_224	2.65913	5.38362			Chr1	2583531	2583968	light_rep2_peak_224	2.58953	5.34928
Chr1	2884171	2884661	dark_rep1_peak_225	3.20418	11.7545			Chr1	3321754	3323837	dark_rep2_peak_225	4.71774	38.7496			Chr1	1942791	1943125	light_rep1_peak_225	2.08755	3.31788			Chr1	2585472	2586629	light_rep2_peak_225	5.14566	30.4224
Chr1	2926534	2929858	dark_rep1_peak_226	3.16829	25.3388			Chr1	3323900	3327807	dark_rep2_peak_226	4.94409	30.8973			Chr1	1950421	1952835	light_rep1_peak_226	5.69063	37.9654			Chr1	2589033	2589635	light_rep2_peak_226	2.38003	6.4189
Chr1	2989703	2992190	dark_rep1_peak_227	2.87764	14.5043			Chr1	3347689	3348115	dark_rep2_peak_227	2.94134	7.03304			Chr1	1953301	1954408	light_rep1_peak_227	6.99764	59.5664			Chr1	2620161	2621570	light_rep2_peak_227	3.86555	24.5983
Chr1	2998346	2998586	dark_rep1_peak_228	2.02226	3.33432			Chr1	3390342	3390974	dark_rep2_peak_228	2.26288	4.45377			Chr1	1954764	1959360	light_rep1_peak_228	5.82921	46.4398			Chr1	2622659	2623041	light_rep2_peak_228	3.25039	8.45082
Chr1	3030909	3031392	dark_rep1_peak_229	3.01268	12.2464			Chr1	3391477	3393147	dark_rep2_peak_229	2.10837	5.53961			Chr1	1965819	1966993	light_rep1_peak_229	3.47611	17.9863			Chr1	2639945	2641189	light_rep2_peak_229	3.41786	11.6227
Chr1	3031627	3031917	dark_rep1_peak_230	2.09425	6.24218			Chr1	3442184	3442811	dark_rep2_peak_230	2.14717	5.2175			Chr1	1968686	1969611	light_rep1_peak_230	3.16967	13.1987			Chr1	2657140	2657431	light_rep2_peak_230	2.56385	4.90163
Chr1	3037945	3038594	dark_rep1_peak_231	3.21702	11.3043			Chr1	3443883	3444232	dark_rep2_peak_231	2.73616	6.69169			Chr1	1973983	1974722	light_rep1_peak_231	2.62412	9.3316			Chr1	2685548	2685794	light_rep2_peak_231	2.18067	3.38463
Chr1	3045184	3045581	dark_rep1_peak_232	2.60927	6.37104			Chr1	3444566	3444972	dark_rep2_peak_232	3.36156	11.7728			Chr1	1990083	1990481	light_rep1_peak_232	2.70498	7.20548			Chr1	2690691	2691545	light_rep2_peak_232	3.78803	15.862
Chr1	3053378	3053708	dark_rep1_peak_233	2.46505	4.07899			Chr1	3480915	3481209	dark_rep2_peak_233	3.03443	8.70913			Chr1	2009963	2012029	light_rep1_peak_233	4.74068	27.4296			Chr1	2692827	2693226	light_rep2_peak_233	2.49588	5.29238
Chr1	3053826	3055230	dark_rep1_peak_234	3.74132	13.6616			Chr1	3545201	3545461	dark_rep2_peak_234	2.092	2.6285			Chr1	2012120	2013921	light_rep1_peak_234	6.85923	52.7351			Chr1	2714176	2715004	light_rep2_peak_234	2.63405	7.76456
Chr1	3055286	3055519	dark_rep1_peak_235	2.43452	3.874			Chr1	3552888	3553183	dark_rep2_peak_235	2.77427	5.55963			Chr1	2025234	2026160	light_rep1_peak_235	3.65503	14.8409			Chr1	2743034	2746196	light_rep2_peak_235	4.90394	25.8622
Chr1	3057186	3057493	dark_rep1_peak_236	2.44479	5.88351			Chr1	3599193	3599766	dark_rep2_peak_236	3.58741	13.379			Chr1	2032255	2032953	light_rep1_peak_236	1.98847	3.67095			Chr1	2746309	2746705	light_rep2_peak_236	2.49545	5.09796
Chr1	3072349	3073153	dark_rep1_peak_237	5.09949	40.0121			Chr1	3663965	3665019	dark_rep2_peak_237	2.20662	6.37141			Chr1	2033164	2033485	light_rep1_peak_237	2.18217	3.68217			Chr1	2746772	2747182	light_rep2_peak_237	2.79611	7.44619
Chr1	3075427	3075834	dark_rep1_peak_238	3.61662	13.9496			Chr1	3770233	3770718	dark_rep2_peak_238	4.97411	26.6844			Chr1	2037955	2038534	light_rep1_peak_238	2.59174	6.14168			Chr1	2747336	2748326	light_rep2_peak_238	3.82524	15.3856
Chr1	3076465	3076946	dark_rep1_peak_239	3.28311	16.6393			Chr1	3773458	3776873	dark_rep2_peak_239	4.21505	28.1782			Chr1	2047200	2047457	light_rep1_peak_239	2.38631	4.52096			Chr1	2774295	2774593	light_rep2_peak_239	1.96458	3.42566
Chr1	3093275	3094075	dark_rep1_peak_240	2.26147	6.30639			Chr1	3777064	3780856	dark_rep2_peak_240	5.68312	52.8415			Chr1	2047588	2048703	light_rep1_peak_240	4.45684	25.7417			Chr1	2846611	2847768	light_rep2_peak_240	4.09511	23.2686
Chr1	3094242	3101581	dark_rep1_peak_241	3.7946	19.253			Chr1	3800482	3801055	dark_rep2_peak_241	2.93213	7.46082			Chr1	2048861	2049350	light_rep1_peak_241	2.39394	5.80404			Chr1	2872549	2874877	light_rep2_peak_241	5.43158	34.9412
Chr1	3101934	3103344	dark_rep1_peak_242	2.30155	6.36307			Chr1	3804031	3804294	dark_rep2_peak_242	2.50382	4.79485			Chr1	2049709	2050133	light_rep1_peak_242	2.89904	7.93245			Chr1	2874949	2875488	light_rep2_peak_242	1.82856	2.01898
Chr1	3122474	3122748	dark_rep1_peak_243	2.67988	6.94392			Chr1	3810062	3810332	dark_rep2_peak_243	2.10012	4.24285			Chr1	2075766	2077867	light_rep1_peak_243	7.61865	63.508			Chr1	2876874	2877578	light_rep2_peak_243	3.69928	13.5247
Chr1	3156527	3156928	dark_rep1_peak_244	2.35925	6.28877			Chr1	3824553	3824894	dark_rep2_peak_244	2.4534	5.82462			Chr1	2089981	2091495	light_rep1_peak_244	3.90536	20.2125			Chr1	2877680	2878185	light_rep2_peak_244	3.05184	8.99224
Chr1	3157565	3159845	dark_rep1_peak_245	3.43493	22.4779			Chr1	3831249	3831845	dark_rep2_peak_245	3.73476	14.2073			Chr1	2105283	2105805	light_rep1_peak_245	2.64912	7.98924			Chr1	2884110	2884955	light_rep2_peak_245	2.7803	7.44619
Chr1	3242071	3242337	dark_rep1_peak_246	2.23243	4.29534			Chr1	3832307	3832631	dark_rep2_peak_246	3.0952	10.2445			Chr1	2109060	2109430	light_rep1_peak_246	2.53539	6.16746			Chr1	2926542	2929896	light_rep2_peak_246	5.29401	43.8569
Chr1	3242592	3243087	dark_rep1_peak_247	3.23826	20.4027			Chr1	3833947	3834621	dark_rep2_peak_247	3.03335	11.9491			Chr1	2111063	2111317	light_rep1_peak_247	2.52298	5.55691			Chr1	2939324	2939589	light_rep2_peak_247	2.85448	6.64446
Chr1	3247760	3248162	dark_rep1_peak_248	2.81516	11.301			Chr1	3849046	3849465	dark_rep2_peak_248	2.08307	5.70051			Chr1	2130071	2130454	light_rep1_peak_248	2.36254	4.19246			Chr1	2971603	2971892	light_rep2_peak_248	2.75866	8.28914
Chr1	3248930	3249545	dark_rep1_peak_249	5.22942	30.4392			Chr1	3863839	3864199	dark_rep2_peak_249	2.61221	5.77486			Chr1	2143210	2143722	light_rep1_peak_249	2.88793	9.12422			Chr1	2989548	2990603	light_rep2_peak_249	3.64291	15.2261
Chr1	3250018	3250264	dark_rep1_peak_250	2.53025	5.70776			Chr1	3918153	3918501	dark_rep2_peak_250	2.63092	7.73834			Chr1	2150090	2152752	light_rep1_peak_250	6.02329	49.9464			Chr1	2998280	2998727	light_rep2_peak_250	2.55831	5.01313
Chr1	3252100	3254970	dark_rep1_peak_251	2.87322	15.696			Chr1	3945231	3945697	dark_rep2_peak_251	2.04664	3.45227			Chr1	2155307	2156289	light_rep1_peak_251	3.21811	12.3486			Chr1	3009550	3009793	light_rep2_peak_251	2.18321	3.0643
Chr1	3255126	3256239	dark_rep1_peak_252	3.26362	12.4294			Chr1	3947137	3947410	dark_rep2_peak_252	3.04865	8.82134			Chr1	2160578	2160879	light_rep1_peak_252	2.14929	4.13988			Chr1	3018167	3018557	light_rep2_peak_252	3.11307	11.9976
Chr1	3269254	3270701	dark_rep1_peak_253	2.93266	12.182			Chr1	3991667	3992574	dark_rep2_peak_253	2.18028	5.23688			Chr1	2171855	2172173	light_rep1_peak_253	1.9681	3.83703			Chr1	3030904	3031152	light_rep2_peak_253	2.16104	4.39534
Chr1	3270925	3271710	dark_rep1_peak_254	2.77151	13.802			Chr1	3993448	3994082	dark_rep2_peak_254	3.81105	14.8848			Chr1	2174221	2174928	light_rep1_peak_254	2.9696	9.52374			Chr1	3031602	3031883	light_rep2_peak_254	2.71005	8.02283
Chr1	3272304	3272885	dark_rep1_peak_255	3.76553	28.0216			Chr1	4016443	4017251	dark_rep2_peak_255	3.0889	12.4399			Chr1	2177773	2178104	light_rep1_peak_255	2.98567	10.3746			Chr1	3045293	3045553	light_rep2_peak_255	2.33384	3.80591
Chr1	3273318	3273629	dark_rep1_peak_256	1.86312	3.8523			Chr1	4018431	4018884	dark_rep2_peak_256	2.07313	3.47514			Chr1	2187044	2188640	light_rep1_peak_256	4.65228	39.578			Chr1	3054207	3054575	light_rep2_peak_256	2.25413	3.07075
Chr1	3283648	3284207	dark_rep1_peak_257	3.92746	16.7642			Chr1	4019323	4020000	dark_rep2_peak_257	2.49779	7.16941			Chr1	2189270	2191151	light_rep1_peak_257	6.99764	59.5664			Chr1	3071492	3071862	light_rep2_peak_257	2.3563	4.40084
Chr1	3284630	3285002	dark_rep1_peak_258	2.22514	3.7043			Chr1	4020630	4021223	dark_rep2_peak_258	2.15251	6.19335			Chr1	2192144	2192469	light_rep1_peak_258	2.00933	4.31037			Chr1	3072397	3072908	light_rep2_peak_258	3.50448	18.4006
Chr1	3286721	3292216	dark_rep1_peak_259	7.62255	62.282			Chr1	4043935	4044354	dark_rep2_peak_259	2.26638	4.96753			Chr1	2194133	2195964	light_rep1_peak_259	4.08196	31.6498			Chr1	3093386	3095456	light_rep2_peak_259	4.06865	24.3559
Chr1	3296081	3296720	dark_rep1_peak_260	3.81647	20.059			Chr1	4062280	4063279	dark_rep2_peak_260	2.9898	10.7039			Chr1	2196654	2197072	light_rep1_peak_260	3.1007	12.5299			Chr1	3095855	3096635	light_rep2_peak_260	2.4593	4.69448
Chr1	3306111	3306507	dark_rep1_peak_261	2.7035	7.56261			Chr1	4086240	4086827	dark_rep2_peak_261	7.03117	44.2084			Chr1	2197309	2197594	light_rep1_peak_261	2.69872	8.63416			Chr1	3097180	3098864	light_rep2_peak_261	2.68911	6.56384
Chr1	3307347	3307593	dark_rep1_peak_262	2.70263	6.26097			Chr1	4087364	4087839	dark_rep2_peak_262	4.45396	16.7787			Chr1	2199310	2199565	light_rep1_peak_262	2.27924	6.33567			Chr1	3122440	3122881	light_rep2_peak_262	2.40784	5.70953
Chr1	3321869	3327468	dark_rep1_peak_263	3.83165	29.1782			Chr1	4088575	4090939	dark_rep2_peak_263	9.6334	74.7591			Chr1	2209831	2210116	light_rep1_peak_263	2.44928	4.45422			Chr1	3147591	3147949	light_rep2_peak_263	2.83363	5.24686
Chr1	3346079	3346484	dark_rep1_peak_264	2.49547	5.08227			Chr1	4096511	4096814	dark_rep2_peak_264	2.69133	6.30246			Chr1	2212174	2212570	light_rep1_peak_264	2.10225	3.31788			Chr1	3157587	3159946	light_rep2_peak_264	5.14846	30.8839
Chr1	3347588	3348797	dark_rep1_peak_265	2.57249	6.16111			Chr1	4103156	4103698	dark_rep2_peak_265	3.82095	14.138			Chr1	2214081	2214391	light_rep1_peak_265	2.56494	7.01767			Chr1	3236777	3237871	light_rep2_peak_265	2.37594	5.85398
Chr1	3356435	3356696	dark_rep1_peak_266	2.24027	4.89787			Chr1	4106253	4108271	dark_rep2_peak_266	7.40383	51.6626			Chr1	2218285	2218993	light_rep1_peak_266	2.80609	7.35976			Chr1	3237942	3239206	light_rep2_peak_266	2.6231	6.62893
Chr1	3391894	3393111	dark_rep1_peak_267	3.42078	14.9005			Chr1	4140079	4140551	dark_rep2_peak_267	2.43199	4.75779			Chr1	2222174	2222707	light_rep1_peak_267	2.23735	4.99099			Chr1	3240543	3243079	light_rep2_peak_267	4.53806	29.1438
Chr1	3421188	3421482	dark_rep1_peak_268	3.0334	7.87507			Chr1	4150566	4151559	dark_rep2_peak_268	4.13837	21.5322			Chr1	2223827	2227415	light_rep1_peak_268	4.92692	36.4039			Chr1	3247791	3248161	light_rep2_peak_268	3.63281	12.2552
Chr1	3423674	3424029	dark_rep1_peak_269	3.37203	11.284			Chr1	4153519	4158439	dark_rep2_peak_269	4.83913	42.4873			Chr1	2227613	2229009	light_rep1_peak_269	2.56165	8.91141			Chr1	3248993	3249444	light_rep2_peak_269	3.68276	13.0469
Chr1	3442211	3442806	dark_rep1_peak_270	3.04618	13.0267			Chr1	4191512	4191750	dark_rep2_peak_270	2.53274	6.40793			Chr1	2238827	2239790	light_rep1_peak_270	3.60241	12.2413			Chr1	3252022	3256309	light_rep2_peak_270	5.51333	44.8294
Chr1	3443843	3444985	dark_rep1_peak_271	4.96295	24.6119			Chr1	4192273	4192584	dark_rep2_peak_271	2.91114	8.68249			Chr1	2247159	2247420	light_rep1_peak_271	2.19742	3.76683			Chr1	3269313	3272284	light_rep2_peak_271	5.90641	37.8834
Chr1	3480885	3481246	dark_rep1_peak_272	3.52975	12.7201			Chr1	4229001	4229332	dark_rep2_peak_272	2.48539	5.56253			Chr1	2247502	2248868	light_rep1_peak_272	3.65046	20.5029			Chr1	3272377	3272824	light_rep2_peak_272	4.80088	25.291
Chr1	3484266	3484615	dark_rep1_peak_273	2.28252	5.8464			Chr1	4229734	4230572	dark_rep2_peak_273	5.06799	31.2198			Chr1	2260044	2261091	light_rep1_peak_273	4.00223	16.1942			Chr1	3287153	3291939	light_rep2_peak_273	6.54912	43.5239
Chr1	3527432	3527918	dark_rep1_peak_274	2.34892	6.06555			Chr1	4241272	4242356	dark_rep2_peak_274	2.71246	11.6835			Chr1	2274911	2275474	light_rep1_peak_274	2.99558	8.29232			Chr1	3296106	3296681	light_rep2_peak_274	3.21163	11.4148
Chr1	3544828	3545756	dark_rep1_peak_275	2.64761	5.26408			Chr1	4242440	4243483	dark_rep2_peak_275	2.53744	11.337			Chr1	2277580	2278159	light_rep1_peak_275	2.71339	6.84779			Chr1	3322177	3323459	light_rep2_peak_275	3.70324	19.0651
Chr1	3547987	3548266	dark_rep1_peak_276	2.39292	3.75473			Chr1	4263367	4263616	dark_rep2_peak_276	2.38264	4.62408			Chr1	2280447	2281605	light_rep1_peak_276	3.28015	16.9227			Chr1	3334642	3334949	light_rep2_peak_276	2.14826	3.41539
Chr1	3552675	3553255	dark_rep1_peak_277	3.57816	11.065			Chr1	4264223	4264852	dark_rep2_peak_277	2.42174	9.60734			Chr1	2295881	2296262	light_rep1_peak_277	2.35093	3.43066			Chr1	3335219	3335911	light_rep2_peak_277	2.37061	4.22402
Chr1	3570714	3571113	dark_rep1_peak_278	2.31246	6.11097			Chr1	4316177	4316610	dark_rep2_peak_278	5.2791	27.5241			Chr1	2308994	2309423	light_rep1_peak_278	2.20053	3.54894			Chr1	3336147	3337268	light_rep2_peak_278	2.62588	7.21655
Chr1	3599305	3599725	dark_rep1_peak_279	2.96149	8.40598			Chr1	4319907	4320162	dark_rep2_peak_279	2.38075	4.15254			Chr1	2309700	2312275	light_rep1_peak_279	3.92896	16.9071			Chr1	3390383	3390972	light_rep2_peak_279	2.34932	4.37284
Chr1	3663966	3664681	dark_rep1_peak_280	3.15193	14.5655			Chr1	4354893	4358944	dark_rep2_peak_280	3.03712	17.3972			Chr1	2313715	2316173	light_rep1_peak_280	4.36362	21.3556			Chr1	3391369	3391670	light_rep2_peak_280	2.5438	5.56904
Chr1	3715918	3716149	dark_rep1_peak_281	2.09371	2.84662			Chr1	4368545	4369373	dark_rep2_peak_281	2.54588	6.02194			Chr1	2331369	2331631	light_rep1_peak_281	2.13566	3.5754			Chr1	3391730	3393001	light_rep2_peak_281	3.71726	16.3807
Chr1	3757016	3757398	dark_rep1_peak_282	2.99159	8.768			Chr1	4379430	4379691	dark_rep2_peak_282	2.57636	6.51922			Chr1	2333502	2334500	light_rep1_peak_282	3.96296	23.2734			Chr1	3416282	3416820	light_rep2_peak_282	3.02881	8.30835
Chr1	3770211	3770783	dark_rep1_peak_283	5.82291	37.1933			Chr1	4392207	4393084	dark_rep2_peak_283	3.53107	14.4422			Chr1	2335619	2336066	light_rep1_peak_283	4.2678	25.3966			Chr1	3419006	3419276	light_rep2_peak_283	2.06925	3.07802
Chr1	3773414	3776902	dark_rep1_peak_284	5.47347	39.5644			Chr1	4433441	4433821	dark_rep2_peak_284	2.21942	4.92064			Chr1	2338157	2338469	light_rep1_peak_284	2.0754	4.29966			Chr1	3423705	3424005	light_rep2_peak_284	2.30445	4.65361
Chr1	3777043	3780850	dark_rep1_peak_285	4.9059	43.6265			Chr1	4434967	4435235	dark_rep2_peak_285	1.81128	2.27556			Chr1	2348038	2348384	light_rep1_peak_285	1.81462	2.53286			Chr1	3442006	3442982	light_rep2_peak_285	4.43775	24.9354
Chr1	3800263	3801039	dark_rep1_peak_286	2.49359	5.21236			Chr1	4435554	4436283	dark_rep2_peak_286	2.93681	7.7368			Chr1	2348616	2351290	light_rep1_peak_286	4.4256	33.4823			Chr1	3443793	3444213	light_rep2_peak_286	2.89152	7.47338
Chr1	3803895	3804372	dark_rep1_peak_287	2.81813	6.88467			Chr1	4440158	4440386	dark_rep2_peak_287	2.42099	5.42907			Chr1	2351928	2352267	light_rep1_peak_287	2.46977	5.52149			Chr1	3444489	3445028	light_rep2_peak_287	3.10526	8.75146
Chr1	3810000	3810337	dark_rep1_peak_288	2.19853	5.45369			Chr1	4458878	4459176	dark_rep2_peak_288	2.5049	5.56307			Chr1	2354594	2355675	light_rep1_peak_288	4.98835	22.7008			Chr1	3484617	3485630	light_rep2_peak_288	3.84895	14.8242
Chr1	3824589	3824897	dark_rep1_peak_289	2.63859	7.78996			Chr1	4466489	4467148	dark_rep2_peak_289	3.02829	9.17466			Chr1	2359414	2359750	light_rep1_peak_289	3.50793	11.8212			Chr1	3527424	3527791	light_rep2_peak_289	2.63163	6.66876
Chr1	3831226	3831830	dark_rep1_peak_290	4.19616	19.208			Chr1	4499971	4500253	dark_rep2_peak_290	2.18613	4.10238			Chr1	2366003	2366538	light_rep1_peak_290	2.4511	8.37374			Chr1	3570566	3570935	light_rep2_peak_290	2.88874	6.78305
Chr1	3832321	3832817	dark_rep1_peak_291	3.74776	16.7208			Chr1	4500424	4500975	dark_rep2_peak_291	1.78198	2.1724			Chr1	2369754	2370160	light_rep1_peak_291	2.99901	8.41545			Chr1	3599144	3599898	light_rep2_peak_291	4.63821	20.5778
Chr1	3834012	3834601	dark_rep1_peak_292	2.69264	8.95317			Chr1	4523803	4528004	dark_rep2_peak_292	7.3073	62.2971			Chr1	2370217	2370677	light_rep1_peak_292	3.0785	9.12289			Chr1	3663991	3665490	light_rep2_peak_292	5.83494	37.3704
Chr1	3849105	3849458	dark_rep1_peak_293	2.33923	7.84987			Chr1	4532143	4533330	dark_rep2_peak_293	5.74865	34.2783			Chr1	2371397	2371701	light_rep1_peak_293	2.42293	4.60931			Chr1	3681650	3684226	light_rep2_peak_293	5.75283	41.0422
Chr1	3863855	3864204	dark_rep1_peak_294	2.32176	4.0319			Chr1	4533503	4534366	dark_rep2_peak_294	4.11488	15.8343			Chr1	2374249	2375015	light_rep1_peak_294	3.49884	11.5322			Chr1	3755561	3756993	light_rep2_peak_294	4.95877	32.8721
Chr1	3887972	3888204	dark_rep1_peak_295	2.50301	4.28974			Chr1	4535095	4535365	dark_rep2_peak_295	2.766	5.30601			Chr1	2386662	2388385	light_rep1_peak_295	3.49007	11.8027			Chr1	3770324	3770635	light_rep2_peak_295	2.83587	6.24047
Chr1	3918161	3918537	dark_rep1_peak_296	2.67968	8.2189			Chr1	4535677	4537056	dark_rep2_peak_296	3.66131	15.6335			Chr1	2390892	2392887	light_rep1_peak_296	8.64273	64.8951			Chr1	3773562	3773907	light_rep2_peak_296	2.89539	7.05561
Chr1	3945197	3945722	dark_rep1_peak_297	2.46344	6.77828			Chr1	4537406	4537689	dark_rep2_peak_297	1.73216	2.30822			Chr1	2396798	2397135	light_rep1_peak_297	2.33256	4.06444			Chr1	3774941	3775539	light_rep2_peak_297	2.77133	7.08747
Chr1	3945847	3946188	dark_rep1_peak_298	1.93362	4.0411			Chr1	4538497	4538985	dark_rep2_peak_298	3.3481	9.96804			Chr1	2426784	2427251	light_rep1_peak_298	3.68843	13.7872			Chr1	3775770	3776842	light_rep2_peak_298	4.60822	19.6192
Chr1	3947130	3947444	dark_rep1_peak_299	3.16289	10.0904			Chr1	4539351	4539856	dark_rep2_peak_299	4.6507	20.3672			Chr1	2429853	2431161	light_rep1_peak_299	2.63801	7.32022			Chr1	3777096	3780708	light_rep2_peak_299	8.37421	61.9142
Chr1	3947679	3948102	dark_rep1_peak_300	3.08476	9.6225			Chr1	4540430	4541362	dark_rep2_peak_300	5.17636	26.6932			Chr1	2431226	2431651	light_rep1_peak_300	2.22149	4.16315			Chr1	3800197	3801300	light_rep2_peak_300	5.03437	22.1019
Chr1	3991716	3992465	dark_rep1_peak_301	2.8219	7.61214			Chr1	4541502	4544411	dark_rep2_peak_301	2.64194	16.2239			Chr1	2431747	2432954	light_rep1_peak_301	4.16077	22.4071			Chr1	3802543	3803404	light_rep2_peak_301	3.11735	9.29894
Chr1	3993340	3994158	dark_rep1_peak_302	2.88513	10.0167			Chr1	4576637	4579010	dark_rep2_peak_302	5.21545	42.4249			Chr1	2436796	2440545	light_rep1_peak_302	5.42999	46.009			Chr1	3803528	3803859	light_rep2_peak_302	2.24173	3.89104
Chr1	4016434	4017082	dark_rep1_peak_303	2.9891	11.081			Chr1	4579820	4580399	dark_rep2_peak_303	3.70995	18.8854			Chr1	2445292	2445563	light_rep1_peak_303	2.21721	4.75542			Chr1	3849094	3849470	light_rep2_peak_303	2.7506	7.54595
Chr1	4019461	4019989	dark_rep1_peak_304	2.21401	4.6685			Chr1	4580800	4581320	dark_rep2_peak_304	4.80502	22.5019			Chr1	2446069	2446319	light_rep1_peak_304	1.96231	3.06403			Chr1	3863871	3864399	light_rep2_peak_304	2.07017	3.88932
Chr1	4020688	4021230	dark_rep1_peak_305	2.2325	7.43697			Chr1	4584087	4584784	dark_rep2_peak_305	2.6584	8.28422			Chr1	2460217	2460605	light_rep1_peak_305	1.7835	2.36923			Chr1	3875541	3875848	light_rep2_peak_305	2.96379	7.26017
Chr1	4043908	4044430	dark_rep1_peak_306	2.02167	4.64114			Chr1	4585320	4585625	dark_rep2_peak_306	2.58104	5.90115			Chr1	2482605	2482993	light_rep1_peak_306	2.2076	4.16315			Chr1	3914877	3915228	light_rep2_peak_306	3.14857	10.9601
Chr1	4062223	4063277	dark_rep1_peak_307	3.02308	10.3447			Chr1	4590905	4591176	dark_rep2_peak_307	2.65245	5.86355			Chr1	2483350	2483677	light_rep1_peak_307	2.56279	5.30497			Chr1	3915595	3915871	light_rep2_peak_307	1.95543	2.93185
Chr1	4081877	4082162	dark_rep1_peak_308	1.85129	2.11731			Chr1	4592374	4592896	dark_rep2_peak_308	2.48713	5.06871			Chr1	2485336	2485659	light_rep1_peak_308	2.46072	5.21735			Chr1	3918183	3918528	light_rep2_peak_308	3.08696	8.93709
Chr1	4082506	4082783	dark_rep1_peak_309	3.41609	9.15394			Chr1	4693846	4696716	dark_rep2_peak_309	2.66313	10.5872			Chr1	2486136	2486526	light_rep1_peak_309	3.01516	7.93098			Chr1	3930018	3931428	light_rep2_peak_309	3.00798	11.5532
Chr1	4086169	4086847	dark_rep1_peak_310	7.1522	51.8653			Chr1	4708340	4708853	dark_rep2_peak_310	5.74475	27.6813			Chr1	2515911	2516189	light_rep1_peak_310	2.99901	7.54198			Chr1	3940236	3940522	light_rep2_peak_310	2.26437	3.59466
Chr1	4087346	4088141	dark_rep1_peak_311	5.01717	21.3065			Chr1	4712932	4713503	dark_rep2_peak_311	3.10745	8.90414			Chr1	2537942	2539151	light_rep1_peak_311	3.3936	14.7454			Chr1	3945188	3946444	light_rep2_peak_311	3.31267	13.5473
Chr1	4088453	4090929	dark_rep1_peak_312	6.82639	53.9639			Chr1	4750770	4751034	dark_rep2_peak_312	2.30481	4.87559			Chr1	2573318	2573764	light_rep1_peak_312	2.999	8.93729			Chr1	3947179	3947414	light_rep2_peak_312	1.9624	2.60255
Chr1	4092343	4092752	dark_rep1_peak_313	2.95955	6.5685			Chr1	4761056	4762083	dark_rep2_peak_313	3.19916	12.3489			Chr1	2576189	2576593	light_rep1_peak_313	1.74942	2.27283			Chr1	3991739	3992281	light_rep2_peak_313	2.73407	6.53037
Chr1	4096419	4096967	dark_rep1_peak_314	4.1029	18.7596			Chr1	4768802	4769148	dark_rep2_peak_314	4.0483	16.5929			Chr1	2583701	2584163	light_rep1_peak_314	3.3379	10.7855			Chr1	3993657	3994016	light_rep2_peak_314	2.57423	5.28425
Chr1	4101333	4101605	dark_rep1_peak_315	2.36302	4.95719			Chr1	4778241	4778470	dark_rep2_peak_315	2.1619	3.31328			Chr1	2585492	2586679	light_rep1_peak_315	5.34106	35.7544			Chr1	4016085	4021150	light_rep2_peak_315	5.52756	32.4347
Chr1	4102543	4102838	dark_rep1_peak_316	2.87002	6.00985			Chr1	4800347	4800632	dark_rep2_peak_316	2.42505	5.20501			Chr1	2589019	2589735	light_rep1_peak_316	2.70562	10.0779			Chr1	4039325	4039668	light_rep2_peak_316	2.598	5.59147
Chr1	4103078	4103721	dark_rep1_peak_317	5.53037	30.4412			Chr1	4877309	4880535	dark_rep2_peak_317	6.29167	46.0317			Chr1	2614395	2614691	light_rep1_peak_317	2.79907	6.99688			Chr1	4040912	4043782	light_rep2_peak_317	3.76062	12.9887
Chr1	4106141	4108310	dark_rep1_peak_318	7.91743	57.2094			Chr1	4882045	4882287	dark_rep2_peak_318	2.37157	4.65496			Chr1	2619810	2621540	light_rep1_peak_318	4.1909	31.8071			Chr1	4062208	4063336	light_rep2_peak_318	4.39203	22.1366
Chr1	4113009	4113333	dark_rep1_peak_319	2.69587	5.57252			Chr1	4889615	4890064	dark_rep2_peak_319	2.48454	7.16941			Chr1	2640063	2640401	light_rep1_peak_319	2.10457	3.64424			Chr1	4086425	4086742	light_rep2_peak_319	2.9195	10.5897
Chr1	4117455	4117798	dark_rep1_peak_320	1.95781	2.69933			Chr1	4893470	4893781	dark_rep2_peak_320	2.37863	4.45268			Chr1	2657134	2657732	light_rep1_peak_320	2.63246	6.10134			Chr1	4087359	4087896	light_rep2_peak_320	3.07186	7.69841
Chr1	4139942	4140625	dark_rep1_peak_321	3.2996	10.0376			Chr1	4894277	4895050	dark_rep2_peak_321	3.02517	8.79986			Chr1	2685326	2685672	light_rep1_peak_321	2.13165	3.65482			Chr1	4088598	4090834	light_rep2_peak_321	9.06172	66.6222
Chr1	4150611	4151529	dark_rep1_peak_322	3.73833	17.3152			Chr1	4896264	4896706	dark_rep2_peak_322	3.54183	11.6978			Chr1	2685813	2686112	light_rep1_peak_322	2.29432	4.50119			Chr1	4103258	4103729	light_rep2_peak_322	3.00342	9.89835
Chr1	4151680	4151943	dark_rep1_peak_323	2.28503	4.51624			Chr1	4942461	4942718	dark_rep2_peak_323	3.46104	9.38707			Chr1	2688255	2689031	light_rep1_peak_323	2.47537	6.87835			Chr1	4105348	4108343	light_rep2_peak_323	5.82183	32.3801
Chr1	4152209	4152453	dark_rep1_peak_324	2.60733	6.44363			Chr1	4944491	4944760	dark_rep2_peak_324	3.0887	7.24954			Chr1	2690751	2691605	light_rep1_peak_324	3.9592	21.0922			Chr1	4108593	4109765	light_rep2_peak_324	5.08521	26.6873
Chr1	4153518	4155498	dark_rep1_peak_325	4.15787	31.3428			Chr1	4945738	4945971	dark_rep2_peak_325	2.12752	2.78792			Chr1	2692760	2693232	light_rep1_peak_325	2.52613	5.64069			Chr1	4114574	4115113	light_rep2_peak_325	2.00935	3.40647
Chr1	4155620	4158509	dark_rep1_peak_326	3.64001	26.8286			Chr1	4991050	4991428	dark_rep2_peak_326	2.26931	4.21302			Chr1	2741853	2742140	light_rep1_peak_326	2.36764	4.14539			Chr1	4115401	4115647	light_rep2_peak_326	2.41461	4.88553
Chr1	4188364	4188677	dark_rep1_peak_327	2.74703	7.73154			Chr1	4995855	4996301	dark_rep2_peak_327	4.58785	19.9139			Chr1	2743082	2743482	light_rep1_peak_327	2.84033	7.7587			Chr1	4137857	4138214	light_rep2_peak_327	2.92012	6.64028
Chr1	4191450	4191780	dark_rep1_peak_328	3.09171	11.3689			Chr1	5003462	5004000	dark_rep2_peak_328	3.95883	13.8595			Chr1	2743887	2745672	light_rep1_peak_328	3.53007	13.7013			Chr1	4153693	4154191	light_rep2_peak_328	3.83398	15.6872
Chr1	4192161	4192631	dark_rep1_peak_329	2.91087	8.8333			Chr1	5042330	5042711	dark_rep2_peak_329	2.81792	7.77725			Chr1	2747970	2748327	light_rep1_peak_329	3.47576	13.4147			Chr1	4154570	4155419	light_rep2_peak_329	2.55683	5.76715
Chr1	4228974	4229317	dark_rep1_peak_330	2.45066	5.20505			Chr1	5044233	5044583	dark_rep2_peak_330	2.96832	8.09481			Chr1	2752532	2752851	light_rep1_peak_330	1.97303	3.00782			Chr1	4155729	4157673	light_rep2_peak_330	3.54101	15.0483
Chr1	4229544	4230583	dark_rep1_peak_331	5.88069	40.8381			Chr1	5055339	5055586	dark_rep2_peak_331	2.88251	6.8273			Chr1	2755564	2755865	light_rep1_peak_331	2.22426	7.12111			Chr1	4195157	4196066	light_rep2_peak_331	3.012	8.15733
Chr1	4231081	4231393	dark_rep1_peak_332	2.0859	4.0925			Chr1	5066677	5066986	dark_rep2_peak_332	1.80144	2.65689			Chr1	2773782	2774617	light_rep1_peak_332	2.19492	5.30821			Chr1	4227354	4227646	light_rep2_peak_332	2.34467	4.30521
Chr1	4238740	4239083	dark_rep1_peak_333	2.23533	6.77422			Chr1	5068453	5068714	dark_rep2_peak_333	2.93257	8.44878			Chr1	2774960	2775261	light_rep1_peak_333	2.49917	5.31763			Chr1	4229597	4230632	light_rep2_peak_333	3.33928	14.0797
Chr1	4241280	4242166	dark_rep1_peak_334	2.00588	5.4596			Chr1	5068995	5069271	dark_rep2_peak_334	2.54752	5.7535			Chr1	2775886	2776856	light_rep1_peak_334	3.11372	9.67582			Chr1	4241351	4242315	light_rep2_peak_334	2.53969	7.58702
Chr1	4242454	4243550	dark_rep1_peak_335	2.92458	16.6187			Chr1	5070509	5070903	dark_rep2_peak_335	3.79662	22.7242			Chr1	2809286	2809541	light_rep1_peak_335	1.94456	2.73221			Chr1	4242613	4243494	light_rep2_peak_335	3.32292	11.2447
Chr1	4246999	4247240	dark_rep1_peak_336	2.37982	5.85163			Chr1	5076626	5078681	dark_rep2_peak_336	4.97161	26.3894			Chr1	2846528	2846807	light_rep1_peak_336	2.23456	4.00492			Chr1	4258076	4258375	light_rep2_peak_336	2.60855	4.64376
Chr1	4263373	4263641	dark_rep1_peak_337	2.06335	3.65208			Chr1	5115620	5115857	dark_rep2_peak_337	2.74966	6.75109			Chr1	2847141	2847694	light_rep1_peak_337	2.82049	10.3257			Chr1	4262927	4263361	light_rep2_peak_337	2.11775	3.38848
Chr1	4264208	4265185	dark_rep1_peak_338	2.30145	7.48609			Chr1	5124875	5125309	dark_rep2_peak_338	2.50075	5.28926			Chr1	2860262	2860756	light_rep1_peak_338	2.88624	6.7565			Chr1	4263542	4265054	light_rep2_peak_338	4.67265	28.7156
Chr1	4266741	4267077	dark_rep1_peak_339	2.29014	5.99996			Chr1	5126062	5126726	dark_rep2_peak_339	4.20291	17.9142			Chr1	2873213	2874859	light_rep1_peak_339	6.03964	46.108			Chr1	4282859	4283189	light_rep2_peak_339	2.41872	4.6016
Chr1	4282142	4282505	dark_rep1_peak_340	2.15151	4.79538			Chr1	5128379	5129621	dark_rep2_peak_340	3.41624	12.312			Chr1	2876298	2876554	light_rep1_peak_340	2.47427	5.21703			Chr1	4283640	4284412	light_rep2_peak_340	1.82668	2.56467
Chr1	4285760	4286008	dark_rep1_peak_341	3.05569	9.23456			Chr1	5131263	5131747	dark_rep2_peak_341	4.07241	18.7475			Chr1	2876884	2878195	light_rep1_peak_341	4.42276	22.8161			Chr1	4284935	4285244	light_rep2_peak_341	2.6203	6.54504
Chr1	4289363	4289702	dark_rep1_peak_342	2.3017	4.87492			Chr1	5136847	5138474	dark_rep2_peak_342	3.50419	21.9654			Chr1	2884344	2885134	light_rep1_peak_342	3.18228	9.92307			Chr1	4285403	4286048	light_rep2_peak_342	3.34601	11.9145
Chr1	4290977	4291261	dark_rep1_peak_343	2.25332	6.15257			Chr1	5145527	5145999	dark_rep2_peak_343	4.1474	23.6928			Chr1	2885224	2885624	light_rep1_peak_343	2.40243	4.91299			Chr1	4290175	4291328	light_rep2_peak_343	3.56299	13.8508
Chr1	4292013	4292318	dark_rep1_peak_344	3.22594	10.2241			Chr1	5146602	5147312	dark_rep2_peak_344	4.17656	24.3172			Chr1	2885856	2886369	light_rep1_peak_344	2.67125	6.34857			Chr1	4316262	4316518	light_rep2_peak_344	3.15553	7.61081
Chr1	4316149	4316606	dark_rep1_peak_345	5.84342	33.4814			Chr1	5147707	5148230	dark_rep2_peak_345	2.99962	14.2268			Chr1	2894818	2895068	light_rep1_peak_345	2.58218	5.02454			Chr1	4354982	4355289	light_rep2_peak_345	2.27618	3.74767
Chr1	4326367	4326608	dark_rep1_peak_346	2.67266	6.30209			Chr1	5148901	5151808	dark_rep2_peak_346	3.90629	30.2195			Chr1	2922108	2922377	light_rep1_peak_346	2.34673	3.82685			Chr1	4355415	4356943	light_rep2_peak_346	3.23294	10.1142
Chr1	4328467	4328718	dark_rep1_peak_347	2.14311	3.82135			Chr1	5170823	5172177	dark_rep2_peak_347	3.98283	27.2705			Chr1	2923102	2923551	light_rep1_peak_347	2.60937	5.42044			Chr1	4358368	4358804	light_rep2_peak_347	2.21856	4.07977
Chr1	4329369	4329644	dark_rep1_peak_348	3.12771	8.67167			Chr1	5178042	5183204	dark_rep2_peak_348	5.33599	49.8339			Chr1	2924563	2925163	light_rep1_peak_348	3.023	9.31606			Chr1	4368494	4369454	light_rep2_peak_348	2.36679	6.52812
Chr1	4354914	4358927	dark_rep1_peak_349	4.34348	22.9661			Chr1	5198997	5199257	dark_rep2_peak_349	2.25567	5.12066			Chr1	2926507	2930114	light_rep1_peak_349	4.84452	42.9544			Chr1	4370318	4370768	light_rep2_peak_349	2.09625	3.23925
Chr1	4368860	4369319	dark_rep1_peak_350	2.29637	4.65544			Chr1	5205895	5206362	dark_rep2_peak_350	2.1882	4.51033			Chr1	2939286	2939608	light_rep1_peak_350	3.45711	11.8748			Chr1	4379408	4379720	light_rep2_peak_350	2.51991	5.12999
Chr1	4371232	4371611	dark_rep1_peak_351	2.8928	9.466			Chr1	5250361	5250729	dark_rep2_peak_351	2.0057	3.43876			Chr1	2942174	2942574	light_rep1_peak_351	2.64356	9.14797			Chr1	4384880	4385380	light_rep2_peak_351	2.71174	6.20872
Chr1	4373205	4373509	dark_rep1_peak_352	2.44013	5.64066			Chr1	5256564	5258231	dark_rep2_peak_352	3.23244	11.2594			Chr1	2951837	2952532	light_rep1_peak_352	3.21768	10.9893			Chr1	4392205	4393032	light_rep2_peak_352	3.18477	9.80874
Chr1	4379405	4379710	dark_rep1_peak_353	3.21079	11.9593			Chr1	5275143	5276339	dark_rep2_peak_353	2.78718	8.68413			Chr1	2967146	2967593	light_rep1_peak_353	2.31741	5.87164			Chr1	4433505	4433806	light_rep2_peak_353	2.05244	4.54088
Chr1	4383789	4384029	dark_rep1_peak_354	2.55329	5.24359			Chr1	5277627	5278046	dark_rep2_peak_354	2.85001	10.6231			Chr1	2989424	2990627	light_rep1_peak_354	4.33188	23.7768			Chr1	4434553	4436340	light_rep2_peak_354	4.0193	17.3553
Chr1	4384357	4384650	dark_rep1_peak_355	2.70282	8.09622			Chr1	5286584	5286893	dark_rep2_peak_355	2.7046	6.95516			Chr1	2991705	2992141	light_rep1_peak_355	3.34504	14.7454			Chr1	4440133	4440472	light_rep2_peak_355	2.61371	6.3699
Chr1	4392597	4392881	dark_rep1_peak_356	2.17087	4.00453			Chr1	5289969	5290429	dark_rep2_peak_356	2.75561	9.15588			Chr1	2998232	2999310	light_rep1_peak_356	3.28816	10.8426			Chr1	4458799	4459155	light_rep2_peak_356	2.67605	5.76581
Chr1	4433355	4433840	dark_rep1_peak_357	3.18314	14.5273			Chr1	5290628	5292759	dark_rep2_peak_357	3.27736	18.7659			Chr1	3018124	3018536	light_rep1_peak_357	3.08988	13.2744			Chr1	4466646	4467129	light_rep2_peak_357	2.72603	6.3426
Chr1	4435593	4436211	dark_rep1_peak_358	2.38953	4.54331			Chr1	5295518	5296133	dark_rep2_peak_358	2.6584	8.28422			Chr1	3030741	3031941	light_rep1_peak_358	3.54881	16.9251			Chr1	4467628	4469095	light_rep2_peak_358	2.65416	7.5809
Chr1	4440151	4440392	dark_rep1_peak_359	2.92378	8.52385			Chr1	5296232	5296655	dark_rep2_peak_359	2.53735	7.39971			Chr1	3054241	3054513	light_rep1_peak_359	2.33257	3.53891			Chr1	4500044	4500288	light_rep2_peak_359	2.29262	3.83336
Chr1	4458067	4458521	dark_rep1_peak_360	2.88906	7.61641			Chr1	5340766	5341270	dark_rep2_peak_360	1.97435	3.96743			Chr1	3057210	3057574	light_rep1_peak_360	2.17428	4.48118			Chr1	4501343	4501768	light_rep2_peak_360	2.28046	3.83029
Chr1	4458855	4459254	dark_rep1_peak_361	2.99008	8.76112			Chr1	5385205	5385516	dark_rep2_peak_361	2.54491	5.67233			Chr1	3071379	3071955	light_rep1_peak_361	2.60231	5.97642			Chr1	4511949	4512382	light_rep2_peak_361	2.80433	7.08747
Chr1	4465830	4466080	dark_rep1_peak_362	2.224	3.7112			Chr1	5385929	5387075	dark_rep2_peak_362	3.27989	15.5339			Chr1	3072302	3072985	light_rep1_peak_362	4.04626	23.885			Chr1	4513159	4513856	light_rep2_peak_362	3.98751	20.9274
Chr1	4466409	4467246	dark_rep1_peak_363	3.81134	16.4564			Chr1	5387869	5388274	dark_rep2_peak_363	3.34192	12.1824			Chr1	3076536	3076828	light_rep1_peak_363	2.32066	5.71924			Chr1	4523981	4524277	light_rep2_peak_363	2.56555	7.45888
Chr1	4522969	4523273	dark_rep1_peak_364	1.95048	3.05799			Chr1	5388405	5389369	dark_rep2_peak_364	3.84381	16.7549			Chr1	3093170	3095267	light_rep1_peak_364	5.16493	39.9477			Chr1	4524872	4526407	light_rep2_peak_364	4.70187	31.7444
Chr1	4523695	4528041	dark_rep1_peak_365	6.33849	52.3016			Chr1	5389938	5391764	dark_rep2_peak_365	3.79159	30.5971			Chr1	3095408	3095709	light_rep1_peak_365	2.32736	4.59361			Chr1	4526547	4526872	light_rep2_peak_365	2.27254	4.12275
Chr1	4532056	4533333	dark_rep1_peak_366	6.41545	42.3098			Chr1	5396467	5396864	dark_rep2_peak_366	2.37863	4.45268			Chr1	3095810	3096671	light_rep1_peak_366	2.59234	5.78874			Chr1	4527188	4527738	light_rep2_peak_366	3.22742	10.8561
Chr1	4533492	4534392	dark_rep1_peak_367	4.96713	23.6192			Chr1	5397595	5398130	dark_rep2_peak_367	2.83597	8.33656			Chr1	3097188	3098272	light_rep1_peak_367	2.33308	4.48576			Chr1	4529438	4529743	light_rep2_peak_367	1.69441	2.11168
Chr1	4534784	4535440	dark_rep1_peak_368	3.23347	8.08501			Chr1	5398609	5403865	dark_rep2_peak_368	5.29479	43.3488			Chr1	3101197	3101456	light_rep1_peak_368	1.91241	3.08175			Chr1	4532730	4533199	light_rep2_peak_368	4.05016	16.5185
Chr1	4535601	4538004	dark_rep1_peak_369	5.27125	29.9089			Chr1	5414309	5415234	dark_rep2_peak_369	4.9018	32.9164			Chr1	3101852	3102925	light_rep1_peak_369	2.57414	7.56385			Chr1	4534026	4534284	light_rep2_peak_369	2.25984	4.28277
Chr1	4538086	4539029	dark_rep1_peak_370	4.14117	16.6118			Chr1	5420895	5421771	dark_rep2_peak_370	4.40524	31.365			Chr1	3111782	3112236	light_rep1_peak_370	3.17518	8.08055			Chr1	4535584	4536918	light_rep2_peak_370	3.28602	13.006
Chr1	4539305	4539836	dark_rep1_peak_371	5.80725	32.3268			Chr1	5423142	5423701	dark_rep2_peak_371	3.19752	10.7171			Chr1	3147987	3148237	light_rep1_peak_371	2.56464	4.24732			Chr1	4539402	4539807	light_rep2_peak_371	3.20313	8.30306
Chr1	4540155	4541461	dark_rep1_peak_372	6.41829	40.6844			Chr1	5440883	5441316	dark_rep2_peak_372	2.26823	4.41656			Chr1	3157537	3159997	light_rep1_peak_372	4.24858	23.1338			Chr1	4540588	4541290	light_rep2_peak_372	3.82092	13.2553
Chr1	4541517	4544453	dark_rep1_peak_373	2.6351	16.9139			Chr1	5441861	5443051	dark_rep2_peak_373	3.6861	22.1626			Chr1	3180506	3180803	light_rep1_peak_373	2.21177	4.83391			Chr1	4541660	4544210	light_rep2_peak_373	4.79156	35.884
Chr1	4576590	4579083	dark_rep1_peak_374	5.04273	41.0047			Chr1	5443314	5443986	dark_rep2_peak_374	1.86496	4.1185			Chr1	3195445	3195712	light_rep1_peak_374	2.85431	9.67971			Chr1	4570402	4570907	light_rep2_peak_374	2.89824	7.82557
Chr1	4579199	4579475	dark_rep1_peak_375	2.60048	5.94158			Chr1	5446431	5447000	dark_rep2_peak_375	2.22568	5.89717			Chr1	3205578	3206385	light_rep1_peak_375	2.53539	6.16746			Chr1	4576228	4578961	light_rep2_peak_375	5.34316	44.3306
Chr1	4579755	4580411	dark_rep1_peak_376	4.67934	30.7666			Chr1	5447840	5448107	dark_rep2_peak_376	2.20627	5.19164			Chr1	3208936	3209652	light_rep1_peak_376	4.44938	18.4526			Chr1	4579852	4580476	light_rep2_peak_376	4.47103	22.7984
Chr1	4580774	4581447	dark_rep1_peak_377	5.79072	33.0555			Chr1	5525197	5525427	dark_rep2_peak_377	2.29138	4.66677			Chr1	3219447	3219924	light_rep1_peak_377	2.11041	3.48059			Chr1	4580709	4581365	light_rep2_peak_377	4.28121	16.4871
Chr1	4581837	4582078	dark_rep1_peak_378	2.96622	7.21035			Chr1	5596084	5596666	dark_rep2_peak_378	3.68315	11.9484			Chr1	3224256	3224646	light_rep1_peak_378	2.67604	6.90178			Chr1	4581880	4582136	light_rep2_peak_378	2.4993	4.2682
Chr1	4584074	4585707	dark_rep1_peak_379	3.39994	16.0824			Chr1	5638166	5638631	dark_rep2_peak_379	3.6348	10.5218			Chr1	3232545	3233102	light_rep1_peak_379	2.99065	6.79972			Chr1	4584100	4584707	light_rep2_peak_379	2.33093	4.80241
Chr1	4590435	4590725	dark_rep1_peak_380	2.37736	7.40441			Chr1	5641478	5641750	dark_rep2_peak_380	2.55451	6.77221			Chr1	3236810	3239648	light_rep1_peak_380	4.80436	27.8177			Chr1	4584966	4585307	light_rep2_peak_380	1.93266	2.30412
Chr1	4590847	4591288	dark_rep1_peak_381	3.81321	16.819			Chr1	5645029	5645276	dark_rep2_peak_381	2.02232	3.92846			Chr1	3240236	3241868	light_rep1_peak_381	6.96908	57.6525			Chr1	4585391	4585695	light_rep2_peak_381	1.97727	2.60255
Chr1	4592270	4592885	dark_rep1_peak_382	2.35466	4.66076			Chr1	5762434	5762723	dark_rep2_peak_382	2.28345	5.12066			Chr1	3242000	3243131	light_rep1_peak_382	5.67666	48.0272			Chr1	4592139	4593673	light_rep2_peak_382	3.69331	15.2738
Chr1	4593396	4593700	dark_rep1_peak_383	2.13406	3.34393			Chr1	5763334	5763627	dark_rep2_peak_383	1.82477	2.65689			Chr1	3247815	3248137	light_rep1_peak_383	4.49151	20.9987			Chr1	4608652	4608898	light_rep2_peak_383	2.09625	3.23925
Chr1	4693789	4696763	dark_rep1_peak_384	2.99479	11.9038			Chr1	5774555	5776717	dark_rep2_peak_384	3.68079	18.3096			Chr1	3249083	3249399	light_rep1_peak_384	2.56718	5.4644			Chr1	4641371	4641980	light_rep2_peak_384	3.0145	9.33492
Chr1	4706011	4706457	dark_rep1_peak_385	2.84541	6.08652			Chr1	5835246	5835742	dark_rep2_peak_385	4.00274	14.5698			Chr1	3252106	3256065	light_rep1_peak_385	6.29788	54.7616			Chr1	4693977	4694255	light_rep2_peak_385	1.9624	2.60255
Chr1	4708304	4708886	dark_rep1_peak_386	6.34805	33.5323			Chr1	5845155	5845852	dark_rep2_peak_386	3.54453	17.136			Chr1	3269184	3270751	light_rep1_peak_386	3.88759	18.7918			Chr1	4708392	4708691	light_rep2_peak_386	3.38591	9.79687
Chr1	4712642	4713659	dark_rep1_peak_387	3.97589	15.9897			Chr1	5879694	5880218	dark_rep2_peak_387	2.74966	6.75109			Chr1	3270902	3272138	light_rep1_peak_387	5.49816	34.303			Chr1	4750347	4750604	light_rep2_peak_387	1.7692	2.13558
Chr1	4760287	4760600	dark_rep1_peak_388	2.66128	6.85434			Chr1	5890507	5891214	dark_rep2_peak_388	2.64361	8.82979			Chr1	3272327	3272864	light_rep1_peak_388	6.18254	43.8313			Chr1	4750784	4751239	light_rep2_peak_388	2.16833	4.23722
Chr1	4761017	4761818	dark_rep1_peak_389	2.26427	6.15257			Chr1	5922812	5923080	dark_rep2_peak_389	2.00886	5.23701			Chr1	3287160	3287728	light_rep1_peak_389	3.7301	16.243			Chr1	4760329	4760749	light_rep2_peak_389	2.7803	7.44619
Chr1	4762171	4762523	dark_rep1_peak_390	2.08744	3.97673			Chr1	5926141	5926600	dark_rep2_peak_390	2.70265	6.56451			Chr1	3288504	3292327	light_rep1_peak_390	4.99833	28.288			Chr1	4760877	4762872	light_rep2_peak_390	4.97895	40.3672
Chr1	4768804	4769142	dark_rep1_peak_391	3.81332	14.542			Chr1	5940082	5941703	dark_rep2_peak_391	3.9499	22.3324			Chr1	3295696	3296705	light_rep1_peak_391	3.74874	22.4767			Chr1	4763881	4764388	light_rep2_peak_391	2.30833	3.98063
Chr1	4771299	4771580	dark_rep1_peak_392	2.5886	6.58463			Chr1	5955010	5955289	dark_rep2_peak_392	1.80085	3.10662			Chr1	3296766	3297191	light_rep1_peak_392	2.74909	7.09714			Chr1	4768822	4769102	light_rep2_peak_392	2.89012	6.77226
Chr1	4772698	4773025	dark_rep1_peak_393	2.17985	6.90588			Chr1	5957631	5958115	dark_rep2_peak_393	3.76392	18.1669			Chr1	3305548	3306066	light_rep1_peak_393	2.67653	6.59842			Chr1	4777856	4778488	light_rep2_peak_393	2.57214	6.24477
Chr1	4800361	4800691	dark_rep1_peak_394	2.33282	4.58619			Chr1	6015012	6015429	dark_rep2_peak_394	2.63092	7.73834			Chr1	3321805	3322123	light_rep1_peak_394	2.38017	4.808			Chr1	4794842	4795227	light_rep2_peak_394	2.11048	4.0561
Chr1	4855235	4855557	dark_rep1_peak_395	2.76515	8.37868			Chr1	6061859	6063155	dark_rep2_peak_395	3.80663	23.0023			Chr1	3322901	3323463	light_rep1_peak_395	3.52155	18.5391			Chr1	4800013	4800829	light_rep2_peak_395	2.12024	3.73419
Chr1	4877264	4880302	dark_rep1_peak_396	6.13162	43.9534			Chr1	6082346	6082613	dark_rep2_peak_396	2.61426	5.98146			Chr1	3332912	3333408	light_rep1_peak_396	2.6044	7.44031			Chr1	4877342	4879950	light_rep2_peak_396	5.14495	32.1727
Chr1	4882038	4882333	dark_rep1_peak_397	2.89728	8.84625			Chr1	6093030	6093567	dark_rep2_peak_397	2.64391	5.62692			Chr1	3333650	3337301	light_rep1_peak_397	3.04065	10.5671			Chr1	4889485	4890174	light_rep2_peak_397	2.98429	8.11374
Chr1	4889615	4890013	dark_rep1_peak_398	2.43851	7.50057			Chr1	6098332	6098592	dark_rep2_peak_398	2.41953	5.65968			Chr1	3337878	3338162	light_rep1_peak_398	2.04932	4.62759			Chr1	4894729	4895104	light_rep2_peak_398	2.70599	7.54595
Chr1	4893085	4893946	dark_rep1_peak_399	3.02116	9.15071			Chr1	6142283	6142550	dark_rep2_peak_399	2.83298	7.76269			Chr1	3389922	3391238	light_rep1_peak_399	3.70026	15.6602			Chr1	4899150	4900287	light_rep2_peak_399	3.61116	18.4352
Chr1	4894228	4895137	dark_rep1_peak_400	3.7013	14.9012			Chr1	6149043	6150141	dark_rep2_peak_400	2.01555	4.74661			Chr1	3391437	3393414	light_rep1_peak_400	4.99832	31.9142			Chr1	4915592	4916726	light_rep2_peak_400	3.88639	17.0764
Chr1	4896129	4896752	dark_rep1_peak_401	4.11568	16.2399			Chr1	6219360	6219744	dark_rep2_peak_401	2.61674	7.85832			Chr1	3394346	3394700	light_rep1_peak_401	2.34922	5.5683			Chr1	4917258	4918443	light_rep2_peak_401	3.32196	10.3193
Chr1	4901086	4901577	dark_rep1_peak_402	2.75198	6.2584			Chr1	6267346	6268686	dark_rep2_peak_402	3.87047	22.0745			Chr1	3407303	3407639	light_rep1_peak_402	2.24926	3.84825			Chr1	4970092	4970615	light_rep2_peak_402	2.48008	5.29238
Chr1	4906365	4907023	dark_rep1_peak_403	3.66336	10.9124			Chr1	6283051	6283793	dark_rep2_peak_403	3.83359	16.9982			Chr1	3409684	3410037	light_rep1_peak_403	2.11198	3.60719			Chr1	4991019	4991446	light_rep2_peak_403	3.18215	7.23447
Chr1	4942432	4942702	dark_rep1_peak_404	3.66336	10.9124			Chr1	6284116	6284397	dark_rep2_peak_404	1.98137	3.03987			Chr1	3410849	3411239	light_rep1_peak_404	2.45533	4.53885			Chr1	4995894	4996248	light_rep2_peak_404	3.41337	9.25882
Chr1	4944449	4944723	dark_rep1_peak_405	3.20443	8.14874			Chr1	6285322	6285991	dark_rep2_peak_405	2.28466	4.27876			Chr1	3415911	3416432	light_rep1_peak_405	2.715	9.52543			Chr1	5003553	5003923	light_rep2_peak_405	2.28879	4.80241
Chr1	4945799	4946065	dark_rep1_peak_406	2.96367	7.11676			Chr1	6286471	6288065	dark_rep2_peak_406	3.68911	14.5518			Chr1	3442297	3443399	light_rep1_peak_406	4.48659	30.2715			Chr1	5030624	5030926	light_rep2_peak_406	2.33008	4.06653
Chr1	4970141	4970670	dark_rep1_peak_407	3.41488	12.3363			Chr1	6288232	6288584	dark_rep2_peak_407	2.3044	3.99626			Chr1	3443458	3443840	light_rep1_peak_407	1.74942	2.18436			Chr1	5031499	5031899	light_rep2_peak_407	2.16315	3.73234
Chr1	4976106	4976387	dark_rep1_peak_408	2.97086	7.91342			Chr1	6289244	6289654	dark_rep2_peak_408	2.60439	5.7423			Chr1	3444615	3444906	light_rep1_peak_408	2.70223	7.09714			Chr1	5039766	5040012	light_rep2_peak_408	2.48093	5.17781
Chr1	4987520	4987811	dark_rep1_peak_409	2.74915	8.00477			Chr1	6289957	6293167	dark_rep2_peak_409	3.97011	16.6097			Chr1	3480825	3481142	light_rep1_peak_409	2.0428	3.98034			Chr1	5061736	5062558	light_rep2_peak_409	3.86921	13.8141
Chr1	4991022	4991454	dark_rep1_peak_410	3.17437	11.4177			Chr1	6297716	6298641	dark_rep2_peak_410	4.53659	21.4929			Chr1	3484304	3486687	light_rep1_peak_410	4.44467	23.2095			Chr1	5066396	5067214	light_rep2_peak_410	3.05528	9.27242
Chr1	4994417	4994716	dark_rep1_peak_411	4.24562	15.8366			Chr1	6298930	6299567	dark_rep2_peak_411	4.20572	24.9476			Chr1	3524237	3524862	light_rep1_peak_411	2.08755	3.31788			Chr1	5068337	5068728	light_rep2_peak_411	2.92234	7.66716
Chr1	4995846	4996355	dark_rep1_peak_412	5.9805	33.3635			Chr1	6299652	6301623	dark_rep2_peak_412	5.4903	35.2432			Chr1	3527435	3527917	light_rep1_peak_412	4.43969	24.0106			Chr1	5070534	5070941	light_rep2_peak_412	4.04444	19.3891
Chr1	4997250	4997686	dark_rep1_peak_413	2.4076	3.78347			Chr1	6307940	6308852	dark_rep2_peak_413	3.10279	12.9375			Chr1	3554149	3554414	light_rep1_peak_413	2.01153	3.56769			Chr1	5075046	5078637	light_rep2_peak_413	5.53661	36.7133
Chr1	4997847	4998098	dark_rep1_peak_414	2.42427	3.51281			Chr1	6331119	6331390	dark_rep2_peak_414	2.17797	3.94663			Chr1	3570615	3571082	light_rep1_peak_414	2.47418	6.73985			Chr1	5089482	5089810	light_rep2_peak_414	2.33008	4.06653
Chr1	5003467	5004033	dark_rep1_peak_415	3.97835	14.2153			Chr1	6331636	6332058	dark_rep2_peak_415	2.79714	6.53307			Chr1	3599188	3600054	light_rep1_peak_415	4.77034	23.1326			Chr1	5126233	5126533	light_rep2_peak_415	2.59486	5.57663
Chr1	5006326	5006609	dark_rep1_peak_416	2.7694	6.80821			Chr1	6333202	6333887	dark_rep2_peak_416	3.6051	13.4664			Chr1	3613750	3614431	light_rep1_peak_416	3.5093	13.1321			Chr1	5127916	5129641	light_rep2_peak_416	4.75545	26.1953
Chr1	5017971	5018264	dark_rep1_peak_417	2.65229	8.2189			Chr1	6334413	6334900	dark_rep2_peak_417	3.45773	9.81105			Chr1	3655932	3656375	light_rep1_peak_417	2.8958	8.29271			Chr1	5131360	5131711	light_rep2_peak_417	3.15214	10.9006
Chr1	5042239	5042700	dark_rep1_peak_418	3.18085	10.5173			Chr1	6335167	6336150	dark_rep2_peak_418	4.1106	17.6673			Chr1	3663952	3665069	light_rep1_peak_418	3.90494	25.3407			Chr1	5137144	5137894	light_rep2_peak_418	3.75782	14.7909
Chr1	5044225	5044457	dark_rep1_peak_419	1.9763	2.53456			Chr1	6352118	6352376	dark_rep2_peak_419	2.29511	4.75468			Chr1	3665180	3665561	light_rep1_peak_419	2.65537	6.65296			Chr1	5138005	5138355	light_rep2_peak_419	2.88139	7.82557
Chr1	5055325	5055623	dark_rep1_peak_420	3.11229	8.60464			Chr1	6355348	6356403	dark_rep2_peak_420	3.81911	18.2104			Chr1	3675743	3676253	light_rep1_peak_420	2.80264	6.90329			Chr1	5138526	5138979	light_rep2_peak_420	2.5614	6.12514
Chr1	5061240	5061883	dark_rep1_peak_421	2.51724	5.20597			Chr1	6360227	6360553	dark_rep2_peak_421	2.15003	5.87133			Chr1	3676333	3676812	light_rep1_peak_421	2.91153	10.7081			Chr1	5139558	5139840	light_rep2_peak_421	2.64019	7.14757
Chr1	5068410	5068793	dark_rep1_peak_422	3.25924	11.1746			Chr1	6369576	6369863	dark_rep2_peak_422	2.09646	4.80021			Chr1	3681557	3684241	light_rep1_peak_422	6.36628	53.1947			Chr1	5139934	5140396	light_rep2_peak_422	2.34232	4.16314
Chr1	5068981	5069303	dark_rep1_peak_423	3.00872	9.25563			Chr1	6385158	6385504	dark_rep2_peak_423	1.98123	4.11393			Chr1	3684706	3685147	light_rep1_peak_423	2.39315	5.05435			Chr1	5146653	5147190	light_rep2_peak_423	2.27483	5.25904
Chr1	5069455	5069690	dark_rep1_peak_424	2.60648	5.8909			Chr1	6390344	6390723	dark_rep2_peak_424	1.73281	2.22279			Chr1	3755713	3757001	light_rep1_peak_424	5.63913	43.6351			Chr1	5147836	5148181	light_rep2_peak_424	2.44776	6.10313
Chr1	5070485	5071043	dark_rep1_peak_425	4.3674	31.7166			Chr1	6390806	6391303	dark_rep2_peak_425	3.17738	9.65773			Chr1	3770301	3770585	light_rep1_peak_425	3.08826	8.86125			Chr1	5149126	5151659	light_rep2_peak_425	4.56137	27.6642
Chr1	5076565	5078703	dark_rep1_peak_426	5.42864	32.21			Chr1	6409534	6409978	dark_rep2_peak_426	2.59718	6.52481			Chr1	3773516	3773789	light_rep1_peak_426	3.08231	9.41125			Chr1	5170786	5172705	light_rep2_peak_426	6.1794	48.219
Chr1	5089431	5090058	dark_rep1_peak_427	3.33992	10.5855			Chr1	6412137	6413119	dark_rep2_peak_427	2.32379	4.66677			Chr1	3774422	3774690	light_rep1_peak_427	2.28496	5.35101			Chr1	5179266	5181530	light_rep2_peak_427	4.77126	26.1953
Chr1	5115577	5115886	dark_rep1_peak_428	2.95921	9.31074			Chr1	6413793	6414603	dark_rep2_peak_428	2.66477	6.84917			Chr1	3774923	3775233	light_rep1_peak_428	2.50642	6.16746			Chr1	5193198	5194261	light_rep2_peak_428	5.49811	34.1381
Chr1	5124845	5125296	dark_rep1_peak_429	2.31311	4.08822			Chr1	6426673	6426969	dark_rep2_peak_429	2.75404	8.50274			Chr1	3775955	3776336	light_rep1_peak_429	3.86968	13.7073			Chr1	5204908	5205286	light_rep2_peak_429	2.00788	3.07816
Chr1	5126251	5126734	dark_rep1_peak_430	4.54359	21.4736			Chr1	6431525	6431765	dark_rep2_peak_430	2.1338	3.11778			Chr1	3777185	3778380	light_rep1_peak_430	6.31038	44.4265			Chr1	5205458	5206438	light_rep2_peak_430	2.42925	5.56846
Chr1	5127837	5128098	dark_rep1_peak_431	2.2263	3.49073			Chr1	6443385	6443915	dark_rep2_peak_431	2.92411	8.23264			Chr1	3778790	3780291	light_rep1_peak_431	7.89565	61.06			Chr1	5209190	5209609	light_rep2_peak_431	2.08221	3.88932
Chr1	5128325	5129760	dark_rep1_peak_432	3.50706	13.9699			Chr1	6444272	6444670	dark_rep2_peak_432	3.60719	10.7915			Chr1	3799601	3801392	light_rep1_peak_432	6.03719	32.879			Chr1	5211583	5212109	light_rep2_peak_432	2.51429	6.50451
Chr1	5131209	5131755	dark_rep1_peak_433	4.3597	21.2924			Chr1	6445060	6445465	dark_rep2_peak_433	5.04971	21.666			Chr1	3801705	3802316	light_rep1_peak_433	2.32818	5.41911			Chr1	5250449	5250953	light_rep2_peak_433	2.90671	8.3781
Chr1	5136897	5138405	dark_rep1_peak_434	3.1162	14.0663			Chr1	6446077	6446397	dark_rep2_peak_434	2.82108	6.65992			Chr1	3802546	3803425	light_rep1_peak_434	3.5155	12.6167			Chr1	5256719	5257608	light_rep2_peak_434	2.02185	2.75146
Chr1	5145494	5146009	dark_rep1_peak_435	4.22904	27.6889			Chr1	6453434	6453733	dark_rep2_peak_435	3.54678	12.8967			Chr1	3849050	3849532	light_rep1_peak_435	3.65096	15.6294			Chr1	5275494	5275735	light_rep2_peak_435	2.24714	3.87387
Chr1	5146554	5147353	dark_rep1_peak_436	4.09348	27.9713			Chr1	6456304	6456704	dark_rep2_peak_436	4.52454	20.2582			Chr1	3864101	3864471	light_rep1_peak_436	2.34645	5.27135			Chr1	5277612	5277893	light_rep2_peak_436	2.79867	7.78048
Chr1	5147659	5148302	dark_rep1_peak_437	3.62056	23.0908			Chr1	6456983	6457297	dark_rep2_peak_437	3.35016	10.6222			Chr1	3875520	3875982	light_rep1_peak_437	3.72757	14.0619			Chr1	5290010	5290254	light_rep2_peak_437	2.55855	5.09131
Chr1	5148881	5151848	dark_rep1_peak_438	3.40533	22.5692			Chr1	6458958	6459735	dark_rep2_peak_438	1.62896	2.63708			Chr1	3914888	3915175	light_rep1_peak_438	2.90181	9.59725			Chr1	5290863	5291718	light_rep2_peak_438	3.18384	9.21253
Chr1	5170763	5172629	dark_rep1_peak_439	3.83097	23.7897			Chr1	6463440	6465802	dark_rep2_peak_439	3.22609	25.8256			Chr1	3928728	3930049	light_rep1_peak_439	3.70189	15.4226			Chr1	5294926	5296679	light_rep2_peak_439	2.80515	9.59504
Chr1	5177392	5177766	dark_rep1_peak_440	1.91365	3.26191			Chr1	6512383	6512737	dark_rep2_peak_440	3.48586	9.38707			Chr1	3930129	3931571	light_rep1_peak_440	5.66915	43.1662			Chr1	5304259	5306244	light_rep2_peak_440	2.78042	8.64993
Chr1	5178050	5183025	dark_rep1_peak_441	4.49678	39.122			Chr1	6513298	6513696	dark_rep2_peak_441	3.75892	11.6988			Chr1	3945003	3945571	light_rep1_peak_441	3.67674	14.0619			Chr1	5340054	5340429	light_rep2_peak_441	2.30445	4.65361
Chr1	5189717	5190144	dark_rep1_peak_442	2.38748	4.85086			Chr1	6560513	6561675	dark_rep2_peak_442	4.80148	25.9852			Chr1	3945701	3946486	light_rep1_peak_442	4.13611	24.0358			Chr1	5340689	5341814	light_rep2_peak_442	3.12175	12.5462
Chr1	5195566	5195841	dark_rep1_peak_443	1.70308	2.12332			Chr1	6568111	6568593	dark_rep2_peak_443	2.72783	9.15588			Chr1	3995028	3995444	light_rep1_peak_443	2.25787	7.31904			Chr1	5386161	5386810	light_rep2_peak_443	2.72225	6.71962
Chr1	5198993	5199228	dark_rep1_peak_444	2.21106	5.13771			Chr1	6579130	6579571	dark_rep2_peak_444	1.80593	2.33381			Chr1	4013190	4013606	light_rep1_peak_444	2.98585	10.6327			Chr1	5390044	5391803	light_rep2_peak_444	5.21026	34.6164
Chr1	5202461	5202741	dark_rep1_peak_445	2.43706	5.62603			Chr1	6620632	6621467	dark_rep2_peak_445	4.12629	26.9344			Chr1	4015803	4019860	light_rep1_peak_445	4.46909	29.8798			Chr1	5399055	5403686	light_rep2_peak_445	2.93754	15.5747
Chr1	5204774	5205138	dark_rep1_peak_446	2.18794	5.36501			Chr1	6621819	6623618	dark_rep2_peak_446	3.9414	18.3192			Chr1	4020886	4021202	light_rep1_peak_446	3.05454	10.5671			Chr1	5404606	5405303	light_rep2_peak_446	2.94945	8.93439
Chr1	5205203	5205461	dark_rep1_peak_447	1.77683	2.61711			Chr1	6627698	6628063	dark_rep2_peak_447	2.53341	7.44227			Chr1	4039716	4043285	light_rep1_peak_447	6.3359	39.8911			Chr1	5409382	5409767	light_rep2_peak_447	2.09425	3.88932
Chr1	5205687	5206391	dark_rep1_peak_448	1.88584	3.63705			Chr1	6636813	6637102	dark_rep2_peak_448	2.75799	5.27869			Chr1	4044229	4044521	light_rep1_peak_448	2.32214	6.54643			Chr1	5414288	5415355	light_rep2_peak_448	3.25458	16.7875
Chr1	5256564	5257252	dark_rep1_peak_449	3.18479	11.3043			Chr1	6677612	6677941	dark_rep2_peak_449	2.90873	11.0724			Chr1	4062530	4063338	light_rep1_peak_449	3.7904	18.1953			Chr1	5420835	5421769	light_rep2_peak_449	5.28754	29.4523
Chr1	5275597	5275998	dark_rep1_peak_450	2.0734	3.43776			Chr1	6683409	6683930	dark_rep2_peak_450	2.84245	10.6096			Chr1	4076317	4076946	light_rep1_peak_450	2.68265	8.17585			Chr1	5423505	5423815	light_rep2_peak_450	2.59677	4.88491
Chr1	5277584	5278007	dark_rep1_peak_451	3.03126	14.1858			Chr1	6684267	6684531	dark_rep2_peak_451	2.4967	5.71151			Chr1	4088633	4089371	light_rep1_peak_451	5.3216	24.3273			Chr1	5434248	5434774	light_rep2_peak_451	2.53107	4.64569
Chr1	5286564	5286938	dark_rep1_peak_452	3.37161	12.66			Chr1	6686746	6687587	dark_rep2_peak_452	5.42879	37.4618			Chr1	4089827	4090710	light_rep1_peak_452	9.21127	62.9972			Chr1	5442074	5443046	light_rep2_peak_452	3.41722	13.0681
Chr1	5289940	5290422	dark_rep1_peak_453	3.78908	19.4756			Chr1	6688389	6688702	dark_rep2_peak_453	2.59465	6.98226			Chr1	4103220	4103596	light_rep1_peak_453	3.18644	13.1789			Chr1	5443257	5443844	light_rep2_peak_453	2.5373	6.21683
Chr1	5290667	5292668	dark_rep1_peak_454	2.82702	12.9471			Chr1	6689885	6690315	dark_rep2_peak_454	2.35483	5.18893			Chr1	4106166	4107308	light_rep1_peak_454	3.48747	17.9863			Chr1	5446083	5447225	light_rep2_peak_454	3.44487	13.9076
Chr1	5295503	5296097	dark_rep1_peak_455	2.69975	8.86836			Chr1	6697504	6698965	dark_rep2_peak_455	3.02629	14.1564			Chr1	4107756	4108154	light_rep1_peak_455	5.03403	25.7036			Chr1	5447368	5448072	light_rep2_peak_455	2.11833	4.21755
Chr1	5296392	5296643	dark_rep1_peak_456	2.20813	5.09606			Chr1	6711535	6714477	dark_rep2_peak_456	2.22055	6.87502			Chr1	4108485	4109698	light_rep1_peak_456	5.10123	31.6109			Chr1	5478736	5479492	light_rep2_peak_456	3.16701	10.9006
Chr1	5349578	5349836	dark_rep1_peak_457	3.1356	7.62845			Chr1	6761150	6761427	dark_rep2_peak_457	2.20264	4.77842			Chr1	4115201	4115937	light_rep1_peak_457	1.93414	3.37125			Chr1	5479711	5479990	light_rep2_peak_457	2.07518	3.56329
Chr1	5360488	5360814	dark_rep1_peak_458	3.1205	9.0541			Chr1	6762805	6766273	dark_rep2_peak_458	7.83904	64.5797			Chr1	4137700	4138185	light_rep1_peak_458	2.88793	6.86219			Chr1	5481721	5482556	light_rep2_peak_458	3.34316	9.19386
Chr1	5385171	5387552	dark_rep1_peak_459	3.8304	21.1384			Chr1	6766327	6766559	dark_rep2_peak_459	2.01729	3.11176			Chr1	4174546	4175074	light_rep1_peak_459	2.64199	5.55071			Chr1	5517938	5518314	light_rep2_peak_459	2.84367	6.51056
Chr1	5387708	5389374	dark_rep1_peak_460	4.07557	19.43			Chr1	6766748	6766990	dark_rep2_peak_460	2.52774	5.92601			Chr1	4191444	4191742	light_rep1_peak_460	2.29469	5.87164			Chr1	5518373	5519351	light_rep2_peak_460	3.46126	11.778
Chr1	5389912	5391740	dark_rep1_peak_461	3.46167	25.7617			Chr1	6767428	6767677	dark_rep2_peak_461	2.20002	3.31328			Chr1	4195201	4196159	light_rep1_peak_461	1.99934	3.50459			Chr1	5520124	5520597	light_rep2_peak_461	2.25506	3.30804
Chr1	5396373	5396918	dark_rep1_peak_462	2.90211	8.19079			Chr1	6767788	6768085	dark_rep2_peak_462	1.9559	2.80446			Chr1	4206529	4206793	light_rep1_peak_462	2.84674	7.3756			Chr1	5525160	5525679	light_rep2_peak_462	2.75428	7.16759
Chr1	5397446	5398203	dark_rep1_peak_463	3.25674	12.4776			Chr1	6782651	6782937	dark_rep2_peak_463	3.06993	9.69674			Chr1	4216213	4216744	light_rep1_peak_463	1.91187	2.87311			Chr1	5525763	5526654	light_rep2_peak_463	3.23179	10.4713
Chr1	5398561	5403876	dark_rep1_peak_464	4.52486	33.2573			Chr1	6799738	6800021	dark_rep2_peak_464	2.32111	4.58473			Chr1	4216847	4217278	light_rep1_peak_464	2.19927	4.48118			Chr1	5531905	5532186	light_rep2_peak_464	2.6855	6.55308
Chr1	5410614	5410863	dark_rep1_peak_465	1.94437	3.87789			Chr1	6824509	6824951	dark_rep2_peak_465	1.97753	4.60673			Chr1	4227198	4227718	light_rep1_peak_465	2.9491	8.98184			Chr1	5580955	5581673	light_rep2_peak_465	3.06473	9.84688
Chr1	5414369	5415261	dark_rep1_peak_466	4.45628	27.1906			Chr1	6825897	6826508	dark_rep2_peak_466	2.81591	8.92688			Chr1	4229585	4231535	light_rep1_peak_466	4.64617	34.0094			Chr1	5582179	5582530	light_rep2_peak_466	2.37282	3.82936
Chr1	5420687	5421808	dark_rep1_peak_467	4.37897	33.4136			Chr1	6832112	6834803	dark_rep2_peak_467	4.74345	43.8794			Chr1	4238484	4239051	light_rep1_peak_467	3.11738	12.1189			Chr1	5596463	5596698	light_rep2_peak_467	2.3664	3.92238
Chr1	5423107	5423781	dark_rep1_peak_468	3.82932	17.4096			Chr1	6861507	6861813	dark_rep2_peak_468	3.05022	8.10205			Chr1	4241743	4243550	light_rep1_peak_468	5.11385	30.1828			Chr1	5596951	5597206	light_rep2_peak_468	2.5439	4.55662
Chr1	5440880	5441278	dark_rep1_peak_469	2.03588	2.95438			Chr1	6861961	6863158	dark_rep2_peak_469	3.34617	16.0617			Chr1	4257871	4258382	light_rep1_peak_469	3.15896	8.29673			Chr1	5638193	5638582	light_rep2_peak_469	3.31378	9.02829
Chr1	5441861	5443056	dark_rep1_peak_470	3.30449	18.2384			Chr1	6865577	6866167	dark_rep2_peak_470	4.32984	15.4583			Chr1	4263544	4263911	light_rep1_peak_470	2.05931	4.62759			Chr1	5639579	5640103	light_rep2_peak_470	2.61676	6.66876
Chr1	5443375	5443943	dark_rep1_peak_471	1.67894	2.75107			Chr1	6898751	6899194	dark_rep2_peak_471	2.12261	3.80661			Chr1	4264101	4265121	light_rep1_peak_471	4.34422	26.85			Chr1	5641541	5641779	light_rep2_peak_471	2.62251	5.76581
Chr1	5446432	5446708	dark_rep1_peak_472	2.09133	4.39041			Chr1	6939250	6939818	dark_rep2_peak_472	3.36069	13.3805			Chr1	4282812	4286079	light_rep1_peak_472	4.7596	27.1246			Chr1	5644631	5645251	light_rep2_peak_472	3.42648	14.0818
Chr1	5447774	5448121	dark_rep1_peak_473	2.87136	10.8111			Chr1	6968835	6970945	dark_rep2_peak_473	2.56664	9.99481			Chr1	4289429	4289739	light_rep1_peak_473	2.59696	8.78401			Chr1	5723332	5723655	light_rep2_peak_473	2.25984	4.28277
Chr1	5479620	5479924	dark_rep1_peak_474	2.84363	8.07331			Chr1	6971613	6972651	dark_rep2_peak_474	3.0839	16.2099			Chr1	4290048	4291293	light_rep1_peak_474	6.02429	48.5182			Chr1	5762426	5762729	light_rep2_peak_474	2.47636	4.63272
Chr1	5517984	5518370	dark_rep1_peak_475	2.20031	4.6685			Chr1	6974993	6975326	dark_rep2_peak_475	2.85843	8.09149			Chr1	4291999	4292343	light_rep1_peak_475	4.00569	15.9492			Chr1	5763415	5763916	light_rep2_peak_475	2.94149	8.29541
Chr1	5525180	5525503	dark_rep1_peak_476	2.95425	9.50412			Chr1	7000940	7001173	dark_rep2_peak_476	2.42368	4.24037			Chr1	4348197	4349334	light_rep1_peak_476	2.33657	5.87018			Chr1	5775390	5775909	light_rep2_peak_476	2.55909	5.70226
Chr1	5531902	5532206	dark_rep1_peak_477	2.69696	10.7614			Chr1	7037935	7040170	dark_rep2_peak_477	5.06087	38.0787			Chr1	4354883	4355235	light_rep1_peak_477	2.17938	3.59071			Chr1	5775982	5776748	light_rep2_peak_477	2.91993	7.50208
Chr1	5542800	5543079	dark_rep1_peak_478	2.27061	5.8464			Chr1	7041512	7043220	dark_rep2_peak_478	4.35004	29.1806			Chr1	4368430	4369486	light_rep1_peak_478	2.43397	7.16076			Chr1	5835350	5835659	light_rep2_peak_478	2.47688	5.16089
Chr1	5596058	5596707	dark_rep1_peak_479	4.71707	21.1172			Chr1	7084101	7085894	dark_rep2_peak_479	4.65967	39.7955			Chr1	4370346	4370621	light_rep1_peak_479	2.21802	3.84825			Chr1	5844708	5846181	light_rep2_peak_479	4.78889	29.6584
Chr1	5638149	5638643	dark_rep1_peak_480	4.78771	19.8938			Chr1	7087925	7089432	dark_rep2_peak_480	3.00223	18.0178			Chr1	4371214	4371563	light_rep1_peak_480	2.24925	5.66205			Chr1	5856701	5857045	light_rep2_peak_480	3.39664	11.1704
Chr1	5641483	5641819	dark_rep1_peak_481	3.05139	10.8942			Chr1	7089805	7090246	dark_rep2_peak_481	2.64451	8.28422			Chr1	4379301	4379703	light_rep1_peak_481	2.60716	6.50244			Chr1	5859780	5860067	light_rep2_peak_481	2.11204	2.75444
Chr1	5644851	5645277	dark_rep1_peak_482	2.03241	3.82395			Chr1	7141264	7147316	dark_rep2_peak_482	5.10031	44.3304			Chr1	4396670	4396928	light_rep1_peak_482	1.98583	2.92564			Chr1	5863731	5864174	light_rep2_peak_482	1.93765	2.46809
Chr1	5646618	5646861	dark_rep1_peak_483	1.75161	2.52484			Chr1	7160337	7160939	dark_rep2_peak_483	3.74251	15.5095			Chr1	4398087	4398344	light_rep1_peak_483	2.26175	5.19633			Chr1	5879552	5879904	light_rep2_peak_483	2.46428	5.29238
Chr1	5647937	5648399	dark_rep1_peak_484	2.87897	7.73379			Chr1	7164012	7164350	dark_rep2_peak_484	2.40403	6.05762			Chr1	4433343	4434256	light_rep1_peak_484	3.18643	15.8876			Chr1	5890642	5891174	light_rep2_peak_484	2.20452	4.07977
Chr1	5731742	5732069	dark_rep1_peak_485	1.97814	3.18908			Chr1	7174426	7174996	dark_rep2_peak_485	2.73298	8.10963			Chr1	4434513	4435944	light_rep1_peak_485	4.73371	27.3865			Chr1	5922605	5926693	light_rep2_peak_485	4.56224	30.7782
Chr1	5774710	5775066	dark_rep1_peak_486	2.01727	3.49795			Chr1	7176917	7179849	dark_rep2_peak_486	5.69084	36.2359			Chr1	4440154	4440436	light_rep1_peak_486	2.9157	9.59725			Chr1	5933936	5934411	light_rep2_peak_486	2.61611	7.88239
Chr1	5775282	5776727	dark_rep1_peak_487	3.3544	17.1508			Chr1	7181388	7181814	dark_rep2_peak_487	2.9374	7.70025			Chr1	4468453	4468708	light_rep1_peak_487	2.2805	4.21519			Chr1	5946062	5946368	light_rep2_peak_487	2.54214	5.29136
Chr1	5835166	5836124	dark_rep1_peak_488	4.28135	16.8617			Chr1	7239169	7239492	dark_rep2_peak_488	1.96756	3.29428			Chr1	4499822	4500287	light_rep1_peak_488	2.31174	4.21519			Chr1	5948551	5949214	light_rep2_peak_488	2.45317	5.42853
Chr1	5845166	5845907	dark_rep1_peak_489	3.18955	13.8906			Chr1	7245023	7245333	dark_rep2_peak_489	2.17681	3.28433			Chr1	4500483	4500783	light_rep1_peak_489	2.11359	3.39845			Chr1	5950688	5951936	light_rep2_peak_489	2.54027	7.04491
Chr1	5851609	5851862	dark_rep1_peak_490	2.16861	4.82342			Chr1	7248470	7248918	dark_rep2_peak_490	4.74129	23.4581			Chr1	4501788	4502265	light_rep1_peak_490	2.08681	3.80823			Chr1	5955055	5955448	light_rep2_peak_490	2.22155	4.59077
Chr1	5858424	5858674	dark_rep1_peak_491	2.09982	3.00797			Chr1	7250511	7251153	dark_rep2_peak_491	4.76884	21.7871			Chr1	4509112	4509793	light_rep1_peak_491	3.96743	17.823			Chr1	5956694	5957170	light_rep2_peak_491	2.41138	4.13693
Chr1	5879666	5880232	dark_rep1_peak_492	2.15355	3.50279			Chr1	7267515	7268166	dark_rep2_peak_492	3.64545	13.379			Chr1	4511464	4513903	light_rep1_peak_492	5.49815	39.6915			Chr1	5957440	5958357	light_rep2_peak_492	4.00459	21.5634
Chr1	5890509	5891219	dark_rep1_peak_493	3.38239	15.6901			Chr1	7270003	7271168	dark_rep2_peak_493	2.91154	17.7876			Chr1	4523959	4524306	light_rep1_peak_493	4.05747	19.5285			Chr1	5977169	5981558	light_rep2_peak_493	5.78189	41.0422
Chr1	5922565	5923095	dark_rep1_peak_494	2.1353	6.41079			Chr1	7272268	7272826	dark_rep2_peak_494	3.10538	8.05731			Chr1	4525114	4525388	light_rep1_peak_494	2.22295	4.67739			Chr1	5985345	5985645	light_rep2_peak_494	2.34204	4.36204
Chr1	5926299	5926661	dark_rep1_peak_495	2.49755	5.5635			Chr1	7312416	7312775	dark_rep2_peak_495	3.16515	10.5524			Chr1	4525520	4526403	light_rep1_peak_495	3.63647	15.6294			Chr1	5986714	5987642	light_rep2_peak_495	4.568	20.6745
Chr1	5940071	5941734	dark_rep1_peak_496	4.85527	23.8593			Chr1	7321225	7321475	dark_rep2_peak_496	2.13454	3.44346			Chr1	4527164	4527449	light_rep1_peak_496	2.33746	4.7414			Chr1	6015035	6015352	light_rep2_peak_496	2.51266	5.8323
Chr1	5955002	5955312	dark_rep1_peak_497	2.57931	10.454			Chr1	7322798	7323094	dark_rep2_peak_497	2.68349	6.95963			Chr1	4528897	4529963	light_rep1_peak_497	2.11998	5.93573			Chr1	6049685	6049935	light_rep2_peak_497	2.24096	3.75945
Chr1	5957552	5958311	dark_rep1_peak_498	4.7049	29.7001			Chr1	7328961	7329453	dark_rep2_peak_498	3.42618	12.2913			Chr1	4535687	4536446	light_rep1_peak_498	3.85585	21.4698			Chr1	6061842	6063945	light_rep2_peak_498	3.36578	25.9226
Chr1	5979263	5979601	dark_rep1_peak_499	2.46054	6.55488			Chr1	7336591	7340070	dark_rep2_peak_499	5.15907	33.6509			Chr1	4540622	4541055	light_rep1_peak_499	3.58947	12.1812			Chr1	6092953	6093686	light_rep2_peak_499	2.7915	6.54921
Chr1	5983547	5983810	dark_rep1_peak_500	2.27364	4.41192			Chr1	7340498	7341215	dark_rep2_peak_500	4.47312	26.4513			Chr1	4541665	4543727	light_rep1_peak_500	5.66476	49.4612			Chr1	6098352	6098583	light_rep2_peak_500	2.54574	4.96334
Chr1	6014966	6015439	dark_rep1_peak_501	2.9947	10.9593			Chr1	7341455	7341799	dark_rep2_peak_501	2.32471	5.33572			Chr1	4548365	4548633	light_rep1_peak_501	2.24925	4.67739			Chr1	6142249	6142547	light_rep2_peak_501	3.05396	7.14946
Chr1	6061824	6063157	dark_rep1_peak_502	4.7643	27.6673			Chr1	7346094	7347340	dark_rep2_peak_502	2.84016	14.0153			Chr1	4570009	4571055	light_rep1_peak_502	3.70929	18.1129			Chr1	6143023	6143264	light_rep2_peak_502	2.58561	4.28039
Chr1	6063352	6063686	dark_rep1_peak_503	3.09043	8.83257			Chr1	7348440	7349491	dark_rep2_peak_503	4.18836	18.2951			Chr1	4576116	4578367	light_rep1_peak_503	5.99798	52.5359			Chr1	6144451	6144992	light_rep2_peak_503	2.30077	3.17664
Chr1	6093039	6093636	dark_rep1_peak_504	2.51071	5.62185			Chr1	7366029	7366323	dark_rep2_peak_504	2.15543	3.76191			Chr1	4579944	4580252	light_rep1_peak_504	3.57234	14.7879			Chr1	6145105	6146508	light_rep2_peak_504	3.42512	9.522
Chr1	6098320	6098645	dark_rep1_peak_505	2.94077	10.193			Chr1	7366622	7369429	dark_rep2_peak_505	4.2628	31.5897			Chr1	4585193	4585636	light_rep1_peak_505	2.76379	7.6511			Chr1	6149317	6150468	light_rep2_peak_505	4.48737	21.8851
Chr1	6142241	6142572	dark_rep1_peak_506	3.54939	12.6164			Chr1	7370445	7371432	dark_rep2_peak_506	4.71863	25.1368			Chr1	4590177	4590679	light_rep1_peak_506	3.03159	13.3372			Chr1	6191198	6191434	light_rep2_peak_506	1.89544	2.13813
Chr1	6148968	6149554	dark_rep1_peak_507	2.77226	9.75429			Chr1	7382380	7382655	dark_rep2_peak_507	2.42723	6.9149			Chr1	4592521	4593629	light_rep1_peak_507	3.17751	13.7276			Chr1	6222566	6223218	light_rep2_peak_507	2.80045	7.70251
Chr1	6149625	6150213	dark_rep1_peak_508	1.79068	3.16403			Chr1	7387706	7388124	dark_rep2_peak_508	2.32524	4.38354			Chr1	4608339	4608750	light_rep1_peak_508	2.27344	4.1402			Chr1	6265304	6269012	light_rep2_peak_508	4.8979	40.6957
Chr1	6219343	6219783	dark_rep1_peak_509	3.29559	15.0218			Chr1	7388612	7388908	dark_rep2_peak_509	2.13743	3.68			Chr1	4637903	4639324	light_rep1_peak_509	4.46517	21.211			Chr1	6269350	6269585	light_rep2_peak_509	2.39732	4.01833
Chr1	6266481	6267202	dark_rep1_peak_510	2.21115	4.27916			Chr1	7396837	7397098	dark_rep2_peak_510	2.64188	4.85339			Chr1	4639737	4642208	light_rep1_peak_510	4.14354	21.0498			Chr1	6283147	6283474	light_rep2_peak_510	2.98603	7.40687
Chr1	6267274	6268932	dark_rep1_peak_511	3.55341	19.0863			Chr1	7398663	7400938	dark_rep2_peak_511	4.12827	25.8536			Chr1	4694553	4695279	light_rep1_peak_511	1.91241	3.08175			Chr1	6297695	6298595	light_rep2_peak_511	3.54753	11.6994
Chr1	6282957	6283748	dark_rep1_peak_512	3.33072	12.2672			Chr1	7401122	7401476	dark_rep2_peak_512	2.36255	6.67826			Chr1	4713457	4713730	light_rep1_peak_512	2.34922	5.5683			Chr1	6298889	6301694	light_rep2_peak_512	6.15438	50.5544
Chr1	6286648	6288003	dark_rep1_peak_513	2.28728	4.87492			Chr1	7453540	7454840	dark_rep2_peak_513	4.67737	18.1371			Chr1	4714121	4714413	light_rep1_peak_513	2.04218	3.07261			Chr1	6307836	6308848	light_rep2_peak_513	3.13727	10.9006
Chr1	6290017	6291264	dark_rep1_peak_514	3.18213	10.0147			Chr1	7468050	7468829	dark_rep2_peak_514	2.83788	8.31339			Chr1	4715499	4716073	light_rep1_peak_514	2.462	5.16499			Chr1	6324703	6325120	light_rep2_peak_514	2.48792	4.35871
Chr1	6291776	6292192	dark_rep1_peak_515	1.91292	2.89319			Chr1	7469018	7469938	dark_rep2_peak_515	4.19896	17.008			Chr1	4750146	4750613	light_rep1_peak_515	2.15513	4.1885			Chr1	6325579	6328394	light_rep2_peak_515	5.42651	31.2193
Chr1	6292285	6292897	dark_rep1_peak_516	2.18662	4.32042			Chr1	7470095	7470519	dark_rep2_peak_516	2.32511	5.48565			Chr1	4750764	4751025	light_rep1_peak_516	2.34922	5.5683			Chr1	6329785	6330367	light_rep2_peak_516	1.76924	2.20243
Chr1	6295819	6296060	dark_rep1_peak_517	2.65908	6.31972			Chr1	7481349	7482152	dark_rep2_peak_517	3.73424	12.0794			Chr1	4760282	4760564	light_rep1_peak_517	2.92926	8.85783			Chr1	6331683	6332018	light_rep2_peak_517	1.86228	2.34664
Chr1	6297709	6298630	dark_rep1_peak_518	4.20298	18.5484			Chr1	7483423	7483660	dark_rep2_peak_518	2.50862	4.89506			Chr1	4761024	4761780	light_rep1_peak_518	4.1909	31.8071			Chr1	6333436	6333758	light_rep2_peak_518	2.14172	3.89521
Chr1	6298822	6301631	dark_rep1_peak_519	5.31488	37.3995			Chr1	7485695	7486044	dark_rep2_peak_519	2.32998	4.02759			Chr1	4761966	4762491	light_rep1_peak_519	2.26648	7.31904			Chr1	6334445	6334745	light_rep2_peak_519	2.51509	4.04828
Chr1	6307671	6308880	dark_rep1_peak_520	4.13268	22.6002			Chr1	7488611	7489144	dark_rep2_peak_520	4.58346	27.2773			Chr1	4762772	4763391	light_rep1_peak_520	2.16595	3.81596			Chr1	6335738	6336101	light_rep2_peak_520	3.78169	10.9124
Chr1	6324790	6325042	dark_rep1_peak_521	2.57357	5.78608			Chr1	7492866	7497998	dark_rep2_peak_521	6.35237	58.2289			Chr1	4772709	4773048	light_rep1_peak_521	3.41315	13.67			Chr1	6355556	6356482	light_rep2_peak_521	3.21952	13.0228
Chr1	6331026	6331486	dark_rep1_peak_522	2.76305	8.55371			Chr1	7498330	7498722	dark_rep2_peak_522	2.29298	6.60939			Chr1	4777792	4778662	light_rep1_peak_522	3.1815	10.481			Chr1	6360136	6360473	light_rep2_peak_522	3.3666	11.295
Chr1	6331619	6331928	dark_rep1_peak_523	2.42286	4.23214			Chr1	7499164	7499870	dark_rep2_peak_523	3.56607	13.4374			Chr1	4794832	4795211	light_rep1_peak_523	2.56494	7.01767			Chr1	6369473	6369977	light_rep2_peak_523	2.47706	6.63921
Chr1	6333123	6333838	dark_rep1_peak_524	4.84555	23.2136			Chr1	7507508	7507818	dark_rep2_peak_524	2.3628	4.08553			Chr1	4797408	4797780	light_rep1_peak_524	1.79288	2.53286			Chr1	6385136	6385498	light_rep2_peak_524	2.48543	5.96571
Chr1	6334380	6336168	dark_rep1_peak_525	6.27921	32.7247			Chr1	7510099	7512252	dark_rep2_peak_525	2.32511	5.48565			Chr1	4800348	4801144	light_rep1_peak_525	3.33712	12.592			Chr1	6389533	6390216	light_rep2_peak_525	2.92084	9.48371
Chr1	6352047	6352576	dark_rep1_peak_526	3.24153	12.2168			Chr1	7549653	7550429	dark_rep2_peak_526	2.59349	7.17213			Chr1	4801286	4801624	light_rep1_peak_526	2.35922	5.57402			Chr1	6390278	6391280	light_rep2_peak_526	4.92458	23.9552
Chr1	6355742	6356392	dark_rep1_peak_527	3.07301	10.856			Chr1	7551783	7552071	dark_rep2_peak_527	2.67745	5.20011			Chr1	4854581	4854942	light_rep1_peak_527	2.27344	4.1402			Chr1	6443460	6443978	light_rep2_peak_527	2.82771	7.90725
Chr1	6360132	6360560	dark_rep1_peak_528	2.65454	10.752			Chr1	7570561	7571492	dark_rep2_peak_528	3.91028	22.9712			Chr1	4877284	4877582	light_rep1_peak_528	2.81851	8.65949			Chr1	6444228	6444779	light_rep2_peak_528	4.12811	15.7942
Chr1	6360698	6360973	dark_rep1_peak_529	2.2889	5.11221			Chr1	7573000	7573238	dark_rep2_peak_529	1.93987	2.63251			Chr1	4877809	4879827	light_rep1_peak_529	2.73772	9.97032			Chr1	6444934	6445531	light_rep2_peak_529	4.98408	22.5539
Chr1	6385133	6385568	dark_rep1_peak_530	1.99232	4.33647			Chr1	7588042	7588607	dark_rep2_peak_530	2.40951	5.61289			Chr1	4894693	4895105	light_rep1_peak_530	3.66054	15.9307			Chr1	6445992	6446395	light_rep2_peak_530	3.05222	7.67231
Chr1	6388224	6388495	dark_rep1_peak_531	2.35579	4.71091			Chr1	7610157	7615603	dark_rep2_peak_531	5.40036	48.8802			Chr1	4896261	4896590	light_rep1_peak_531	2.27556	5.04314			Chr1	6456376	6456660	light_rep2_peak_531	3.08128	7.62736
Chr1	6389625	6390257	dark_rep1_peak_532	2.07705	3.65208			Chr1	7651391	7651618	dark_rep2_peak_532	1.90737	2.87508			Chr1	4899075	4900035	light_rep1_peak_532	3.45233	17.4457			Chr1	6457035	6457278	light_rep2_peak_532	2.84242	6.41725
Chr1	6390428	6390721	dark_rep1_peak_533	2.39206	5.77152			Chr1	7659529	7660179	dark_rep2_peak_533	4.00843	15.9654			Chr1	4912247	4912543	light_rep1_peak_533	1.86703	2.08771			Chr1	6458914	6459791	light_rep2_peak_533	3.66775	18.263
Chr1	6390772	6391293	dark_rep1_peak_534	3.37203	11.284			Chr1	7660344	7662729	dark_rep2_peak_534	5.33596	26.4939			Chr1	4912699	4913077	light_rep1_peak_534	2.36589	4.44834			Chr1	6463357	6466110	light_rep2_peak_534	5.46419	45.1868
Chr1	6409420	6410114	dark_rep1_peak_535	3.25028	12.0035			Chr1	7664013	7664293	dark_rep2_peak_535	2.36845	5.71402			Chr1	4916097	4918729	light_rep1_peak_535	5.20138	31.337			Chr1	6485880	6486732	light_rep2_peak_535	2.87862	5.80803
Chr1	6412480	6412797	dark_rep1_peak_536	2.05995	2.9192			Chr1	7664746	7665173	dark_rep2_peak_536	3.37632	10.6749			Chr1	4954240	4954569	light_rep1_peak_536	2.28496	4.89741			Chr1	6512458	6512835	light_rep2_peak_536	3.59877	9.91198
Chr1	6413805	6414573	dark_rep1_peak_537	2.32878	4.406			Chr1	7693291	7693630	dark_rep2_peak_537	2.77066	6.25058			Chr1	4956610	4956901	light_rep1_peak_537	2.44711	4.84301			Chr1	6513341	6513650	light_rep2_peak_537	2.3926	4.36204
Chr1	6426573	6427026	dark_rep1_peak_538	3.70789	16.7379			Chr1	7694339	7698501	dark_rep2_peak_538	6.74932	59.4972			Chr1	4957325	4957767	light_rep1_peak_538	2.73278	6.30036			Chr1	6524945	6525937	light_rep2_peak_538	3.73214	16.3807
Chr1	6431396	6431826	dark_rep1_peak_539	2.37483	4.84181			Chr1	7703087	7703523	dark_rep2_peak_539	4.40695	17.3015			Chr1	4970002	4970627	light_rep1_peak_539	3.46943	13.6746			Chr1	6560444	6561545	light_rep2_peak_539	2.65404	8.31373
Chr1	6443388	6444699	dark_rep1_peak_540	3.06581	11.3854			Chr1	7704332	7704721	dark_rep2_peak_540	2.58127	8.65349			Chr1	4975274	4975536	light_rep1_peak_540	2.18678	3.49449			Chr1	6562550	6563075	light_rep2_peak_540	3.12449	7.90844
Chr1	6445029	6445533	dark_rep1_peak_541	6.76108	37.6401			Chr1	7704822	7706338	dark_rep2_peak_541	3.71734	20.4789			Chr1	4987529	4987822	light_rep1_peak_541	2.80789	8.10553			Chr1	6567717	6569428	light_rep2_peak_541	7.14143	55.4867
Chr1	6446038	6446543	dark_rep1_peak_542	3.5703	12.2235			Chr1	7832602	7833299	dark_rep2_peak_542	3.71734	20.4789			Chr1	4991156	4991512	light_rep1_peak_542	2.62876	4.67815			Chr1	6576350	6579649	light_rep2_peak_542	3.24219	15.7227
Chr1	6452961	6453276	dark_rep1_peak_543	3.50706	13.9699			Chr1	7833921	7835370	dark_rep2_peak_543	5.39406	38.9842			Chr1	5018004	5018270	light_rep1_peak_543	3.11146	12.6698			Chr1	6619968	6620428	light_rep2_peak_543	2.78014	6.24876
Chr1	6453405	6453792	dark_rep1_peak_544	5.04121	25.3198			Chr1	7835519	7838062	dark_rep2_peak_544	6.31793	57.5034			Chr1	5028533	5028977	light_rep1_peak_544	1.99934	2.67609			Chr1	6620529	6624121	light_rep2_peak_544	6.8552	54.5514
Chr1	6456289	6456796	dark_rep1_peak_545	5.54107	31.7239			Chr1	7873391	7873862	dark_rep2_peak_545	2.85844	8.86451			Chr1	5030321	5030750	light_rep1_peak_545	1.99934	3.00782			Chr1	6626539	6628071	light_rep2_peak_545	3.88754	22.0943
Chr1	6456968	6457382	dark_rep1_peak_546	4.15406	17.9498			Chr1	7884612	7885109	dark_rep2_peak_546	2.29555	4.96753			Chr1	5031475	5031904	light_rep1_peak_546	3.0694	10.8016			Chr1	6671416	6672468	light_rep2_peak_546	3.51699	18.9297
Chr1	6458908	6459412	dark_rep1_peak_547	1.85456	3.8523			Chr1	7887494	7888165	dark_rep2_peak_547	4.1113	18.4372			Chr1	5039530	5040018	light_rep1_peak_547	2.01183	3.48501			Chr1	6676191	6676882	light_rep2_peak_547	2.69021	6.71962
Chr1	6463365	6466003	dark_rep1_peak_548	3.40959	26.7349			Chr1	7888557	7889267	dark_rep2_peak_548	5.73316	40.4149			Chr1	5048098	5048413	light_rep1_peak_548	2.86669	8.56892			Chr1	6677524	6677954	light_rep2_peak_548	2.17957	4.2281
Chr1	6497001	6497284	dark_rep1_peak_549	3.18149	7.62845			Chr1	7894853	7895900	dark_rep2_peak_549	3.31618	15.9456			Chr1	5061754	5062680	light_rep1_peak_549	5.10699	26.0815			Chr1	6683390	6683896	light_rep2_peak_549	3.224	11.7628
Chr1	6512391	6512906	dark_rep1_peak_550	4.76477	19.2013			Chr1	7896128	7897978	dark_rep2_peak_550	2.21222	9.1479			Chr1	5066707	5067345	light_rep1_peak_550	2.48667	6.73985			Chr1	6686778	6687526	light_rep2_peak_550	4.21821	19.7099
Chr1	6513276	6513703	dark_rep1_peak_551	4.09933	13.9262			Chr1	7898435	7898908	dark_rep2_peak_551	2.17097	5.05199			Chr1	5070509	5071145	light_rep1_peak_551	4.78589	32.5898			Chr1	6688425	6688961	light_rep2_peak_551	2.59327	5.92323
Chr1	6560522	6561535	dark_rep1_peak_552	5.02739	28.7391			Chr1	7899951	7900341	dark_rep2_peak_552	3.70339	17.8832			Chr1	5075357	5078614	light_rep1_peak_552	4.34469	34.3393			Chr1	6689540	6690709	light_rep2_peak_552	4.35634	21.4592
Chr1	6562742	6563191	dark_rep1_peak_553	2.48632	7.98171			Chr1	7903804	7905612	dark_rep2_peak_553	6.06636	46.3964			Chr1	5089538	5089813	light_rep1_peak_553	1.88096	2.41929			Chr1	6697055	6699298	light_rep2_peak_553	4.20387	33.3551
Chr1	6567865	6568835	dark_rep1_peak_554	2.9673	10.9593			Chr1	7905787	7906585	dark_rep2_peak_554	3.82847	18.9686			Chr1	5090922	5091743	light_rep1_peak_554	3.5266	15.3122			Chr1	6711760	6712721	light_rep2_peak_554	2.46532	6.58491
Chr1	6579057	6579652	dark_rep1_peak_555	3.06857	13.5742			Chr1	7906728	7907693	dark_rep2_peak_555	2.62858	12.5838			Chr1	5128388	5129582	light_rep1_peak_555	6.20104	43.6239			Chr1	6712837	6713559	light_rep2_peak_555	2.87033	7.54836
Chr1	6601716	6602017	dark_rep1_peak_556	2.25213	7.28047			Chr1	7932404	7932638	dark_rep2_peak_556	2.10939	3.76191			Chr1	5131355	5131726	light_rep1_peak_556	4.18978	21.4124			Chr1	6729951	6730298	light_rep2_peak_556	2.35645	4.00327
Chr1	6620144	6620402	dark_rep1_peak_557	2.17085	3.28785			Chr1	7938492	7938982	dark_rep2_peak_557	7.53402	46.0576			Chr1	5137176	5137673	light_rep1_peak_557	2.94902	8.41545			Chr1	6763195	6763714	light_rep2_peak_557	2.12782	3.08751
Chr1	6620598	6621518	dark_rep1_peak_558	4.97413	39.9416			Chr1	7955305	7955640	dark_rep2_peak_558	2.20222	3.71387			Chr1	5138669	5138958	light_rep1_peak_558	2.0939	3.56145			Chr1	6764018	6764317	light_rep2_peak_558	2.08706	2.75765
Chr1	6621589	6623990	dark_rep1_peak_559	4.19034	23.2232			Chr1	7956599	7958678	dark_rep2_peak_559	3.3857	16.4251			Chr1	5139444	5139722	light_rep1_peak_559	2.10919	4.42128			Chr1	6764373	6765014	light_rep2_peak_559	2.83607	7.45403
Chr1	6624507	6624765	dark_rep1_peak_560	2.15922	4.32042			Chr1	7974975	7975878	dark_rep2_peak_560	3.91195	17.2314			Chr1	5139943	5140427	light_rep1_peak_560	2.92958	9.59725			Chr1	6773108	6773342	light_rep2_peak_560	2.14816	3.09893
Chr1	6627631	6628131	dark_rep1_peak_561	3.00902	13.0882			Chr1	7976621	7977117	dark_rep2_peak_561	2.16177	3.60095			Chr1	5146636	5147238	light_rep1_peak_561	3.61784	18.5735			Chr1	6809805	6810036	light_rep2_peak_561	2.00935	3.40647
Chr1	6633506	6633765	dark_rep1_peak_562	2.47739	4.5114			Chr1	7978158	7979116	dark_rep2_peak_562	4.07667	15.3366			Chr1	5147790	5148168	light_rep1_peak_562	3.04898	11.6744			Chr1	6822033	6822501	light_rep2_peak_562	1.88959	2.67649
Chr1	6636644	6637136	dark_rep1_peak_563	3.47593	11.3011			Chr1	7979220	7980071	dark_rep2_peak_563	3.80839	12.8894			Chr1	5149539	5151129	light_rep1_peak_563	3.89869	20.9736			Chr1	6824349	6826746	light_rep2_peak_563	3.32665	18.3817
Chr1	6641013	6641268	dark_rep1_peak_564	2.47581	5.75042			Chr1	8005101	8005722	dark_rep2_peak_564	4.08306	16.5472			Chr1	5168604	5169925	light_rep1_peak_564	2.65388	8.53866			Chr1	6832010	6835052	light_rep2_peak_564	5.29401	43.8569
Chr1	6655380	6655611	dark_rep1_peak_565	2.60784	4.76448			Chr1	8005791	8007766	dark_rep2_peak_565	3.44623	19.813			Chr1	5170640	5172767	light_rep1_peak_565	7.89043	65.1634			Chr1	6855813	6856445	light_rep2_peak_565	3.04464	8.93061
Chr1	6670352	6670650	dark_rep1_peak_566	3.0544	9.2371			Chr1	8009452	8009738	dark_rep2_peak_566	2.80908	5.86148			Chr1	5179491	5179772	light_rep1_peak_566	1.95174	3.03929			Chr1	6858059	6858506	light_rep2_peak_566	2.38898	4.07452
Chr1	6673459	6673790	dark_rep1_peak_567	2.43834	4.69766			Chr1	8010013	8010248	dark_rep2_peak_567	2.34923	4.18127			Chr1	5180117	5181586	light_rep1_peak_567	4.17428	23.0381			Chr1	6861513	6861840	light_rep2_peak_567	3.03421	7.25789
Chr1	6674124	6674360	dark_rep1_peak_568	2.51181	5.33317			Chr1	8010672	8011069	dark_rep2_peak_568	4.16614	23.2395			Chr1	5186556	5186857	light_rep1_peak_568	2.42975	5.66205			Chr1	6862025	6863070	light_rep2_peak_568	3.90952	15.9882
Chr1	6677501	6678045	dark_rep1_peak_569	3.18039	15.6152			Chr1	8046318	8048534	dark_rep2_peak_569	4.68801	29.7881			Chr1	5193466	5194190	light_rep1_peak_569	3.7175	22.9854			Chr1	6865674	6865909	light_rep2_peak_569	2.40946	4.75513
Chr1	6683241	6683939	dark_rep1_peak_570	3.4735	18.2213			Chr1	8048875	8049186	dark_rep2_peak_570	2.77974	9.9783			Chr1	5204130	5205984	light_rep1_peak_570	3.63127	15.8415			Chr1	6938141	6938400	light_rep2_peak_570	2.14593	3.06216
Chr1	6684269	6684654	dark_rep1_peak_571	2.77	8.8032			Chr1	8050738	8051263	dark_rep2_peak_571	3.10998	12.6087			Chr1	5206056	5206586	light_rep1_peak_571	3.34611	13.6682			Chr1	6939375	6939792	light_rep2_peak_571	2.35902	5.17994
Chr1	6686712	6687647	dark_rep1_peak_572	5.69603	41.1572			Chr1	8060616	8061243	dark_rep2_peak_572	3.67216	19.3942			Chr1	5209196	5209658	light_rep1_peak_572	2.32066	5.71924			Chr1	6968700	6972976	light_rep2_peak_572	5.65457	42.9603
Chr1	6688302	6688804	dark_rep1_peak_573	4.09447	22.4478			Chr1	8067572	8067802	dark_rep2_peak_573	2.06834	4.0777			Chr1	5211546	5212155	light_rep1_peak_573	2.36878	6.77393			Chr1	6974882	6975290	light_rep2_peak_573	2.83082	7.35419
Chr1	6689661	6690323	dark_rep1_peak_574	2.31156	5.694			Chr1	8080419	8080715	dark_rep2_peak_574	1.94524	3.04258			Chr1	5248784	5249265	light_rep1_peak_574	1.72943	2.34479			Chr1	7020226	7020735	light_rep2_peak_574	2.32874	3.83336
Chr1	6697674	6698935	dark_rep1_peak_575	2.63205	11.4155			Chr1	8097943	8098329	dark_rep2_peak_575	3.60788	17.7408			Chr1	5249499	5249752	light_rep1_peak_575	1.98881	3.94963			Chr1	7029914	7030145	light_rep2_peak_575	2.32379	4.40084
Chr1	6711796	6713937	dark_rep1_peak_576	3.74355	16.6078			Chr1	8101355	8101695	dark_rep2_peak_576	2.25326	4.06953			Chr1	5249966	5250419	light_rep1_peak_576	2.20381	5.14886			Chr1	7037684	7040161	light_rep2_peak_576	6.02238	43.4704
Chr1	6714046	6714554	dark_rep1_peak_577	2.64422	8.26369			Chr1	8102022	8103013	dark_rep2_peak_577	3.63664	14.4639			Chr1	5256691	5258341	light_rep1_peak_577	3.01567	8.90819			Chr1	7041784	7043296	light_rep2_peak_577	5.51674	36.5884
Chr1	6728791	6729046	dark_rep1_peak_578	2.18662	4.32042			Chr1	8118191	8118708	dark_rep2_peak_578	2.14722	4.10599			Chr1	5277482	5278031	light_rep1_peak_578	3.8737	18.7918			Chr1	7066259	7066511	light_rep2_peak_578	2.42368	4.32232
Chr1	6762849	6766269	dark_rep1_peak_579	6.47487	46.9213			Chr1	8118906	8119293	dark_rep2_peak_579	1.97179	3.14457			Chr1	5290871	5291333	light_rep1_peak_579	2.76399	6.91459			Chr1	7083940	7086033	light_rep2_peak_579	7.68353	59.789
Chr1	6767903	6768360	dark_rep1_peak_580	1.98452	2.8624			Chr1	8120881	8121274	dark_rep2_peak_580	2.86429	8.3264			Chr1	5294675	5296123	light_rep1_peak_580	3.60486	14.8117			Chr1	7087486	7089530	light_rep2_peak_580	5.60964	46.2988
Chr1	6782539	6782970	dark_rep1_peak_581	2.8063	9.00523			Chr1	8121558	8122075	dark_rep2_peak_581	2.13515	3.92241			Chr1	5296337	5296703	light_rep1_peak_581	2.55959	8.54239			Chr1	7089856	7090145	light_rep2_peak_581	2.15573	3.57407
Chr1	6799740	6800026	dark_rep1_peak_582	2.14818	3.4148			Chr1	8138118	8138546	dark_rep2_peak_582	1.9543	2.99807			Chr1	5304188	5304727	light_rep1_peak_582	2.45157	6.87835			Chr1	7103379	7103727	light_rep2_peak_582	2.21146	3.76695
Chr1	6825878	6826583	dark_rep1_peak_583	2.15151	4.79538			Chr1	8150326	8150829	dark_rep2_peak_583	2.89307	8.50528			Chr1	5304930	5306420	light_rep1_peak_583	3.49883	16.3712			Chr1	7104290	7106113	light_rep2_peak_583	5.78899	46.8748
Chr1	6832087	6834934	dark_rep1_peak_584	4.60635	40.1463			Chr1	8155628	8156240	dark_rep2_peak_584	4.35823	22.4281			Chr1	5339961	5342071	light_rep1_peak_584	3.07189	14.3813			Chr1	7143064	7147261	light_rep2_peak_584	5.95777	39.972
Chr1	6861414	6863196	dark_rep1_peak_585	3.92607	24.4779			Chr1	8158321	8158924	dark_rep2_peak_585	2.54588	6.02194			Chr1	5386519	5387211	light_rep1_peak_585	3.58704	14.7879			Chr1	7163952	7164686	light_rep2_peak_585	3.1225	9.67302
Chr1	6864919	6865151	dark_rep1_peak_586	2.60784	4.76448			Chr1	8164711	8165900	dark_rep2_peak_586	2.4116	10.5678			Chr1	5390085	5391565	light_rep1_peak_586	4.54642	26.6744			Chr1	7167334	7167674	light_rep2_peak_586	1.86116	2.56467
Chr1	6865503	6866188	dark_rep1_peak_587	5.54493	26.4597			Chr1	8166264	8166731	dark_rep2_peak_587	3.26641	9.20969			Chr1	5398672	5403852	light_rep1_peak_587	5.99798	46.326			Chr1	7174311	7175016	light_rep2_peak_587	2.24038	5.41409
Chr1	6881489	6881735	dark_rep1_peak_588	2.67667	4.76448			Chr1	8167867	8169757	dark_rep2_peak_588	4.54987	27.7711			Chr1	5404510	5405453	light_rep1_peak_588	3.41246	14.0486			Chr1	7176534	7180876	light_rep2_peak_588	4.62999	28.6592
Chr1	6898584	6900017	dark_rep1_peak_589	2.37003	6.73399			Chr1	8177152	8178211	dark_rep2_peak_589	4.33532	17.66			Chr1	5405635	5406503	light_rep1_peak_589	2.56385	7.93288			Chr1	7181124	7181891	light_rep2_peak_589	3.66507	13.1166
Chr1	6910908	6911139	dark_rep1_peak_590	2.45849	4.54305			Chr1	8180278	8180709	dark_rep2_peak_590	2.72753	6.15907			Chr1	5406565	5407321	light_rep1_peak_590	2.03504	3.65067			Chr1	7216886	7217216	light_rep2_peak_590	2.56598	6.63454
Chr1	6939215	6939900	dark_rep1_peak_591	4.57053	24.9648			Chr1	8180823	8182026	dark_rep2_peak_591	4.61874	32.933			Chr1	5409231	5409999	light_rep1_peak_591	3.61644	15.3557			Chr1	7235843	7236348	light_rep2_peak_591	2.83438	6.80157
Chr1	6966877	6967125	dark_rep1_peak_592	1.9454	3.71291			Chr1	8182132	8183607	dark_rep2_peak_592	3.50456	20.3579			Chr1	5414004	5415742	light_rep1_peak_592	3.98478	20.0026			Chr1	7238483	7240109	light_rep2_peak_592	9.31208	68.0422
Chr1	6968856	6970681	dark_rep1_peak_593	2.83404	11.8493			Chr1	8194179	8194531	dark_rep2_peak_593	2.52335	5.38483			Chr1	5420850	5421743	light_rep1_peak_593	4.49849	30.2715			Chr1	7248535	7248822	light_rep2_peak_593	2.77266	6.22062
Chr1	6970772	6971470	dark_rep1_peak_594	2.11608	6.56678			Chr1	8298136	8298462	dark_rep2_peak_594	1.96735	2.63977			Chr1	5423163	5423445	light_rep1_peak_594	3.43636	10.8769			Chr1	7250664	7251078	light_rep2_peak_594	2.14086	3.57407
Chr1	6971625	6972575	dark_rep1_peak_595	2.47908	9.21948			Chr1	8308311	8310772	dark_rep2_peak_595	4.02474	36.5258			Chr1	5431735	5432670	light_rep1_peak_595	3.00957	8.16862			Chr1	7267708	7268021	light_rep2_peak_595	2.57425	5.42314
Chr1	6974935	6975309	dark_rep1_peak_596	2.81476	7.55567			Chr1	8311269	8312024	dark_rep2_peak_596	2.72655	7.46969			Chr1	5433784	5434703	light_rep1_peak_596	2.49918	4.70722			Chr1	7270469	7270743	light_rep2_peak_596	2.60013	6.02384
Chr1	7037818	7040128	dark_rep1_peak_597	5.70656	45.6156			Chr1	8384607	8386810	dark_rep2_peak_597	3.98702	27.1886			Chr1	5442053	5443958	light_rep1_peak_597	3.67933	17.0218			Chr1	7312359	7312770	light_rep2_peak_597	2.85931	7.90725
Chr1	7041417	7043156	dark_rep1_peak_598	3.05025	14.6487			Chr1	8388917	8389291	dark_rep2_peak_598	2.34963	3.3515			Chr1	5445877	5447241	light_rep1_peak_598	3.42923	15.5524			Chr1	7319842	7320347	light_rep2_peak_598	2.91509	7.82557
Chr1	7084100	7085957	dark_rep1_peak_599	3.92937	29.862			Chr1	8390532	8390907	dark_rep2_peak_599	2.23049	2.81447			Chr1	5447377	5448380	light_rep1_peak_599	2.87084	9.72429			Chr1	7322777	7323197	light_rep2_peak_599	3.23289	9.59017
Chr1	7086610	7086846	dark_rep1_peak_600	2.27287	4.87492			Chr1	8423037	8423296	dark_rep2_peak_600	2.52264	5.12882			Chr1	5460481	5460866	light_rep1_peak_600	2.27924	4.82129			Chr1	7324361	7326860	light_rep2_peak_600	3.8799	17.6441
Chr1	7087893	7089456	dark_rep1_peak_601	4.25475	25.5519			Chr1	8427135	8427470	dark_rep2_peak_601	2.12937	3.60095			Chr1	5478724	5479418	light_rep1_peak_601	3.27832	12.0594			Chr1	7328097	7328516	light_rep2_peak_601	2.83437	7.62525
Chr1	7089787	7090306	dark_rep1_peak_602	2.67554	9.42593			Chr1	8430101	8430330	dark_rep2_peak_602	2.23408	5.00695			Chr1	5479721	5480045	light_rep1_peak_602	3.21514	12.6157			Chr1	7328685	7329619	light_rep2_peak_602	3.64701	13.1166
Chr1	7093435	7093680	dark_rep1_peak_603	2.46725	5.63577			Chr1	8430628	8431272	dark_rep2_peak_603	3.37656	13.9871			Chr1	5481746	5482097	light_rep1_peak_603	3.30773	9.79			Chr1	7336795	7340131	light_rep2_peak_603	4.51787	25.2194
Chr1	7105456	7105748	dark_rep1_peak_604	1.96833	4.71813			Chr1	8431737	8436057	dark_rep2_peak_604	3.67067	25.2696			Chr1	5482207	5482620	light_rep1_peak_604	3.08826	8.86125			Chr1	7340574	7341014	light_rep2_peak_604	3.06129	10.9448
Chr1	7105881	7106132	dark_rep1_peak_605	2.40811	6.91108			Chr1	8487210	8487478	dark_rep2_peak_605	2.36255	6.67826			Chr1	5517897	5520729	light_rep1_peak_605	4.35792	21.6238			Chr1	7341547	7341895	light_rep2_peak_605	2.25984	4.28277
Chr1	7139947	7140201	dark_rep1_peak_606	2.37836	5.77152			Chr1	8502784	8503263	dark_rep2_peak_606	3.07623	8.44321			Chr1	5524487	5526955	light_rep1_peak_606	4.86793	29.0339			Chr1	7346116	7347441	light_rep2_peak_606	5.38844	39.2466
Chr1	7141241	7147483	dark_rep1_peak_607	4.49501	36.3869			Chr1	8532156	8532412	dark_rep2_peak_607	2.37032	5.57016			Chr1	5527165	5528072	light_rep1_peak_607	2.58248	5.67017			Chr1	7348476	7349016	light_rep2_peak_607	3.74921	11.5282
Chr1	7149815	7150136	dark_rep1_peak_608	2.80811	7.11516			Chr1	8552689	8553734	dark_rep2_peak_608	2.84075	8.2107			Chr1	5528243	5528646	light_rep1_peak_608	3.11435	8.31143			Chr1	7366596	7368223	light_rep2_peak_608	6.57263	50.5722
Chr1	7160275	7161021	dark_rep1_peak_609	4.17284	19.984			Chr1	8553904	8554706	dark_rep2_peak_609	2.3018	6.30529			Chr1	5531784	5532358	light_rep1_peak_609	4.99833	28.4505			Chr1	7368881	7369326	light_rep2_peak_609	2.24306	3.76695
Chr1	7163637	7163882	dark_rep1_peak_610	2.6061	6.63135			Chr1	8554852	8555545	dark_rep2_peak_610	2.6224	6.38134			Chr1	5536917	5537350	light_rep1_peak_610	2.64912	6.10134			Chr1	7370441	7370838	light_rep2_peak_610	4.11964	16.9513
Chr1	7164043	7164330	dark_rep1_peak_611	2.22714	4.89787			Chr1	8555966	8556351	dark_rep2_peak_611	2.23161	3.70871			Chr1	5542817	5543139	light_rep1_peak_611	2.63648	8.96498			Chr1	7370982	7371449	light_rep2_peak_611	3.25137	9.59017
Chr1	7174472	7174916	dark_rep1_peak_612	1.90919	2.75863			Chr1	8558875	8559304	dark_rep2_peak_612	2.31776	7.94859			Chr1	5561952	5562608	light_rep1_peak_612	2.36686	5.12563			Chr1	7374021	7374537	light_rep2_peak_612	2.77157	8.82183
Chr1	7176526	7179780	dark_rep1_peak_613	5.3543	32.6707			Chr1	8560236	8560499	dark_rep2_peak_613	2.30892	4.8171			Chr1	5581027	5581297	light_rep1_peak_613	2.29336	4.36736			Chr1	7381995	7382680	light_rep2_peak_613	3.04839	10.6418
Chr1	7181414	7181807	dark_rep1_peak_614	2.98011	8.10671			Chr1	8598404	8599030	dark_rep2_peak_614	4.87439	26.6779			Chr1	5596703	5598373	light_rep1_peak_614	4.6466	20.969			Chr1	7385770	7386110	light_rep2_peak_614	2.53969	5.42314
Chr1	7239170	7239494	dark_rep1_peak_615	2.39206	5.77152			Chr1	8651071	8651459	dark_rep2_peak_615	3.58516	10.5218			Chr1	5598558	5598927	light_rep1_peak_615	2.9633	7.86179			Chr1	7387649	7388229	light_rep2_peak_615	4.14148	15.6781
Chr1	7245028	7245358	dark_rep1_peak_616	2.57673	5.57092			Chr1	8692974	8695254	dark_rep2_peak_616	3.95582	28.3956			Chr1	5644660	5645301	light_rep1_peak_616	3.8169	21.9708			Chr1	7398603	7400975	light_rep2_peak_616	5.83503	38.9432
Chr1	7245955	7246252	dark_rep1_peak_617	2.25349	3.91475			Chr1	8697250	8697735	dark_rep2_peak_617	2.8279	7.00966			Chr1	5647928	5648272	light_rep1_peak_617	2.99901	8.41545			Chr1	7453451	7454885	light_rep2_peak_617	5.9249	29.9106
Chr1	7247986	7248904	dark_rep1_peak_618	5.32279	30.0934			Chr1	8712211	8712468	dark_rep2_peak_618	2.02951	2.3			Chr1	5697308	5697708	light_rep1_peak_618	2.34705	4.97002			Chr1	7467900	7468582	light_rep2_peak_618	1.70861	2.03292
Chr1	7250492	7251270	dark_rep1_peak_619	4.94492	23.4106			Chr1	8755604	8755871	dark_rep2_peak_619	2.45803	4.61896			Chr1	5723251	5723604	light_rep1_peak_619	2.41459	5.21735			Chr1	7468968	7469885	light_rep2_peak_619	5.62401	27.7263
Chr1	7267469	7268172	dark_rep1_peak_620	2.52994	7.70323			Chr1	8841678	8841905	dark_rep2_peak_620	2.39133	3.57408			Chr1	5726582	5727745	light_rep1_peak_620	2.52297	7.28123			Chr1	7485211	7486512	light_rep2_peak_620	4.46717	21.774
Chr1	7269916	7271003	dark_rep1_peak_621	3.04761	21.2585			Chr1	8842319	8842571	dark_rep2_peak_621	3.07694	7.43633			Chr1	5763557	5763946	light_rep1_peak_621	2.30187	5.04314			Chr1	7488478	7489154	light_rep2_peak_621	4.38653	25.385
Chr1	7272128	7272883	dark_rep1_peak_622	3.72224	12.4968			Chr1	8842958	8843238	dark_rep2_peak_622	2.99887	6.91052			Chr1	5839716	5840036	light_rep1_peak_622	2.23735	4.99099			Chr1	7493023	7497481	light_rep2_peak_622	7.99911	58.5602
Chr1	7273323	7273576	dark_rep1_peak_623	2.11813	3.98056			Chr1	8860518	8862024	dark_rep2_peak_623	5.08119	38.416			Chr1	5841301	5841566	light_rep1_peak_623	1.84463	2.47315			Chr1	7509839	7513376	light_rep2_peak_623	3.84566	14.2984
Chr1	7312218	7312790	dark_rep1_peak_624	3.60681	14.6033			Chr1	8866061	8867142	dark_rep2_peak_624	4.06501	19.3614			Chr1	5844542	5846652	light_rep1_peak_624	5.72176	43.925			Chr1	7549604	7550388	light_rep2_peak_624	3.37613	10.8605
Chr1	7319871	7320265	dark_rep1_peak_625	2.04219	3.16996			Chr1	8905902	8906175	dark_rep2_peak_625	1.8522	2.76362			Chr1	5851584	5851937	light_rep1_peak_625	2.11886	4.62673			Chr1	7562986	7563242	light_rep2_peak_625	2.04952	2.85537
Chr1	7321216	7321492	dark_rep1_peak_626	2.33827	5.10182			Chr1	8910599	8912712	dark_rep2_peak_626	4.40778	40.7502			Chr1	5856408	5857585	light_rep1_peak_626	4.53051	22.183			Chr1	7564234	7565521	light_rep2_peak_626	2.49778	5.8323
Chr1	7322742	7323463	dark_rep1_peak_627	3.41808	12.3522			Chr1	8926555	8926925	dark_rep2_peak_627	2.60176	7.73834			Chr1	5863483	5863987	light_rep1_peak_627	2.76098	9.41689			Chr1	7570654	7571153	light_rep2_peak_627	3.35191	13.7259
Chr1	7328975	7329503	dark_rep1_peak_628	2.97852	9.02374			Chr1	8934110	8934708	dark_rep2_peak_628	1.81922	2.97986			Chr1	5879401	5879934	light_rep1_peak_628	3.06052	9.72355			Chr1	7587198	7588554	light_rep2_peak_628	2.89824	7.82557
Chr1	7336081	7336364	dark_rep1_peak_629	1.97701	4.00849			Chr1	8938073	8938567	dark_rep2_peak_629	4.05681	17.0544			Chr1	5881164	5881929	light_rep1_peak_629	2.69402	6.29439			Chr1	7610092	7615667	light_rep2_peak_629	5.78008	42.872
Chr1	7336507	7340157	dark_rep1_peak_630	5.01665	32.15			Chr1	8939342	8939861	dark_rep2_peak_630	2.3044	3.99626			Chr1	5882178	5882598	light_rep1_peak_630	1.95524	2.67609			Chr1	7651303	7652245	light_rep2_peak_630	2.26217	5.10581
Chr1	7340508	7341246	dark_rep1_peak_631	4.98328	33.1557			Chr1	8944339	8944732	dark_rep2_peak_631	3.23471	9.8346			Chr1	5890630	5891251	light_rep1_peak_631	3.86713	19.8831			Chr1	7653471	7654206	light_rep2_peak_631	3.03388	9.61383
Chr1	7341514	7341902	dark_rep1_peak_632	2.24448	5.64336			Chr1	8975440	8978870	dark_rep2_peak_632	5.07726	41.4996			Chr1	5922653	5926652	light_rep1_peak_632	5.16077	38.2268			Chr1	7659645	7660014	light_rep2_peak_632	2.63562	6.54261
Chr1	7346058	7347369	dark_rep1_peak_633	2.17985	6.90588			Chr1	8979041	8979568	dark_rep2_peak_633	3.41016	14.1851			Chr1	5933815	5934556	light_rep1_peak_633	3.75961	22.4767			Chr1	7660716	7662464	light_rep2_peak_633	2.55146	5.94544
Chr1	7348423	7349551	dark_rep1_peak_634	3.2703	15.0409			Chr1	8981032	8986241	dark_rep2_peak_634	4.16874	38.489			Chr1	5934761	5935636	light_rep1_peak_634	3.40565	11.7902			Chr1	7693334	7693810	light_rep2_peak_634	2.34004	4.40084
Chr1	7365355	7365618	dark_rep1_peak_635	2.72257	5.20986			Chr1	8987589	8988167	dark_rep2_peak_635	3.60998	10.5218			Chr1	5935876	5936623	light_rep1_peak_635	2.67373	6.35182			Chr1	7694238	7698579	light_rep2_peak_635	6.88494	55.3274
Chr1	7365876	7368226	dark_rep1_peak_636	3.33428	19.8213			Chr1	8988640	8989268	dark_rep2_peak_636	3.3121	8.29624			Chr1	5936782	5937180	light_rep1_peak_636	2.39627	5.12563			Chr1	7704409	7704716	light_rep2_peak_636	3.50415	11.7542
Chr1	7368396	7369550	dark_rep1_peak_637	5.84115	36.9902			Chr1	8990285	8990724	dark_rep2_peak_637	3.02772	8.22947			Chr1	5938681	5939307	light_rep1_peak_637	2.95965	8.59762			Chr1	7704807	7705576	light_rep2_peak_637	2.2117	5.72387
Chr1	7369678	7369994	dark_rep1_peak_638	2.4911	5.09639			Chr1	9025588	9026282	dark_rep2_peak_638	2.11611	5.70067			Chr1	5940694	5940969	light_rep1_peak_638	1.84721	2.80299			Chr1	7732300	7732616	light_rep2_peak_638	2.57214	6.24477
Chr1	7370421	7371770	dark_rep1_peak_639	4.19997	24.2944			Chr1	9043838	9044186	dark_rep2_peak_639	3.29561	11.5269			Chr1	5944865	5945153	light_rep1_peak_639	2.92211	8.74607			Chr1	7738600	7738958	light_rep2_peak_639	2.64374	4.83377
Chr1	7382362	7382722	dark_rep1_peak_640	2.79233	11.301			Chr1	9066287	9066794	dark_rep2_peak_640	4.53068	17.7126			Chr1	5946153	5946433	light_rep1_peak_640	2.2805	4.21519			Chr1	7760444	7760762	light_rep2_peak_640	2.7699	5.51014
Chr1	7386576	7386902	dark_rep1_peak_641	2.82262	6.32843			Chr1	9089315	9091794	dark_rep2_peak_641	2.74172	9.15588			Chr1	5948541	5949252	light_rep1_peak_641	4.23754	19.4839			Chr1	7832397	7833266	light_rep2_peak_641	4.92187	29.322
Chr1	7387697	7388176	dark_rep1_peak_642	2.64919	6.19844			Chr1	9092391	9093090	dark_rep2_peak_642	2.83111	9.80718			Chr1	5950531	5951431	light_rep1_peak_642	3.77652	17.6055			Chr1	7833677	7835329	light_rep2_peak_642	5.90341	41.9175
Chr1	7388550	7389119	dark_rep1_peak_643	2.6963	8.01276			Chr1	9187059	9187602	dark_rep2_peak_643	2.24178	5.12066			Chr1	5951762	5952100	light_rep1_peak_643	3.1528	10.7366			Chr1	7835412	7838055	light_rep2_peak_643	4.7121	39.0122
Chr1	7396848	7397095	dark_rep1_peak_644	2.56194	4.33255			Chr1	9202145	9202421	dark_rep2_peak_644	2.92656	6.41857			Chr1	5954573	5955371	light_rep1_peak_644	3.26081	14.7616			Chr1	7873306	7873863	light_rep2_peak_644	3.74771	12.277
Chr1	7398755	7401475	dark_rep1_peak_645	4.58261	24.4802			Chr1	9240898	9241294	dark_rep2_peak_645	3.58043	13.7025			Chr1	5955563	5957195	light_rep1_peak_645	4.29707	21.7838			Chr1	7884738	7885240	light_rep2_peak_645	1.81973	2.23749
Chr1	7453551	7454840	dark_rep1_peak_646	3.70029	12.1888			Chr1	9284798	9286596	dark_rep2_peak_646	2.79771	11.7581			Chr1	5957528	5958692	light_rep1_peak_646	5.59336	46.5288			Chr1	7887534	7887899	light_rep2_peak_646	2.25076	5.25904
Chr1	7456596	7456938	dark_rep1_peak_647	3.66719	11.4179			Chr1	9303739	9304022	dark_rep2_peak_647	2.57853	4.90949			Chr1	5977330	5981556	light_rep1_peak_647	6.83332	58.1633			Chr1	7888602	7889424	light_rep2_peak_647	4.28057	18.1307
Chr1	7468403	7468838	dark_rep1_peak_648	2.23411	3.84906			Chr1	9325777	9327567	dark_rep2_peak_648	5.89148	34.2804			Chr1	5981679	5982068	light_rep1_peak_648	2.36629	4.32745			Chr1	7894881	7895870	light_rep2_peak_648	3.26634	11.0463
Chr1	7469068	7469536	dark_rep1_peak_649	3.47223	11.3737			Chr1	9327832	9328182	dark_rep2_peak_649	2.28255	3.70161			Chr1	5982402	5982847	light_rep1_peak_649	2.42344	5.05435			Chr1	7896578	7897590	light_rep2_peak_649	3.41254	17.3038
Chr1	7470087	7470619	dark_rep1_peak_650	2.40162	6.97166			Chr1	9329004	9330951	dark_rep2_peak_650	4.97373	45.2197			Chr1	5985339	5985828	light_rep1_peak_650	2.84281	8.01387			Chr1	7900039	7900279	light_rep2_peak_650	2.30284	4.80241
Chr1	7481341	7482099	dark_rep1_peak_651	4.21125	16.1308			Chr1	9338042	9338717	dark_rep2_peak_651	3.64415	15.062			Chr1	5986465	5987780	light_rep1_peak_651	5.54814	33.3523			Chr1	7903881	7905396	light_rep2_peak_651	5.31808	30.8004
Chr1	7483454	7483707	dark_rep1_peak_652	2.59545	5.37719			Chr1	9339886	9340221	dark_rep2_peak_652	2.2857	5.63684			Chr1	6006752	6007266	light_rep1_peak_652	2.4801	4.50649			Chr1	7905812	7906512	light_rep2_peak_652	3.38854	11.8647
Chr1	7485665	7486081	dark_rep1_peak_653	2.29425	3.92241			Chr1	9341316	9341544	dark_rep2_peak_653	2.49443	5.09995			Chr1	6015030	6015381	light_rep1_peak_653	3.33222	13.1321			Chr1	7907128	7907676	light_rep2_peak_653	2.54968	8.25938
Chr1	7488584	7489197	dark_rep1_peak_654	5.12746	35.2591			Chr1	9351760	9352118	dark_rep2_peak_654	2.84047	5.77222			Chr1	6019059	6019315	light_rep1_peak_654	2.5599	5.15164			Chr1	7931857	7932099	light_rep2_peak_654	2.7089	5.58951
Chr1	7492851	7497925	dark_rep1_peak_655	6.33658	54.6087			Chr1	9405333	9405955	dark_rep2_peak_655	2.17715	6.68972			Chr1	6027782	6028141	light_rep1_peak_655	2.31742	4.66795			Chr1	7932320	7933368	light_rep2_peak_655	3.62895	12.5397
Chr1	7499207	7499916	dark_rep1_peak_656	3.46781	12.6941			Chr1	9406780	9409287	dark_rep2_peak_656	4.09268	34.4296			Chr1	6049668	6050106	light_rep1_peak_656	2.92211	8.74607			Chr1	7938554	7938956	light_rep2_peak_656	4.06771	18.6048
Chr1	7507365	7507751	dark_rep1_peak_657	2.79984	6.02301			Chr1	9409519	9411468	dark_rep2_peak_657	2.8791	13.9233			Chr1	6061810	6063968	light_rep1_peak_657	3.59879	30.4163			Chr1	7949678	7949968	light_rep2_peak_657	1.89064	3.33415
Chr1	7508277	7508631	dark_rep1_peak_658	2.1485	3.18567			Chr1	9411549	9412207	dark_rep2_peak_658	4.47428	20.0028			Chr1	6075787	6076091	light_rep1_peak_658	3.08919	8.28728			Chr1	7950021	7950877	light_rep2_peak_658	2.49885	7.01891
Chr1	7511250	7511553	dark_rep1_peak_659	2.14311	3.82135			Chr1	9481033	9483470	dark_rep2_peak_659	4.26814	36.513			Chr1	6098202	6098633	light_rep1_peak_659	2.75486	6.87566			Chr1	7952091	7952591	light_rep2_peak_659	2.49604	5.6241
Chr1	7511749	7512249	dark_rep1_peak_660	2.78363	6.79059			Chr1	9483986	9484647	dark_rep2_peak_660	2.37007	7.49834			Chr1	6099193	6099562	light_rep1_peak_660	2.22149	3.41874			Chr1	7955150	7956030	light_rep2_peak_660	2.96155	9.87951
Chr1	7533819	7534209	dark_rep1_peak_661	2.56332	4.83121			Chr1	9565881	9566595	dark_rep2_peak_661	4.63083	20.12			Chr1	6142915	6143234	light_rep1_peak_661	2.31297	3.53891			Chr1	7956090	7958659	light_rep2_peak_661	6.09674	44.2527
Chr1	7551744	7552090	dark_rep1_peak_662	3.79211	13.3377			Chr1	9625570	9625965	dark_rep2_peak_662	2.23782	3.32849			Chr1	6144424	6144998	light_rep1_peak_662	2.11469	2.66948			Chr1	7974951	7975856	light_rep2_peak_662	3.68031	13.5047
Chr1	7554364	7554660	dark_rep1_peak_663	2.57919	6.04065			Chr1	9626638	9629050	dark_rep2_peak_663	4.0885	25.2375			Chr1	6145054	6146636	light_rep1_peak_663	3.14895	9.92307			Chr1	7976450	7979071	light_rep2_peak_663	2.78047	9.75456
Chr1	7570261	7571233	dark_rep1_peak_664	4.27963	28.584			Chr1	9647534	9649494	dark_rep2_peak_664	3.91495	35.8184			Chr1	6149053	6150911	light_rep1_peak_664	4.78101	28.3387			Chr1	7979309	7980124	light_rep2_peak_664	2.31932	4.65361
Chr1	7588307	7588611	dark_rep1_peak_665	2.67038	7.91873			Chr1	9650539	9650921	dark_rep2_peak_665	3.19512	8.57279			Chr1	6174546	6174806	light_rep1_peak_665	2.31502	5.04314			Chr1	7994480	7998155	light_rep2_peak_665	3.9803	19.4534
Chr1	7609353	7609693	dark_rep1_peak_666	2.28471	5.28196			Chr1	9672923	9676180	dark_rep2_peak_666	4.77522	28.4044			Chr1	6187865	6189486	light_rep1_peak_666	3.71751	15.4226			Chr1	8005226	8005519	light_rep2_peak_666	2.43268	4.89433
Chr1	7610213	7615574	dark_rep1_peak_667	4.45124	35.8246			Chr1	9730753	9731303	dark_rep2_peak_667	3.16813	10.0916			Chr1	6191167	6191637	light_rep1_peak_667	3.55651	11.5745			Chr1	8005913	8007632	light_rep2_peak_667	3.7615	24.5132
Chr1	7629962	7630194	dark_rep1_peak_668	1.88683	2.60798			Chr1	9731647	9731942	dark_rep2_peak_668	1.91499	3.85865			Chr1	6204402	6204687	light_rep1_peak_668	1.84721	2.80299			Chr1	8010658	8011055	light_rep2_peak_668	4.37049	17.1823
Chr1	7659486	7662677	dark_rep1_peak_669	5.84649	32.0667			Chr1	9747860	9748451	dark_rep2_peak_669	2.87723	10.6231			Chr1	6213317	6213714	light_rep1_peak_669	2.45157	6.87835			Chr1	8031684	8032706	light_rep2_peak_669	2.7011	5.86163
Chr1	7663182	7663546	dark_rep1_peak_670	2.91549	7.73379			Chr1	9762218	9762581	dark_rep2_peak_670	4.24947	16.7874			Chr1	6217815	6218174	light_rep1_peak_670	2.05884	3.9719			Chr1	8046501	8046904	light_rep2_peak_670	2.60649	6.12231
Chr1	7663971	7664530	dark_rep1_peak_671	2.84228	11.2064			Chr1	9777870	9778097	dark_rep2_peak_671	2.13515	3.92241			Chr1	6222379	6223195	light_rep1_peak_671	2.70743	7.75835			Chr1	8048076	8048345	light_rep2_peak_671	2.11131	3.08751
Chr1	7664742	7665293	dark_rep1_peak_672	4.46702	20.2608			Chr1	9782548	9783037	dark_rep2_peak_672	2.40102	5.57016			Chr1	6263194	6263612	light_rep1_peak_672	3.85809	16.6083			Chr1	8060661	8061357	light_rep2_peak_672	3.59502	15.7436
Chr1	7693270	7693870	dark_rep1_peak_673	3.39628	11.1133			Chr1	9828249	9828501	dark_rep2_peak_673	2.85671	6.5146			Chr1	6265313	6269005	light_rep1_peak_673	5.99798	52.5359			Chr1	8061529	8068117	light_rep2_peak_673	4.62603	30.3885
Chr1	7694248	7698554	dark_rep1_peak_674	6.37571	53.0281			Chr1	9846414	9847598	dark_rep2_peak_674	2.19169	6.21408			Chr1	6269363	6269739	light_rep1_peak_674	3.60897	13.4815			Chr1	8074448	8075326	light_rep2_peak_674	2.61817	5.81828
Chr1	7698606	7698908	dark_rep1_peak_675	1.89802	2.56524			Chr1	9867758	9868168	dark_rep2_peak_675	2.52945	4.89506			Chr1	6297476	6298050	light_rep1_peak_675	3.32843	16.3625			Chr1	8075587	8076204	light_rep2_peak_675	4.37162	23.208
Chr1	7700021	7700378	dark_rep1_peak_676	2.69635	6.36011			Chr1	9875242	9876620	dark_rep2_peak_676	3.94066	19.0434			Chr1	6298883	6301774	light_rep1_peak_676	5.99798	52.5359			Chr1	8097911	8098374	light_rep2_peak_676	4.32533	18.9369
Chr1	7703079	7703601	dark_rep1_peak_677	5.05994	23.7622			Chr1	9876784	9877424	dark_rep2_peak_677	2.27088	4.49195			Chr1	6301926	6302700	light_rep1_peak_677	4.69486	22.1799			Chr1	8100573	8101249	light_rep2_peak_677	2.21146	3.76695
Chr1	7703963	7704725	dark_rep1_peak_678	3.25912	15.5822			Chr1	9878214	9878565	dark_rep2_peak_678	2.61345	6.70145			Chr1	6303788	6304750	light_rep1_peak_678	2.63246	6.10134			Chr1	8102017	8102753	light_rep2_peak_678	2.90073	7.24821
Chr1	7704789	7706528	dark_rep1_peak_679	3.49732	18.7641			Chr1	9878727	9879500	dark_rep2_peak_679	2.41328	8.26145			Chr1	6307990	6308460	light_rep1_peak_679	3.74875	17.6055			Chr1	8103167	8103435	light_rep2_peak_679	2.36441	4.03332
Chr1	7734437	7734701	dark_rep1_peak_680	2.05687	2.84595			Chr1	9880088	9880931	dark_rep2_peak_680	4.26342	18.2197			Chr1	6325664	6327313	light_rep1_peak_680	6.30091	45.6335			Chr1	8117192	8122251	light_rep2_peak_680	5.25663	27.587
Chr1	7739670	7739910	dark_rep1_peak_681	2.61416	5.10182			Chr1	9884697	9887842	dark_rep2_peak_681	5.05085	36.8302			Chr1	6327473	6328328	light_rep1_peak_681	5.09999	27.9042			Chr1	8148225	8148661	light_rep2_peak_681	2.24306	3.76695
Chr1	7782383	7782625	dark_rep1_peak_682	2.02553	4.47717			Chr1	9889677	9890470	dark_rep2_peak_682	2.27178	4.1479			Chr1	6328801	6330359	light_rep1_peak_682	2.34181	7.74911			Chr1	8149836	8150075	light_rep2_peak_682	2.45572	4.81882
Chr1	7832464	7833326	dark_rep1_peak_683	4.29527	29.3864			Chr1	9911324	9912915	dark_rep2_peak_683	4.40431	16.1138			Chr1	6355548	6356139	light_rep1_peak_683	3.32032	15.2889			Chr1	8150356	8150854	light_rep2_peak_683	3.29959	10.7605
Chr1	7833864	7835402	dark_rep1_peak_684	5.70414	43.2358			Chr1	9913119	9913357	dark_rep2_peak_684	2.1545	2.96977			Chr1	6357275	6357903	light_rep1_peak_684	2.44237	5.52613			Chr1	8153384	8153804	light_rep2_peak_684	2.55566	6.79001
Chr1	7835654	7838157	dark_rep1_peak_685	4.51635	39.7635			Chr1	9913464	9913692	dark_rep2_peak_685	2.31492	3.0946			Chr1	6358253	6358868	light_rep1_peak_685	2.41199	5.39052			Chr1	8155647	8156186	light_rep2_peak_685	3.9112	15.1321
Chr1	7851179	7851491	dark_rep1_peak_686	2.84324	6.7702			Chr1	9917805	9918058	dark_rep2_peak_686	2.84047	5.77222			Chr1	6359800	6360417	light_rep1_peak_686	2.67967	7.75835			Chr1	8156772	8159452	light_rep2_peak_686	5.4781	28.8027
Chr1	7872811	7873080	dark_rep1_peak_687	1.91313	3.05799			Chr1	9933221	9935824	dark_rep2_peak_687	4.75535	33.2317			Chr1	6369362	6370009	light_rep1_peak_687	2.70423	8.36634			Chr1	8164917	8166867	light_rep2_peak_687	7.55144	48.1653
Chr1	7873358	7873837	dark_rep1_peak_688	3.6318	16.1665			Chr1	9936068	9936425	dark_rep2_peak_688	3.02903	9.85156			Chr1	6385144	6385611	light_rep1_peak_688	3.20131	14.2414			Chr1	8168634	8169655	light_rep2_peak_688	4.27592	15.8861
Chr1	7884351	7885197	dark_rep1_peak_689	2.92198	10.6076			Chr1	9949971	9950465	dark_rep2_peak_689	2.32638	6.82619			Chr1	6389455	6391225	light_rep1_peak_689	5.43239	40.172			Chr1	8181275	8181705	light_rep2_peak_689	3.42073	11.939
Chr1	7886129	7886891	dark_rep1_peak_690	1.92523	3.22104			Chr1	9952781	9953130	dark_rep2_peak_690	3.59823	16.6591			Chr1	6397290	6397816	light_rep1_peak_690	2.2673	3.5882			Chr1	8182321	8183245	light_rep2_peak_690	2.63809	5.252
Chr1	7887369	7888355	dark_rep1_peak_691	5.22995	30.7636			Chr1	9956027	9956889	dark_rep2_peak_691	3.28605	16.6187			Chr1	6431086	6431364	light_rep1_peak_691	2.58247	8.11075			Chr1	8224496	8224798	light_rep2_peak_691	2.53641	4.46951
Chr1	7888523	7889287	dark_rep1_peak_692	6.03795	44.6618			Chr1	9957086	9957430	dark_rep2_peak_692	2.80777	7.6737			Chr1	6443588	6443976	light_rep1_peak_692	2.94639	10.1527			Chr1	8263149	8263493	light_rep2_peak_692	3.03296	8.09298
Chr1	7894993	7895888	dark_rep1_peak_693	2.75747	10.0835			Chr1	9959442	9959785	dark_rep2_peak_693	3.33986	9.10363			Chr1	6444309	6444648	light_rep1_peak_693	3.76437	16.0117			Chr1	8268204	8269639	light_rep2_peak_693	3.634	13.2068
Chr1	7896068	7897938	dark_rep1_peak_694	2.12894	8.34749			Chr1	9959956	9960562	dark_rep2_peak_694	3.15437	9.11478			Chr1	6445082	6445429	light_rep1_peak_694	5.11888	25.2477			Chr1	8269714	8271525	light_rep2_peak_694	2.82496	8.46005
Chr1	7899980	7900292	dark_rep1_peak_695	2.81212	11.8493			Chr1	9987709	9987961	dark_rep2_peak_695	2.67916	5.20657			Chr1	6446204	6446458	light_rep1_peak_695	2.75348	6.69499			Chr1	8308347	8310760	light_rep2_peak_695	5.73843	46.13
Chr1	7903843	7905586	dark_rep1_peak_696	6.26453	48.4378			Chr1	9991604	9991864	dark_rep2_peak_696	2.52212	4.35478			Chr1	6458892	6460413	light_rep1_peak_696	4.18251	26.565			Chr1	8311650	8311965	light_rep2_peak_696	2.79737	6.89527
Chr1	7905817	7906455	dark_rep1_peak_697	2.98253	11.5085			Chr1	9997202	9998143	dark_rep2_peak_697	2.31724	7.79702			Chr1	6462572	6462866	light_rep1_peak_697	2.45032	5.36995			Chr1	8336471	8339065	light_rep2_peak_697	4.09774	22.1811
Chr1	7906654	7907707	dark_rep1_peak_698	2.34853	10.0088			Chr1	10000238	10000817	dark_rep2_peak_698	2.38304	5.71402			Chr1	6463248	6466177	light_rep1_peak_698	5.0383	44.6861			Chr1	8384582	8387017	light_rep2_peak_698	5.8522	48.3768
Chr1	7931805	7932105	dark_rep1_peak_699	2.98854	8.21231			Chr1	10000939	10001896	dark_rep2_peak_699	4.3818	23.0142			Chr1	6522722	6523790	light_rep1_peak_699	3.23422	11.5351			Chr1	8422820	8423661	light_rep2_peak_699	2.48008	5.29238
Chr1	7932366	7932706	dark_rep1_peak_700	3.06873	10.8387			Chr1	10031299	10032258	dark_rep2_peak_700	3.28642	11.4787			Chr1	6524648	6525995	light_rep1_peak_700	5.02463	34.3535			Chr1	8430722	8431092	light_rep2_peak_700	2.70356	6.39957
Chr1	7938474	7939190	dark_rep1_peak_701	6.43126	45.3062			Chr1	10046388	10046889	dark_rep2_peak_701	2.69663	9.26426			Chr1	6530159	6530449	light_rep1_peak_701	2.39409	4.12222			Chr1	8431873	8432645	light_rep2_peak_701	3.64573	13.5865
Chr1	7939696	7940033	dark_rep1_peak_702	3.09104	8.43547			Chr1	10072621	10073040	dark_rep2_peak_702	1.8945	2.22279			Chr1	6530606	6531043	light_rep1_peak_702	2.44747	4.77536			Chr1	8432791	8435122	light_rep2_peak_702	4.23987	19.2738
Chr1	7947979	7948246	dark_rep1_peak_703	2.45895	4.67759			Chr1	10143605	10144007	dark_rep2_peak_703	2.86631	7.21068			Chr1	6531272	6531907	light_rep1_peak_703	2.34349	4.2926			Chr1	8435259	8435949	light_rep2_peak_703	3.10911	12.5462
Chr1	7956721	7958698	dark_rep1_peak_704	4.10768	22.8709			Chr1	10145877	10146142	dark_rep2_peak_704	2.19417	3.94663			Chr1	6532005	6532309	light_rep1_peak_704	2.34895	4.08893			Chr1	8502507	8503182	light_rep2_peak_704	2.78014	6.24876
Chr1	7974765	7975918	dark_rep1_peak_705	4.76548	26.5051			Chr1	10183817	10184066	dark_rep2_peak_705	2.43199	4.75779			Chr1	6560788	6561111	light_rep1_peak_705	3.04899	8.90819			Chr1	8526343	8526884	light_rep2_peak_705	2.89539	7.05561
Chr1	7976603	7976966	dark_rep1_peak_706	2.218	3.84906			Chr1	10236347	10236725	dark_rep2_peak_706	2.58458	4.30491			Chr1	6562410	6562985	light_rep1_peak_706	2.6158	6.10134			Chr1	8536658	8537139	light_rep2_peak_706	2.66297	6.3731
Chr1	7978139	7979137	dark_rep1_peak_707	4.76664	21.6457			Chr1	10237340	10237595	dark_rep2_peak_707	2.3608	5.36955			Chr1	6567761	6571312	light_rep1_peak_707	8.16392	65.3027			Chr1	8548437	8548716	light_rep2_peak_707	2.07072	3.16897
Chr1	7979209	7980119	dark_rep1_peak_708	4.86008	22.197			Chr1	10247277	10247670	dark_rep2_peak_708	2.83779	6.43778			Chr1	6576195	6578353	light_rep1_peak_708	8.33053	58.5778			Chr1	8549620	8550567	light_rep2_peak_708	3.68923	14.683
Chr1	7990096	7990336	dark_rep1_peak_709	2.37913	4.95719			Chr1	10247882	10248130	dark_rep2_peak_709	1.93865	4.31044			Chr1	6578603	6579595	light_rep1_peak_709	3.80554	21.9708			Chr1	8551003	8551242	light_rep2_peak_709	2.22367	4.0864
Chr1	7993856	7994093	dark_rep1_peak_710	2.28245	4.20749			Chr1	10264657	10264908	dark_rep2_peak_710	1.76466	2.62666			Chr1	6601658	6602253	light_rep1_peak_710	3.68708	17.8088			Chr1	8552667	8553621	light_rep2_peak_710	2.74655	6.89415
Chr1	8005106	8007426	dark_rep1_peak_711	3.31736	17.1606			Chr1	10265095	10265582	dark_rep2_peak_711	2.03652	4.16713			Chr1	6620582	6621535	light_rep1_peak_711	5.61061	44.8485			Chr1	8554126	8554617	light_rep2_peak_711	2.36394	5.0352
Chr1	8008698	8008995	dark_rep1_peak_712	2.70107	5.05447			Chr1	10268210	10268464	dark_rep2_peak_712	2.51358	4.23015			Chr1	6621761	6624799	light_rep1_peak_712	6.29788	54.7616			Chr1	8556934	8559363	light_rep2_peak_712	3.96756	22.1182
Chr1	8009419	8009889	dark_rep1_peak_713	3.68491	11.5133			Chr1	10287772	10288471	dark_rep2_peak_713	2.98326	15.3317			Chr1	6626665	6628086	light_rep1_peak_713	5.55993	48.442			Chr1	8560144	8560511	light_rep2_peak_713	2.63012	5.86839
Chr1	8009965	8010259	dark_rep1_peak_714	3.05356	8.83257			Chr1	10288698	10290880	dark_rep2_peak_714	3.88538	23.9038			Chr1	6628326	6630488	light_rep1_peak_714	3.79338	16.7682			Chr1	8562764	8563505	light_rep2_peak_714	2.91952	10.4403
Chr1	8010615	8011085	dark_rep1_peak_715	3.87843	23.8844			Chr1	10291047	10292020	dark_rep2_peak_715	3.02894	15.2591			Chr1	6640907	6641158	light_rep1_peak_715	2.86444	6.82232			Chr1	8598492	8598968	light_rep2_peak_715	3.45444	11.939
Chr1	8016089	8016331	dark_rep1_peak_716	2.17533	5.13771			Chr1	10292089	10292751	dark_rep2_peak_716	1.75522	2.07964			Chr1	6666032	6666432	light_rep1_peak_716	3.18356	10.7366			Chr1	8615575	8616894	light_rep2_peak_716	2.528	4.5626
Chr1	8016690	8017008	dark_rep1_peak_717	2.31415	7.03278			Chr1	10292939	10293682	dark_rep2_peak_717	3.01024	10.4239			Chr1	6670466	6672566	light_rep1_peak_717	5.98465	47.5348			Chr1	8693009	8695196	light_rep2_peak_717	6.62535	51.7522
Chr1	8026472	8026744	dark_rep1_peak_718	2.85693	6.10247			Chr1	10294154	10294977	dark_rep2_peak_718	4.49946	22.2968			Chr1	6676327	6676969	light_rep1_peak_718	3.23422	11.5351			Chr1	8848294	8848574	light_rep2_peak_718	2.86011	5.66739
Chr1	8046343	8048353	dark_rep1_peak_719	3.46159	18.2213			Chr1	10305421	10305669	dark_rep2_peak_719	2.74117	5.30601			Chr1	6677487	6678044	light_rep1_peak_719	3.48664	16.9131			Chr1	8860548	8862009	light_rep2_peak_719	5.31707	31.5992
Chr1	8048792	8049224	dark_rep1_peak_720	2.91211	11.2968			Chr1	10356427	10356724	dark_rep2_peak_720	3.02814	7.82984			Chr1	6683218	6683822	light_rep1_peak_720	3.55287	15.8553			Chr1	8865979	8867167	light_rep2_peak_720	3.85111	17.5634
Chr1	8050756	8051221	dark_rep1_peak_721	3.33107	13.3576			Chr1	10363373	10363688	dark_rep2_peak_721	3.3794	9.06846			Chr1	6686580	6687042	light_rep1_peak_721	3.63647	15.6294			Chr1	8898228	8898741	light_rep2_peak_721	1.93413	3.29266
Chr1	8060594	8061306	dark_rep1_peak_722	3.81888	22.7123			Chr1	10365211	10365743	dark_rep2_peak_722	2.33512	3.98066			Chr1	6688418	6689079	light_rep1_peak_722	3.23857	11.6361			Chr1	8905812	8906338	light_rep2_peak_722	2.44724	6.91507
Chr1	8061526	8061952	dark_rep1_peak_723	2.84046	8.91531			Chr1	10368713	10368996	dark_rep2_peak_723	1.90254	2.34303			Chr1	6689518	6690351	light_rep1_peak_723	3.5738	17.4856			Chr1	8906609	8907380	light_rep2_peak_723	2.55909	5.70226
Chr1	8075604	8076020	dark_rep1_peak_724	3.10429	14.0663			Chr1	10374930	10375337	dark_rep2_peak_724	3.10183	8.09268			Chr1	6690590	6691108	light_rep1_peak_724	2.19045	4.00492			Chr1	8907998	8909007	light_rep2_peak_724	3.94022	16.1481
Chr1	8097927	8098370	dark_rep1_peak_725	4.51498	28.7774			Chr1	10422451	10423491	dark_rep2_peak_725	2.50135	8.37821			Chr1	6693052	6693350	light_rep1_peak_725	2.13443	3.89701			Chr1	8910608	8913111	light_rep2_peak_725	6.18682	50.5722
Chr1	8101353	8101644	dark_rep1_peak_726	2.24262	4.3279			Chr1	10424104	10424511	dark_rep2_peak_726	2.06456	3.26972			Chr1	6697214	6698967	light_rep1_peak_726	4.03896	35.3876			Chr1	8926589	8926907	light_rep2_peak_726	3.00132	7.74988
Chr1	8102012	8102855	dark_rep1_peak_727	3.39515	12.4218			Chr1	10477891	10479261	dark_rep2_peak_727	5.27017	39.2286			Chr1	6712172	6712572	light_rep1_peak_727	2.59373	6.95467			Chr1	8933289	8933574	light_rep2_peak_727	2.17573	3.0377
Chr1	8138093	8138601	dark_rep1_peak_728	3.10992	9.74592			Chr1	10520985	10521402	dark_rep2_peak_728	3.7168	13.5428			Chr1	6713138	6713514	light_rep1_peak_728	2.0301	2.70692			Chr1	8934183	8935263	light_rep2_peak_728	3.81856	14.6757
Chr1	8141168	8141463	dark_rep1_peak_729	3.17381	8.61678			Chr1	10537329	10537605	dark_rep2_peak_729	2.46844	5.15476			Chr1	6728756	6729314	light_rep1_peak_729	2.79907	9.31334			Chr1	8938063	8938546	light_rep2_peak_729	3.55805	11.4538
Chr1	8153371	8153934	dark_rep1_peak_730	2.39576	7.25775			Chr1	10542192	10542491	dark_rep2_peak_730	3.68347	11.7632			Chr1	6729908	6730653	light_rep1_peak_730	2.31467	4.12691			Chr1	8938920	8940121	light_rep2_peak_730	2.98572	8.85913
Chr1	8154797	8155055	dark_rep1_peak_731	2.44921	5.72781			Chr1	10581172	10581613	dark_rep2_peak_731	2.82016	12.3582			Chr1	6737756	6738066	light_rep1_peak_731	2.6991	8.42188			Chr1	8975427	8978849	light_rep2_peak_731	5.92054	46.4464
Chr1	8155582	8156217	dark_rep1_peak_732	4.6086	25.9485			Chr1	10581825	10582086	dark_rep2_peak_732	2.15846	4.41779			Chr1	6754158	6754504	light_rep1_peak_732	2.56325	7.08257			Chr1	8979146	8979562	light_rep2_peak_732	2.77819	7.13001
Chr1	8158478	8159397	dark_rep1_peak_733	2.03596	3.33432			Chr1	10621318	10621804	dark_rep2_peak_733	3.06387	6.74522			Chr1	6763129	6763431	light_rep1_peak_733	2.55798	6.34343			Chr1	8981424	8983328	light_rep2_peak_733	4.08589	24.841
Chr1	8164906	8165510	dark_rep1_peak_734	2.06001	5.60608			Chr1	10622375	10622769	dark_rep2_peak_734	4.13857	14.4226			Chr1	6802720	6803304	light_rep1_peak_734	2.02933	4.31037			Chr1	8983508	8983968	light_rep2_peak_734	3.19909	11.869
Chr1	8166342	8166681	dark_rep1_peak_735	3.71221	12.4533			Chr1	10626698	10627380	dark_rep2_peak_735	2.81475	7.76269			Chr1	6816253	6816621	light_rep1_peak_735	2.64721	5.72152			Chr1	8984804	8985306	light_rep2_peak_735	3.10526	8.75146
Chr1	8167887	8169781	dark_rep1_peak_736	4.69494	29.73			Chr1	10640721	10641074	dark_rep2_peak_736	2.77871	5.5512			Chr1	6819989	6820355	light_rep1_peak_736	2.35877	4.47384			Chr1	9002215	9002844	light_rep2_peak_736	2.22668	4.90181
Chr1	8177643	8178204	dark_rep1_peak_737	4.00449	15.4226			Chr1	10648912	10649430	dark_rep2_peak_737	3.43264	11.7004			Chr1	6820472	6821535	light_rep1_peak_737	1.98546	2.84199			Chr1	9024473	9024899	light_rep2_peak_737	2.25675	4.12275
Chr1	8180322	8180624	dark_rep1_peak_738	2.64635	5.54569			Chr1	10685600	10685843	dark_rep2_peak_738	2.60242	5.92873			Chr1	6821801	6822512	light_rep1_peak_738	2.09713	4.62673			Chr1	9025400	9026590	light_rep2_peak_738	3.98762	17.3677
Chr1	8181024	8181961	dark_rep1_peak_739	5.03836	38.9414			Chr1	10686728	10686989	dark_rep2_peak_739	2.05203	3.1473			Chr1	6824254	6825453	light_rep1_peak_739	3.27775	18.5378			Chr1	9041855	9042523	light_rep2_peak_739	2.80741	6.52814
Chr1	8182209	8183612	dark_rep1_peak_740	2.27952	7.63742			Chr1	10691475	10692147	dark_rep2_peak_740	4.46246	19.0984			Chr1	6825898	6826567	light_rep1_peak_740	2.63548	8.65949			Chr1	9043757	9044370	light_rep2_peak_740	3.1342	9.80874
Chr1	8191963	8192289	dark_rep1_peak_741	2.85331	6.39311			Chr1	10692651	10693438	dark_rep2_peak_741	4.36519	24.0816			Chr1	6831948	6835572	light_rep1_peak_741	4.84452	42.9544			Chr1	9066000	9066948	light_rep2_peak_741	3.34547	12.4676
Chr1	8193470	8193894	dark_rep1_peak_742	2.4212	8.31219			Chr1	10695654	10696029	dark_rep2_peak_742	2.46844	5.15476			Chr1	6856194	6856511	light_rep1_peak_742	2.91967	8.22963			Chr1	9067208	9067846	light_rep2_peak_742	1.98563	2.10949
Chr1	8194133	8194665	dark_rep1_peak_743	3.14573	9.33443			Chr1	10708314	10708702	dark_rep2_peak_743	3.98232	12.9134			Chr1	6856852	6857133	light_rep1_peak_743	2.06876	3.48059			Chr1	9089324	9091773	light_rep2_peak_743	3.62421	14.1052
Chr1	8298081	8298595	dark_rep1_peak_744	3.65742	11.6083			Chr1	10713494	10714140	dark_rep2_peak_744	4.16892	18.2951			Chr1	6857649	6858737	light_rep1_peak_744	2.52644	4.88194			Chr1	9187245	9187547	light_rep2_peak_744	2.2459	3.46192
Chr1	8308304	8310750	dark_rep1_peak_745	3.88332	32.9836			Chr1	10715367	10719059	dark_rep2_peak_745	4.90441	26.5736			Chr1	6862076	6863152	light_rep1_peak_745	4.1302	22.9494			Chr1	9205979	9206646	light_rep2_peak_745	2.45076	7.45038
Chr1	8311256	8312054	dark_rep1_peak_746	2.93918	9.81813			Chr1	10723075	10723540	dark_rep2_peak_746	2.47507	4.76679			Chr1	6891776	6892099	light_rep1_peak_746	2.19928	3.33556			Chr1	9240780	9241341	light_rep2_peak_746	4.61498	20.8712
Chr1	8332431	8332754	dark_rep1_peak_747	2.77382	6.34833			Chr1	10737804	10738301	dark_rep2_peak_747	3.96677	15.3483			Chr1	6899615	6900053	light_rep1_peak_747	3.51995	13.7301			Chr1	9284941	9285406	light_rep2_peak_747	2.75603	6.47387
Chr1	8336414	8336781	dark_rep1_peak_748	2.41568	7.11522			Chr1	10858161	10858414	dark_rep2_peak_748	2.12937	3.60095			Chr1	6913330	6913669	light_rep1_peak_748	2.6991	7.70388			Chr1	9285555	9285953	light_rep2_peak_748	1.97142	3.0962
Chr1	8384563	8386845	dark_rep1_peak_749	3.4574	23.5429			Chr1	10892735	10893216	dark_rep2_peak_749	2.82898	7.42214			Chr1	6914803	6915365	light_rep1_peak_749	2.17389	3.63278			Chr1	9303530	9304025	light_rep2_peak_749	2.82627	6.93118
Chr1	8390448	8391062	dark_rep1_peak_750	2.18404	2.87399			Chr1	10897477	10900601	dark_rep2_peak_750	5.29281	45.042			Chr1	6939475	6939731	light_rep1_peak_750	2.78033	7.55167			Chr1	9325848	9326175	light_rep2_peak_750	3.04419	7.66519
Chr1	8426969	8427462	dark_rep1_peak_751	2.33874	4.75666			Chr1	10900832	10902290	dark_rep2_peak_751	3.4595	20.3455			Chr1	6945819	6946602	light_rep1_peak_751	2.85321	11.9928			Chr1	9326348	9326703	light_rep2_peak_751	3.4664	10.0762
Chr1	8430018	8430344	dark_rep1_peak_752	2.96891	11.3549			Chr1	10956352	10956688	dark_rep2_peak_752	3.3718	11.2388			Chr1	6966952	6967350	light_rep1_peak_752	2.9549	9.52374			Chr1	9326972	9327420	light_rep2_peak_752	3.61639	12.0304
Chr1	8430580	8431303	dark_rep1_peak_753	3.83904	18.7238			Chr1	10958651	10959335	dark_rep2_peak_753	6.40971	36.1175			Chr1	6967515	6967818	light_rep1_peak_753	2.14215	3.73605			Chr1	9328952	9330927	light_rep2_peak_753	7.25204	57.116
Chr1	8431632	8436107	dark_rep1_peak_754	4.64844	29.3209			Chr1	10959489	10960459	dark_rep2_peak_754	7.74624	59.9723			Chr1	6968696	6973087	light_rep1_peak_754	5.28083	45.5268			Chr1	9339911	9340169	light_rep2_peak_754	2.19035	3.25693
Chr1	8487171	8487561	dark_rep1_peak_755	3.06857	13.5742			Chr1	10967485	10967850	dark_rep2_peak_755	2.17708	5.98283			Chr1	6974889	6975254	light_rep1_peak_755	2.57809	7.01767			Chr1	9405234	9406221	light_rep2_peak_755	3.80649	16.9688
Chr1	8502846	8503220	dark_rep1_peak_756	2.26218	4.3588			Chr1	11063863	11064109	dark_rep2_peak_756	2.81564	5.77222			Chr1	7029723	7030523	light_rep1_peak_756	3.0284	10.0137			Chr1	9406670	9411441	light_rep2_peak_756	5.12184	42.4659
Chr1	8532156	8532440	dark_rep1_peak_757	2.65784	7.12767			Chr1	11072295	11072555	dark_rep2_peak_757	2.61079	4.65891			Chr1	7031893	7033082	light_rep1_peak_757	2.83729	8.56892			Chr1	9411724	9412090	light_rep2_peak_757	2.81835	7.62525
Chr1	8533185	8533421	dark_rep1_peak_758	2.92698	8.8333			Chr1	11104210	11104493	dark_rep2_peak_758	2.10702	2.5552			Chr1	7037652	7040146	light_rep1_peak_758	6.8093	55.0575			Chr1	9425706	9425988	light_rep2_peak_758	2.35147	4.49825
Chr1	8552819	8553341	dark_rep1_peak_759	2.54365	5.83999			Chr1	11114341	11116022	dark_rep2_peak_759	4.06989	29.6068			Chr1	7041480	7043345	light_rep1_peak_759	5.53981	39.2141			Chr1	9449191	9451864	light_rep2_peak_759	4.25516	22.9896
Chr1	8554056	8554703	dark_rep1_peak_760	2.56654	6.70415			Chr1	11196338	11196699	dark_rep2_peak_760	2.96057	8.7114			Chr1	7066067	7066596	light_rep1_peak_760	2.29235	3.99004			Chr1	9457261	9457698	light_rep2_peak_760	2.37245	5.07472
Chr1	8555100	8555394	dark_rep1_peak_761	2.06574	3.00842			Chr1	11197013	11197340	dark_rep2_peak_761	3.01423	6.74522			Chr1	7067292	7067850	light_rep1_peak_761	2.41504	3.83114			Chr1	9481070	9483411	light_rep2_peak_761	5.49082	38.5658
Chr1	8556147	8556750	dark_rep1_peak_762	2.62249	6.35399			Chr1	11214573	11215995	dark_rep2_peak_762	2.42808	9.74965			Chr1	7083628	7084050	light_rep1_peak_762	2.05367	4.29966			Chr1	9483909	9484570	light_rep2_peak_762	2.25188	5.41409
Chr1	8557463	8557785	dark_rep1_peak_763	1.7704	2.13604			Chr1	11221251	11222616	dark_rep2_peak_763	2.66881	10.2554			Chr1	7084209	7085889	light_rep1_peak_763	7.64538	63.5784			Chr1	9490835	9491650	light_rep2_peak_763	2.37267	4.1137
Chr1	8557899	8558176	dark_rep1_peak_764	2.20276	4.77084			Chr1	11222676	11222941	dark_rep2_peak_764	2.38859	5.04247			Chr1	7087807	7089451	light_rep1_peak_764	5.72535	50.4262			Chr1	9492459	9492970	light_rep2_peak_764	3.69041	14.2037
Chr1	8558368	8559409	dark_rep1_peak_765	2.81106	15.3427			Chr1	11226069	11226748	dark_rep2_peak_765	6.02128	30.9721			Chr1	7089978	7090240	light_rep1_peak_765	2.6307	7.44031			Chr1	9507602	9507835	light_rep2_peak_765	2.598	5.59147
Chr1	8560181	8560536	dark_rep1_peak_766	2.38627	6.4435			Chr1	11227528	11228151	dark_rep2_peak_766	5.4717	25.3758			Chr1	7103487	7106237	light_rep1_peak_766	5.85849	51.4814			Chr1	9565791	9566546	light_rep2_peak_766	2.50098	6.50451
Chr1	8596406	8596715	dark_rep1_peak_767	3.78545	13.088			Chr1	11231049	11231380	dark_rep2_peak_767	3.33693	8.83587			Chr1	7143902	7146315	light_rep1_peak_767	5.56736	36.0499			Chr1	9614307	9614564	light_rep2_peak_767	2.42368	4.32232
Chr1	8598297	8599045	dark_rep1_peak_768	4.78891	32.1163			Chr1	11253566	11254250	dark_rep2_peak_768	3.93287	17.6566			Chr1	7146630	7147178	light_rep1_peak_768	4.01404	18.7114			Chr1	9626976	9627412	light_rep2_peak_768	2.62592	4.55931
Chr1	8651024	8651500	dark_rep1_peak_769	4.46647	17.162			Chr1	11272878	11273117	dark_rep2_peak_769	2.01446	2.78729			Chr1	7148330	7149399	light_rep1_peak_769	2.82406	9.77032			Chr1	9627688	9628602	light_rep2_peak_769	2.36792	5.32681
Chr1	8692847	8695362	dark_rep1_peak_770	3.56429	22.3572			Chr1	11273265	11273582	dark_rep2_peak_770	2.62947	5.12039			Chr1	7164462	7164809	light_rep1_peak_770	2.4334	6.19985			Chr1	9647182	9650875	light_rep2_peak_770	5.60964	46.2988
Chr1	8697185	8697770	dark_rep1_peak_771	3.79166	14.7475			Chr1	11364305	11364532	dark_rep2_peak_771	2.39761	3.51247			Chr1	7167363	7167768	light_rep1_peak_771	2.24925	5.50649			Chr1	9660831	9661090	light_rep2_peak_771	2.6268	5.35243
Chr1	8755550	8755872	dark_rep1_peak_772	2.2152	4.5132			Chr1	11402910	11403789	dark_rep2_peak_772	2.35561	4.88909			Chr1	7174565	7175067	light_rep1_peak_772	2.06181	4.46351			Chr1	9662070	9662399	light_rep2_peak_772	2.44708	5.46902
Chr1	8841166	8841924	dark_rep1_peak_773	2.54866	4.28974			Chr1	11410581	11412469	dark_rep2_peak_773	5.53964	29.5023			Chr1	7176346	7178532	light_rep1_peak_773	4.23909	25.028			Chr1	9671104	9676343	light_rep2_peak_773	5.76441	47.2682
Chr1	8842068	8842636	dark_rep1_peak_774	3.45176	9.94712			Chr1	11445178	11445435	dark_rep2_peak_774	2.40843	6.2428			Chr1	7178625	7179113	light_rep1_peak_774	2.6519	7.32022			Chr1	9720624	9721086	light_rep2_peak_774	2.48008	5.29238
Chr1	8842865	8843240	dark_rep1_peak_775	3.97994	13.4238			Chr1	11454549	11454874	dark_rep2_peak_775	1.95574	4.2766			Chr1	7179179	7180102	light_rep1_peak_775	2.6866	10.1911			Chr1	9730240	9732401	light_rep2_peak_775	3.9371	21.214
Chr1	8848272	8848528	dark_rep1_peak_776	2.69962	5.20986			Chr1	11455028	11455807	dark_rep2_peak_776	3.04724	11.9491			Chr1	7216745	7217408	light_rep1_peak_776	4.18281	23.5797			Chr1	9740497	9742502	light_rep2_peak_776	5.17343	24.8436
Chr1	8860464	8862026	dark_rep1_peak_777	4.02853	25.1614			Chr1	11464756	11465189	dark_rep2_peak_777	2.75038	7.50538			Chr1	7219495	7220230	light_rep1_peak_777	2.3469	3.94775			Chr1	9746875	9747844	light_rep2_peak_777	4.07257	21.0953
Chr1	8866119	8867142	dark_rep1_peak_778	4.03399	18.7135			Chr1	11532767	11533360	dark_rep2_peak_778	2.57758	7.90632			Chr1	7235505	7236284	light_rep1_peak_778	3.41553	14.2092			Chr1	9747956	9748806	light_rep2_peak_778	2.95739	9.60494
Chr1	8910599	8912790	dark_rep1_peak_779	4.06161	34.8696			Chr1	11558453	11558834	dark_rep2_peak_779	2.35818	3.83731			Chr1	7238610	7239783	light_rep1_peak_779	6.99764	59.5664			Chr1	9752818	9753390	light_rep2_peak_779	3.18037	8.17903
Chr1	8922156	8922657	dark_rep1_peak_780	2.39614	3.79086			Chr1	11572095	11572363	dark_rep2_peak_780	3.02979	7.4787			Chr1	7246015	7246401	light_rep1_peak_780	2.28204	3.88397			Chr1	9762197	9762595	light_rep2_peak_780	2.40115	5.56846
Chr1	8926546	8926919	dark_rep1_peak_781	2.79464	10.7519			Chr1	11573174	11573966	dark_rep2_peak_781	4.57927	18.074			Chr1	7270238	7270832	light_rep1_peak_781	3.70891	16.2052			Chr1	9782570	9782915	light_rep2_peak_781	1.94212	2.63378
Chr1	8933262	8933598	dark_rep1_peak_782	2.71615	6.90824			Chr1	11575185	11576730	dark_rep2_peak_782	6.6116	39.9152			Chr1	7319807	7320365	light_rep1_peak_782	2.93345	8.19124			Chr1	9831104	9832519	light_rep2_peak_782	3.62299	13.6249
Chr1	8934240	8934677	dark_rep1_peak_783	1.76951	2.44785			Chr1	11577193	11578221	dark_rep2_peak_783	3.22604	15.5564			Chr1	7322768	7323137	light_rep1_peak_783	3.87371	16.6083			Chr1	9846398	9847843	light_rep2_peak_783	4.47428	24.555
Chr1	8935379	8935778	dark_rep1_peak_784	2.63034	8.33482			Chr1	11595424	11595881	dark_rep2_peak_784	2.06125	3.75606			Chr1	7324455	7327136	light_rep1_peak_784	4.90625	32.9416			Chr1	9849831	9850165	light_rep2_peak_784	2.47321	4.62015
Chr1	8938008	8938590	dark_rep1_peak_785	5.01248	26.7048			Chr1	11598356	11598671	dark_rep2_peak_785	2.18624	4.41779			Chr1	7327866	7329115	light_rep1_peak_785	3.86827	17.9755			Chr1	9851499	9852257	light_rep2_peak_785	2.2837	7.57573
Chr1	8939330	8939914	dark_rep1_peak_786	2.0339	3.00843			Chr1	11601170	11601655	dark_rep2_peak_786	2.93823	9.88686			Chr1	7336689	7337154	light_rep1_peak_786	3.33222	12.859			Chr1	9868355	9868642	light_rep2_peak_786	2.24501	3.69405
Chr1	8944337	8944724	dark_rep1_peak_787	3.15686	9.64089			Chr1	11611639	11612377	dark_rep2_peak_787	3.43707	20.3455			Chr1	7337410	7339178	light_rep1_peak_787	4.86679	32.242			Chr1	9870676	9870970	light_rep2_peak_787	2.33453	3.058
Chr1	8961718	8962011	dark_rep1_peak_788	2.41884	7.24697			Chr1	11613289	11614581	dark_rep2_peak_788	1.89488	3.57943			Chr1	7339537	7340100	light_rep1_peak_788	4.33787	20.7033			Chr1	9875317	9876019	light_rep2_peak_788	2.58551	6.3786
Chr1	8975185	8979655	dark_rep1_peak_789	5.4609	43.6193			Chr1	11616079	11616640	dark_rep2_peak_789	2.49622	7.84205			Chr1	7340446	7341042	light_rep1_peak_789	3.4771	18.5203			Chr1	9876215	9877036	light_rep2_peak_789	1.80531	2.13558
Chr1	8981019	8986315	dark_rep1_peak_790	3.75157	32.2516			Chr1	11620066	11620509	dark_rep2_peak_790	3.34449	13.3805			Chr1	7346076	7347086	light_rep1_peak_790	4.73799	38.146			Chr1	9879073	9879336	light_rep2_peak_790	2.29047	4.13058
Chr1	8987636	8988210	dark_rep1_peak_791	3.80855	14.1673			Chr1	11628333	11628593	dark_rep2_peak_791	2.9894	6.74522			Chr1	7348485	7348882	light_rep1_peak_791	3.74875	12.74			Chr1	9880462	9880819	light_rep2_peak_791	2.37817	4.30521
Chr1	8988506	8989487	dark_rep1_peak_792	2.82524	8.45488			Chr1	11737958	11739764	dark_rep2_peak_792	3.32286	20.895			Chr1	7366629	7367656	light_rep1_peak_792	5.23574	38.9496			Chr1	9884411	9887748	light_rep2_peak_792	5.65457	42.9603
Chr1	8990002	8991097	dark_rep1_peak_793	2.96139	8.33961			Chr1	11749715	11749971	dark_rep2_peak_793	1.72559	2.61267			Chr1	7369041	7369298	light_rep1_peak_793	2.28258	4.06444			Chr1	9889935	9890312	light_rep2_peak_793	2.24026	2.98359
Chr1	8991213	8991508	dark_rep1_peak_794	2.57067	5.35592			Chr1	11763484	11763887	dark_rep2_peak_794	4.13732	16.7084			Chr1	7370520	7370833	light_rep1_peak_794	3.91174	16.189			Chr1	9911332	9912164	light_rep2_peak_794	2.60649	6.12231
Chr1	9025607	9026237	dark_rep1_peak_795	1.85536	3.20109			Chr1	11767492	11767763	dark_rep2_peak_795	3.42517	10.7068			Chr1	7374076	7374542	light_rep1_peak_795	3.04837	11.9377			Chr1	9912228	9913297	light_rep2_peak_795	3.67009	10.0052
Chr1	9043749	9044405	dark_rep1_peak_796	4.41018	22.4699			Chr1	11798518	11801167	dark_rep2_peak_796	3.72314	26.4184			Chr1	7377789	7378202	light_rep1_peak_796	2.29828	4.11088			Chr1	9933268	9935225	light_rep2_peak_796	3.77224	15.862
Chr1	9066191	9066873	dark_rep1_peak_797	4.31727	18.5191			Chr1	11807055	11807510	dark_rep2_peak_797	2.48667	5.15476			Chr1	7378775	7379062	light_rep1_peak_797	2.64572	6.38804			Chr1	9936099	9936332	light_rep2_peak_797	2.41925	4.04436
Chr1	9069191	9069546	dark_rep1_peak_798	3.04332	8.70039			Chr1	11822591	11822876	dark_rep2_peak_798	2.1168	4.0821			Chr1	7379470	7380438	light_rep1_peak_798	3.17082	10.471			Chr1	9949858	9950375	light_rep2_peak_798	2.08802	4.54
Chr1	9089275	9091879	dark_rep1_peak_799	2.86397	9.466			Chr1	11827172	11830130	dark_rep2_peak_799	6.79408	38.9612			Chr1	7381806	7382672	light_rep1_peak_799	4.44723	27.3475			Chr1	9952168	9952577	light_rep2_peak_799	2.45234	6.18544
Chr1	9092316	9093167	dark_rep1_peak_800	2.23387	7.28047			Chr1	11874445	11875000	dark_rep2_peak_800	3.54501	18.2239			Chr1	7384744	7385144	light_rep1_peak_800	2.82719	8.01387			Chr1	9952748	9953219	light_rep2_peak_800	3.79431	18.8292
Chr1	9094228	9094599	dark_rep1_peak_801	3.33346	10.3717			Chr1	11927747	11928098	dark_rep2_peak_801	2.98795	14.1761			Chr1	7385620	7386182	light_rep1_peak_801	4.84686	27.558			Chr1	9955235	9957560	light_rep2_peak_801	8.43496	63.7082
Chr1	9095126	9095445	dark_rep1_peak_802	3.42187	11.8016			Chr1	11928453	11930663	dark_rep2_peak_802	7.50906	65.2968			Chr1	7386975	7387231	light_rep1_peak_802	2.63975	6.65296			Chr1	9959900	9960640	light_rep2_peak_802	3.70119	13.1166
Chr1	9191292	9191623	dark_rep1_peak_803	2.8616	7.65501			Chr1	11930925	11932583	dark_rep2_peak_803	4.54472	33.3245			Chr1	7387479	7388722	light_rep1_peak_803	4.09238	19.0646			Chr1	9963404	9965167	light_rep2_peak_803	5.18827	39.7617
Chr1	9202146	9202435	dark_rep1_peak_804	3.31003	9.09468			Chr1	11967641	11968236	dark_rep2_peak_804	1.79946	2.5578			Chr1	7398976	7400536	light_rep1_peak_804	4.63481	33.3357			Chr1	9965251	9966452	light_rep2_peak_804	4.61957	26.5641
Chr1	9206072	9206312	dark_rep1_peak_805	2.07328	4.30263			Chr1	11970601	11972610	dark_rep2_peak_805	3.67308	13.8988			Chr1	7401173	7401496	light_rep1_peak_805	3.17394	13.1789			Chr1	9987749	9987989	light_rep2_peak_805	2.51722	4.39059
Chr1	9240863	9241362	dark_rep1_peak_806	4.58483	24.7719			Chr1	11973432	11973668	dark_rep2_peak_806	2.67104	6.31708			Chr1	7447794	7448251	light_rep1_peak_806	1.88033	2.75045			Chr1	9996989	9998274	light_rep2_peak_806	3.48834	16.2374
Chr1	9258573	9258806	dark_rep1_peak_807	2.74551	5.20986			Chr1	11978659	11978896	dark_rep2_peak_807	2.37849	6.38543			Chr1	7453576	7454959	light_rep1_peak_807	7.0252	43.8081			Chr1	9998336	9998608	light_rep2_peak_807	1.80709	2.23749
Chr1	9284799	9286627	dark_rep1_peak_808	3.60722	17.5565			Chr1	12024677	12024999	dark_rep2_peak_808	2.38264	4.62408			Chr1	7468159	7468461	light_rep1_peak_808	2.24925	4.83391			Chr1	9998665	9998991	light_rep2_peak_808	2.15664	3.25693
Chr1	9303778	9304139	dark_rep1_peak_809	2.05719	2.52004			Chr1	12050535	12051387	dark_rep2_peak_809	3.75749	15.9815			Chr1	7468974	7469817	light_rep1_peak_809	6.21929	36.0712			Chr1	10000370	10000695	light_rep2_peak_809	1.90956	2.46809
Chr1	9325746	9327578	dark_rep1_peak_810	6.52474	42.347			Chr1	12051454	12051880	dark_rep2_peak_810	2.35755	4.89755			Chr1	7484711	7487417	light_rep1_peak_810	5.15616	35.7843			Chr1	10001118	10001770	light_rep2_peak_810	2.82771	7.90725
Chr1	9327748	9328238	dark_rep1_peak_811	2.86922	7.38406			Chr1	12052199	12052713	dark_rep2_peak_811	2.25124	5.23739			Chr1	7487694	7488031	light_rep1_peak_811	2.21191	4.1407			Chr1	10013565	10014382	light_rep2_peak_811	2.96079	7.75559
Chr1	9328583	9330950	dark_rep1_peak_812	4.53144	38.7229			Chr1	12056553	12056780	dark_rep2_peak_812	2.12852	3.34766			Chr1	7488480	7489225	light_rep1_peak_812	5.03535	36.3387			Chr1	10031289	10032260	light_rep2_peak_812	3.12733	7.80831
Chr1	9331658	9331905	dark_rep1_peak_813	2.93468	7.08536			Chr1	12122739	12124028	dark_rep2_peak_813	3.8888	16.0865			Chr1	7490148	7490538	light_rep1_peak_813	2.46657	7.55553			Chr1	10046330	10046758	light_rep2_peak_813	2.88368	7.33005
Chr1	9338004	9338735	dark_rep1_peak_814	3.20428	13.9835			Chr1	12124092	12124803	dark_rep2_peak_814	2.72334	8.05701			Chr1	7493323	7496865	light_rep1_peak_814	4.08613	23.4128			Chr1	10050651	10053363	light_rep2_peak_814	5.19689	29.5676
Chr1	9339861	9340262	dark_rep1_peak_815	2.88432	11.117			Chr1	12167676	12168067	dark_rep2_peak_815	2.60073	5.8088			Chr1	7509792	7511489	light_rep1_peak_815	3.46943	13.6746			Chr1	10078363	10078846	light_rep2_peak_815	2.59779	6.79001
Chr1	9341231	9341553	dark_rep1_peak_816	2.93992	8.45401			Chr1	12177450	12179673	dark_rep2_peak_816	2.77982	13.112			Chr1	7511962	7512996	light_rep1_peak_816	4.54848	22.55			Chr1	10103396	10103641	light_rep2_peak_816	2.26318	3.83029
Chr1	9351385	9352213	dark_rep1_peak_817	3.73219	11.4961			Chr1	12180444	12182997	dark_rep2_peak_817	4.46549	37.5626			Chr1	7513049	7513300	light_rep1_peak_817	2.07744	3.15485			Chr1	10143615	10143982	light_rep2_peak_817	3.67634	10.4417
Chr1	9405530	9405959	dark_rep1_peak_818	1.96741	4.53334			Chr1	12183284	12183749	dark_rep2_peak_818	2.99348	7.24115			Chr1	7534485	7534741	light_rep1_peak_818	1.99934	3.00782			Chr1	10237139	10237370	light_rep2_peak_818	2.24251	3.66038
Chr1	9406794	9409187	dark_rep1_peak_819	3.85006	30.1167			Chr1	12183826	12184828	dark_rep2_peak_819	3.14997	14.5377			Chr1	7549566	7550400	light_rep1_peak_819	3.57024	12.0927			Chr1	10247266	10248743	light_rep2_peak_819	3.38597	13.3598
Chr1	9409504	9412226	dark_rep1_peak_820	4.94934	25.0506			Chr1	12188584	12190840	dark_rep2_peak_820	3.10794	15.135			Chr1	7553312	7553748	light_rep1_peak_820	2.65537	6.65296			Chr1	10248830	10249389	light_rep2_peak_820	2.42115	6.10313
Chr1	9451948	9452204	dark_rep1_peak_821	2.00423	3.49795			Chr1	12239069	12239920	dark_rep2_peak_821	3.76423	16.2122			Chr1	7557281	7557737	light_rep1_peak_821	2.51306	6.47212			Chr1	10264092	10267157	light_rep2_peak_821	5.15924	34.7242
Chr1	9456374	9456765	dark_rep1_peak_822	2.32358	5.39483			Chr1	12254701	12255277	dark_rep2_peak_822	5.07453	21.666			Chr1	7561011	7561463	light_rep1_peak_822	2.19928	3.33556			Chr1	10277506	10277757	light_rep2_peak_822	2.69422	4.78458
Chr1	9460885	9461161	dark_rep1_peak_823	2.67591	5.94472			Chr1	12258646	12258977	dark_rep2_peak_823	2.36883	3.18468			Chr1	7563780	7564049	light_rep1_peak_823	2.31831	4.3215			Chr1	10287777	10288160	light_rep2_peak_823	2.51475	7.17739
Chr1	9480995	9483500	dark_rep1_peak_824	4.63846	38.2018			Chr1	12259557	12260236	dark_rep2_peak_824	2.23049	2.81447			Chr1	7564180	7565584	light_rep1_peak_824	2.48602	6.60403			Chr1	10289186	10290062	light_rep2_peak_824	3.22911	12.7195
Chr1	9484064	9484591	dark_rep1_peak_825	2.2369	6.61883			Chr1	12357896	12358714	dark_rep2_peak_825	2.10291	4.0821			Chr1	7570666	7571180	light_rep1_peak_825	4.08505	23.685			Chr1	10290265	10290852	light_rep2_peak_825	2.44253	5.12967
Chr1	9492549	9492834	dark_rep1_peak_826	1.79182	4.09918			Chr1	12359930	12360200	dark_rep2_peak_826	2.50091	4.62281			Chr1	7587109	7587861	light_rep1_peak_826	3.41103	11.7346			Chr1	10291035	10292471	light_rep2_peak_826	3.55097	17.8738
Chr1	9507627	9507876	dark_rep1_peak_827	2.17533	5.13771			Chr1	12454251	12454630	dark_rep2_peak_827	1.85162	2.97986			Chr1	7588409	7588833	light_rep1_peak_827	2.30358	6.02536			Chr1	10293185	10293431	light_rep2_peak_827	1.97607	3.42566
Chr1	9565900	9566521	dark_rep1_peak_828	3.55367	11.3439			Chr1	12472032	12472369	dark_rep2_peak_828	3.85821	12.3021			Chr1	7610282	7615231	light_rep1_peak_828	4.67343	31.2216			Chr1	10294261	10294843	light_rep2_peak_828	3.16918	8.95036
Chr1	9626837	9628937	dark_rep1_peak_829	2.83404	11.8493			Chr1	12473044	12473910	dark_rep2_peak_829	3.05378	11.89			Chr1	7651183	7651613	light_rep1_peak_829	2.69142	6.52116			Chr1	10356395	10356731	light_rep2_peak_829	2.99661	6.55372
Chr1	9647458	9649587	dark_rep1_peak_830	3.63656	31.0776			Chr1	12549904	12550185	dark_rep2_peak_830	3.05864	10.5569			Chr1	7651757	7652458	light_rep1_peak_830	2.18927	5.62789			Chr1	10374824	10375437	light_rep2_peak_830	3.31634	11.295
Chr1	9650512	9650955	dark_rep1_peak_831	3.68009	11.9162			Chr1	12550374	12550976	dark_rep2_peak_831	1.80437	3.04072			Chr1	7653407	7654341	light_rep1_peak_831	3.59602	15.875			Chr1	10375820	10378494	light_rep2_peak_831	3.26817	12.288
Chr1	9671383	9671683	dark_rep1_peak_832	2.1554	3.43617			Chr1	12551185	12552962	dark_rep2_peak_832	3.44996	16.6003			Chr1	7661473	7661768	light_rep1_peak_832	3.26454	11.5168			Chr1	10378713	10380334	light_rep2_peak_832	4.46086	24.2586
Chr1	9671784	9672529	dark_rep1_peak_833	2.44997	5.17295			Chr1	12687398	12687757	dark_rep2_peak_833	2.30551	3.05803			Chr1	7694179	7694458	light_rep1_peak_833	2.54327	6.34343			Chr1	10380410	10382064	light_rep2_peak_833	5.05094	28.9838
Chr1	9672842	9676271	dark_rep1_peak_834	3.84505	21.0159			Chr1	12743493	12743720	dark_rep2_peak_834	2.61186	4.77334			Chr1	7694699	7695075	light_rep1_peak_834	3.53012	13.0756			Chr1	10422415	10423382	light_rep2_peak_834	2.37381	6.67294
Chr1	9730808	9731255	dark_rep1_peak_835	2.97532	9.31074			Chr1	12840820	12841515	dark_rep2_peak_835	2.41116	7.05877			Chr1	7695358	7695808	light_rep1_peak_835	4.27289	20.1724			Chr1	10424057	10424804	light_rep2_peak_835	2.19374	3.66038
Chr1	9739971	9740229	dark_rep1_peak_836	2.00347	3.00843			Chr1	12851522	12853574	dark_rep2_peak_836	7.36846	64.8795			Chr1	7696160	7698824	light_rep1_peak_836	7.85673	64.8603			Chr1	10430214	10430574	light_rep2_peak_836	1.9859	3.26035
Chr1	9741507	9741886	dark_rep1_peak_837	2.77155	6.2584			Chr1	12984418	12984897	dark_rep2_peak_837	3.79046	16.951			Chr1	7704393	7704878	light_rep1_peak_837	3.69232	14.8774			Chr1	10430630	10431088	light_rep2_peak_837	2.76349	6.81971
Chr1	9747916	9748612	dark_rep1_peak_838	3.31944	15.8224			Chr1	12986029	12986831	dark_rep2_peak_838	8.05329	50.5663			Chr1	7705758	7706090	light_rep1_peak_838	1.85938	3.13287			Chr1	10472344	10473088	light_rep2_peak_838	4.04206	14.137
Chr1	9762180	9762654	dark_rep1_peak_839	4.39651	18.1145			Chr1	13115614	13115858	dark_rep2_peak_839	2.9355	6.54326			Chr1	7732185	7732639	light_rep1_peak_839	4.41519	25.0815			Chr1	10474518	10475914	light_rep2_peak_839	7.21179	42.202
Chr1	9763119	9763379	dark_rep1_peak_840	2.58419	5.25407			Chr1	13117678	13117926	dark_rep2_peak_840	2.56983	4.61962			Chr1	7759372	7760318	light_rep1_peak_840	2.98408	9.26409			Chr1	10477774	10479475	light_rep2_peak_840	7.80047	56.9128
Chr1	9777864	9778141	dark_rep1_peak_841	2.03764	3.6598			Chr1	13122060	13122585	dark_rep2_peak_841	2.25919	5.27499			Chr1	7782378	7782652	light_rep1_peak_841	2.89904	7.93245			Chr1	10537368	10537618	light_rep2_peak_841	2.25984	4.28277
Chr1	9782695	9783004	dark_rep1_peak_842	2.27287	4.87492			Chr1	13123003	13123571	dark_rep2_peak_842	3.74702	15.4385			Chr1	7832438	7833216	light_rep1_peak_842	5.83137	43.0105			Chr1	10581246	10582081	light_rep2_peak_842	2.78035	7.99891
Chr1	9787499	9787769	dark_rep1_peak_843	2.40132	3.51281			Chr1	13124862	13125200	dark_rep2_peak_843	2.6026	8.5142			Chr1	7833974	7835326	light_rep1_peak_843	5.89508	42.1178			Chr1	10583927	10584160	light_rep2_peak_843	2.39732	4.01833
Chr1	9824982	9825237	dark_rep1_peak_844	2.22154	3.53859			Chr1	13126343	13126868	dark_rep2_peak_844	4.93	23.6151			Chr1	7835736	7838164	light_rep1_peak_844	5.0383	44.6861			Chr1	10622495	10622747	light_rep2_peak_844	2.98613	6.87325
Chr1	9827860	9828131	dark_rep1_peak_845	2.1463	2.75568			Chr1	13140286	13141018	dark_rep2_peak_845	3.43622	9.38707			Chr1	7846926	7847628	light_rep1_peak_845	2.65626	7.26301			Chr1	10625187	10626322	light_rep2_peak_845	3.24825	10.1862
Chr1	9828201	9828534	dark_rep1_peak_846	3.41626	10.9261			Chr1	13147510	13148245	dark_rep2_peak_846	3.26841	8.62709			Chr1	7850177	7850726	light_rep1_peak_846	2.40546	4.98336			Chr1	10626446	10627142	light_rep2_peak_846	2.83657	9.01325
Chr1	9829767	9829998	dark_rep1_peak_847	2.45749	5.2346			Chr1	13203135	13203835	dark_rep2_peak_847	4.13281	23.6928			Chr1	7874670	7875736	light_rep1_peak_847	2.49917	6.0619			Chr1	10648820	10649371	light_rep2_peak_847	3.1733	7.87298
Chr1	9831256	9831587	dark_rep1_peak_848	2.49045	5.88351			Chr1	13205434	13206056	dark_rep2_peak_848	2.47191	7.84205			Chr1	7878514	7878774	light_rep1_peak_848	2.33256	4.89145			Chr1	10655197	10655530	light_rep2_peak_848	2.93383	6.84946
Chr1	9831654	9832202	dark_rep1_peak_849	2.93328	9.91895			Chr1	13280301	13280563	dark_rep2_peak_849	3.06387	6.74522			Chr1	7884267	7885136	light_rep1_peak_849	2.93652	10.7081			Chr1	10685564	10685952	light_rep2_peak_849	2.44329	5.56846
Chr1	9845946	9846228	dark_rep1_peak_850	2.92808	7.18419			Chr1	13452549	13456442	dark_rep2_peak_850	5.25434	48.42			Chr1	7886742	7887084	light_rep1_peak_850	2.4071	5.80404			Chr1	10686571	10687588	light_rep2_peak_850	4.22329	18.0256
Chr1	9846410	9846901	dark_rep1_peak_851	2.00853	2.84595			Chr1	13462648	13463149	dark_rep2_peak_851	5.54617	26.1378			Chr1	7887422	7887899	light_rep1_peak_851	2.31741	5.87164			Chr1	10690230	10690997	light_rep2_peak_851	2.40784	5.70953
Chr1	9847046	9847582	dark_rep1_peak_852	1.9138	3.42672			Chr1	13464227	13464658	dark_rep2_peak_852	4.03197	13.5358			Chr1	7888346	7889231	light_rep1_peak_852	4.82597	24.0872			Chr1	10691585	10692153	light_rep2_peak_852	3.54162	11.4673
Chr1	9867703	9868160	dark_rep1_peak_853	3.22273	8.5641			Chr1	13898109	13900332	dark_rep2_peak_853	2.62385	7.33413			Chr1	7895069	7895884	light_rep1_peak_853	3.40466	13.3984			Chr1	10692772	10693454	light_rep2_peak_853	4.24982	20.1902
Chr1	9875247	9876200	dark_rep1_peak_854	3.59421	13.8591			Chr1	13900399	13900812	dark_rep2_peak_854	2.86529	5.77222			Chr1	7896771	7897834	light_rep1_peak_854	4.1577	26.8357			Chr1	10708344	10708717	light_rep2_peak_854	3.4145	8.86192
Chr1	9878248	9878608	dark_rep1_peak_855	2.26419	4.43818			Chr1	14026943	14027265	dark_rep2_peak_855	2.33848	6.15638			Chr1	7898213	7898494	light_rep1_peak_855	2.25369	3.75836			Chr1	10713505	10714040	light_rep2_peak_855	3.8421	15.3856
Chr1	9878888	9879530	dark_rep1_peak_856	2.756	12.0523			Chr1	14149234	14149739	dark_rep2_peak_856	3.75892	11.6988			Chr1	7899847	7900208	light_rep1_peak_856	2.21517	5.14886			Chr1	10715350	10719368	light_rep2_peak_856	7.4533	55.0676
Chr1	9880078	9881025	dark_rep1_peak_857	4.52586	21.1058			Chr1	14150160	14150529	dark_rep2_peak_857	2.59194	5.31797			Chr1	7903922	7905202	light_rep1_peak_857	5.8532	39.1708			Chr1	10723028	10723310	light_rep2_peak_857	2.25777	3.6119
Chr1	9884341	9887881	dark_rep1_peak_858	4.64154	31.0694			Chr1	14158426	14162087	dark_rep2_peak_858	5.01916	43.811			Chr1	7906081	7907686	light_rep1_peak_858	3.34671	16.9042			Chr1	10737916	10738327	light_rep2_peak_858	3.14373	10.3538
Chr1	9889651	9890326	dark_rep1_peak_859	2.74019	6.46992			Chr1	14165252	14165691	dark_rep2_peak_859	2.13168	4.8961			Chr1	7931811	7932748	light_rep1_peak_859	4.65424	21.8332			Chr1	10840604	10840855	light_rep2_peak_859	2.22726	3.76695
Chr1	9911362	9912877	dark_rep1_peak_860	3.93871	13.3041			Chr1	14307446	14307720	dark_rep2_peak_860	2.69153	4.85339			Chr1	7932838	7933386	light_rep1_peak_860	3.70709	17.0218			Chr1	10854595	10854925	light_rep2_peak_860	2.56115	5.57663
Chr1	9913470	9913858	dark_rep1_peak_861	2.6628	4.71784			Chr1	15880266	15880699	dark_rep2_peak_861	3.6051	13.4664			Chr1	7938648	7939045	light_rep1_peak_861	3.20482	11.5351			Chr1	10857957	10858477	light_rep2_peak_861	2.99135	9.40013
Chr1	9917770	9918086	dark_rep1_peak_862	3.91576	12.6918			Chr1	15976779	15977268	dark_rep2_peak_862	1.92684	4.35051			Chr1	7949303	7950814	light_rep1_peak_862	2.60746	11.7717			Chr1	10892832	10893259	light_rep2_peak_862	2.94793	7.42846
Chr1	9933204	9935883	dark_rep1_peak_863	4.3162	28.3201			Chr1	15977469	15978079	dark_rep2_peak_863	1.82659	3.52657			Chr1	7952272	7952688	light_rep1_peak_863	2.89647	10.193			Chr1	10897524	10902076	light_rep2_peak_863	6.13945	45.4266
Chr1	9936048	9936503	dark_rep1_peak_864	3.71164	16.0278			Chr1	15979145	15979878	dark_rep2_peak_864	2.32379	4.66677			Chr1	7955089	7955346	light_rep1_peak_864	2.3992	5.94947			Chr1	10940070	10940594	light_rep2_peak_864	2.34497	5.17994
Chr1	9949916	9950502	dark_rep1_peak_865	2.91468	13.3164			Chr1	16135541	16136308	dark_rep2_peak_865	2.65487	4.82862			Chr1	7955618	7958658	light_rep1_peak_865	6.92414	55.705			Chr1	10956396	10956679	light_rep2_peak_865	3.2161	7.75429
Chr1	9950761	9951077	dark_rep1_peak_866	2.83676	7.40423			Chr1	16263207	16263688	dark_rep2_peak_866	2.96458	6.25188			Chr1	7966533	7967383	light_rep1_peak_866	2.49917	5.9278			Chr1	10958765	10959173	light_rep2_peak_866	3.81261	13.1416
Chr1	9952558	9953168	dark_rep1_peak_867	4.04931	22.4493			Chr1	16467697	16468013	dark_rep2_peak_867	1.96735	2.63977			Chr1	7967525	7967952	light_rep1_peak_867	2.96568	8.41545			Chr1	10959628	10960140	light_rep2_peak_867	6.25269	35.1668
Chr1	9956147	9957472	dark_rep1_peak_868	2.92929	12.6846			Chr1	16468116	16471327	dark_rep2_peak_868	3.58341	16.473			Chr1	7974759	7975798	light_rep1_peak_868	3.92924	19.394			Chr1	10967222	10967945	light_rep2_peak_868	3.42701	12.7097
Chr1	9959373	9959751	dark_rep1_peak_869	3.8671	12.4905			Chr1	16471385	16471943	dark_rep2_peak_869	2.93976	6.25188			Chr1	7976531	7978792	light_rep1_peak_869	3.7968	25.7494			Chr1	10968617	10968997	light_rep2_peak_869	3.33721	10.3872
Chr1	9959899	9960585	dark_rep1_peak_870	4.15426	19.3822			Chr1	16486172	16486487	dark_rep2_peak_870	2.44032	6.00593			Chr1	7979357	7979614	light_rep1_peak_870	2.48447	5.9278			Chr1	11114119	11116265	light_rep2_peak_870	6.20013	50.5722
Chr1	9991478	9992132	dark_rep1_peak_871	3.32188	9.68298			Chr1	16621420	16622257	dark_rep2_peak_871	3.52407	13.9392			Chr1	7979718	7980186	light_rep1_peak_871	2.91967	8.22963			Chr1	11135012	11135280	light_rep2_peak_871	2.30445	4.65361
Chr1	9997267	9997902	dark_rep1_peak_872	2.03631	4.92653			Chr1	16689109	16689351	dark_rep2_peak_872	1.73281	2.22279			Chr1	7994400	7998294	light_rep1_peak_872	4.44137	24.5461			Chr1	11136152	11136526	light_rep2_peak_872	3.07186	7.69841
Chr1	9999442	9999754	dark_rep1_peak_873	2.00067	3.05272			Chr1	16800904	16801254	dark_rep2_peak_873	4.20573	14.8088			Chr1	8006006	8006532	light_rep1_peak_873	2.68093	7.15082			Chr1	11137149	11137384	light_rep2_peak_873	2.65936	5.1091
Chr1	10000244	10001912	dark_rep1_peak_874	5.26708	31.6042			Chr1	16836858	16837582	dark_rep2_peak_874	3.49842	10.0732			Chr1	8006683	8007300	light_rep1_peak_874	2.8509	13.1942			Chr1	11163912	11164804	light_rep2_peak_874	2.72988	8.75407
Chr1	10014086	10014420	dark_rep1_peak_875	3.36901	12.3727			Chr1	16838088	16838440	dark_rep2_peak_875	2.09756	4.40495			Chr1	8010635	8010995	light_rep1_peak_875	4.52186	19.8164			Chr1	11196356	11196662	light_rep2_peak_875	2.49127	4.62015
Chr1	10031717	10032183	dark_rep1_peak_876	2.60062	6.10136			Chr1	16848194	16848557	dark_rep2_peak_876	2.78763	7.23214			Chr1	8016042	8016318	light_rep1_peak_876	1.79405	3.08545			Chr1	11197046	11197290	light_rep2_peak_876	2.59748	4.74648
Chr1	10046343	10046980	dark_rep1_peak_877	3.33058	16.6212			Chr1	16895011	16895704	dark_rep2_peak_877	2.5358	5.43736			Chr1	8031657	8033013	light_rep1_peak_877	3.88347	14.5545			Chr1	11214359	11216251	light_rep2_peak_877	6.36443	48.2005
Chr1	10053066	10053392	dark_rep1_peak_878	2.74685	5.81626			Chr1	16900640	16901161	dark_rep2_peak_878	5.06534	21.913			Chr1	8039675	8039936	light_rep1_peak_878	2.6057	5.9159			Chr1	11221027	11222953	light_rep2_peak_878	5.9207	46.7441
Chr1	10073345	10073697	dark_rep1_peak_879	2.43468	6.69047			Chr1	17062389	17062650	dark_rep2_peak_879	2.59921	6.64802			Chr1	8060660	8061236	light_rep1_peak_879	5.17882	34.7825			Chr1	11226065	11226851	light_rep2_peak_879	5.47889	25.3552
Chr1	10076404	10076662	dark_rep1_peak_880	2.46123	5.68169			Chr1	17075842	17076102	dark_rep2_peak_880	2.30609	3.49838			Chr1	8061603	8062030	light_rep1_peak_880	3.51765	12.8596			Chr1	11227510	11228843	light_rep2_peak_880	5.22392	27.1319
Chr1	10143599	10144021	dark_rep1_peak_881	3.53793	13.4492			Chr1	17090829	17091543	dark_rep2_peak_881	2.19656	6.37141			Chr1	8062280	8066457	light_rep1_peak_881	4.44169	30.6839			Chr1	11231084	11231463	light_rep2_peak_881	2.79959	6.24876
Chr1	10145911	10146149	dark_rep1_peak_882	2.4597	5.34848			Chr1	17192838	17193174	dark_rep2_peak_882	2.0452	5.71048			Chr1	8066525	8068285	light_rep1_peak_882	5.77437	44.6861			Chr1	11249463	11249695	light_rep2_peak_882	2.39584	4.73855
Chr1	10232950	10233207	dark_rep1_peak_883	2.20413	3.03026			Chr1	17275663	17275890	dark_rep2_peak_883	2.41733	3.65457			Chr1	8074302	8075197	light_rep1_peak_883	4.2908	21.6264			Chr1	11253536	11254298	light_rep2_peak_883	3.42513	15.6912
Chr1	10236265	10236930	dark_rep1_peak_884	2.01278	2.85909			Chr1	17282640	17283114	dark_rep2_peak_884	2.03475	4.09101			Chr1	8075562	8076223	light_rep1_peak_884	6.35897	50.8258			Chr1	11272781	11273591	light_rep2_peak_884	2.89162	6.28427
Chr1	10237263	10237652	dark_rep1_peak_885	2.72147	8.27507			Chr1	17284615	17285942	dark_rep2_peak_885	4.18177	19.3736			Chr1	8076361	8077689	light_rep1_peak_885	3.42941	14.2092			Chr1	11288459	11293976	light_rep2_peak_885	6.699	49.8456
Chr1	10238131	10238503	dark_rep1_peak_886	2.35543	3.51281			Chr1	17286414	17287042	dark_rep2_peak_886	4.18606	17.3769			Chr1	8077750	8078224	light_rep1_peak_886	2.01285	3.2377			Chr1	11294943	11295280	light_rep2_peak_886	2.39368	5.0352
Chr1	10245083	10245339	dark_rep1_peak_887	2.0476	2.36014			Chr1	17435394	17435768	dark_rep2_peak_887	2.84047	5.77222			Chr1	8079270	8079583	light_rep1_peak_887	2.20381	5.14886			Chr1	11359882	11360493	light_rep2_peak_887	2.56762	5.60108
Chr1	10247230	10247728	dark_rep1_peak_888	3.18941	9.70733			Chr1	17702547	17702873	dark_rep2_peak_888	2.11024	4.40495			Chr1	8080604	8080894	light_rep1_peak_888	2.40426	6.10729			Chr1	11363391	11364010	light_rep2_peak_888	2.99998	6.50684
Chr1	10247858	10248176	dark_rep1_peak_889	2.3297	8.51973			Chr1	17769928	17770327	dark_rep2_peak_889	2.2624	5.78737			Chr1	8082441	8082717	light_rep1_peak_889	2.26848	5.1212			Chr1	11394863	11395140	light_rep2_peak_889	2.61768	5.45696
Chr1	10261115	10261461	dark_rep1_peak_890	2.83037	11.2064			Chr1	17846966	17848810	dark_rep2_peak_890	3.78425	23.2274			Chr1	8089366	8089765	light_rep1_peak_890	2.22545	4.99099			Chr1	11410457	11411136	light_rep2_peak_890	3.24389	9.23523
Chr1	10263913	10264576	dark_rep1_peak_891	2.01915	4.315			Chr1	17854440	17854910	dark_rep2_peak_891	2.27979	5.03215			Chr1	8089837	8090131	light_rep1_peak_891	1.77214	2.11073			Chr1	11411410	11412463	light_rep2_peak_891	3.08364	9.29894
Chr1	10267810	10268454	dark_rep1_peak_892	2.26832	3.23695			Chr1	17855318	17855878	dark_rep2_peak_892	2.81941	9.09559			Chr1	8093657	8094156	light_rep1_peak_892	2.35216	4.7414			Chr1	11454025	11455899	light_rep2_peak_892	2.45695	8.12617
Chr1	10287744	10288458	dark_rep1_peak_893	3.67118	22.0658			Chr1	17973390	17973748	dark_rep2_peak_893	1.99975	2.63977			Chr1	8097739	8098395	light_rep1_peak_893	5.90278	38.6669			Chr1	11468972	11469360	light_rep2_peak_893	2.36487	3.84991
Chr1	10288712	10290422	dark_rep1_peak_894	4.25954	28.7575			Chr1	17976377	17976613	dark_rep2_peak_894	2.1831	4.0175			Chr1	8099845	8100266	light_rep1_peak_894	1.89411	2.41929			Chr1	11472377	11472637	light_rep2_peak_894	2.59549	5.16089
Chr1	10290598	10290850	dark_rep1_peak_895	2.05661	3.4916			Chr1	18028793	18029110	dark_rep2_peak_895	3.76423	16.2122			Chr1	8100329	8101180	light_rep1_peak_895	2.36686	5.12563			Chr1	11531087	11531565	light_rep2_peak_895	2.91978	8.36618
Chr1	10291136	10291899	dark_rep1_peak_896	2.6782	9.9727			Chr1	18064838	18065101	dark_rep2_peak_896	2.27329	4.08185			Chr1	8101389	8101678	light_rep1_peak_896	2.17575	3.65482			Chr1	11532689	11533326	light_rep2_peak_896	3.12728	9.31157
Chr1	10292978	10293733	dark_rep1_peak_897	2.2152	4.5132			Chr1	18112316	18112725	dark_rep2_peak_897	2.56279	5.84643			Chr1	8102453	8102743	light_rep1_peak_897	2.32276	4.7414			Chr1	11533992	11534830	light_rep2_peak_897	3.16185	8.64519
Chr1	10294157	10295074	dark_rep1_peak_898	4.92296	27.9249			Chr1	18138114	18139225	dark_rep2_peak_898	3.63704	17.7408			Chr1	8117186	8122100	light_rep1_peak_898	4.96083	35.376			Chr1	11569816	11570235	light_rep2_peak_898	2.39813	4.45127
Chr1	10295747	10296102	dark_rep1_peak_899	2.20605	3.57004			Chr1	18197736	18198106	dark_rep2_peak_899	2.81116	10.0585			Chr1	8135517	8135777	light_rep1_peak_899	2.1683	3.94962			Chr1	11573627	11573908	light_rep2_peak_899	2.81909	6.41284
Chr1	10305356	10305675	dark_rep1_peak_900	3.34211	8.67957			Chr1	18198719	18198967	dark_rep2_peak_900	1.97275	3.04258			Chr1	8145135	8145392	light_rep1_peak_900	2.4907	5.01252			Chr1	11575416	11575996	light_rep2_peak_900	3.66574	15.5947
Chr1	10353851	10354151	dark_rep1_peak_901	3.56752	15.4954			Chr1	18199045	18199613	dark_rep2_peak_901	3.2821	9.99066			Chr1	8148177	8148920	light_rep1_peak_901	2.7368	6.79411			Chr1	11577301	11578060	light_rep2_peak_901	2.36971	6.81987
Chr1	10356432	10356756	dark_rep1_peak_902	3.60544	11.8862			Chr1	18201531	18201904	dark_rep2_peak_902	3.6546	12.1083			Chr1	8150347	8151012	light_rep1_peak_902	3.13683	10.1811			Chr1	11595297	11595576	light_rep2_peak_902	2.2026	4.90181
Chr1	10363343	10363740	dark_rep1_peak_903	3.86807	12.9097			Chr1	18285032	18285301	dark_rep2_peak_903	2.31811	3.90712			Chr1	8153326	8154196	light_rep1_peak_903	2.79669	9.86833			Chr1	11595666	11595932	light_rep2_peak_903	1.76926	2.36244
Chr1	10365108	10365404	dark_rep1_peak_904	2.00347	3.00843			Chr1	18319759	18324390	dark_rep2_peak_904	9.01253	75.5817			Chr1	8154765	8155179	light_rep1_peak_904	2.34133	5.41911			Chr1	11601253	11601560	light_rep2_peak_904	2.51058	5.16089
Chr1	10368656	10369015	dark_rep1_peak_905	2.42957	5.48792			Chr1	18364538	18364930	dark_rep2_peak_905	3.2195	10.4936			Chr1	8155722	8156095	light_rep1_peak_905	2.98338	8.96932			Chr1	11611779	11612285	light_rep2_peak_905	3.9803	19.4534
Chr1	10374883	10375766	dark_rep1_peak_906	4.08157	16.079			Chr1	18377606	18378502	dark_rep2_peak_906	2.62898	11.3708			Chr1	8156605	8159009	light_rep1_peak_906	5.58032	32.6729			Chr1	11613528	11614637	light_rep2_peak_906	3.31755	11.9301
Chr1	10422907	10423316	dark_rep1_peak_907	2.11578	4.46321			Chr1	18378727	18380136	dark_rep2_peak_907	2.61892	10.9506			Chr1	8159174	8159453	light_rep1_peak_907	2.42293	4.60931			Chr1	11615541	11616018	light_rep2_peak_907	2.02111	2.9343
Chr1	10477927	10479294	dark_rep1_peak_908	4.22736	24.9212			Chr1	18406221	18406504	dark_rep2_peak_908	2.37032	5.57016			Chr1	8164908	8165534	light_rep1_peak_908	5.66477	31.1929			Chr1	11616293	11617507	light_rep2_peak_908	2.27481	5.10581
Chr1	10520969	10521466	dark_rep1_peak_909	4.78685	23.2136			Chr1	18429759	18430126	dark_rep2_peak_909	2.05485	5.38287			Chr1	8168647	8169585	light_rep1_peak_909	3.34889	11.5153			Chr1	11620214	11620480	light_rep2_peak_909	2.62074	7.3358
Chr1	10537188	10537612	dark_rep1_peak_910	3.76366	13.954			Chr1	18432549	18433225	dark_rep2_peak_910	4.4038	20.1987			Chr1	8181217	8181718	light_rep1_peak_910	4.6455	26.0191			Chr1	11629443	11630349	light_rep2_peak_910	4.95828	23.1099
Chr1	10542167	10542506	dark_rep1_peak_911	3.8578	13.3151			Chr1	18454450	18455142	dark_rep2_peak_911	3.19216	10.5983			Chr1	8182862	8183117	light_rep1_peak_911	2.18043	3.08494			Chr1	11650227	11650492	light_rep2_peak_911	2.42343	5.42853
Chr1	10581181	10582151	dark_rep1_peak_912	3.41476	19.2822			Chr1	18500465	18501136	dark_rep2_peak_912	3.26408	16.0758			Chr1	8193464	8193810	light_rep1_peak_912	2.37421	6.62765			Chr1	11716379	11716687	light_rep2_peak_912	2.29733	3.01449
Chr1	10621254	10621822	dark_rep1_peak_913	3.75514	11.4961			Chr1	18505751	18506081	dark_rep2_peak_913	2.47763	5.69304			Chr1	8263025	8263426	light_rep1_peak_913	2.42025	5.80404			Chr1	11738017	11739806	light_rep2_peak_913	4.96053	31.0075
Chr1	10622243	10622862	dark_rep1_peak_914	4.27134	16.0486			Chr1	18541180	18541424	dark_rep2_peak_914	2.55819	5.36883			Chr1	8267911	8268250	light_rep1_peak_914	2.9157	9.59725			Chr1	11749717	11750095	light_rep2_peak_914	1.94433	3.78709
Chr1	10626700	10627433	dark_rep1_peak_915	2.16215	4.6368			Chr1	18541858	18544355	dark_rep2_peak_915	3.74181	25.9003			Chr1	8268674	8271093	light_rep1_peak_915	2.89189	10.7906			Chr1	11751345	11751653	light_rep2_peak_915	2.54429	5.57663
Chr1	10648851	10649470	dark_rep1_peak_916	3.89624	15.7263			Chr1	18624498	18624872	dark_rep2_peak_916	2.15167	3.45855			Chr1	8271188	8272135	light_rep1_peak_916	2.34405	6.02044			Chr1	11763495	11763820	light_rep2_peak_916	2.61184	7.21655
Chr1	10679833	10680281	dark_rep1_peak_917	2.12162	4.14158			Chr1	18627384	18627852	dark_rep2_peak_917	2.73869	8.50274			Chr1	8308989	8310620	light_rep1_peak_917	4.78589	32.5898			Chr1	11767516	11767747	light_rep2_peak_917	2.64461	4.8417
Chr1	10685608	10685903	dark_rep1_peak_918	3.11257	9.92234			Chr1	18677678	18678239	dark_rep2_peak_918	2.67651	6.07165			Chr1	8314185	8314467	light_rep1_peak_918	1.90413	2.75045			Chr1	11798264	11801320	light_rep2_peak_918	5.12184	42.4659
Chr1	10690583	10691084	dark_rep1_peak_919	3.32229	13.0267			Chr1	18678566	18679151	dark_rep2_peak_919	2.12876	4.19818			Chr1	8336397	8338927	light_rep1_peak_919	5.99798	46.326			Chr1	11821020	11821565	light_rep2_peak_919	2.69611	7.6529
Chr1	10691431	10692173	dark_rep1_peak_920	4.57154	20.7861			Chr1	18680000	18680313	dark_rep2_peak_920	2.74185	6.85165			Chr1	8384621	8386985	light_rep1_peak_920	5.72535	50.4262			Chr1	11827268	11830230	light_rep2_peak_920	4.00886	17.3871
Chr1	10692645	10693480	dark_rep1_peak_921	6.88862	44.5945			Chr1	18680623	18681210	dark_rep2_peak_921	4.20505	19.9335			Chr1	8388810	8389617	light_rep1_peak_921	3.08953	8.09609			Chr1	11845809	11846095	light_rep2_peak_921	1.92313	3.29266
Chr1	10695471	10696417	dark_rep1_peak_922	3.24925	11.8234			Chr1	18690679	18691317	dark_rep2_peak_922	4.38226	21.9482			Chr1	8389762	8391122	light_rep1_peak_922	2.8919	7.37767			Chr1	11874578	11874940	light_rep2_peak_922	3.21952	13.0228
Chr1	10708294	10708716	dark_rep1_peak_923	4.32879	15.8405			Chr1	18691451	18691837	dark_rep2_peak_923	3.01626	8.75814			Chr1	8420060	8420310	light_rep1_peak_923	2.37235	4.89566			Chr1	11876668	11877016	light_rep2_peak_923	2.28808	4.95322
Chr1	10713456	10714174	dark_rep1_peak_924	3.64384	19.912			Chr1	18736993	18737974	dark_rep2_peak_924	1.77263	2.85252			Chr1	8422909	8423891	light_rep1_peak_924	4.04552	18.4407			Chr1	11927777	11928247	light_rep2_peak_924	4.02536	17.3871
Chr1	10715339	10718378	dark_rep1_peak_925	5.90344	39.1922			Chr1	18738028	18738837	dark_rep2_peak_925	2.64278	8.94805			Chr1	8429951	8430219	light_rep1_peak_925	2.94211	8.56252			Chr1	11928471	11932966	light_rep2_peak_925	7.92748	60.9899
Chr1	10718523	10719059	dark_rep1_peak_926	2.83245	8.99122			Chr1	18756378	18758370	dark_rep2_peak_926	3.04128	16.8456			Chr1	8432185	8432474	light_rep1_peak_926	2.42567	5.52149			Chr1	11967458	11967905	light_rep2_peak_926	2.4539	4.47799
Chr1	10737841	10738315	dark_rep1_peak_927	4.61228	21.2701			Chr1	18809290	18810604	dark_rep2_peak_927	3.72667	14.5518			Chr1	8433176	8435812	light_rep1_peak_927	3.35182	12.592			Chr1	11970499	11970860	light_rep2_peak_927	2.11573	3.28646
Chr1	10758912	10759145	dark_rep1_peak_928	2.10909	3.59465			Chr1	18810674	18812114	dark_rep2_peak_928	2.39554	4.75779			Chr1	8525888	8526970	light_rep1_peak_928	3.81229	15.2476			Chr1	12004954	12005265	light_rep2_peak_928	2.62997	5.07403
Chr1	10887407	10887706	dark_rep1_peak_929	2.292	7.48609			Chr1	18927637	18927946	dark_rep2_peak_929	2.21683	4.45377			Chr1	8536156	8537304	light_rep1_peak_929	4.41029	23.3523			Chr1	12006807	12007249	light_rep2_peak_929	3.11716	7.65785
Chr1	10892311	10892556	dark_rep1_peak_930	2.21966	3.69314			Chr1	18953696	18953937	dark_rep2_peak_930	2.52885	6.90184			Chr1	8548458	8548834	light_rep1_peak_930	2.98451	9.78424			Chr1	12050585	12051065	light_rep2_peak_930	3.33549	10.9648
Chr1	10892788	10893103	dark_rep1_peak_931	2.56525	5.52122			Chr1	19051427	19052586	dark_rep2_peak_931	4.6565	30.7212			Chr1	8549480	8551918	light_rep1_peak_931	4.685	26.4366			Chr1	12051140	12052031	light_rep2_peak_931	3.03698	8.37081
Chr1	10897476	10900628	dark_rep1_peak_932	5.22719	38.3684			Chr1	19101023	19101334	dark_rep2_peak_932	2.48154	4.20878			Chr1	8552407	8553211	light_rep1_peak_932	3.02187	9.12422			Chr1	12052099	12053493	light_rep2_peak_932	3.39009	13.0046
Chr1	10900828	10902007	dark_rep1_peak_933	2.92169	13.2344			Chr1	19162354	19162725	dark_rep2_peak_933	2.31395	6.30529			Chr1	8554204	8554509	light_rep1_peak_933	2.20217	3.86831			Chr1	12122088	12124762	light_rep2_peak_933	2.57167	8.67465
Chr1	10942204	10942585	dark_rep1_peak_934	1.91349	3.09936			Chr1	19174411	19174673	dark_rep2_peak_934	1.74473	2.92667			Chr1	8556730	8556984	light_rep1_peak_934	1.91114	2.37525			Chr1	12169221	12169644	light_rep2_peak_934	2.60271	4.90163
Chr1	10954240	10954563	dark_rep1_peak_935	3.11637	9.20002			Chr1	19175160	19175640	dark_rep2_peak_935	3.11767	11.2938			Chr1	8557353	8559378	light_rep1_peak_935	4.96219	36.1461			Chr1	12177409	12180080	light_rep2_peak_935	6.56646	51.988
Chr1	10956311	10956703	dark_rep1_peak_936	3.82897	16.3287			Chr1	19225645	19226062	dark_rep2_peak_936	3.01423	6.74522			Chr1	8560253	8560530	light_rep1_peak_936	2.61381	6.39158			Chr1	12180422	12183749	light_rep2_peak_936	8.0181	61.6485
Chr1	10957529	10957977	dark_rep1_peak_937	2.94309	9.31074			Chr1	19298932	19299290	dark_rep2_peak_937	2.59098	5.05346			Chr1	8562593	8563543	light_rep1_peak_937	4.05482	25.8629			Chr1	12183815	12184957	light_rep2_peak_937	3.48815	12.4926
Chr1	10958064	10960191	dark_rep1_peak_938	7.68179	58.5351			Chr1	19299757	19300407	dark_rep2_peak_938	4.58484	29.4924			Chr1	8598427	8599007	light_rep1_peak_938	4.44588	26.8112			Chr1	12188592	12190691	light_rep2_peak_938	4.29733	24.7106
Chr1	10960341	10960643	dark_rep1_peak_939	2.20328	3.53859			Chr1	19305064	19305578	dark_rep2_peak_939	2.44691	5.31282			Chr1	8613604	8614206	light_rep1_peak_939	2.86391	9.1691			Chr1	12208145	12208440	light_rep2_peak_939	2.35368	3.27614
Chr1	10967591	10967837	dark_rep1_peak_940	1.89267	3.74292			Chr1	19407295	19408173	dark_rep2_peak_940	4.13341	16.5905			Chr1	8615550	8617033	light_rep1_peak_940	3.06058	8.54737			Chr1	12208755	12209096	light_rep2_peak_940	2.759	5.69876
Chr1	11063841	11064099	dark_rep1_peak_941	3.22738	8.14874			Chr1	19419973	19420243	dark_rep2_peak_941	2.72301	5.83973			Chr1	8632906	8633957	light_rep1_peak_941	3.67608	12.3331			Chr1	12237531	12237843	light_rep2_peak_941	3.59923	11.7216
Chr1	11072229	11072554	dark_rep1_peak_942	3.23347	8.08501			Chr1	19432770	19433506	dark_rep2_peak_942	4.08161	13.5358			Chr1	8634117	8635532	light_rep1_peak_942	3.84872	15.5175			Chr1	12238047	12238621	light_rep2_peak_942	3.00132	7.74988
Chr1	11114170	11116347	dark_rep1_peak_943	3.53719	22.5032			Chr1	19442121	19443335	dark_rep2_peak_943	2.36845	5.71402			Chr1	8685032	8685580	light_rep1_peak_943	2.3159	4.06444			Chr1	12238873	12239817	light_rep2_peak_943	4.75393	19.5133
Chr1	11136177	11136567	dark_rep1_peak_944	2.68191	6.46889			Chr1	19443452	19443863	dark_rep2_peak_944	3.28728	8.29624			Chr1	8692963	8695100	light_rep1_peak_944	6.72747	57.5365			Chr1	12357189	12358765	light_rep2_peak_944	3.96585	15.8349
Chr1	11163847	11164122	dark_rep1_peak_945	1.89737	4.12817			Chr1	19491590	19492667	dark_rep2_peak_945	2.49311	6.36239			Chr1	8697303	8697568	light_rep1_peak_945	1.87438	2.58526			Chr1	12454190	12454737	light_rep2_peak_945	3.75394	13.6968
Chr1	11196285	11196718	dark_rep1_peak_946	4.81066	19.8938			Chr1	19492913	19493258	dark_rep2_peak_946	2.23149	3.63374			Chr1	8839128	8839562	light_rep1_peak_946	2.24926	4.52159			Chr1	12462573	12463777	light_rep2_peak_946	3.1005	9.29894
Chr1	11196946	11197422	dark_rep1_peak_947	4.32879	15.8405			Chr1	19663511	19663814	dark_rep2_peak_947	3.63808	11.9484			Chr1	8848293	8848619	light_rep1_peak_947	3.7386	11.8591			Chr1	12472083	12472413	light_rep2_peak_947	3.42374	9.73691
Chr1	11214404	11216194	dark_rep1_peak_948	2.37996	8.74497			Chr1	19668840	19669082	dark_rep2_peak_948	2.56532	4.85236			Chr1	8853643	8853934	light_rep1_peak_948	2.95105	7.29653			Chr1	12472807	12473976	light_rep2_peak_948	4.11187	18.307
Chr1	11221212	11222964	dark_rep1_peak_949	2.40296	7.6727			Chr1	19683865	19684212	dark_rep2_peak_949	3.26246	8.29624			Chr1	8860527	8862109	light_rep1_peak_949	5.63447	37.0432			Chr1	12485303	12486154	light_rep2_peak_949	3.44389	10.2904
Chr1	11226057	11226759	dark_rep1_peak_950	6.81588	39.4349			Chr1	19696813	19697672	dark_rep2_peak_950	2.40187	6.9149			Chr1	8865938	8867219	light_rep1_peak_950	4.8817	26.0091			Chr1	12488233	12488515	light_rep2_peak_950	2.13978	3.25693
Chr1	11227503	11228588	dark_rep1_peak_951	6.21037	32.7247			Chr1	19698014	19698761	dark_rep2_peak_951	2.74757	8.60626			Chr1	8894428	8894780	light_rep1_peak_951	2.96197	10.9685			Chr1	12490707	12490966	light_rep2_peak_951	2.27095	3.5386
Chr1	11231007	11231438	dark_rep1_peak_952	4.62709	18.5128			Chr1	19699136	19699593	dark_rep2_peak_952	3.10378	14.5861			Chr1	8898140	8898927	light_rep1_peak_952	2.26847	6.49016			Chr1	12493979	12494234	light_rep2_peak_952	2.31502	3.83029
Chr1	11249418	11249709	dark_rep1_peak_953	2.41568	7.11522			Chr1	19782794	19783082	dark_rep2_peak_953	2.37726	4.52407			Chr1	8905494	8906332	light_rep1_peak_953	3.18717	13.9941			Chr1	12503607	12504021	light_rep2_peak_953	2.27474	4.43579
Chr1	11253660	11254259	dark_rep1_peak_954	3.43028	13.2529			Chr1	19820018	19822268	dark_rep2_peak_954	2.53399	12.0094			Chr1	8906492	8907695	light_rep1_peak_954	3.54048	15.3122			Chr1	12549951	12550204	light_rep2_peak_954	2.47321	4.62015
Chr1	11293741	11294019	dark_rep1_peak_955	2.40416	4.67759			Chr1	19825229	19825851	dark_rep2_peak_955	2.97489	17.5392			Chr1	8907991	8909068	light_rep1_peak_955	4.61146	24.7142			Chr1	12550472	12550735	light_rep2_peak_955	2.33098	4.98258
Chr1	11294971	11295277	dark_rep1_peak_956	3.53463	11.8569			Chr1	19830589	19831798	dark_rep2_peak_956	2.72883	7.95177			Chr1	8909843	8910224	light_rep1_peak_956	3.06842	11.0641			Chr1	12551016	12553014	light_rep2_peak_956	4.17757	23.4356
Chr1	11329208	11329529	dark_rep1_peak_957	2.47721	5.08227			Chr1	19831956	19832239	dark_rep2_peak_957	1.78351	2.01375			Chr1	8910332	8913112	light_rep1_peak_957	6.62935	57.1046			Chr1	12582259	12583012	light_rep2_peak_957	2.24817	4.59077
Chr1	11402942	11403858	dark_rep1_peak_958	2.61888	7.24664			Chr1	19844392	19848079	dark_rep2_peak_958	2.90241	16.6831			Chr1	8918191	8918856	light_rep1_peak_958	2.57914	9.4578			Chr1	12584273	12585652	light_rep2_peak_958	3.28571	8.71084
Chr1	11410595	11412524	dark_rep1_peak_959	5.04121	25.3198			Chr1	19848430	19848922	dark_rep2_peak_959	4.06395	20.0934			Chr1	8934580	8935260	light_rep1_peak_959	2.26314	4.52159			Chr1	12585879	12587071	light_rep2_peak_959	3.25062	8.61236
Chr1	11445118	11445498	dark_rep1_peak_960	2.93412	11.5842			Chr1	19890937	19891402	dark_rep2_peak_960	2.30758	4.66677			Chr1	8938066	8938421	light_rep1_peak_960	3.7666	13.8301			Chr1	12589566	12589886	light_rep2_peak_960	2.17637	3.01024
Chr1	11455030	11455340	dark_rep1_peak_961	2.826	10.1063			Chr1	19898885	19899136	dark_rep2_peak_961	2.65245	5.86355			Chr1	8938687	8940604	light_rep1_peak_961	3.85809	16.6083			Chr1	12840416	12842202	light_rep2_peak_961	5.34345	30.7543
Chr1	11464673	11465178	dark_rep1_peak_962	3.73951	17.1089			Chr1	19926552	19927096	dark_rep2_peak_962	3.13834	7.24954			Chr1	8959320	8959606	light_rep1_peak_962	2.37759	5.34586			Chr1	12842699	12843423	light_rep2_peak_962	2.95889	6.16472
Chr1	11531208	11531580	dark_rep1_peak_963	2.32401	6.06555			Chr1	19935545	19935967	dark_rep2_peak_963	2.24472	6.09564			Chr1	8969402	8969747	light_rep1_peak_963	2.56056	5.36603			Chr1	12851330	12853861	light_rep2_peak_963	6.76986	54.3502
Chr1	11558585	11558943	dark_rep1_peak_964	2.21793	3.07824			Chr1	19949864	19950384	dark_rep2_peak_964	2.61356	5.86355			Chr1	8975093	8978735	light_rep1_peak_964	5.76349	47.3393			Chr1	12867238	12867945	light_rep2_peak_964	3.14373	10.3538
Chr1	11572068	11572370	dark_rep1_peak_965	3.63599	11.6083			Chr1	19951586	19951889	dark_rep2_peak_965	2.15456	3.39856			Chr1	8981851	8983280	light_rep1_peak_965	3.8574	23.6526			Chr1	12896305	12897380	light_rep2_peak_965	4.17919	18.4724
Chr1	11573184	11573998	dark_rep1_peak_966	4.65782	19.1151			Chr1	19970090	19970490	dark_rep2_peak_966	3.32327	10.5246			Chr1	8983586	8983979	light_rep1_peak_966	3.11289	12.4075			Chr1	12983480	12984881	light_rep2_peak_966	2.88169	12.8895
Chr1	11575188	11576629	dark_rep1_peak_967	4.74166	24.238			Chr1	19974402	19974676	dark_rep2_peak_967	2.62637	6.48311			Chr1	9002028	9003137	light_rep1_peak_967	3.27668	15.8416			Chr1	12985940	12987071	light_rep2_peak_967	6.21132	37.7699
Chr1	11577224	11578204	dark_rep1_peak_968	2.84696	10.6563			Chr1	19975954	19976188	dark_rep2_peak_968	2.68058	7.15719			Chr1	9024454	9025112	light_rep1_peak_968	3.19894	10.7366			Chr1	13030646	13031147	light_rep2_peak_968	2.33503	6.00047
Chr1	11595479	11595925	dark_rep1_peak_969	2.35097	5.77152			Chr1	19985735	19986173	dark_rep2_peak_969	3.07177	8.88039			Chr1	9025390	9026646	light_rep1_peak_969	4.55908	24.8145			Chr1	13123098	13123415	light_rep2_peak_969	2.12688	3.20974
Chr1	11598298	11598697	dark_rep1_peak_970	3.08688	12.4793			Chr1	19990649	19991886	dark_rep2_peak_970	6.37285	42.494			Chr1	9041748	9042640	light_rep1_peak_970	3.88204	16.1212			Chr1	13124956	13125216	light_rep2_peak_970	2.76215	6.3426
Chr1	11601166	11601750	dark_rep1_peak_971	3.25492	13.9595			Chr1	19991976	19993352	dark_rep2_peak_971	2.88038	14.4754			Chr1	9043782	9044475	light_rep1_peak_971	4.02484	17.5888			Chr1	13126455	13126754	light_rep2_peak_971	2.68043	5.33466
Chr1	11605293	11605849	dark_rep1_peak_972	2.73598	7.28813			Chr1	20058338	20059286	dark_rep2_peak_972	2.4362	6.6342			Chr1	9065994	9066721	light_rep1_peak_972	4.32208	22.6997			Chr1	13140423	13140694	light_rep2_peak_972	2.65558	5.68206
Chr1	11611616	11612392	dark_rep1_peak_973	3.90782	26.0383			Chr1	20060386	20060642	dark_rep2_peak_973	2.97504	8.60611			Chr1	9067410	9068072	light_rep1_peak_973	2.11041	3.48059			Chr1	13203182	13203771	light_rep2_peak_973	5.08742	20.6081
Chr1	11613581	11613815	dark_rep1_peak_974	2.01278	2.85909			Chr1	20084406	20084653	dark_rep2_peak_974	2.42905	4.17735			Chr1	9069169	9069514	light_rep1_peak_974	2.64361	5.77927			Chr1	13452948	13456285	light_rep2_peak_974	7.38731	55.4823
Chr1	11615958	11616613	dark_rep1_peak_975	2.3081	6.51473			Chr1	20100879	20103837	dark_rep2_peak_975	3.23416	18.249			Chr1	9071064	9071665	light_rep1_peak_975	2.1243	4.13988			Chr1	13836877	13837275	light_rep2_peak_975	2.48291	5.8323
Chr1	11619964	11620530	dark_rep1_peak_976	5.13012	30.161			Chr1	20192933	20193738	dark_rep2_peak_976	3.20309	12.7664			Chr1	9084381	9084699	light_rep1_peak_976	2.47916	3.83114			Chr1	13837877	13838459	light_rep2_peak_976	2.99627	6.21367
Chr1	11628239	11628589	dark_rep1_peak_977	3.93871	13.3041			Chr1	20194788	20199249	dark_rep2_peak_977	5.76243	44.2069			Chr1	9089127	9089487	light_rep1_peak_977	2.75348	6.69499			Chr1	13898038	13900787	light_rep2_peak_977	3.8183	19.1474
Chr1	11630549	11630804	dark_rep1_peak_978	2.75296	5.70872			Chr1	20204055	20204806	dark_rep2_peak_978	3.10146	10.7928			Chr1	9089688	9091861	light_rep1_peak_978	3.07397	12.1684			Chr1	14026906	14027315	light_rep2_peak_978	2.59069	6.12231
Chr1	11737946	11739843	dark_rep1_peak_979	3.03911	16.3178			Chr1	20206464	20206955	dark_rep2_peak_979	2.56985	6.77221			Chr1	9092296	9092980	light_rep1_peak_979	3.19893	13.9941			Chr1	14149007	14149800	light_rep2_peak_979	5.15712	21.3442
Chr1	11763449	11763862	dark_rep1_peak_980	4.65309	21.5598			Chr1	20211454	20211793	dark_rep2_peak_980	1.75395	2.69573			Chr1	9186074	9186363	light_rep1_peak_980	2.25229	3.65969			Chr1	14150137	14150565	light_rep2_peak_980	3.3448	8.30768
Chr1	11767435	11767789	dark_rep1_peak_981	3.8651	15.2476			Chr1	20213683	20214154	dark_rep2_peak_981	2.41448	5.55722			Chr1	9205913	9206221	light_rep1_peak_981	2.32066	5.71924			Chr1	14158311	14162384	light_rep2_peak_981	5.34955	44.2963
Chr1	11770268	11770531	dark_rep1_peak_982	2.78533	6.10151			Chr1	20220707	20221083	dark_rep2_peak_982	2.46433	4.14207			Chr1	9240681	9241544	light_rep1_peak_982	4.43602	22.2804			Chr1	14165216	14165936	light_rep2_peak_982	4.28142	20.8329
Chr1	11798687	11801359	dark_rep1_peak_983	3.75455	27.2179			Chr1	20261780	20262434	dark_rep2_peak_983	2.39186	4.89755			Chr1	9286107	9286392	light_rep1_peak_983	2.10597	3.76974			Chr1	14166447	14166688	light_rep2_peak_983	2.69422	4.78458
Chr1	11804225	11804472	dark_rep1_peak_984	2.51605	4.33255			Chr1	20309202	20310909	dark_rep2_peak_984	5.63964	42.6994			Chr1	9300973	9301308	light_rep1_peak_984	2.02874	2.99137			Chr1	15880307	15880585	light_rep2_peak_984	3.3448	8.30768
Chr1	11806968	11807567	dark_rep1_peak_985	3.10625	8.99856			Chr1	20356324	20357802	dark_rep2_peak_985	3.91208	22.0664			Chr1	9302587	9303161	light_rep1_peak_985	2.36172	5.94947			Chr1	15974058	15974482	light_rep2_peak_985	1.87317	2.01898
Chr1	11809879	11810237	dark_rep1_peak_986	3.24568	9.18099			Chr1	20430094	20433246	dark_rep2_peak_986	4.59463	37.6165			Chr1	9325857	9326128	light_rep1_peak_986	3.12396	8.86125			Chr1	15976788	15978797	light_rep2_peak_986	2.88821	8.36618
Chr1	11816362	11816593	dark_rep1_peak_987	2.41582	4.00625			Chr1	20560201	20561112	dark_rep2_peak_987	2.16044	5.87133			Chr1	9329366	9330716	light_rep1_peak_987	6.71649	50.1098			Chr1	15979251	15979885	light_rep2_peak_987	4.04765	13.077
Chr1	11822612	11822947	dark_rep1_peak_988	2.43607	6.82885			Chr1	20577294	20577636	dark_rep2_peak_988	2.24484	4.17141			Chr1	9338175	9338554	light_rep1_peak_988	2.90693	10.1527			Chr1	16127211	16127713	light_rep2_peak_988	2.57425	5.42314
Chr1	11827159	11830118	dark_rep1_peak_989	5.05114	32.683			Chr1	20586245	20587910	dark_rep2_peak_989	3.17793	16.1368			Chr1	9402519	9403700	light_rep1_peak_989	2.96776	8.96932			Chr1	16128946	16129800	light_rep2_peak_989	3.48026	10.8879
Chr1	11845891	11846172	dark_rep1_peak_990	2.13504	5.27505			Chr1	20617556	20618155	dark_rep2_peak_990	1.71387	2.29996			Chr1	9403932	9404234	light_rep1_peak_990	2.20515	4.00492			Chr1	16134212	16135115	light_rep2_peak_990	4.11236	17.7437
Chr1	11874460	11874947	dark_rep1_peak_991	3.67596	20.9903			Chr1	20632866	20633142	dark_rep2_peak_991	2.69642	7.50803			Chr1	9405234	9406259	light_rep1_peak_991	3.30445	13.1321			Chr1	16135189	16137962	light_rep2_peak_991	5.82994	38.7094
Chr1	11927692	11928215	dark_rep1_peak_992	3.59514	22.9093			Chr1	20648029	20649071	dark_rep2_peak_992	3.4741	14.4663			Chr1	9406936	9408987	light_rep1_peak_992	5.85849	51.4814			Chr1	16310392	16310639	light_rep2_peak_992	2.58328	4.90163
Chr1	11928397	11932805	dark_rep1_peak_993	7.00264	58.9828			Chr1	20653346	20653726	dark_rep2_peak_993	2.7691	6.75109			Chr1	9410371	9411455	light_rep1_peak_993	3.8587	25.8361			Chr1	16485887	16486818	light_rep2_peak_993	3.43031	11.4119
Chr1	11967674	11968001	dark_rep1_peak_994	2.33054	5.24673			Chr1	20670362	20670706	dark_rep2_peak_994	2.66258	6.19791			Chr1	9425143	9426011	light_rep1_peak_994	2.79012	7.85339			Chr1	16620853	16622277	light_rep2_peak_994	3.81975	18.0574
Chr1	11970550	11972657	dark_rep1_peak_995	2.39576	7.25775			Chr1	20704826	20705318	dark_rep2_peak_995	1.99182	3.13121			Chr1	9426089	9426638	light_rep1_peak_995	2.63148	6.7699			Chr1	16648725	16649143	light_rep2_peak_995	2.66346	5.3439
Chr1	11973404	11973713	dark_rep1_peak_996	3.21719	10.4412			Chr1	20705430	20707267	dark_rep2_peak_996	3.61129	19.3413			Chr1	9449616	9451550	light_rep1_peak_996	4.21109	25.2988			Chr1	16764408	16765116	light_rep2_peak_996	3.8792	11.8061
Chr1	11978611	11978930	dark_rep1_peak_997	2.63687	8.78187			Chr1	20725451	20725984	dark_rep2_peak_997	3.13167	9.91233			Chr1	9451952	9452223	light_rep1_peak_997	2.23676	4.83391			Chr1	16765555	16766783	light_rep2_peak_997	2.578	5.57663
Chr1	12050457	12051801	dark_rep1_peak_998	4.50348	23.7411			Chr1	20802339	20803384	dark_rep2_peak_998	3.22876	13.4089			Chr1	9456468	9456742	light_rep1_peak_998	2.49493	5.0303			Chr1	16766981	16767396	light_rep2_peak_998	2.92012	6.64028
Chr1	12052217	12052747	dark_rep1_peak_999	2.20984	4.96889			Chr1	20804252	20804854	dark_rep2_peak_999	1.8765	3.03987			Chr1	9457102	9457969	light_rep1_peak_999	3.05613	10.5386			Chr1	16800900	16801179	light_rep2_peak_999	2.83849	6.24876
Chr1	12054743	12055088	dark_rep1_peak_1000	1.67803	2.12574			Chr1	20811966	20812198	dark_rep2_peak_1000	2.27202	4.28673			Chr1	9478629	9478975	light_rep1_peak_1000	2.23003	4.75542			Chr1	16848085	16849076	light_rep2_peak_1000	3.64595	14.6943
Chr1	12056087	12057184	dark_rep1_peak_1001	2.91004	9.14071			Chr1	20815046	20815435	dark_rep2_peak_1001	3.66852	16.717			Chr1	9481086	9482783	light_rep1_peak_1001	4.85551	32.5014			Chr1	16894966	16895639	light_rep2_peak_1001	2.34907	4.65361
Chr1	12059567	12059824	dark_rep1_peak_1002	2.59121	7.91128			Chr1	20817954	20818204	dark_rep2_peak_1002	3.46683	11.2563			Chr1	9482854	9484680	light_rep1_peak_1002	4.02365	22.7956			Chr1	16900722	16901032	light_rep2_peak_1002	3.01732	9.34822
Chr1	12091595	12091886	dark_rep1_peak_1003	2.96986	9.36628			Chr1	20860269	20860779	dark_rep2_peak_1003	3.39088	17.1304			Chr1	9487744	9488057	light_rep1_peak_1003	1.79486	2.36923			Chr1	17074677	17075077	light_rep2_peak_1003	1.93753	2.2733
Chr1	12122858	12123986	dark_rep1_peak_1004	3.58593	13.9922			Chr1	20864178	20864619	dark_rep2_peak_1004	2.37304	7.20359			Chr1	9490725	9491723	light_rep1_peak_1004	2.69271	6.21705			Chr1	17075523	17076228	light_rep2_peak_1004	2.83478	5.4151
Chr1	12124250	12124642	dark_rep1_peak_1005	2.90447	8.28362			Chr1	20879083	20879349	dark_rep2_peak_1005	1.8331	2.8175			Chr1	9492456	9493179	light_rep1_peak_1005	4.572	25.3439			Chr1	17090560	17091381	light_rep2_peak_1005	3.34547	12.4676
Chr1	12138559	12138861	dark_rep1_peak_1006	2.46191	8.84211			Chr1	20912272	20913759	dark_rep2_peak_1006	3.89695	29.6194			Chr1	9497010	9498031	light_rep1_peak_1006	2.46347	6.87835			Chr1	17181085	17182237	light_rep2_peak_1006	3.40585	9.44456
Chr1	12167634	12168263	dark_rep1_peak_1007	2.85422	7.459			Chr1	20946546	20946869	dark_rep2_peak_1007	1.92238	2.83325			Chr1	9507466	9507869	light_rep1_peak_1007	2.82259	8.10553			Chr1	17191369	17193622	light_rep2_peak_1007	6.38735	48.3409
Chr1	12177358	12179371	dark_rep1_peak_1008	3.98323	25.1477			Chr1	20947551	20948581	dark_rep2_peak_1008	1.83644	2.65689			Chr1	9522237	9523041	light_rep1_peak_1008	2.34298	4.59361			Chr1	17265909	17266329	light_rep2_peak_1008	2.76752	5.0295
Chr1	12180467	12183062	dark_rep1_peak_1009	3.89228	28.1952			Chr1	20956299	20956609	dark_rep2_peak_1009	2.08566	2.63835			Chr1	9614467	9614797	light_rep1_peak_1009	2.42975	5.66205			Chr1	17277104	17277442	light_rep2_peak_1009	2.2388	4.0864
Chr1	12183237	12183590	dark_rep1_peak_1010	2.77403	6.16512			Chr1	20967450	20968771	dark_rep2_peak_1010	3.60276	13.5391			Chr1	9626869	9627513	light_rep1_peak_1010	3.53883	11.0307			Chr1	17282552	17285648	light_rep2_peak_1010	4.87106	24.5347
Chr1	12183844	12184593	dark_rep1_peak_1011	3.50923	18.7641			Chr1	20968927	20970204	dark_rep2_peak_1011	1.80085	3.10662			Chr1	9627634	9628479	light_rep1_peak_1011	2.58664	7.56385			Chr1	17286528	17287035	light_rep2_peak_1011	3.21179	8.89844
Chr1	12188635	12189055	dark_rep1_peak_1012	2.58203	9.24448			Chr1	21007798	21008110	dark_rep2_peak_1012	2.21663	7.85321			Chr1	9646870	9650394	light_rep1_peak_1012	5.0383	44.6861			Chr1	17291034	17291342	light_rep2_peak_1012	2.43709	4.62015
Chr1	12189506	12190412	dark_rep1_peak_1013	2.71244	10.4086			Chr1	21042867	21045349	dark_rep2_peak_1013	6.06363	55.9598			Chr1	9660602	9661270	light_rep1_peak_1013	3.32627	10.4625			Chr1	17292520	17292924	light_rep2_peak_1013	2.37267	4.1137
Chr1	12190522	12190769	dark_rep1_peak_1014	2.53039	4.41323			Chr1	21059856	21060112	dark_rep2_peak_1014	2.4433	3.58004			Chr1	9662001	9662654	light_rep1_peak_1014	3.24549	12.8703			Chr1	17295327	17296722	light_rep2_peak_1014	3.16791	9.80874
Chr1	12224476	12224719	dark_rep1_peak_1015	2.79141	5.66814			Chr1	21237976	21238662	dark_rep2_peak_1015	2.52039	4.77858			Chr1	9670051	9670590	light_rep1_peak_1015	2.06105	3.68612			Chr1	17298101	17298588	light_rep2_peak_1015	2.4306	5.50801
Chr1	12237513	12237861	dark_rep1_peak_1016	4.55416	18.8431			Chr1	21238808	21240667	dark_rep2_peak_1016	3.66343	13.4664			Chr1	9670898	9676432	light_rep1_peak_1016	5.72535	50.4262			Chr1	17451830	17452117	light_rep2_peak_1016	2.27457	3.45947
Chr1	12238830	12239957	dark_rep1_peak_1017	4.16151	23.2232			Chr1	21257663	21259028	dark_rep2_peak_1017	3.20141	10.7947			Chr1	9720979	9721528	light_rep1_peak_1017	2.55452	5.48286			Chr1	17569394	17569966	light_rep2_peak_1017	2.74655	6.89415
Chr1	12254617	12255263	dark_rep1_peak_1018	6.3251	33.5323			Chr1	21313846	21314137	dark_rep2_peak_1018	3.18799	7.76715			Chr1	9721973	9722393	light_rep1_peak_1018	1.73856	2.0243			Chr1	17688163	17688614	light_rep2_peak_1018	2.30627	4.13058
Chr1	12267608	12267883	dark_rep1_peak_1019	2.69328	5.81141			Chr1	21362040	21365111	dark_rep2_peak_1019	6.3742	50.3203			Chr1	9725312	9725636	light_rep1_peak_1019	3.77425	14.7162			Chr1	17688794	17689043	light_rep2_peak_1019	2.35013	3.68145
Chr1	12355577	12355871	dark_rep1_peak_1020	2.61888	7.24664			Chr1	21425251	21425492	dark_rep2_peak_1020	2.32023	3.55721			Chr1	9730108	9730402	light_rep1_peak_1020	3.34366	10.8933			Chr1	17769753	17770534	light_rep2_peak_1020	3.21972	10.8569
Chr1	12358102	12358668	dark_rep1_peak_1021	1.96459	2.95136			Chr1	21440696	21443843	dark_rep2_peak_1021	3.62332	30.0662			Chr1	9731233	9732516	light_rep1_peak_1021	4.10577	25.1232			Chr1	17846878	17848874	light_rep2_peak_1021	6.12648	45.0331
Chr1	12359591	12359864	dark_rep1_peak_1022	2.73221	7.24071			Chr1	21512624	21512935	dark_rep2_peak_1022	1.86151	2.43858			Chr1	9740479	9741199	light_rep1_peak_1022	3.31139	14.747			Chr1	17854425	17855612	light_rep2_peak_1022	2.64735	7.76456
Chr1	12472006	12472447	dark_rep1_peak_1023	4.67298	18.5128			Chr1	21513522	21514157	dark_rep2_peak_1023	2.60176	7.73834			Chr1	9741459	9742639	light_rep1_peak_1023	7.06815	47.526			Chr1	17908653	17909118	light_rep2_peak_1023	2.6465	6.66876
Chr1	12472601	12473955	dark_rep1_peak_1024	3.53177	18.2396			Chr1	21518815	21519280	dark_rep2_peak_1024	3.71108	12.4579			Chr1	9746873	9747430	light_rep1_peak_1024	3.36792	15.8222			Chr1	17921545	17921888	light_rep2_peak_1024	2.73878	5.55347
Chr1	12549897	12550185	dark_rep1_peak_1025	3.08012	11.3073			Chr1	21537268	21540151	dark_rep2_peak_1025	3.45616	18.7391			Chr1	9748075	9748874	light_rep1_peak_1025	2.86747	9.67971			Chr1	17951088	17951566	light_rep2_peak_1025	2.76965	5.89372
Chr1	12550321	12550879	dark_rep1_peak_1026	1.98974	4.50126			Chr1	21540637	21541297	dark_rep2_peak_1026	2.33962	5.18908			Chr1	9752853	9753396	light_rep1_peak_1026	3.38349	9.89894			Chr1	17972930	17973216	light_rep2_peak_1026	2.5122	5.09796
Chr1	12551339	12552936	dark_rep1_peak_1027	2.79464	10.7519			Chr1	21542689	21544849	dark_rep2_peak_1027	3.71374	16.9867			Chr1	9762182	9762676	light_rep1_peak_1027	3.03846	11.1206			Chr1	17974971	17976344	light_rep2_peak_1027	3.76881	16.7558
Chr1	12840877	12841489	dark_rep1_peak_1028	1.66775	2.28171			Chr1	21547992	21548541	dark_rep2_peak_1028	2.25115	4.13333			Chr1	9767187	9767744	light_rep1_peak_1028	2.78632	5.53718			Chr1	18028819	18029259	light_rep2_peak_1028	4.77643	19.0989
Chr1	12851529	12853834	dark_rep1_peak_1029	6.04788	53.1444			Chr1	21611463	21611934	dark_rep2_peak_1029	2.85683	6.27511			Chr1	9782728	9782985	light_rep1_peak_1029	2.37421	5.27135			Chr1	18031285	18031714	light_rep2_peak_1029	2.21032	3.4326
Chr1	12866789	12867111	dark_rep1_peak_1030	2.01539	4.47717			Chr1	21613640	21613920	dark_rep2_peak_1030	2.49295	3.98923			Chr1	9829686	9830011	light_rep1_peak_1030	2.88099	7.50449			Chr1	18112213	18113002	light_rep2_peak_1030	2.81601	7.70251
Chr1	12984218	12984911	dark_rep1_peak_1031	4.55966	25.6498			Chr1	21614074	21614703	dark_rep2_peak_1031	2.3997	4.22812			Chr1	9831091	9832709	light_rep1_peak_1031	4.5544	22.8975			Chr1	18124894	18125126	light_rep2_peak_1031	2.58561	4.28039
Chr1	12985999	12987096	dark_rep1_peak_1032	6.71392	46.1571			Chr1	21614829	21615414	dark_rep2_peak_1032	3.80161	11.9665			Chr1	9846897	9847870	light_rep1_peak_1032	5.17634	35.0331			Chr1	18138171	18139229	light_rep2_peak_1032	4.3238	17.0817
Chr1	13029935	13030439	dark_rep1_peak_1033	1.81804	2.3936			Chr1	21616461	21616960	dark_rep2_peak_1033	2.89084	9.33525			Chr1	9849842	9850215	light_rep1_peak_1033	3.11315	8.93068			Chr1	18150601	18151383	light_rep2_peak_1033	5.23418	32.8982
Chr1	13030839	13031093	dark_rep1_peak_1034	2.09655	5.1095			Chr1	21617103	21617469	dark_rep2_peak_1034	2.10939	3.76191			Chr1	9851661	9852352	light_rep1_peak_1034	2.7824	13.9507			Chr1	18284891	18285389	light_rep2_peak_1034	2.37575	4.36204
Chr1	13039705	13040077	dark_rep1_peak_1035	2.90647	12.2168			Chr1	21623716	21624079	dark_rep2_peak_1035	2.4975	4.68325			Chr1	9868452	9868780	light_rep1_peak_1035	3.25754	10.4382			Chr1	18305893	18306221	light_rep2_peak_1035	2.60882	5.85122
Chr1	13071068	13071368	dark_rep1_peak_1036	2.42298	8.15251			Chr1	21676627	21677069	dark_rep2_peak_1036	2.32263	4.37237			Chr1	9870487	9871095	light_rep1_peak_1036	2.88652	5.98636			Chr1	18306313	18307341	light_rep2_peak_1036	3.00511	10.4494
Chr1	13115476	13115915	dark_rep1_peak_1037	3.6167	11.0224			Chr1	21887584	21889103	dark_rep2_peak_1037	4.24963	21.5478			Chr1	9871508	9871889	light_rep1_peak_1037	2.90975	7.37767			Chr1	18319505	18322775	light_rep2_peak_1037	8.29742	63.0264
Chr1	13117526	13117925	dark_rep1_peak_1038	2.90967	6.81697			Chr1	21940433	21941188	dark_rep2_peak_1038	2.3888	7.30567			Chr1	9875725	9876039	light_rep1_peak_1038	2.30693	5.1212			Chr1	18323247	18323894	light_rep2_peak_1038	3.91799	17.0764
Chr1	13123042	13123563	dark_rep1_peak_1039	2.66917	7.01618			Chr1	21970650	21970963	dark_rep2_peak_1039	2.45803	4.61896			Chr1	9879061	9879334	light_rep1_peak_1039	2.38984	4.98336			Chr1	18323993	18324315	light_rep2_peak_1039	3.04208	7.47174
Chr1	13124908	13125226	dark_rep1_peak_1040	2.28799	5.87862			Chr1	22034128	22037785	dark_rep2_peak_1040	4.08825	26.9344			Chr1	9884427	9885043	light_rep1_peak_1040	3.93619	17.2121			Chr1	18377527	18379866	light_rep2_peak_1040	5.31696	35.0443
Chr1	13126364	13126874	dark_rep1_peak_1041	5.38406	28.3445			Chr1	22038074	22040480	dark_rep2_peak_1041	3.39919	16.5945			Chr1	9885404	9885949	light_rep1_peak_1041	3.08721	10.5128			Chr1	18402692	18403190	light_rep2_peak_1041	2.46768	4.86762
Chr1	13140256	13141625	dark_rep1_peak_1042	3.96166	13.3041			Chr1	22051560	22051807	dark_rep2_peak_1042	1.91162	3.36688			Chr1	9886403	9887790	light_rep1_peak_1042	5.84803	47.8715			Chr1	18429058	18430225	light_rep2_peak_1042	5.46139	34.1076
Chr1	13147535	13148303	dark_rep1_peak_1043	4.19586	16.0636			Chr1	22053800	22054499	dark_rep2_peak_1043	2.12474	3.76191			Chr1	9890097	9890436	light_rep1_peak_1043	2.2098	3.39607			Chr1	18432866	18433115	light_rep2_peak_1043	2.73833	6.63742
Chr1	13203116	13203855	dark_rep1_peak_1044	4.33693	26.1873			Chr1	22054795	22055086	dark_rep2_peak_1044	1.94742	2.53517			Chr1	9910935	9911678	light_rep1_peak_1044	2.69554	5.98999			Chr1	18452304	18452943	light_rep2_peak_1044	3.00685	10.0203
Chr1	13205427	13205990	dark_rep1_peak_1045	2.03145	4.64114			Chr1	22055534	22056190	dark_rep2_peak_1045	2.62988	9.49395			Chr1	9912602	9912992	light_rep1_peak_1045	3.2058	8.07693			Chr1	18454427	18455043	light_rep2_peak_1045	2.7487	6.99421
Chr1	13280242	13280606	dark_rep1_peak_1046	3.11265	7.62845			Chr1	22057127	22057442	dark_rep2_peak_1046	2.31471	6.45694			Chr1	9913179	9913481	light_rep1_peak_1046	2.56464	4.24732			Chr1	18496871	18497283	light_rep2_peak_1046	2.22518	3.75945
Chr1	13452541	13456405	dark_rep1_peak_1047	7.68961	63.1062			Chr1	22095117	22095542	dark_rep2_peak_1047	3.07543	9.49464			Chr1	9933802	9934538	light_rep1_peak_1047	3.4534	11.2608			Chr1	18500272	18501167	light_rep2_peak_1047	5.195	27.8796
Chr1	13458025	13458271	dark_rep1_peak_1048	2.40416	4.67759			Chr1	22096302	22096930	dark_rep2_peak_1048	2.92999	11.7221			Chr1	9934771	9935218	light_rep1_peak_1048	2.0993	3.80823			Chr1	18519416	18520247	light_rep2_peak_1048	3.55048	12.3418
Chr1	13462626	13463287	dark_rep1_peak_1049	5.91207	29.5477			Chr1	22097538	22098039	dark_rep2_peak_1049	3.71467	14.0088			Chr1	9936067	9936354	light_rep1_peak_1049	2.95276	7.8164			Chr1	18541897	18544192	light_rep2_peak_1049	2.89641	12.3353
Chr1	13464247	13464659	dark_rep1_peak_1050	4.90244	20.596			Chr1	22099432	22099716	dark_rep2_peak_1050	2.15169	3.44346			Chr1	9949839	9950374	light_rep1_peak_1050	2.86443	13.1044			Chr1	18616104	18616671	light_rep2_peak_1050	3.01512	8.09298
Chr1	13898064	13900158	dark_rep1_peak_1051	1.76025	2.45627			Chr1	22099781	22100245	dark_rep2_peak_1051	3.2668	8.77497			Chr1	9951632	9953162	light_rep1_peak_1051	5.08471	37.0477			Chr1	18622643	18623412	light_rep2_peak_1051	3.26731	11.6667
Chr1	13900366	13900836	dark_rep1_peak_1052	2.60784	4.76448			Chr1	22176639	22177330	dark_rep2_peak_1052	3.12235	12.0401			Chr1	9953830	9954125	light_rep1_peak_1052	2.0388	3.31998			Chr1	18624476	18624828	light_rep2_peak_1052	2.32714	3.94051
Chr1	13999642	14000131	dark_rep1_peak_1053	2.11694	3.00797			Chr1	22177716	22179915	dark_rep2_peak_1053	3.57295	17.693			Chr1	9954800	9955150	light_rep1_peak_1053	3.10806	8.5958			Chr1	18627286	18628532	light_rep2_peak_1053	3.73014	13.7563
Chr1	14149141	14149754	dark_rep1_peak_1054	4.67044	20.1247			Chr1	22180456	22180932	dark_rep2_peak_1054	2.04662	4.24272			Chr1	9955979	9957459	light_rep1_peak_1054	8.25952	67.0487			Chr1	18637624	18638067	light_rep2_peak_1054	2.80166	5.6241
Chr1	14150170	14150560	dark_rep1_peak_1055	3.21065	8.08501			Chr1	22184510	22186207	dark_rep2_peak_1055	5.75418	39.3485			Chr1	9960075	9960485	light_rep1_peak_1055	5.06973	25.7036			Chr1	18639054	18639411	light_rep2_peak_1055	2.43552	5.2236
Chr1	14158352	14162130	dark_rep1_peak_1056	4.54769	37.6775			Chr1	22187435	22188317	dark_rep2_peak_1056	2.93871	7.14815			Chr1	9963434	9967212	light_rep1_peak_1056	5.62311	48.9471			Chr1	18662343	18662575	light_rep2_peak_1056	2.32518	3.98063
Chr1	14165185	14165750	dark_rep1_peak_1057	3.30676	16.6212			Chr1	22197902	22198373	dark_rep2_peak_1057	3.74384	14.8369			Chr1	9987075	9987409	light_rep1_peak_1057	2.09306	3.15485			Chr1	18677713	18678027	light_rep2_peak_1057	2.37805	4.15265
Chr1	14307436	14307744	dark_rep1_peak_1058	3.22738	8.14874			Chr1	22200198	22200507	dark_rep2_peak_1058	2.6185	10.2819			Chr1	9996972	9999142	light_rep1_peak_1058	3.82372	20.3783			Chr1	18680645	18681206	light_rep2_peak_1058	2.89091	8.3781
Chr1	15880290	15880701	dark_rep1_peak_1059	4.55206	20.4912			Chr1	22409685	22410304	dark_rep2_peak_1059	2.81215	11.2561			Chr1	10012535	10013243	light_rep1_peak_1059	4.61385	19.7594			Chr1	18690699	18691879	light_rep2_peak_1059	4.00182	15.5701
Chr1	15976782	15977201	dark_rep1_peak_1060	2.05577	5.44185			Chr1	22410478	22410705	dark_rep2_peak_1060	2.72234	6.95516			Chr1	10013559	10014464	light_rep1_peak_1060	5.42465	36.0119			Chr1	18692309	18692830	light_rep2_peak_1060	2.35582	6.96988
Chr1	16135502	16136295	dark_rep1_peak_1061	2.47904	4.41308			Chr1	22421999	22422280	dark_rep2_peak_1061	2.61356	5.86355			Chr1	10046144	10046843	light_rep1_peak_1061	3.3114	11.5168			Chr1	18725879	18726382	light_rep2_peak_1061	2.71004	5.59754
Chr1	16263185	16263752	dark_rep1_peak_1062	3.57157	10.3389			Chr1	22444504	22445966	dark_rep2_peak_1062	4.38988	36.2749			Chr1	10051149	10053355	light_rep1_peak_1062	5.31568	31.8261			Chr1	18726496	18727294	light_rep2_peak_1062	2.61794	4.81401
Chr1	16468153	16468735	dark_rep1_peak_1063	2.176	5.29463			Chr1	22508402	22508733	dark_rep2_peak_1063	2.84359	5.90057			Chr1	10078137	10078838	light_rep1_peak_1063	3.05304	11.0912			Chr1	18737012	18738950	light_rep2_peak_1063	3.89285	20.8329
Chr1	16469372	16469641	dark_rep1_peak_1064	1.8477	2.33548			Chr1	22509151	22510561	dark_rep2_peak_1064	3.72147	16.0696			Chr1	10081167	10081577	light_rep1_peak_1064	1.94936	2.87311			Chr1	18755878	18758463	light_rep2_peak_1064	6.91468	55.3274
Chr1	16469849	16470355	dark_rep1_peak_1065	2.63694	6.58463			Chr1	22512153	22512483	dark_rep2_peak_1065	2.88718	10.1047			Chr1	10143593	10143989	light_rep1_peak_1065	4.60263	18.7084			Chr1	18807776	18812893	light_rep2_peak_1065	8.56682	60.002
Chr1	16470546	16471199	dark_rep1_peak_1066	4.29965	15.717			Chr1	22649636	22649969	dark_rep2_peak_1066	2.10012	4.24285			Chr1	10237108	10237363	light_rep1_peak_1066	2.02711	3.15485			Chr1	18926810	18928213	light_rep2_peak_1066	4.44186	29.4576
Chr1	16471468	16471879	dark_rep1_peak_1067	2.76846	5.66814			Chr1	22701057	22701491	dark_rep2_peak_1067	2.06834	4.0777			Chr1	10245056	10245345	light_rep1_peak_1067	2.35448	5.41911			Chr1	18932537	18932999	light_rep2_peak_1067	2.94273	7.75559
Chr1	16484702	16484938	dark_rep1_peak_1068	2.16741	3.93077			Chr1	22753314	22753632	dark_rep2_peak_1068	3.23763	8.29624			Chr1	10247821	10249483	light_rep1_peak_1068	4.82937	29.5529			Chr1	18933395	18934012	light_rep2_peak_1068	3.24984	10.5185
Chr1	16486238	16486500	dark_rep1_peak_1069	2.16061	4.25234			Chr1	22754112	22754675	dark_rep2_peak_1069	2.19616	2.96977			Chr1	10260883	10261495	light_rep1_peak_1069	3.78354	19.5169			Chr1	18934566	18934864	light_rep2_peak_1069	2.61984	6.11199
Chr1	16621541	16622253	dark_rep1_peak_1070	3.22753	13.442			Chr1	22755256	22756045	dark_rep2_peak_1070	2.70539	6.85165			Chr1	10264101	10266832	light_rep1_peak_1070	5.23737	44.8061			Chr1	18953546	18954603	light_rep2_peak_1070	2.57301	7.50085
Chr1	16664606	16664865	dark_rep1_peak_1071	3.59452	10.3389			Chr1	22759113	22759422	dark_rep2_peak_1071	3.7287	11.3733			Chr1	10277363	10277753	light_rep1_peak_1071	3.53729	11.0067			Chr1	18986527	18986785	light_rep2_peak_1071	2.6261	5.85122
Chr1	16800888	16801245	dark_rep1_peak_1072	5.05964	21.906			Chr1	22761810	22762101	dark_rep2_peak_1072	3.65962	10.5218			Chr1	10284428	10284686	light_rep1_peak_1072	2.02874	2.99137			Chr1	19044399	19044712	light_rep2_peak_1072	2.25219	4.18623
Chr1	16836901	16837675	dark_rep1_peak_1073	4.53531	17.8318			Chr1	22767440	22767746	dark_rep2_peak_1073	3.3718	11.2388			Chr1	10287579	10288370	light_rep1_peak_1073	3.51045	17.997			Chr1	19044772	19045032	light_rep2_peak_1073	2.24173	3.89104
Chr1	16838012	16838510	dark_rep1_peak_1074	2.27421	5.694			Chr1	22768220	22768765	dark_rep2_peak_1074	2.6997	5.09234			Chr1	10289202	10290011	light_rep1_peak_1074	3.6317	17.781			Chr1	19051688	19052471	light_rep2_peak_1074	2.35911	6.00047
Chr1	16848089	16848501	dark_rep1_peak_1075	2.37152	4.66076			Chr1	22768854	22769161	dark_rep2_peak_1075	3.46104	9.38707			Chr1	10291165	10292178	light_rep1_peak_1075	3.94313	19.394			Chr1	19121901	19122739	light_rep2_peak_1075	2.98438	9.21177
Chr1	16895124	16895787	dark_rep1_peak_1076	3.02689	7.60787			Chr1	22793172	22793448	dark_rep2_peak_1076	2.18584	3.12788			Chr1	10353762	10354144	light_rep1_peak_1076	3.63941	14.8409			Chr1	19127323	19127878	light_rep2_peak_1076	2.36452	4.26789
Chr1	16898239	16898611	dark_rep1_peak_1077	2.24696	4.3588			Chr1	22794060	22794426	dark_rep2_peak_1077	2.23763	4.882			Chr1	10374934	10375318	light_rep1_peak_1077	2.71969	7.6511			Chr1	19154055	19156512	light_rep2_peak_1077	5.97323	45.9321
Chr1	16900638	16901177	dark_rep1_peak_1078	5.40793	27.2619			Chr1	22797986	22798611	dark_rep2_peak_1078	2.89503	8.76295			Chr1	10375802	10382070	light_rep1_peak_1078	6.13127	49.0856			Chr1	19160402	19161397	light_rep2_peak_1078	3.82099	18.8292
Chr1	17062334	17062706	dark_rep1_peak_1079	3.99046	18.6101			Chr1	22798685	22801311	dark_rep2_peak_1079	4.23384	29.8844			Chr1	10422321	10423380	light_rep1_peak_1079	2.73149	7.95478			Chr1	19162396	19162660	light_rep2_peak_1079	2.33787	4.50675
Chr1	17075899	17076173	dark_rep1_peak_1080	2.18125	3.16354			Chr1	22801947	22802585	dark_rep2_peak_1080	4.7626	20.4766			Chr1	10424709	10425221	light_rep1_peak_1080	2.64429	6.1607			Chr1	19170439	19171315	light_rep2_peak_1080	3.28287	11.3816
Chr1	17090860	17091588	dark_rep1_peak_1081	1.85021	3.90945			Chr1	22816961	22817293	dark_rep2_peak_1081	3.12005	8.31088			Chr1	10430137	10430499	light_rep1_peak_1081	2.37759	5.34586			Chr1	19174022	19175736	light_rep2_peak_1081	6.10917	46.6529
Chr1	17169080	17169363	dark_rep1_peak_1082	2.11578	4.46321			Chr1	22829651	22829991	dark_rep2_peak_1082	2.08903	3.75606			Chr1	10430746	10431176	light_rep1_peak_1082	2.93553	8.70916			Chr1	19220402	19220844	light_rep2_peak_1082	2.67098	4.78458
Chr1	17192835	17193325	dark_rep1_peak_1083	2.25304	8.25541			Chr1	22868097	22868809	dark_rep2_peak_1083	2.23704	5.42907			Chr1	10462336	10462661	light_rep1_peak_1083	2.2024	3.84825			Chr1	19221164	19221433	light_rep2_peak_1083	2.32874	3.83336
Chr1	17218946	17219180	dark_rep1_peak_1084	2.91389	6.08652			Chr1	22869153	22871411	dark_rep2_peak_1084	3.96661	20.7662			Chr1	10468374	10468655	light_rep1_peak_1084	2.1187	3.445			Chr1	19223248	19224136	light_rep2_peak_1084	4.04408	12.8858
Chr1	17219581	17220157	dark_rep1_peak_1085	3.37044	9.15394			Chr1	22877310	22877693	dark_rep2_peak_1085	3.50614	15.5424			Chr1	10472283	10473238	light_rep1_peak_1085	5.3375	28.6337			Chr1	19224761	19226213	light_rep2_peak_1085	3.41235	12.4704
Chr1	17284872	17285905	dark_rep1_peak_1086	3.31222	12.8841			Chr1	22879804	22880049	dark_rep2_peak_1086	3.17974	7.88219			Chr1	10474315	10476009	light_rep1_peak_1086	6.96195	42.372			Chr1	19241987	19242427	light_rep2_peak_1086	2.8695	6.02085
Chr1	17286462	17287117	dark_rep1_peak_1087	4.35793	18.983			Chr1	22881674	22882202	dark_rep2_peak_1087	2.97512	9.26263			Chr1	10477805	10479578	light_rep1_peak_1087	7.51414	56.9796			Chr1	19299903	19300261	light_rep2_peak_1087	3.82137	16.9688
Chr1	17296348	17296585	dark_rep1_peak_1088	2.52771	5.35969			Chr1	22884705	22885059	dark_rep2_peak_1088	2.22436	5.42907			Chr1	10504165	10504446	light_rep1_peak_1088	2.28872	5.04314			Chr1	19305037	19306084	light_rep2_peak_1088	3.47596	12.0685
Chr1	17435414	17435800	dark_rep1_peak_1089	2.539	4.33255			Chr1	22923901	22924324	dark_rep2_peak_1089	2.83853	6.85057			Chr1	10513331	10513604	light_rep1_peak_1089	2.01249	3.31998			Chr1	19306178	19306790	light_rep2_peak_1089	2.71391	6.90106
Chr1	17631968	17632235	dark_rep1_peak_1090	2.15753	3.82135			Chr1	22926515	22926929	dark_rep2_peak_1090	3.02585	6.60708			Chr1	10537405	10538690	light_rep1_peak_1090	2.72512	8.00769			Chr1	19307415	19307691	light_rep2_peak_1090	1.90292	2.30412
Chr1	17702540	17702934	dark_rep1_peak_1091	2.39576	7.25775			Chr1	22928772	22929044	dark_rep2_peak_1091	3.20983	8.48539			Chr1	10581201	10581686	light_rep1_peak_1091	3.91536	19.394			Chr1	19313497	19313964	light_rep2_peak_1091	2.54606	5.85543
Chr1	17769917	17770256	dark_rep1_peak_1092	1.94773	3.38566			Chr1	22994617	22995213	dark_rep2_peak_1092	3.46431	10.7346			Chr1	10581798	10582132	light_rep1_peak_1092	3.39173	10.9797			Chr1	19407403	19408095	light_rep2_peak_1092	4.39003	18.5511
Chr1	17846922	17848808	dark_rep1_peak_1093	2.91832	13.8676			Chr1	23016346	23017212	dark_rep2_peak_1093	2.405	6.38543			Chr1	10584367	10584626	light_rep1_peak_1093	2.16511	3.10972			Chr1	19442037	19442295	light_rep2_peak_1093	2.2955	3.15964
Chr1	17855456	17855894	dark_rep1_peak_1094	3.45507	15.0218			Chr1	23018621	23019463	dark_rep2_peak_1094	2.68022	7.50803			Chr1	10596776	10597054	light_rep1_peak_1094	2.77836	5.58407			Chr1	19442630	19443855	light_rep2_peak_1094	2.81191	7.44619
Chr1	17863473	17863711	dark_rep1_peak_1095	1.99894	2.8624			Chr1	23020225	23020754	dark_rep2_peak_1095	2.34741	8.16988			Chr1	10619249	10619608	light_rep1_peak_1095	1.93357	2.70692			Chr1	19455565	19456499	light_rep2_peak_1095	2.3342	4.65361
Chr1	17885809	17886061	dark_rep1_peak_1096	2.60393	5.68498			Chr1	23021862	23022197	dark_rep2_peak_1096	1.99407	3.29428			Chr1	10625137	10627000	light_rep1_peak_1096	3.53007	13.7013			Chr1	19484748	19484986	light_rep2_peak_1096	2.17813	3.50746
Chr1	17921501	17921908	dark_rep1_peak_1097	3.17115	9.70733			Chr1	23022474	23023098	dark_rep2_peak_1097	4.30006	18.5054			Chr1	10648758	10649351	light_rep1_peak_1097	3.65263	12.1526			Chr1	19506283	19506536	light_rep2_peak_1097	2.23845	3.45947
Chr1	17973453	17973826	dark_rep1_peak_1098	2.09478	3.32965			Chr1	23075342	23075841	dark_rep2_peak_1098	4.60098	23.9393			Chr1	10655121	10655498	light_rep1_peak_1098	1.92584	2.37525			Chr1	19640992	19641368	light_rep2_peak_1098	1.66335	2.27382
Chr1	17976003	17976300	dark_rep1_peak_1099	1.99919	4.50126			Chr1	23077049	23077481	dark_rep2_peak_1099	4.00843	15.9654			Chr1	10685598	10685853	light_rep1_peak_1099	2.42419	6.34079			Chr1	19663527	19663774	light_rep2_peak_1099	3.1363	7.57057
Chr1	17976361	17976623	dark_rep1_peak_1100	2.47236	6.40844			Chr1	23081887	23083699	dark_rep2_peak_1100	4.26918	16.7758			Chr1	10686164	10687813	light_rep1_peak_1100	5.29723	30.253			Chr1	19689089	19689645	light_rep2_peak_1100	2.24306	3.76695
Chr1	18028798	18029152	dark_rep1_peak_1101	4.42551	23.6488			Chr1	23083759	23084558	dark_rep2_peak_1101	3.37598	14.5718			Chr1	10690240	10691007	light_rep1_peak_1101	2.53487	7.69227			Chr1	19689864	19690422	light_rep2_peak_1101	2.2628	5.25904
Chr1	18030471	18030708	dark_rep1_peak_1102	2.46663	4.67815			Chr1	23100040	23101177	dark_rep2_peak_1102	4.12418	24.5054			Chr1	10692731	10693469	light_rep1_peak_1102	5.70121	37.3434			Chr1	19697006	19698688	light_rep2_peak_1102	3.43778	15.6912
Chr1	18112265	18112782	dark_rep1_peak_1103	2.76019	8.19357			Chr1	23102571	23103175	dark_rep2_peak_1103	2.23218	4.45377			Chr1	10695658	10695913	light_rep1_peak_1103	2.27702	4.52159			Chr1	19699087	19699547	light_rep2_peak_1103	3.82318	16.4743
Chr1	18138108	18139201	dark_rep1_peak_1104	3.40558	15.5511			Chr1	23104208	23104486	dark_rep2_peak_1104	1.76714	2.23766			Chr1	10713547	10714049	light_rep1_peak_1104	4.69287	28.4354			Chr1	19819591	19822261	light_rep2_peak_1104	5.10184	40.7585
Chr1	18176306	18176601	dark_rep1_peak_1105	2.17087	4.00453			Chr1	23104990	23105704	dark_rep2_peak_1105	3.63896	23.1064			Chr1	10715417	10719806	light_rep1_peak_1105	7.99731	65.581			Chr1	19825207	19825842	light_rep2_peak_1105	4.12884	24.9773
Chr1	18182710	18183004	dark_rep1_peak_1106	2.2551	5.02689			Chr1	23112469	23112848	dark_rep2_peak_1106	2.76848	5.93223			Chr1	10723492	10724071	light_rep1_peak_1106	2.60388	5.32356			Chr1	19832027	19832494	light_rep2_peak_1106	2.31502	3.83029
Chr1	18197735	18198221	dark_rep1_peak_1107	3.58143	16.6593			Chr1	23125727	23126224	dark_rep2_peak_1107	2.55801	7.31448			Chr1	10737669	10738209	light_rep1_peak_1107	2.58247	8.11075			Chr1	19844410	19848058	light_rep2_peak_1107	4.64508	36.6219
Chr1	18198730	18198966	dark_rep1_peak_1108	2.05623	4.13962			Chr1	23126390	23126884	dark_rep2_peak_1108	2.82016	12.3582			Chr1	10745937	10746219	light_rep1_peak_1108	1.98181	2.37636			Chr1	19848422	19849033	light_rep2_peak_1108	3.79164	16.2182
Chr1	18199026	18199621	dark_rep1_peak_1109	3.17057	9.27981			Chr1	23128694	23130615	dark_rep2_peak_1109	6.76998	50.4211			Chr1	10796883	10797239	light_rep1_peak_1109	2.79021	6.37246			Chr1	19850120	19851516	light_rep2_peak_1109	3.46005	15.1061
Chr1	18201377	18201916	dark_rep1_peak_1110	4.14631	16.6738			Chr1	23134032	23134387	dark_rep2_peak_1110	3.80202	13.6506			Chr1	10840606	10840932	light_rep1_peak_1110	2.60208	6.7699			Chr1	19854499	19854868	light_rep2_peak_1110	2.87033	7.54836
Chr1	18208266	18208534	dark_rep1_peak_1111	2.48794	4.29463			Chr1	23135696	23137203	dark_rep2_peak_1111	7.03682	44.1233			Chr1	10854570	10854945	light_rep1_peak_1111	2.73439	7.6511			Chr1	19879501	19880712	light_rep2_peak_1111	5.9133	34.74
Chr1	18285027	18285266	dark_rep1_peak_1112	2.08075	3.00085			Chr1	23137616	23138066	dark_rep2_peak_1112	3.58516	10.5218			Chr1	10857595	10858153	light_rep1_peak_1112	2.68332	7.87099			Chr1	19890915	19891567	light_rep2_peak_1112	1.75873	2.36244
Chr1	18307050	18307358	dark_rep1_peak_1113	2.42465	6.53475			Chr1	23200735	23201143	dark_rep2_peak_1113	2.84047	5.77222			Chr1	10860273	10860792	light_rep1_peak_1113	2.8854	11.3462			Chr1	19898739	19900148	light_rep2_peak_1113	3.07186	7.69841
Chr1	18319670	18324402	dark_rep1_peak_1114	8.39783	67.5001			Chr1	23238412	23238702	dark_rep2_peak_1114	3.07254	7.00616			Chr1	10887343	10887703	light_rep1_peak_1114	3.40362	16.3605			Chr1	19912575	19914283	light_rep2_peak_1114	3.20162	10.3278
Chr1	18364464	18364910	dark_rep1_peak_1115	3.4347	12.4359			Chr1	23245809	23246816	dark_rep2_peak_1115	3.98127	17.5129			Chr1	10892618	10893250	light_rep1_peak_1115	3.1963	12.6302			Chr1	19934986	19937012	light_rep2_peak_1115	4.5837	22.4066
Chr1	18377861	18378453	dark_rep1_peak_1116	2.17985	6.90588			Chr1	23248820	23249121	dark_rep2_peak_1116	2.65589	5.22171			Chr1	10897508	10897920	light_rep1_peak_1116	3.98201	16.7332			Chr1	19938690	19939091	light_rep2_peak_1116	1.95438	2.2733
Chr1	18378741	18380130	dark_rep1_peak_1117	2.52815	10.1753			Chr1	23286849	23287100	dark_rep2_peak_1117	2.65025	6.77846			Chr1	10898086	10900519	light_rep1_peak_1117	6.73746	56.5746			Chr1	19940524	19941367	light_rep2_peak_1117	3.04893	9.34822
Chr1	18405506	18405877	dark_rep1_peak_1118	3.10253	9.70939			Chr1	23395281	23395653	dark_rep2_peak_1118	3.13387	11.2938			Chr1	10900817	10902332	light_rep1_peak_1118	7.37886	56.2004			Chr1	19945793	19947512	light_rep2_peak_1118	2.33787	4.50675
Chr1	18406229	18406576	dark_rep1_peak_1119	3.69201	15.1555			Chr1	23396294	23396752	dark_rep2_peak_1119	3.37064	9.38707			Chr1	10905311	10905828	light_rep1_peak_1119	2.88238	7.93245			Chr1	19949160	19950611	light_rep2_peak_1119	2.58701	6.24477
Chr1	18431151	18431424	dark_rep1_peak_1120	2.39524	4.95719			Chr1	23397290	23397819	dark_rep2_peak_1120	3.9575	12.9134			Chr1	10909184	10909463	light_rep1_peak_1120	2.26396	4.36736			Chr1	19951182	19952031	light_rep2_peak_1120	2.9021	7.06688
Chr1	18432473	18433281	dark_rep1_peak_1121	5.44994	30.9206			Chr1	23412194	23412568	dark_rep2_peak_1121	3.20169	11.3706			Chr1	10937496	10937803	light_rep1_peak_1121	2.79153	6.13938			Chr1	19969852	19971291	light_rep2_peak_1121	4.19266	15.9976
Chr1	18454454	18455079	dark_rep1_peak_1122	3.39279	12.4965			Chr1	23429390	23429634	dark_rep2_peak_1122	2.76889	5.65151			Chr1	10939346	10940720	light_rep1_peak_1122	3.45718	14.7572			Chr1	19990643	19991569	light_rep2_peak_1122	3.22288	13.5677
Chr1	18500453	18501103	dark_rep1_peak_1123	2.81846	10.7519			Chr1	23457338	23457686	dark_rep2_peak_1123	2.40979	4.02605			Chr1	10942286	10942570	light_rep1_peak_1123	2.67967	7.75835			Chr1	19992898	19993276	light_rep2_peak_1123	3.1721	9.04357
Chr1	18541192	18541463	dark_rep1_peak_1124	2.71529	6.5707			Chr1	23543422	23543774	dark_rep2_peak_1124	3.21281	7.76715			Chr1	10956356	10956624	light_rep1_peak_1124	3.86703	12.6508			Chr1	20058203	20059292	light_rep2_peak_1124	2.47688	5.16089
Chr1	18541848	18544281	dark_rep1_peak_1125	3.08868	17.4643			Chr1	23624562	23625073	dark_rep2_peak_1125	2.72445	6.83246			Chr1	10957582	10957933	light_rep1_peak_1125	3.0137	10.0137			Chr1	20060372	20060603	light_rep2_peak_1125	2.51779	4.58913
Chr1	18624389	18624641	dark_rep1_peak_1126	2.58402	6.10136			Chr1	23633144	23633494	dark_rep2_peak_1126	2.08443	5.81448			Chr1	10959669	10960020	light_rep1_peak_1126	4.14148	16.8944			Chr1	20065409	20065959	light_rep2_peak_1126	3.39374	11.8906
Chr1	18627400	18627823	dark_rep1_peak_1127	2.0608	4.95322			Chr1	23635939	23636817	dark_rep2_peak_1127	2.82237	9.28315			Chr1	10967187	10967930	light_rep1_peak_1127	3.35273	12.32			Chr1	20100905	20103944	light_rep2_peak_1127	4.72935	37.9671
Chr1	18628180	18628514	dark_rep1_peak_1128	1.94462	2.75568			Chr1	23637262	23638088	dark_rep2_peak_1128	4.54634	24.9508			Chr1	11104442	11105040	light_rep1_peak_1128	2.78734	5.85677			Chr1	20135272	20135599	light_rep2_peak_1128	2.34381	6.14742
Chr1	18677696	18678077	dark_rep1_peak_1129	2.64938	6.3558			Chr1	23688491	23688739	dark_rep2_peak_1129	1.91643	2.67043			Chr1	11114029	11116270	light_rep1_peak_1129	5.72535	50.4262			Chr1	20136197	20136744	light_rep2_peak_1129	1.92097	3.62179
Chr1	18679959	18680334	dark_rep1_peak_1130	3.05351	10.3447			Chr1	23689189	23690684	dark_rep2_peak_1130	3.92943	23.4171			Chr1	11163886	11164954	light_rep1_peak_1130	2.93084	11.818			Chr1	20177933	20178168	light_rep2_peak_1130	3.03302	8.24832
Chr1	18680622	18681209	dark_rep1_peak_1131	3.77225	18.3958			Chr1	23694078	23694339	dark_rep2_peak_1131	2.7362	5.50396			Chr1	11188194	11189226	light_rep1_peak_1131	2.9157	9.59725			Chr1	20192957	20193727	light_rep2_peak_1131	4.20241	20.1902
Chr1	18690658	18691908	dark_rep1_peak_1132	4.74272	28.6966			Chr1	23702215	23703028	dark_rep2_peak_1132	3.50308	14.2833			Chr1	11190201	11190460	light_rep1_peak_1132	1.77442	2.04224			Chr1	20194804	20196934	light_rep2_peak_1132	5.27023	30.4346
Chr1	18737010	18737825	dark_rep1_peak_1133	2.67093	6.37299			Chr1	23703873	23704544	dark_rep2_peak_1133	3.44378	12.7964			Chr1	11214360	11216186	light_rep1_peak_1133	5.09353	38.5183			Chr1	20197041	20197805	light_rep2_peak_1133	1.96574	2.76653
Chr1	18738070	18738794	dark_rep1_peak_1134	2.09992	4.78527			Chr1	23705775	23706412	dark_rep2_peak_1134	3.01627	13.3172			Chr1	11221279	11222856	light_rep1_peak_1134	6.47151	54.7616			Chr1	20198022	20199057	light_rep2_peak_1134	2.03463	3.40647
Chr1	18739300	18739719	dark_rep1_peak_1135	1.83695	2.71673			Chr1	23778904	23779192	dark_rep2_peak_1135	2.22591	5.29472			Chr1	11226147	11226634	light_rep1_peak_1135	2.93236	7.93245			Chr1	20204023	20204779	light_rep2_peak_1135	3.14373	10.3538
Chr1	18756372	18758410	dark_rep1_peak_1136	3.07824	16.806			Chr1	23779434	23779724	dark_rep2_peak_1136	2.5299	6.11779			Chr1	11228099	11229109	light_rep1_peak_1136	5.26251	24.0601			Chr1	20206559	20206904	light_rep2_peak_1136	2.18548	3.92238
Chr1	18809201	18812159	dark_rep1_peak_1137	3.33973	13.9486			Chr1	23835136	23835687	dark_rep2_peak_1137	2.74966	6.75109			Chr1	11231055	11231361	light_rep1_peak_1137	3.99867	15.0999			Chr1	20211502	20211863	light_rep2_peak_1137	2.67636	6.21415
Chr1	18927663	18927949	dark_rep1_peak_1138	2.64404	7.06067			Chr1	23890324	23890616	dark_rep2_peak_1138	2.34239	4.08114			Chr1	11249323	11249695	light_rep1_peak_1138	3.48455	14.2166			Chr1	20213632	20214116	light_rep2_peak_1138	2.07518	3.56329
Chr1	18951904	18952190	dark_rep1_peak_1139	2.51389	4.78868			Chr1	23891092	23891767	dark_rep2_peak_1139	3.3263	15.5992			Chr1	11253362	11253777	light_rep1_peak_1139	2.30358	6.02536			Chr1	20261046	20261309	light_rep2_peak_1139	2.03676	2.91549
Chr1	18953515	18953945	dark_rep1_peak_1140	2.47308	7.36103			Chr1	23893477	23893987	dark_rep2_peak_1140	4.10475	21.9916			Chr1	11253856	11254657	light_rep1_peak_1140	4.08687	20.1506			Chr1	20261721	20262350	light_rep2_peak_1140	2.41276	6.91507
Chr1	18954220	18954462	dark_rep1_peak_1141	2.03218	3.94816			Chr1	23895558	23896120	dark_rep2_peak_1141	3.845	24.3967			Chr1	11272496	11273057	light_rep1_peak_1141	2.76575	6.99688			Chr1	20309428	20310929	light_rep2_peak_1141	8.2943	50.5408
Chr1	18959396	18959694	dark_rep1_peak_1142	3.1356	7.62845			Chr1	23896804	23897457	dark_rep2_peak_1142	3.22708	8.36818			Chr1	11288702	11290690	light_rep1_peak_1142	5.26073	39.6767			Chr1	20356370	20357982	light_rep2_peak_1142	3.92475	20.3442
Chr1	19051458	19052584	dark_rep1_peak_1143	2.17985	6.90588			Chr1	23898817	23899182	dark_rep2_peak_1143	2.62897	5.46678			Chr1	11291079	11293952	light_rep1_peak_1143	5.49815	42.6173			Chr1	20414368	20415232	light_rep2_peak_1143	2.69083	7.92675
Chr1	19100911	19101366	dark_rep1_peak_1144	3.18072	8.73074			Chr1	23953608	23954182	dark_rep2_peak_1144	2.21168	5.07843			Chr1	11294981	11295233	light_rep1_peak_1144	2.59289	6.2198			Chr1	20417982	20418529	light_rep2_peak_1144	2.38304	4.88553
Chr1	19121919	19122200	dark_rep1_peak_1145	2.30936	5.68214			Chr1	23973684	23974045	dark_rep2_peak_1145	2.75211	7.40149			Chr1	11359578	11360453	light_rep1_peak_1145	2.0107	3.81596			Chr1	20430204	20433267	light_rep2_peak_1145	5.18956	32.8982
Chr1	19153925	19154446	dark_rep1_peak_1146	2.03568	4.47717			Chr1	24006976	24007261	dark_rep2_peak_1146	2.75602	5.57702			Chr1	11363184	11364101	light_rep1_peak_1146	4.11402	15.811			Chr1	20439572	20440128	light_rep2_peak_1146	2.36486	4.22051
Chr1	19162333	19162735	dark_rep1_peak_1147	2.46165	8.5656			Chr1	24022377	24022711	dark_rep2_peak_1147	2.6245	7.50135			Chr1	11394864	11395691	light_rep1_peak_1147	2.94902	8.41545			Chr1	20441398	20442030	light_rep2_peak_1147	2.6814	6.45702
Chr1	19163044	19163335	dark_rep1_peak_1148	2.95921	9.31074			Chr1	24028164	24031346	dark_rep2_peak_1148	4.74107	39.4224			Chr1	11402948	11403672	light_rep1_peak_1148	2.34923	4.44834			Chr1	20560195	20560976	light_rep2_peak_1148	4.50779	21.292
Chr1	19170928	19171279	dark_rep1_peak_1149	3.06958	9.3854			Chr1	24043429	24043719	dark_rep2_peak_1149	2.87683	9.41632			Chr1	11411943	11412361	light_rep1_peak_1149	3.32033	10.4362			Chr1	20561610	20562031	light_rep2_peak_1149	2.7382	7.24767
Chr1	19174197	19174508	dark_rep1_peak_1150	1.74495	2.49011			Chr1	24046182	24047427	dark_rep2_peak_1150	4.06546	22.3754			Chr1	11418362	11418659	light_rep1_peak_1150	2.34922	5.5683			Chr1	20565935	20566171	light_rep2_peak_1150	2.13365	3.60692
Chr1	19174732	19175669	dark_rep1_peak_1151	3.72534	16.3194			Chr1	24047611	24048432	dark_rep2_peak_1151	2.32241	7.09622			Chr1	11445138	11445561	light_rep1_peak_1151	3.4771	13.9446			Chr1	20586324	20587943	light_rep2_peak_1151	6.4296	34.9515
Chr1	19186549	19186782	dark_rep1_peak_1152	2.0889	3.09936			Chr1	24127550	24128683	dark_rep2_peak_1152	3.38683	12.8455			Chr1	11454222	11455207	light_rep1_peak_1152	3.39886	15.2829			Chr1	20588424	20589145	light_rep2_peak_1152	3.06129	10.9448
Chr1	19225588	19226213	dark_rep1_peak_1153	4.48941	17.162			Chr1	24129083	24129626	dark_rep2_peak_1153	3.02585	6.60708			Chr1	11463053	11463405	light_rep1_peak_1153	2.37101	4.45878			Chr1	20617219	20618666	light_rep2_peak_1153	4.93674	29.322
Chr1	19250713	19250968	dark_rep1_peak_1154	3.04381	7.12055			Chr1	24252440	24253064	dark_rep2_peak_1154	2.95031	6.202			Chr1	11464754	11465022	light_rep1_peak_1154	3.08005	11.0912			Chr1	20618999	20619234	light_rep2_peak_1154	1.84898	2.34664
Chr1	19298941	19299313	dark_rep1_peak_1155	2.64231	5.40795			Chr1	24361186	24361551	dark_rep2_peak_1155	1.83848	3.36422			Chr1	11468625	11468887	light_rep1_peak_1155	2.1243	3.81596			Chr1	20647647	20649077	light_rep2_peak_1155	3.97878	15.8969
Chr1	19299762	19300748	dark_rep1_peak_1156	4.88478	33.4796			Chr1	24386278	24386565	dark_rep2_peak_1156	2.34138	4.22812			Chr1	11472183	11472729	light_rep1_peak_1156	3.56548	13.1796			Chr1	20653290	20654428	light_rep2_peak_1156	2.69126	5.52627
Chr1	19305032	19305711	dark_rep1_peak_1157	1.80233	2.77714			Chr1	24387308	24387758	dark_rep2_peak_1157	2.53441	6.23218			Chr1	11529549	11529799	light_rep1_peak_1157	2.19927	4.48118			Chr1	20704670	20707263	light_rep2_peak_1157	6.1336	49.8147
Chr1	19307928	19308161	dark_rep1_peak_1158	2.89605	6.98916			Chr1	24388467	24388787	dark_rep2_peak_1158	3.81483	13.3145			Chr1	11531171	11532048	light_rep1_peak_1158	3.83205	17.1546			Chr1	20725626	20725885	light_rep2_peak_1158	2.11247	2.96881
Chr1	19407301	19408157	dark_rep1_peak_1159	3.53259	10.7808			Chr1	24394094	24394436	dark_rep2_peak_1159	4.40431	16.1138			Chr1	11532755	11533112	light_rep1_peak_1159	2.5953	6.08658			Chr1	20802189	20803321	light_rep2_peak_1159	3.96021	19.8623
Chr1	19432759	19433587	dark_rep1_peak_1160	4.00755	13.3041			Chr1	24440334	24441070	dark_rep2_peak_1160	3.30106	12.3088			Chr1	11534243	11534542	light_rep1_peak_1160	2.43117	4.64174			Chr1	20804283	20804896	light_rep2_peak_1160	2.66017	7.32026
Chr1	19442146	19442517	dark_rep1_peak_1161	3.22738	8.14874			Chr1	24443030	24443653	dark_rep2_peak_1161	3.79963	12.2576			Chr1	11558252	11558505	light_rep1_peak_1161	2.77494	6.94919			Chr1	20815018	20815487	light_rep2_peak_1161	5.24523	23.7587
Chr1	19442585	19443927	dark_rep1_peak_1162	2.40576	6.15791			Chr1	24487688	24488028	dark_rep2_peak_1162	2.72362	6.85165			Chr1	11568613	11568876	light_rep1_peak_1162	2.02107	3.98034			Chr1	20860411	20860690	light_rep2_peak_1162	2.35462	5.32681
Chr1	19491674	19492331	dark_rep1_peak_1163	2.33033	5.54471			Chr1	24492704	24494070	dark_rep2_peak_1163	5.5493	32.9501			Chr1	11569879	11570178	light_rep1_peak_1163	2.62625	5.85583			Chr1	20878905	20879362	light_rep2_peak_1163	3.64534	11.4261
Chr1	19492885	19493349	dark_rep1_peak_1164	2.7435	5.93429			Chr1	24538030	24538468	dark_rep2_peak_1164	5.41253	27.2865			Chr1	11575585	11575836	light_rep1_peak_1164	2.52773	6.40753			Chr1	20911022	20911286	light_rep2_peak_1164	2.4879	4.41656
Chr1	19663457	19663846	dark_rep1_peak_1165	4.04794	15.3872			Chr1	24538699	24539544	dark_rep2_peak_1165	1.79946	2.5578			Chr1	11577349	11577800	light_rep1_peak_1165	2.03778	4.47614			Chr1	20911594	20911838	light_rep2_peak_1165	2.36854	3.8139
Chr1	19683837	19684191	dark_rep1_peak_1166	3.61746	10.9124			Chr1	24541951	24542614	dark_rep2_peak_1166	2.63249	6.41096			Chr1	11595363	11595934	light_rep1_peak_1166	2.18446	5.94907			Chr1	20912167	20914028	light_rep2_peak_1166	6.92955	55.3274
Chr1	19697112	19697690	dark_rep1_peak_1167	1.84501	2.8224			Chr1	24556826	24558265	dark_rep2_peak_1167	4.34784	18.2968			Chr1	11598323	11598680	light_rep1_peak_1167	3.07792	11.6162			Chr1	20946532	20947073	light_rep2_peak_1167	2.08138	3.23925
Chr1	19698045	19698807	dark_rep1_peak_1168	3.1162	14.0663			Chr1	24620927	24621346	dark_rep2_peak_1168	2.38859	5.04247			Chr1	11604630	11605097	light_rep1_peak_1168	2.45157	6.87835			Chr1	20947480	20948646	light_rep2_peak_1168	2.66228	6.00473
Chr1	19699061	19699641	dark_rep1_peak_1169	3.89034	23.8844			Chr1	24623971	24624299	dark_rep2_peak_1169	3.64378	11.8742			Chr1	11611822	11612662	light_rep1_peak_1169	4.21192	23.3094			Chr1	20952443	20953822	light_rep2_peak_1169	3.39914	13.6482
Chr1	19782385	19783119	dark_rep1_peak_1170	2.72064	6.97919			Chr1	24629906	24630593	dark_rep2_peak_1170	5.29724	28.2465			Chr1	11613491	11614723	light_rep1_peak_1170	3.58704	14.7879			Chr1	20956220	20956513	light_rep2_peak_1170	1.98242	2.33285
Chr1	19819602	19819923	dark_rep1_peak_1171	2.40674	4.71269			Chr1	24631010	24633710	dark_rep2_peak_1171	5.13061	26.2724			Chr1	11615322	11617603	light_rep1_peak_1171	2.83601	11.4371			Chr1	20967390	20970608	light_rep2_peak_1171	3.30007	13.006
Chr1	19820011	19822335	dark_rep1_peak_1172	3.60269	20.9417			Chr1	24633978	24635054	dark_rep2_peak_1172	4.10093	26.9344			Chr1	11620173	11620526	light_rep1_peak_1172	3.17751	13.7276			Chr1	21006950	21008198	light_rep2_peak_1172	3.27517	16.2428
Chr1	19825152	19825875	dark_rep1_peak_1173	3.6463	27.9043			Chr1	24635997	24636497	dark_rep2_peak_1173	2.77617	10.1548			Chr1	11629546	11630170	light_rep1_peak_1173	4.21288	17.5282			Chr1	21017619	21018281	light_rep2_peak_1173	3.19357	9.61383
Chr1	19830556	19831751	dark_rep1_peak_1174	3.82857	15.2476			Chr1	24636735	24638856	dark_rep2_peak_1174	3.02508	20.2276			Chr1	11650188	11650569	light_rep1_peak_1174	3.05454	10.5671			Chr1	21043188	21045213	light_rep2_peak_1174	8.7779	62.3357
Chr1	19832821	19833146	dark_rep1_peak_1175	2.10335	3.01804			Chr1	24643482	24643772	dark_rep2_peak_1175	2.49963	5.29049			Chr1	11673556	11673849	light_rep1_peak_1175	2.24212	4.44625			Chr1	21078633	21079071	light_rep2_peak_1175	2.30196	4.84566
Chr1	19843966	19844227	dark_rep1_peak_1176	2.20242	3.93038			Chr1	24644137	24645212	dark_rep2_peak_1176	4.37147	19.7898			Chr1	11688206	11688607	light_rep1_peak_1176	2.405	5.35833			Chr1	21079769	21080275	light_rep2_peak_1176	3.23334	10.5185
Chr1	19844360	19846314	dark_rep1_peak_1177	2.76061	15.0069			Chr1	24646165	24646546	dark_rep2_peak_1177	2.60442	5.27346			Chr1	11715402	11717017	light_rep1_peak_1177	3.35889	9.35936			Chr1	21149776	21150159	light_rep2_peak_1177	3.02826	6.66671
Chr1	19846389	19848095	dark_rep1_peak_1178	3.08396	11.3296			Chr1	24647045	24650411	dark_rep2_peak_1178	4.36277	40.6288			Chr1	11717070	11717328	light_rep1_peak_1178	2.55273	5.12381			Chr1	21167341	21168786	light_rep2_peak_1178	6.22938	38.5753
Chr1	19848365	19848948	dark_rep1_peak_1179	4.72059	27.8804			Chr1	24653885	24654285	dark_rep2_peak_1179	3.44642	15.364			Chr1	11738096	11740208	light_rep1_peak_1179	5.36306	38.2072			Chr1	21169715	21170725	light_rep2_peak_1179	3.73046	11.7133
Chr1	19849440	19849678	dark_rep1_peak_1180	2.19202	3.81943			Chr1	24657248	24657567	dark_rep2_peak_1180	2.54899	4.89042			Chr1	11749559	11750168	light_rep1_peak_1180	2.70364	9.52543			Chr1	21170777	21172649	light_rep2_peak_1180	4.3165	17.6127
Chr1	19851639	19851899	dark_rep1_peak_1181	2.53238	6.82885			Chr1	24676858	24677343	dark_rep2_peak_1181	3.5723	13.1075			Chr1	11751410	11751664	light_rep1_peak_1181	2.0993	3.80823			Chr1	21181839	21182088	light_rep2_peak_1181	2.27443	3.15964
Chr1	19879404	19879691	dark_rep1_peak_1182	2.80815	7.95578			Chr1	24695551	24695781	dark_rep2_peak_1182	2.3325	5.22985			Chr1	11763521	11763841	light_rep1_peak_1182	2.72278	8.31112			Chr1	21228108	21228439	light_rep2_peak_1182	3.20362	8.42274
Chr1	19883457	19883888	dark_rep1_peak_1183	2.14311	3.82135			Chr1	24696506	24697837	dark_rep2_peak_1183	3.55765	15.5816			Chr1	11798061	11801326	light_rep1_peak_1183	6.07025	53.0909			Chr1	21237646	21241358	light_rep2_peak_1183	8.61408	54.3502
Chr1	19891002	19891283	dark_rep1_peak_1184	2.18865	3.78473			Chr1	24697926	24698627	dark_rep2_peak_1184	2.3353	5.09217			Chr1	11821209	11821675	light_rep1_peak_1184	2.58818	7.1359			Chr1	21258668	21259191	light_rep2_peak_1184	3.09966	7.40151
Chr1	19900905	19901239	dark_rep1_peak_1185	2.13534	3.71185			Chr1	24737623	24738161	dark_rep2_peak_1185	2.48406	7.84205			Chr1	11827618	11827955	light_rep1_peak_1185	2.19927	4.08482			Chr1	21362039	21365035	light_rep2_peak_1185	6.0297	41.0125
Chr1	19912493	19912764	dark_rep1_peak_1186	2.19923	3.39736			Chr1	24738506	24738734	dark_rep2_peak_1186	2.08432	3.56148			Chr1	11829235	11829495	light_rep1_peak_1186	2.10225	3.31788			Chr1	21425244	21425565	light_rep2_peak_1186	2.69422	4.78458
Chr1	19926692	19927110	dark_rep1_peak_1187	3.06676	7.12055			Chr1	24743739	24744135	dark_rep2_peak_1187	3.68472	16.717			Chr1	11845522	11846108	light_rep1_peak_1187	2.98813	12.8533			Chr1	21440666	21443858	light_rep2_peak_1187	6.51058	52.6819
Chr1	19934963	19935291	dark_rep1_peak_1188	2.52415	5.75042			Chr1	24766748	24767243	dark_rep2_peak_1188	4.77916	22.5348			Chr1	11846974	11847523	light_rep1_peak_1188	2.38196	3.95409			Chr1	21512698	21514467	light_rep2_peak_1188	3.11871	10.4531
Chr1	19935450	19935985	dark_rep1_peak_1189	2.74638	10.9559			Chr1	24770361	24771562	dark_rep2_peak_1189	5.07453	21.666			Chr1	11874578	11874890	light_rep1_peak_1189	3.16561	13.7276			Chr1	21518891	21519202	light_rep2_peak_1189	3.18456	8.58816
Chr1	19945426	19946017	dark_rep1_peak_1190	2.88319	6.14036			Chr1	24810976	24812558	dark_rep2_peak_1190	4.14432	25.3951			Chr1	11876742	11877109	light_rep1_peak_1190	2.47418	6.73985			Chr1	21537486	21538410	light_rep2_peak_1190	3.59023	10.641
Chr1	19949712	19950316	dark_rep1_peak_1191	2.48752	4.83581			Chr1	24898064	24899032	dark_rep2_peak_1191	3.53175	18.2239			Chr1	11907748	11908864	light_rep1_peak_1191	2.51479	5.79733			Chr1	21538556	21539017	light_rep2_peak_1191	2.55155	6.28912
Chr1	19970070	19970471	dark_rep1_peak_1192	2.64767	6.46889			Chr1	24901822	24902125	dark_rep2_peak_1192	2.63162	7.07294			Chr1	11927708	11933489	light_rep1_peak_1192	7.40927	62.1531			Chr1	21539849	21540109	light_rep2_peak_1192	2.64975	5.07403
Chr1	19974369	19974704	dark_rep1_peak_1193	2.91284	8.53585			Chr1	24902202	24903049	dark_rep2_peak_1193	1.88919	3.36688			Chr1	11967286	11967754	light_rep1_peak_1193	3.3865	11.6737			Chr1	21543450	21543692	light_rep2_peak_1193	2.29687	3.38662
Chr1	19975955	19976231	dark_rep1_peak_1194	2.79629	8.30413			Chr1	24915467	24915812	dark_rep2_peak_1194	2.89011	5.77222			Chr1	11969178	11969778	light_rep1_peak_1194	2.33725	5.04314			Chr1	21544051	21544587	light_rep2_peak_1194	2.2658	3.06743
Chr1	19985678	19986214	dark_rep1_peak_1195	3.29929	10.7515			Chr1	24952236	24952649	dark_rep2_peak_1195	2.90031	8.1701			Chr1	12004970	12005267	light_rep1_peak_1195	2.92885	7.6365			Chr1	21593396	21594086	light_rep2_peak_1195	2.40119	3.68703
Chr1	19990671	19991608	dark_rep1_peak_1196	5.7761	35.4536			Chr1	24955458	24955860	dark_rep2_peak_1196	2.05877	4.24272			Chr1	12006681	12007147	light_rep1_peak_1196	2.96776	8.96932			Chr1	21612858	21613205	light_rep2_peak_1196	2.17727	2.94322
Chr1	19992067	19992329	dark_rep1_peak_1197	2.03592	3.4615			Chr1	24957300	24958709	dark_rep2_peak_1197	3.60887	19.5082			Chr1	12024759	12025144	light_rep1_peak_1197	2.26241	4.67739			Chr1	21613596	21613840	light_rep2_peak_1197	2.41064	4.08143
Chr1	19992755	19993449	dark_rep1_peak_1198	1.92323	4.24575			Chr1	25028675	25029533	dark_rep2_peak_1198	2.96067	10.577			Chr1	12052198	12053462	light_rep1_peak_1198	2.51387	5.9278			Chr1	21614007	21614675	light_rep2_peak_1198	2.39969	3.87364
Chr1	20059884	20060220	dark_rep1_peak_1199	2.76585	7.90596			Chr1	25029796	25030086	dark_rep2_peak_1199	3.18664	8.48539			Chr1	12056568	12057080	light_rep1_peak_1199	2.67	8.17585			Chr1	21615015	21615350	light_rep2_peak_1199	2.63662	4.95322
Chr1	20060364	20060733	dark_rep1_peak_1200	2.92164	9.93445			Chr1	25041787	25042739	dark_rep2_peak_1200	2.24812	6.24992			Chr1	12059431	12059681	light_rep1_peak_1200	1.84721	2.80299			Chr1	21623536	21626499	light_rep2_peak_1200	4.8799	28.7291
Chr1	20100648	20103885	dark_rep1_peak_1201	2.88258	13.9545			Chr1	25043690	25043937	dark_rep2_peak_1201	2.38338	5.8732			Chr1	12091466	12091861	light_rep1_peak_1201	3.28277	9.92358			Chr1	21706675	21708038	light_rep2_peak_1201	4.20449	13.6965
Chr1	20136916	20137175	dark_rep1_peak_1202	1.67927	2.20147			Chr1	25044395	25044835	dark_rep2_peak_1202	2.79257	8.11404			Chr1	12121240	12121848	light_rep1_peak_1202	2.15207	3.81596			Chr1	21748672	21749757	light_rep2_peak_1202	3.66739	10.647
Chr1	20165450	20165748	dark_rep1_peak_1203	3.82398	12.0887			Chr1	25047525	25049240	dark_rep2_peak_1203	4.75392	28.1056			Chr1	12121902	12123789	light_rep1_peak_1203	2.80675	12.1848			Chr1	21749832	21750177	light_rep2_peak_1203	2.3762	3.58439
Chr1	20176960	20177234	dark_rep1_peak_1204	3.77809	12.0887			Chr1	25051506	25051868	dark_rep2_peak_1204	2.48667	5.15476			Chr1	12124289	12124835	light_rep1_peak_1204	3.29302	12.0594			Chr1	21887565	21889175	light_rep2_peak_1204	5.90385	42.3172
Chr1	20177826	20178191	dark_rep1_peak_1205	4.44352	17.162			Chr1	25150994	25151350	dark_rep2_peak_1205	2.30841	3.21319			Chr1	12138507	12138947	light_rep1_peak_1205	5.92001	29.7558			Chr1	21936580	21937041	light_rep2_peak_1205	2.9518	6.93614
Chr1	20192870	20193664	dark_rep1_peak_1206	3.14554	12.7652			Chr1	25174683	25176794	dark_rep2_peak_1206	6.57973	44.7776			Chr1	12169017	12169794	light_rep1_peak_1206	2.68661	6.65296			Chr1	21937949	21938332	light_rep2_peak_1206	1.71096	2.1891
Chr1	20194784	20199248	dark_rep1_peak_1207	5.05921	32.1163			Chr1	25177934	25178449	dark_rep2_peak_1207	4.35467	16.1138			Chr1	12171407	12171929	light_rep1_peak_1207	4.29024	16.0185			Chr1	21938867	21939923	light_rep2_peak_1207	3.42819	13.6482
Chr1	20204033	20204931	dark_rep1_peak_1208	3.65208	15.6586			Chr1	25216766	25217008	dark_rep2_peak_1208	2.91494	6.25188			Chr1	12177304	12179464	light_rep1_peak_1208	6.61619	57.1046			Chr1	21939976	21941912	light_rep2_peak_1208	5.75469	39.6115
Chr1	20206418	20207141	dark_rep1_peak_1209	3.3508	15.0152			Chr1	25230143	25231696	dark_rep2_peak_1209	2.26613	8.04839			Chr1	12180553	12182557	light_rep1_peak_1209	7.19758	60.8571			Chr1	21967550	21967974	light_rep2_peak_1209	2.36394	5.0352
Chr1	20213685	20214083	dark_rep1_peak_1210	1.96748	3.02717			Chr1	25232023	25232273	dark_rep2_peak_1210	2.42406	4.48205			Chr1	12182910	12183915	light_rep1_peak_1210	4.15246	15.811			Chr1	21970632	21971027	light_rep2_peak_1210	3.37756	8.72589
Chr1	20220769	20221103	dark_rep1_peak_1211	2.75531	5.71786			Chr1	25275998	25279023	dark_rep2_peak_1211	2.88488	12.1302			Chr1	12184105	12184952	light_rep1_peak_1211	3.42941	14.2092			Chr1	22011074	22012067	light_rep2_peak_1211	3.18188	11.4148
Chr1	20261879	20262405	dark_rep1_peak_1212	2.96621	7.12557			Chr1	25297135	25298562	dark_rep2_peak_1212	2.5734	9.32473			Chr1	12188731	12190505	light_rep1_peak_1212	7.86773	56.2366			Chr1	22020392	22020663	light_rep2_peak_1212	1.91124	2.13813
Chr1	20309217	20310850	dark_rep1_peak_1213	3.15156	18.3431			Chr1	25335019	25335248	dark_rep2_peak_1213	2.01595	2.94802			Chr1	12207938	12208455	light_rep1_peak_1213	3.00891	7.16086			Chr1	22034114	22040441	light_rep2_peak_1213	6.93958	55.4791
Chr1	20357018	20357741	dark_rep1_peak_1214	3.33237	15.4469			Chr1	25391873	25392273	dark_rep2_peak_1214	1.78058	2.07964			Chr1	12208721	12209363	light_rep1_peak_1214	3.75875	12.1945			Chr1	22051081	22051972	light_rep2_peak_1214	2.5424	6.24477
Chr1	20429669	20429962	dark_rep1_peak_1215	2.71133	5.34457			Chr1	25393530	25394984	dark_rep2_peak_1215	4.79402	32.1662			Chr1	12237548	12238620	light_rep1_peak_1215	5.28156	30.3516			Chr1	22053372	22057713	light_rep2_peak_1215	8.25509	60.1166
Chr1	20430020	20433237	dark_rep1_peak_1216	5.89929	43.8497			Chr1	25455590	25455955	dark_rep2_peak_1216	2.61933	6.07165			Chr1	12238937	12239511	light_rep1_peak_1216	3.99867	14.5557			Chr1	22073697	22074580	light_rep2_peak_1216	2.59083	7.45888
Chr1	20560269	20561549	dark_rep1_peak_1217	2.33579	6.73399			Chr1	25464076	25464643	dark_rep2_peak_1217	3.21314	16.1013			Chr1	12357013	12357766	light_rep1_peak_1217	2.56924	6.18406			Chr1	22095076	22096689	light_rep2_peak_1217	2.46442	6.63921
Chr1	20563227	20563644	dark_rep1_peak_1218	2.42004	4.04706			Chr1	25465788	25466464	dark_rep2_peak_1218	3.80116	13.946			Chr1	12358178	12359137	light_rep1_peak_1218	3.16071	11.0197			Chr1	22097584	22097952	light_rep2_peak_1218	2.85244	6.80157
Chr1	20565875	20566127	dark_rep1_peak_1219	2.6333	7.6727			Chr1	25469984	25470365	dark_rep2_peak_1219	3.03491	7.63245			Chr1	12369615	12370577	light_rep1_peak_1219	3.25892	8.82228			Chr1	22176654	22177340	light_rep2_peak_1219	2.79522	7.99891
Chr1	20586460	20588165	dark_rep1_peak_1220	4.60276	25.6332			Chr1	25471180	25471535	dark_rep2_peak_1220	2.23307	3.31151			Chr1	12454163	12454590	light_rep1_peak_1220	3.12396	9.96177			Chr1	22177991	22179789	light_rep2_peak_1220	2.7046	8.75407
Chr1	20617605	20618061	dark_rep1_peak_1221	2.23902	5.17989			Chr1	25472387	25472655	dark_rep2_peak_1221	1.71121	2.22279			Chr1	12462307	12462781	light_rep1_peak_1221	2.73347	7.09714			Chr1	22184601	22184915	light_rep2_peak_1221	2.82252	8.55106
Chr1	20632879	20633177	dark_rep1_peak_1222	2.54679	6.82885			Chr1	25473725	25474446	dark_rep2_peak_1222	3.20549	10.1821			Chr1	12462951	12464083	light_rep1_peak_1222	3.43219	12.061			Chr1	22185262	22186102	light_rep2_peak_1222	4.7638	20.9947
Chr1	20647991	20649082	dark_rep1_peak_1223	3.47962	14.4955			Chr1	25495682	25496175	dark_rep2_peak_1223	2.3412	4.74731			Chr1	12472735	12473934	light_rep1_peak_1223	5.95113	40.4535			Chr1	22197955	22200644	light_rep2_peak_1223	6.2186	40.999
Chr1	20653336	20653750	dark_rep1_peak_1224	2.73592	6.24288			Chr1	25496589	25497545	dark_rep2_peak_1224	2.75799	10.9114			Chr1	12485393	12487681	light_rep1_peak_1224	3.96534	16.7332			Chr1	22204836	22205067	light_rep2_peak_1224	2.42697	5.12967
Chr1	20665050	20665287	dark_rep1_peak_1225	1.82262	3.04031			Chr1	25497608	25498170	dark_rep2_peak_1225	2.35497	5.18908			Chr1	12487803	12488897	light_rep1_peak_1225	3.18644	10.471			Chr1	22347716	22347947	light_rep2_peak_1225	2.22861	3.46192
Chr1	20668759	20669124	dark_rep1_peak_1226	2.33731	4.42152			Chr1	25499025	25499363	dark_rep2_peak_1226	2.06224	3.59273			Chr1	12489863	12491034	light_rep1_peak_1226	3.40958	10.9797			Chr1	22409748	22410298	light_rep2_peak_1226	2.32984	6.29659
Chr1	20669886	20670146	dark_rep1_peak_1227	2.46134	7.89462			Chr1	25500348	25500675	dark_rep2_peak_1227	1.89461	2.54906			Chr1	12492195	12492610	light_rep1_peak_1227	2.34297	6.92221			Chr1	22444500	22445947	light_rep2_peak_1227	5.46307	38.2874
Chr1	20670328	20670791	dark_rep1_peak_1228	3.35615	11.8477			Chr1	25508141	25508568	dark_rep2_peak_1228	1.98345	3.45855			Chr1	12493849	12494387	light_rep1_peak_1228	2.61678	6.7699			Chr1	22483500	22483813	light_rep2_peak_1228	2.12403	3.56924
Chr1	20671113	20671813	dark_rep1_peak_1229	3.27447	11.6024			Chr1	25509589	25509849	dark_rep2_peak_1229	2.04152	3.6571			Chr1	12503609	12504070	light_rep1_peak_1229	2.05195	3.31998			Chr1	22508279	22508706	light_rep2_peak_1229	3.11538	7.57057
Chr1	20704726	20705271	dark_rep1_peak_1230	2.23686	5.33307			Chr1	25509983	25511187	dark_rep2_peak_1230	3.03381	9.92304			Chr1	12505482	12505801	light_rep1_peak_1230	2.18262	3.33556			Chr1	22508795	22510571	light_rep2_peak_1230	5.58675	30.8686
Chr1	20705533	20706303	dark_rep1_peak_1231	2.91374	12.1339			Chr1	25531015	25531299	dark_rep2_peak_1231	2.61079	4.65891			Chr1	12550068	12550745	light_rep1_peak_1231	2.54915	7.14783			Chr1	22511577	22512458	light_rep2_peak_1231	2.48291	5.8323
Chr1	20706545	20707290	dark_rep1_peak_1232	4.42377	22.2037			Chr1	25531550	25532167	dark_rep2_peak_1232	2.08568	2.94742			Chr1	12551068	12552632	light_rep1_peak_1232	4.38011	26.1545			Chr1	22589293	22589526	light_rep2_peak_1232	2.42519	3.88932
Chr1	20725558	20725917	dark_rep1_peak_1233	2.79108	7.30729			Chr1	25533832	25534703	dark_rep2_peak_1233	1.96735	2.63977			Chr1	12582443	12583150	light_rep1_peak_1233	2.61024	6.89156			Chr1	22594767	22595080	light_rep2_peak_1233	2.16417	3.70774
Chr1	20731210	20731461	dark_rep1_peak_1234	2.22962	4.5132			Chr1	25537696	25538131	dark_rep2_peak_1234	3.24799	9.19007			Chr1	12584374	12587194	light_rep1_peak_1234	4.72919	21.1362			Chr1	22627740	22630544	light_rep2_peak_1234	3.91214	22.5235
Chr1	20785449	20785751	dark_rep1_peak_1235	2.57184	5.24359			Chr1	25560747	25561579	dark_rep2_peak_1235	4.57807	17.4535			Chr1	12589322	12589770	light_rep1_peak_1235	2.08265	3.48059			Chr1	22641706	22642089	light_rep2_peak_1235	2.90095	6.98476
Chr1	20802291	20803336	dark_rep1_peak_1236	2.1248	4.30285			Chr1	25656995	25659751	dark_rep2_peak_1236	3.94634	31.0046			Chr1	12736936	12738226	light_rep1_peak_1236	3.52823	14.2276			Chr1	22643826	22644672	light_rep2_peak_1236	2.15573	3.57407
Chr1	20811970	20812220	dark_rep1_peak_1237	2.37154	5.28134			Chr1	25677181	25677452	dark_rep2_peak_1237	2.88733	10.2668			Chr1	12840289	12842288	light_rep1_peak_1237	6.27062	45.6335			Chr1	22645273	22646418	light_rep2_peak_1237	2.99135	9.40013
Chr1	20814198	20814466	dark_rep1_peak_1238	3.02629	7.04127			Chr1	25690078	25690345	dark_rep2_peak_1238	1.99801	3.62187			Chr1	12842339	12844517	light_rep1_peak_1238	3.84979	12.5837			Chr1	22647942	22650076	light_rep2_peak_1238	4.03335	14.9986
Chr1	20815035	20815495	dark_rep1_peak_1239	4.21918	23.8515			Chr1	25691367	25691742	dark_rep2_peak_1239	2.405	6.38543			Chr1	12844763	12845423	light_rep1_peak_1239	2.94902	8.41545			Chr1	22677334	22677729	light_rep2_peak_1239	3.58617	14.1394
Chr1	20817911	20818282	dark_rep1_peak_1240	2.72165	9.20575			Chr1	25693385	25696069	dark_rep2_peak_1240	5.27385	33.3841			Chr1	12851525	12853770	light_rep1_peak_1240	6.62935	57.1046			Chr1	22678304	22679110	light_rep2_peak_1240	2.76547	7.99891
Chr1	20860245	20860827	dark_rep1_peak_1241	3.94266	23.4003			Chr1	25699039	25699284	dark_rep2_peak_1241	3.14026	7.96521			Chr1	12866881	12868167	light_rep1_peak_1241	3.24178	12.0691			Chr1	22700086	22700476	light_rep2_peak_1241	3.26401	9.28025
Chr1	20864175	20864591	dark_rep1_peak_1242	2.3848	7.25775			Chr1	25702095	25702398	dark_rep2_peak_1242	1.90985	2.50678			Chr1	12896236	12897515	light_rep1_peak_1242	4.86504	25.3049			Chr1	22700692	22701682	light_rep2_peak_1242	3.66235	14.3882
Chr1	20912254	20913777	dark_rep1_peak_1243	3.50305	24.6219			Chr1	25702480	25703442	dark_rep2_peak_1243	3.37979	12.312			Chr1	12981489	12982018	light_rep1_peak_1243	2.83061	6.94683			Chr1	22753350	22753633	light_rep2_peak_1243	2.96372	6.35781
Chr1	20947963	20948601	dark_rep1_peak_1244	3.95723	14.8703			Chr1	25703681	25703922	dark_rep2_peak_1244	2.27948	3.32849			Chr1	12983737	12984859	light_rep1_peak_1244	4.1577	26.8357			Chr1	22753688	22753937	light_rep2_peak_1244	2.43217	3.73588
Chr1	20949835	20950298	dark_rep1_peak_1245	2.50566	6.28898			Chr1	25708912	25710631	dark_rep2_peak_1245	2.0055	4.74661			Chr1	12986293	12987364	light_rep1_peak_1245	4.76156	30.8565			Chr1	22754099	22756065	light_rep2_peak_1245	5.73618	30.5786
Chr1	20956212	20956791	dark_rep1_peak_1246	3.16169	9.32572			Chr1	25710919	25711433	dark_rep2_peak_1246	2.75799	10.9114			Chr1	13029862	13030212	light_rep1_peak_1246	2.36033	5.27135			Chr1	22761841	22762115	light_rep2_peak_1246	3.2234	8.94625
Chr1	20967448	20968741	dark_rep1_peak_1247	3.21068	10.5814			Chr1	25711523	25711983	dark_rep2_peak_1247	3.96037	17.808			Chr1	13030663	13031234	light_rep1_peak_1247	3.86121	20.9736			Chr1	22767424	22769198	light_rep2_peak_1247	3.99983	18.7739
Chr1	20979322	20979666	dark_rep1_peak_1248	3.202	9.16473			Chr1	25712295	25714958	dark_rep2_peak_1248	3.78325	20.5533			Chr1	13039681	13040274	light_rep1_peak_1248	2.715	9.52543			Chr1	22772969	22773348	light_rep2_peak_1248	2.99627	6.21367
Chr1	21007719	21008185	dark_rep1_peak_1249	2.69615	14.1356			Chr1	25724881	25726162	dark_rep2_peak_1249	2.39637	7.20359			Chr1	13071031	13071489	light_rep1_peak_1249	3.49198	15.0274			Chr1	22793930	22794520	light_rep2_peak_1249	2.64804	8.43023
Chr1	21016265	21016916	dark_rep1_peak_1250	3.0398	8.2135			Chr1	25727970	25728372	dark_rep2_peak_1250	4.18396	19.3617			Chr1	13071605	13071896	light_rep1_peak_1250	2.22899	4.59996			Chr1	22797846	22801257	light_rep2_peak_1250	4.12156	27.1498
Chr1	21016968	21017248	dark_rep1_peak_1251	2.42283	4.80612			Chr1	25730582	25731036	dark_rep2_peak_1251	3.13776	11.841			Chr1	13116305	13117153	light_rep1_peak_1251	2.41587	5.66205			Chr1	22867188	22871499	light_rep2_peak_1251	4.36305	35.8881
Chr1	21042862	21045164	dark_rep1_peak_1252	7.02543	59.4289			Chr1	25732225	25732541	dark_rep2_peak_1252	2.34971	6.82619			Chr1	13125077	13125379	light_rep1_peak_1252	2.12628	3.28389			Chr1	22877197	22877829	light_rep2_peak_1252	6.36534	31.5775
Chr1	21059724	21059959	dark_rep1_peak_1253	2.56194	4.33255			Chr1	25733870	25736031	dark_rep2_peak_1253	3.07214	15.7441			Chr1	13203348	13203747	light_rep1_peak_1253	3.53454	12.0927			Chr1	22879762	22880063	light_rep2_peak_1253	3.49075	9.36599
Chr1	21199463	21199792	dark_rep1_peak_1254	2.76751	7.35708			Chr1	25736281	25737974	dark_rep2_peak_1254	4.66236	28.6211			Chr1	13205510	13205933	light_rep1_peak_1254	1.80893	2.20602			Chr1	22881655	22881983	light_rep2_peak_1254	2.49588	5.29238
Chr1	21207010	21207302	dark_rep1_peak_1255	1.73167	2.51371			Chr1	25738994	25739526	dark_rep2_peak_1255	4.5908	21.4175			Chr1	13279888	13280208	light_rep1_peak_1255	2.76832	5.88651			Chr1	22893441	22893672	light_rep2_peak_1255	2.02175	2.42582
Chr1	21228113	21228454	dark_rep1_peak_1256	2.64263	7.12767			Chr1	25740866	25741347	dark_rep2_peak_1256	4.5705	24.993			Chr1	13452888	13453438	light_rep1_peak_1256	4.25231	21.7838			Chr1	22923989	22924374	light_rep2_peak_1256	2.8705	7.27312
Chr1	21237644	21240695	dark_rep1_peak_1257	4.30585	15.8405			Chr1	25750821	25751049	dark_rep2_peak_1257	2.21401	4.76543			Chr1	13453663	13454024	light_rep1_peak_1257	2.36908	5.50241			Chr1	22925712	22926204	light_rep2_peak_1257	2.06058	2.2617
Chr1	21256073	21256492	dark_rep1_peak_1258	2.25515	4.14499			Chr1	25752093	25753409	dark_rep2_peak_1258	4.64316	30.1603			Chr1	13454423	13455753	light_rep1_peak_1258	7.41289	60.1368			Chr1	22937307	22937656	light_rep2_peak_1258	2.69598	6.44425
Chr1	21258478	21259009	dark_rep1_peak_1259	2.898	8.68691			Chr1	25754314	25754831	dark_rep2_peak_1259	2.35198	6.00667			Chr1	13542641	13543647	light_rep1_peak_1259	2.61452	4.99933			Chr1	22938144	22938974	light_rep2_peak_1259	2.99937	8.30755
Chr1	21313843	21314150	dark_rep1_peak_1260	3.0897	7.12055			Chr1	25755376	25755910	dark_rep2_peak_1260	2.59349	7.17213			Chr1	13835273	13835547	light_rep1_peak_1260	2.41504	3.83114			Chr1	22975618	22976454	light_rep2_peak_1260	2.61556	5.59147
Chr1	21362047	21365127	dark_rep1_peak_1261	6.25199	50.7771			Chr1	25756047	25757639	dark_rep2_peak_1261	2.3747	6.67826			Chr1	13836824	13837238	light_rep1_peak_1261	3.61698	12.3919			Chr1	22994473	22995214	light_rep2_peak_1261	5.343	22.8411
Chr1	21425281	21425632	dark_rep1_peak_1262	2.58439	4.83121			Chr1	25765202	25767070	dark_rep2_peak_1262	3.52697	17.4687			Chr1	13837738	13838616	light_rep1_peak_1262	3.34505	9.89894			Chr1	23016449	23017463	light_rep2_peak_1262	5.43611	25.4516
Chr1	21440653	21443843	dark_rep1_peak_1263	4.0678	32.7278			Chr1	25780230	25780492	dark_rep2_peak_1263	2.31285	3.9599			Chr1	13897954	13900307	light_rep1_peak_1263	7.40823	52.1645			Chr1	23017720	23018015	light_rep2_peak_1263	2.44387	3.95064
Chr1	21444372	21444701	dark_rep1_peak_1264	3.10992	9.74592			Chr1	25780548	25784544	dark_rep2_peak_1264	5.0519	41.4996			Chr1	14026822	14027380	light_rep1_peak_1264	3.29578	11.5168			Chr1	23018157	23019291	light_rep2_peak_1264	3.97217	15.6014
Chr1	21513573	21514517	dark_rep1_peak_1265	3.28207	13.4211			Chr1	25834407	25834704	dark_rep2_peak_1265	2.51113	5.08111			Chr1	14149162	14149649	light_rep1_peak_1265	3.85586	14.4272			Chr1	23020214	23020701	light_rep2_peak_1265	3.39655	12.4704
Chr1	21518802	21519277	dark_rep1_peak_1266	4.71258	20.8092			Chr1	25876488	25877019	dark_rep2_peak_1266	4.54341	26.0493			Chr1	14158350	14162092	light_rep1_peak_1266	5.3599	47.4566			Chr1	23021786	23022268	light_rep2_peak_1266	2.12024	3.73419
Chr1	21537443	21540166	dark_rep1_peak_1267	3.93616	19.0864			Chr1	25877248	25878184	dark_rep2_peak_1267	4.82479	34.596			Chr1	14165192	14165715	light_rep1_peak_1267	5.47039	38.4658			Chr1	23022456	23023074	light_rep2_peak_1267	3.67355	14.2037
Chr1	21540643	21540918	dark_rep1_peak_1268	2.15355	3.50279			Chr1	25878384	25879373	dark_rep2_peak_1268	6.52158	46.984			Chr1	15880303	15880602	light_rep1_peak_1268	4.31713	15.8403			Chr1	23075391	23075633	light_rep2_peak_1268	2.84382	5.68757
Chr1	21542830	21544746	dark_rep1_peak_1269	2.18741	5.29463			Chr1	25879832	25882460	dark_rep2_peak_1269	4.37233	40.6288			Chr1	15927927	15928237	light_rep1_peak_1269	2.30281	3.91586			Chr1	23081991	23083030	light_rep2_peak_1269	2.83587	6.24047
Chr1	21547996	21548379	dark_rep1_peak_1270	1.91244	2.56524			Chr1	25949963	25950210	dark_rep2_peak_1270	2.47386	4.5077			Chr1	15976821	15978017	light_rep1_peak_1270	3.92406	18.0308			Chr1	23083091	23084579	light_rep2_peak_1270	4.21345	18.0815
Chr1	21611424	21611977	dark_rep1_peak_1271	4.01822	15.4876			Chr1	25986154	25986634	dark_rep2_peak_1271	4.50877	17.5111			Chr1	15979326	15979659	light_rep1_peak_1271	3.05227	7.56491			Chr1	23100035	23101183	light_rep2_peak_1271	5.70489	35.8319
Chr1	21613697	21615489	dark_rep1_peak_1272	3.51812	12.3753			Chr1	25988748	25989129	dark_rep2_peak_1272	5.02489	21.666			Chr1	16127327	16127695	light_rep1_peak_1272	2.19045	4.00492			Chr1	23105124	23105482	light_rep2_peak_1272	2.93486	9.19159
Chr1	21616500	21617452	dark_rep1_peak_1273	2.7035	7.56261			Chr1	25997480	25997761	dark_rep2_peak_1273	2.18584	3.12788			Chr1	16128993	16129513	light_rep1_peak_1273	3.82565	13.337			Chr1	23126446	23126794	light_rep2_peak_1273	3.49247	9.28709
Chr1	21623747	21623992	dark_rep1_peak_1274	2.61135	5.16773			Chr1	25999591	26000141	dark_rep2_peak_1274	5.11193	24.511			Chr1	16133777	16137967	light_rep1_peak_1274	6.47544	49.0418			Chr1	23128824	23130382	light_rep2_peak_1274	6.69955	38.9925
Chr1	21626136	21626478	dark_rep1_peak_1275	1.80645	2.93951			Chr1	26000938	26001177	dark_rep2_peak_1275	2.09141	3.59273			Chr1	16310283	16310796	light_rep1_peak_1275	2.74909	6.99688			Chr1	23136136	23136951	light_rep2_peak_1275	2.93195	7.82557
Chr1	21655887	21656179	dark_rep1_peak_1276	2.79976	5.61784			Chr1	26019777	26020004	dark_rep2_peak_1276	2.44332	5.29049			Chr1	16485868	16486837	light_rep1_peak_1276	3.46314	11.5322			Chr1	23169210	23169981	light_rep2_peak_1276	4.00534	15.0482
Chr1	21746124	21746364	dark_rep1_peak_1277	2.73287	6.36011			Chr1	26036947	26037434	dark_rep2_peak_1277	1.85977	2.92615			Chr1	16618509	16618959	light_rep1_peak_1277	2.20562	3.63278			Chr1	23231078	23231877	light_rep2_peak_1277	2.41688	4.89433
Chr1	21886763	21889201	dark_rep1_peak_1278	4.10938	19.6241			Chr1	26037610	26039749	dark_rep2_peak_1278	4.20592	21.6187			Chr1	16620790	16622455	light_rep1_peak_1278	3.78623	19.7884			Chr1	23246320	23246642	light_rep2_peak_1278	2.09948	2.59526
Chr1	21940489	21940789	dark_rep1_peak_1279	2.14379	5.3208			Chr1	26040284	26040892	dark_rep2_peak_1279	2.26956	5.12066			Chr1	16648701	16649188	light_rep1_peak_1279	3.8876	14.4867			Chr1	23262610	23262933	light_rep2_peak_1279	2.92555	7.94958
Chr1	21967498	21967898	dark_rep1_peak_1280	3.54863	10.3389			Chr1	26042553	26043339	dark_rep2_peak_1280	4.84076	29.7843			Chr1	16689053	16689477	light_rep1_peak_1280	2.54461	7.82376			Chr1	23271476	23271778	light_rep2_peak_1280	2.00417	2.74528
Chr1	21970608	21970975	dark_rep1_peak_1281	3.9846	13.3041			Chr1	26057726	26058255	dark_rep2_peak_1281	2.27088	4.49195			Chr1	16764552	16766129	light_rep1_peak_1281	6.01882	31.4381			Chr1	23390643	23393044	light_rep2_peak_1281	3.08959	16.4035
Chr1	22011060	22011370	dark_rep1_peak_1282	2.48415	8.07481			Chr1	26070126	26070384	dark_rep2_peak_1282	2.04736	3.43876			Chr1	16766373	16766833	light_rep1_peak_1282	3.16071	11.0197			Chr1	23395235	23395728	light_rep2_peak_1282	3.76188	16.3807
Chr1	22034049	22035936	dark_rep1_peak_1283	3.96002	22.4981			Chr1	26089302	26089847	dark_rep2_peak_1283	2.72883	7.95177			Chr1	16766958	16767356	light_rep1_peak_1283	2.29612	4.21519			Chr1	23396212	23396729	light_rep2_peak_1283	3.74827	12.3676
Chr1	22035994	22037834	dark_rep1_peak_1284	3.65976	21.5018			Chr1	26090817	26091218	dark_rep2_peak_1284	2.63162	7.07294			Chr1	16780836	16781469	light_rep1_peak_1284	2.84521	6.34758			Chr1	23397288	23397731	light_rep2_peak_1284	3.8634	12.7655
Chr1	22038048	22040651	dark_rep1_peak_1285	3.82332	17.1917			Chr1	26105536	26105818	dark_rep2_peak_1285	2.70707	5.29037			Chr1	16800952	16801203	light_rep1_peak_1285	3.93619	13.4681			Chr1	23412268	23412511	light_rep2_peak_1285	3.15476	7.80197
Chr1	22053690	22054505	dark_rep1_peak_1286	2.52488	6.385			Chr1	26120641	26121399	dark_rep2_peak_1286	2.35198	6.00667			Chr1	16837687	16838539	light_rep1_peak_1286	2.64042	9.20838			Chr1	23496553	23497484	light_rep2_peak_1286	2.85531	6.21374
Chr1	22054920	22055296	dark_rep1_peak_1287	2.04965	3.33432			Chr1	26121876	26123893	dark_rep2_peak_1287	5.14897	41.2052			Chr1	16847970	16848997	light_rep1_peak_1287	2.08264	4.46351			Chr1	23499520	23500312	light_rep2_peak_1287	2.64651	4.9895
Chr1	22055576	22056073	dark_rep1_peak_1288	2.25887	6.46276			Chr1	26161137	26162767	dark_rep2_peak_1288	2.11337	4.24285			Chr1	16851032	16851336	light_rep1_peak_1288	2.2535	3.83942			Chr1	23543434	23543708	light_rep2_peak_1288	2.7228	5.03359
Chr1	22056732	22057550	dark_rep1_peak_1289	2.77771	11.9481			Chr1	26163141	26163618	dark_rep2_peak_1289	3.08017	9.14994			Chr1	16900651	16900996	light_rep1_peak_1289	2.36589	4.44834			Chr1	23624503	23625596	light_rep2_peak_1289	3.30331	9.73752
Chr1	22095067	22095486	dark_rep1_peak_1290	3.72625	15.1555			Chr1	26164330	26164932	dark_rep2_peak_1290	2.61035	12.1642			Chr1	17074245	17074971	light_rep1_peak_1290	4.09246	13.8566			Chr1	23627699	23628143	light_rep2_peak_1290	2.28745	5.10581
Chr1	22096243	22096979	dark_rep1_peak_1291	3.35637	16.3472			Chr1	26193595	26193846	dark_rep2_peak_1291	1.92421	2.53014			Chr1	17075062	17076566	light_rep1_peak_1291	2.56165	7.56385			Chr1	23628471	23628804	light_rep2_peak_1291	2.16406	3.41539
Chr1	22097436	22098077	dark_rep1_peak_1292	4.08841	17.9484			Chr1	26210548	26211352	dark_rep2_peak_1292	4.20573	14.8088			Chr1	17090263	17090583	light_rep1_peak_1292	2.10347	4.78977			Chr1	23633090	23633529	light_rep2_peak_1292	2.08529	4.7019
Chr1	22099298	22100215	dark_rep1_peak_1293	4.05043	15.7814			Chr1	26212881	26213180	dark_rep2_peak_1293	3.0887	7.24954			Chr1	17090833	17091639	light_rep1_peak_1293	3.93986	18.3032			Chr1	23635310	23638118	light_rep2_peak_1293	4.84902	36.5714
Chr1	22110396	22110630	dark_rep1_peak_1294	2.67667	4.76448			Chr1	26213456	26213910	dark_rep2_peak_1294	4.67737	18.1371			Chr1	17181288	17182727	light_rep1_peak_1294	3.14182	8.86125			Chr1	23645313	23645661	light_rep2_peak_1294	1.83737	2.94666
Chr1	22176665	22177271	dark_rep1_peak_1295	3.50121	13.1694			Chr1	26215473	26217228	dark_rep2_peak_1295	3.13776	11.841			Chr1	17191353	17193663	light_rep1_peak_1295	6.32682	53.1947			Chr1	23650176	23651643	light_rep2_peak_1295	2.85908	14.1753
Chr1	22177978	22179946	dark_rep1_peak_1296	3.2039	13.5521			Chr1	26239391	26241124	dark_rep2_peak_1296	4.65883	35.3195			Chr1	17266100	17266418	light_rep1_peak_1296	2.2805	4.21519			Chr1	23652411	23652974	light_rep2_peak_1296	2.45752	4.75543
Chr1	22180667	22181018	dark_rep1_peak_1297	1.86982	2.98586			Chr1	26242359	26244559	dark_rep2_peak_1297	5.64651	33.7082			Chr1	17276966	17277508	light_rep1_peak_1297	2.22462	4.30268			Chr1	23653040	23653393	light_rep2_peak_1297	1.91779	2.30412
Chr1	22181541	22181822	dark_rep1_peak_1298	2.66339	6.06243			Chr1	26256368	26256698	dark_rep2_peak_1298	3.26246	8.29624			Chr1	17282450	17283745	light_rep1_peak_1298	3.41156	12.323			Chr1	23654277	23654675	light_rep2_peak_1298	2.29763	3.34486
Chr1	22184519	22186230	dark_rep1_peak_1299	4.97827	36.558			Chr1	26296516	26297540	dark_rep2_peak_1299	3.23813	14.2652			Chr1	17285109	17285638	light_rep1_peak_1299	2.9255	9.04177			Chr1	23685040	23685922	light_rep2_peak_1299	2.74602	9.85542
Chr1	22187462	22188256	dark_rep1_peak_1300	3.39374	10.6378			Chr1	26299022	26299982	dark_rep2_peak_1300	1.95309	3.49016			Chr1	17291004	17291359	light_rep1_peak_1300	3.51445	13.7013			Chr1	23686858	23687803	light_rep2_peak_1300	4.21856	18.6777
Chr1	22191325	22191632	dark_rep1_peak_1301	3.06158	8.70039			Chr1	26300155	26300555	dark_rep2_peak_1301	2.22505	3.20748			Chr1	17292347	17292924	light_rep1_peak_1301	4.51516	21.8768			Chr1	23688427	23688802	light_rep2_peak_1301	3.4857	11.1923
Chr1	22197827	22198429	dark_rep1_peak_1302	4.26438	21.7153			Chr1	26302699	26303179	dark_rep2_peak_1302	5.48329	28.0562			Chr1	17295318	17296782	light_rep1_peak_1302	3.90495	17.2121			Chr1	23689167	23690684	light_rep2_peak_1302	7.58484	55.7585
Chr1	22200195	22200514	dark_rep1_peak_1303	2.93862	14.3342			Chr1	26304943	26305178	dark_rep2_peak_1303	1.97198	2.14876			Chr1	17298248	17298619	light_rep1_peak_1303	2.69141	8.36634			Chr1	23696146	23696388	light_rep2_peak_1303	2.00788	3.07816
Chr1	22319280	22319638	dark_rep1_peak_1304	4.92539	20.596			Chr1	26306576	26306981	dark_rep2_peak_1304	3.8665	12.4351			Chr1	17394776	17395324	light_rep1_peak_1304	3.49884	11.0067			Chr1	23696711	23697641	light_rep2_peak_1304	2.84704	8.58816
Chr1	22409737	22410248	dark_rep1_peak_1305	2.15742	5.77085			Chr1	26313192	26313619	dark_rep2_peak_1305	4.25538	14.8088			Chr1	17424759	17425170	light_rep1_peak_1305	2.4714	6.0619			Chr1	23701248	23701724	light_rep2_peak_1305	2.90566	9.40336
Chr1	22421994	22422290	dark_rep1_peak_1306	3.33896	10.2152			Chr1	26314088	26314459	dark_rep2_peak_1306	3.64378	11.8742			Chr1	17451685	17452046	light_rep1_peak_1306	2.55798	6.34343			Chr1	23702047	23706510	light_rep2_peak_1306	5.14495	32.1727
Chr1	22442124	22442436	dark_rep1_peak_1307	2.60269	7.19665			Chr1	26317440	26318235	dark_rep2_peak_1307	3.3121	8.29624			Chr1	17464286	17464684	light_rep1_peak_1307	2.4334	6.19985			Chr1	23711955	23713307	light_rep2_peak_1307	4.61937	23.2287
Chr1	22444571	22445938	dark_rep1_peak_1308	2.83898	15.2415			Chr1	26322857	26325250	dark_rep2_peak_1308	4.23344	32.6645			Chr1	17558365	17558626	light_rep1_peak_1308	2.25683	4.2926			Chr1	23715503	23715998	light_rep2_peak_1308	2.26217	5.10581
Chr1	22508361	22508635	dark_rep1_peak_1309	3.14385	7.73877			Chr1	26327836	26328211	dark_rep2_peak_1309	3.53281	17.0587			Chr1	17568076	17568478	light_rep1_peak_1309	2.71425	5.12496			Chr1	23770086	23770346	light_rep2_peak_1309	2.73892	5.6241
Chr1	22509300	22510457	dark_rep1_peak_1310	3.29684	12.17			Chr1	26382513	26382859	dark_rep2_peak_1310	2.77399	6.43778			Chr1	17569425	17570086	light_rep1_peak_1310	2.51232	6.60403			Chr1	23770560	23770823	light_rep2_peak_1310	2.50933	5.69294
Chr1	22512105	22512496	dark_rep1_peak_1311	3.33307	14.5438			Chr1	26389675	26390354	dark_rep2_peak_1311	1.94105	2.99807			Chr1	17769476	17770647	light_rep1_peak_1311	3.79873	14.9208			Chr1	23778492	23779731	light_rep2_peak_1311	5.19621	34.6164
Chr1	22649581	22650026	dark_rep1_peak_1312	2.17533	5.13771			Chr1	26399184	26403296	dark_rep2_peak_1312	5.07723	35.948			Chr1	17771284	17771736	light_rep1_peak_1312	2.63975	6.65296			Chr1	23803611	23805892	light_rep2_peak_1312	3.65126	14.4002
Chr1	22677392	22677649	dark_rep1_peak_1313	1.93422	3.87789			Chr1	26404225	26405152	dark_rep2_peak_1313	2.78048	7.02979			Chr1	17771998	17772270	light_rep1_peak_1313	2.49917	5.38449			Chr1	23826387	23826675	light_rep2_peak_1313	1.63073	2.05387
Chr1	22753315	22753675	dark_rep1_peak_1314	3.84692	12.0887			Chr1	26405567	26406491	dark_rep2_peak_1314	2.88263	7.28262			Chr1	17834716	17834987	light_rep1_peak_1314	2.68661	6.65296			Chr1	23835269	23835714	light_rep2_peak_1314	2.86805	7.20304
Chr1	22754084	22754565	dark_rep1_peak_1315	2.62653	5.26408			Chr1	26434752	26435142	dark_rep2_peak_1315	3.91296	15.9062			Chr1	17846755	17848920	light_rep1_peak_1315	5.59023	42.4144			Chr1	23854774	23855467	light_rep2_peak_1315	3.79166	18.0574
Chr1	22755000	22755739	dark_rep1_peak_1316	2.56207	5.62185			Chr1	26449957	26450450	dark_rep2_peak_1316	3.27968	12.8474			Chr1	17854435	17855881	light_rep1_peak_1316	3.41136	15.8237			Chr1	23890496	23892143	light_rep2_peak_1316	7.77799	57.428
Chr1	22755793	22756039	dark_rep1_peak_1317	2.30954	3.12665			Chr1	26450901	26451226	dark_rep2_peak_1317	1.88127	4.0689			Chr1	17885588	17885895	light_rep1_peak_1317	1.83635	2.80299			Chr1	23893440	23893988	light_rep2_peak_1317	3.67194	17.3984
Chr1	22759094	22759557	dark_rep1_peak_1318	3.57291	12.9333			Chr1	26452159	26452391	dark_rep2_peak_1318	2.19751	3.64406			Chr1	17892353	17892817	light_rep1_peak_1318	2.48529	6.0619			Chr1	23895468	23896066	light_rep2_peak_1318	3.40105	16.7633
Chr1	22761765	22762121	dark_rep1_peak_1319	4.19112	15.1928			Chr1	26469482	26469776	dark_rep2_peak_1319	2.15543	3.76191			Chr1	17906933	17907490	light_rep1_peak_1319	2.22041	6.13529			Chr1	23897108	23897341	light_rep2_peak_1319	2.3104	3.49768
Chr1	22767408	22767742	dark_rep1_peak_1320	3.8745	14.8416			Chr1	26470008	26470535	dark_rep2_peak_1320	2.50226	5.0537			Chr1	17908538	17909485	light_rep1_peak_1320	4.02497	21.7058			Chr1	23898797	23899181	light_rep2_peak_1320	2.50933	5.0332
Chr1	22768226	22769147	dark_rep1_peak_1321	3.75514	11.4961			Chr1	26470611	26478708	dark_rep2_peak_1321	6.78403	59.257			Chr1	17921524	17921933	light_rep1_peak_1321	3.1194	8.64513			Chr1	23941812	23942349	light_rep2_peak_1321	2.96674	7.88083
Chr1	22797879	22798519	dark_rep1_peak_1322	2.81846	7.459			Chr1	26482848	26483212	dark_rep2_peak_1322	2.46109	5.12931			Chr1	17951060	17951706	light_rep1_peak_1322	3.09157	8.3318			Chr1	23952790	23954783	light_rep2_peak_1322	5.66385	37.4068
Chr1	22798680	22801314	dark_rep1_peak_1323	4.21659	27.0616			Chr1	26484766	26485171	dark_rep2_peak_1323	2.98428	10.3634			Chr1	17972245	17972713	light_rep1_peak_1323	2.66161	8.42188			Chr1	23973470	23974173	light_rep2_peak_1323	3.87282	13.1416
Chr1	22801864	22802632	dark_rep1_peak_1324	5.08422	23.5672			Chr1	26487412	26487650	dark_rep2_peak_1324	2.24753	4.45377			Chr1	17972901	17973290	light_rep1_peak_1324	2.9255	9.04177			Chr1	24000788	24001058	light_rep2_peak_1324	2.31116	3.92588
Chr1	22816962	22817250	dark_rep1_peak_1325	3.41594	10.749			Chr1	26488085	26488400	dark_rep2_peak_1325	1.93405	3.65359			Chr1	17975085	17976510	light_rep1_peak_1325	3.71935	16.5136			Chr1	24022330	24022691	light_rep2_peak_1325	2.85968	6.16481
Chr1	22829591	22830099	dark_rep1_peak_1326	2.42164	6.29909			Chr1	26512980	26513215	dark_rep2_peak_1326	2.07444	4.38119			Chr1	18028793	18029348	light_rep1_peak_1326	6.3597	35.7284			Chr1	24028931	24030832	light_rep2_peak_1326	3.76135	14.9739
Chr1	22835430	22835667	dark_rep1_peak_1327	2.32039	3.08989			Chr1	26534716	26535020	dark_rep2_peak_1327	2.80145	7.75883			Chr1	18112428	18113169	light_rep1_peak_1327	3.89725	18.576			Chr1	24045096	24048646	light_rep2_peak_1327	3.76767	20.7384
Chr1	22867999	22871468	dark_rep1_peak_1328	4.17593	23.2232			Chr1	26535130	26535383	dark_rep2_peak_1328	2.46048	5.29049			Chr1	18117111	18117361	light_rep1_peak_1328	2.17961	3.55208			Chr1	24060812	24062607	light_rep2_peak_1328	3.32767	12.5303
Chr1	22877270	22877763	dark_rep1_peak_1329	4.10432	24.7477			Chr1	26539599	26540730	dark_rep2_peak_1329	3.10794	15.135			Chr1	18124841	18125136	light_rep1_peak_1329	3.15047	7.90461			Chr1	24086634	24086880	light_rep2_peak_1329	2.48233	4.13753
Chr1	22879764	22880095	dark_rep1_peak_1330	4.63087	19.1945			Chr1	26541260	26541631	dark_rep2_peak_1330	3.02903	9.85156			Chr1	18138170	18138935	light_rep1_peak_1330	4.03815	16.3712			Chr1	24087206	24088508	light_rep2_peak_1330	4.02153	14.137
Chr1	22880320	22880934	dark_rep1_peak_1331	3.10086	7.89713			Chr1	26587492	26587857	dark_rep2_peak_1331	2.9106	9.39227			Chr1	18150553	18151375	light_rep1_peak_1331	5.89508	42.1178			Chr1	24088651	24088940	light_rep2_peak_1331	2.15523	2.71243
Chr1	22881667	22882092	dark_rep1_peak_1332	2.95921	9.31074			Chr1	26591546	26591792	dark_rep2_peak_1332	1.98725	4.60673			Chr1	18267510	18267914	light_rep1_peak_1332	2.23141	3.53891			Chr1	24112993	24115136	light_rep2_peak_1332	5.87989	41.2794
Chr1	22884735	22885126	dark_rep1_peak_1333	2.47275	7.89462			Chr1	26592425	26593094	dark_rep2_peak_1333	2.46398	6.6342			Chr1	18284740	18285334	light_rep1_peak_1333	2.73755	7.34864			Chr1	24127471	24129716	light_rep2_peak_1333	5.30839	28.4812
Chr1	22926596	22926985	dark_rep1_peak_1334	3.73567	11.4179			Chr1	26601795	26602064	dark_rep2_peak_1334	2.56058	4.65838			Chr1	18305484	18307373	light_rep1_peak_1334	6.09795	39.5898			Chr1	24137636	24138501	light_rep2_peak_1334	3.35458	8.60098
Chr1	22928758	22929065	dark_rep1_peak_1335	3.74993	12.2178			Chr1	26620354	26620612	dark_rep2_peak_1335	2.20806	4.60956			Chr1	18318788	18320885	light_rep1_peak_1335	4.45089	29.6123			Chr1	24139095	24139376	light_rep2_peak_1335	2.24775	3.36502
Chr1	22994671	22995148	dark_rep1_peak_1336	2.7951	6.16512			Chr1	26643923	26644153	dark_rep2_peak_1336	2.18584	3.12788			Chr1	18321072	18322668	light_rep1_peak_1336	7.17219	54.8791			Chr1	24252503	24253173	light_rep2_peak_1336	2.92299	6.6366
Chr1	23016374	23017103	dark_rep1_peak_1337	2.09478	3.32965			Chr1	26655253	26655705	dark_rep2_peak_1337	2.62261	7.85466			Chr1	18323212	18323846	light_rep1_peak_1337	5.73654	38.342			Chr1	24259682	24259922	light_rep2_peak_1337	2.45015	3.45394
Chr1	23018691	23019536	dark_rep1_peak_1338	3.74132	13.6616			Chr1	26657322	26657924	dark_rep2_peak_1338	3.56906	15.3862			Chr1	18377459	18378523	light_rep1_peak_1338	4.5426	25.3439			Chr1	24292086	24295078	light_rep2_peak_1338	5.21026	34.6164
Chr1	23020221	23020803	dark_rep1_peak_1339	2.51526	10.442			Chr1	26679993	26680409	dark_rep2_peak_1339	2.93685	7.22931			Chr1	18378735	18379815	light_rep1_peak_1339	4.91727	31.7252			Chr1	24349086	24349429	light_rep2_peak_1339	3.39419	10.8605
Chr1	23021827	23022298	dark_rep1_peak_1340	2.73394	8.00477			Chr1	26694735	26696330	dark_rep2_peak_1340	2.93524	11.5422			Chr1	18402687	18403343	light_rep1_peak_1340	3.2555	10.7635			Chr1	24359368	24359994	light_rep2_peak_1340	2.30284	4.80241
Chr1	23022363	23023088	dark_rep1_peak_1341	5.47114	28.0104			Chr1	26743016	26745421	dark_rep2_peak_1341	3.17914	17.701			Chr1	18405469	18405766	light_rep1_peak_1341	2.14403	3.97779			Chr1	24360084	24360420	light_rep2_peak_1341	2.47508	4.75543
Chr1	23023675	23024271	dark_rep1_peak_1342	2.17195	4.16157			Chr1	26750271	26750645	dark_rep2_peak_1342	4.36255	19.1609			Chr1	18429019	18430302	light_rep1_peak_1342	6.2038	46.0468			Chr1	24360689	24361834	light_rep2_peak_1342	3.72516	17.9753
Chr1	23039735	23040011	dark_rep1_peak_1343	2.69942	7.24071			Chr1	26781898	26782310	dark_rep2_peak_1343	3.04751	7.45633			Chr1	18432515	18433159	light_rep1_peak_1343	4.67536	25.2286			Chr1	24383254	24383880	light_rep2_peak_1343	2.40115	5.56846
Chr1	23072275	23072592	dark_rep1_peak_1344	2.29486	4.43818			Chr1	26790282	26790998	dark_rep2_peak_1344	2.61674	7.85832			Chr1	18451845	18454240	light_rep1_peak_1344	3.35602	15.8222			Chr1	24394024	24394442	light_rep2_peak_1344	3.63357	14.7115
Chr1	23072718	23073090	dark_rep1_peak_1345	1.65725	2.29192			Chr1	26791139	26791475	dark_rep2_peak_1345	2.07213	3.55655			Chr1	18494554	18494829	light_rep1_peak_1345	2.53365	5.1871			Chr1	24432390	24432819	light_rep2_peak_1345	3.07637	8.24905
Chr1	23075337	23075859	dark_rep1_peak_1346	5.30132	31.6042			Chr1	26794145	26797031	dark_rep2_peak_1346	6.6433	57.2061			Chr1	18496741	18497350	light_rep1_peak_1346	3.03024	9.46064			Chr1	24438869	24439237	light_rep2_peak_1346	2.73393	5.91773
Chr1	23076940	23077483	dark_rep1_peak_1347	4.4151	19.172			Chr1	26832742	26833164	dark_rep2_peak_1347	2.73416	9.88579			Chr1	18499742	18501104	light_rep1_peak_1347	5.48254	34.303			Chr1	24440123	24440968	light_rep2_peak_1347	4.2973	23.6322
Chr1	23081847	23082603	dark_rep1_peak_1348	5.0398	23.8745			Chr1	26912477	26912727	dark_rep2_peak_1348	1.87268	2.38656			Chr1	18519353	18520021	light_rep1_peak_1348	4.572	25.3439			Chr1	24442595	24443697	light_rep2_peak_1348	2.82496	8.46005
Chr1	23082678	23082934	dark_rep1_peak_1349	2.27287	4.87492			Chr1	26964856	26965339	dark_rep2_peak_1349	2.28989	3.22751			Chr1	18541976	18544092	light_rep1_peak_1349	2.82598	12.6399			Chr1	24443762	24444035	light_rep2_peak_1349	1.94753	2.60255
Chr1	23083194	23083678	dark_rep1_peak_1350	1.95319	4.0411			Chr1	26966564	26966868	dark_rep2_peak_1350	2.22966	6.40492			Chr1	18548540	18548860	light_rep1_peak_1350	2.55798	6.34343			Chr1	24485224	24485543	light_rep2_peak_1350	2.48543	5.96571
Chr1	23083871	23084535	dark_rep1_peak_1351	3.25744	13.4495			Chr1	27048185	27048500	dark_rep2_peak_1351	2.88766	8.23264			Chr1	18589861	18590561	light_rep1_peak_1351	2.29924	5.19633			Chr1	24486902	24487155	light_rep2_peak_1351	2.68991	5.89372
Chr1	23100129	23101261	dark_rep1_peak_1352	3.89069	22.195			Chr1	27064366	27064853	dark_rep2_peak_1352	3.41277	9.10363			Chr1	18616142	18616566	light_rep1_peak_1352	2.38017	4.75073			Chr1	24492532	24494053	light_rep2_peak_1352	6.40996	40.1973
Chr1	23102536	23103434	dark_rep1_peak_1353	2.38251	6.29909			Chr1	27081142	27081456	dark_rep2_peak_1353	2.19243	5.23688			Chr1	18622030	18623641	light_rep1_peak_1353	3.33222	17.448			Chr1	24494550	24494843	light_rep2_peak_1353	2.46898	4.49
Chr1	23104147	23104816	dark_rep1_peak_1354	2.28619	6.51473			Chr1	27086582	27086872	dark_rep2_peak_1354	2.71512	6.81215			Chr1	18627425	18628386	light_rep1_peak_1354	4.19052	18.8317			Chr1	24538062	24538421	light_rep2_peak_1354	3.40247	10.331
Chr1	23104985	23105733	dark_rep1_peak_1355	4.21055	31.9611			Chr1	27093010	27094201	dark_rep2_peak_1355	4.53452	27.7711			Chr1	18636302	18638157	light_rep1_peak_1355	3.56548	13.1796			Chr1	24538827	24539314	light_rep2_peak_1355	2.14293	2.98747
Chr1	23110851	23111192	dark_rep1_peak_1356	3.28027	10.0376			Chr1	27099538	27100374	dark_rep2_peak_1356	3.38693	16.7658			Chr1	18639005	18639488	light_rep1_peak_1356	3.02716	10.3067			Chr1	24552698	24553457	light_rep2_peak_1356	2.23009	3.92238
Chr1	23112366	23112929	dark_rep1_peak_1357	4.10204	16.6118			Chr1	27108727	27109098	dark_rep2_peak_1357	1.70534	2.45437			Chr1	18662192	18662705	light_rep1_peak_1357	3.01415	9.49106			Chr1	24554116	24554602	light_rep2_peak_1357	3.05815	8.65022
Chr1	23125665	23126210	dark_rep1_peak_1358	3.26765	13.4211			Chr1	27118121	27120365	dark_rep2_peak_1358	6.22098	40.9267			Chr1	18690647	18691220	light_rep1_peak_1358	6.34339	42.6885			Chr1	24556960	24558140	light_rep2_peak_1358	3.40324	10.0855
Chr1	23126347	23126923	dark_rep1_peak_1359	3.44763	19.8209			Chr1	27148234	27152150	dark_rep2_peak_1359	5.60633	49.243			Chr1	18691576	18691848	light_rep1_peak_1359	2.39504	4.44202			Chr1	24602223	24603159	light_rep2_peak_1359	4.41167	26.8722
Chr1	23128680	23130788	dark_rep1_peak_1360	5.92973	43.8497			Chr1	27152536	27152839	dark_rep2_peak_1360	2.79481	7.98148			Chr1	18692238	18692870	light_rep1_peak_1360	2.94693	12.9292			Chr1	24603789	24604686	light_rep2_peak_1360	3.23276	8.01616
Chr1	23134013	23134441	dark_rep1_peak_1361	4.58322	20.9261			Chr1	27159930	27161263	dark_rep2_peak_1361	3.94933	17.7464			Chr1	18693573	18694117	light_rep1_peak_1361	2.33672	5.5683			Chr1	24615157	24615509	light_rep2_peak_1361	2.04502	3.73419
Chr1	23135763	23137226	dark_rep1_peak_1362	6.15676	35.2022			Chr1	27164357	27164715	dark_rep2_peak_1362	2.20616	4.92064			Chr1	18725413	18725971	light_rep1_peak_1362	2.19928	3.33556			Chr1	24620974	24621226	light_rep2_peak_1362	2.74125	5.79074
Chr1	23137662	23138117	dark_rep1_peak_1363	4.51236	17.162			Chr1	27165116	27165662	dark_rep2_peak_1363	2.2162	4.03578			Chr1	18726458	18727413	light_rep1_peak_1363	2.94347	7.34073			Chr1	24624020	24624308	light_rep2_peak_1363	3.32808	8.50057
Chr1	23199858	23200152	dark_rep1_peak_1364	1.97303	2.69933			Chr1	27165978	27166544	dark_rep2_peak_1364	2.301	4.41656			Chr1	18737254	18738922	light_rep1_peak_1364	4.15078	27.9222			Chr1	24629935	24630468	light_rep2_peak_1364	3.9679	14.0832
Chr1	23200706	23201194	dark_rep1_peak_1365	3.70925	11.4961			Chr1	27167413	27167934	dark_rep2_peak_1365	2.56341	6.10442			Chr1	18756328	18758528	light_rep1_peak_1365	7.84111	64.8603			Chr1	24631136	24631486	light_rep2_peak_1365	2.13696	4.71457
Chr1	23238395	23238736	dark_rep1_peak_1366	3.89282	12.6918			Chr1	27222963	27223473	dark_rep2_peak_1366	2.84745	7.06434			Chr1	18770986	18771784	light_rep1_peak_1366	3.38459	13.67			Chr1	24632343	24633666	light_rep2_peak_1366	2.72969	6.44425
Chr1	23245878	23246780	dark_rep1_peak_1367	2.85568	8.91531			Chr1	27238734	27238971	dark_rep2_peak_1367	1.89461	2.54906			Chr1	18774227	18774548	light_rep1_peak_1367	2.52298	5.55691			Chr1	24634041	24635025	light_rep2_peak_1367	4.69742	23.5185
Chr1	23248736	23249103	dark_rep1_peak_1368	2.83685	6.90855			Chr1	27264140	27265956	dark_rep2_peak_1368	4.69827	34.2733			Chr1	18807668	18812993	light_rep1_peak_1368	8.39717	67.7811			Chr1	24635967	24636450	light_rep2_peak_1368	3.68869	15.008
Chr1	23262607	23262959	dark_rep1_peak_1369	2.6249	7.78996			Chr1	27266153	27266569	dark_rep2_peak_1369	4.64867	21.8677			Chr1	18926845	18927534	light_rep1_peak_1369	3.61784	18.5735			Chr1	24636676	24639428	light_rep2_peak_1369	6.53053	52.892
Chr1	23286763	23287238	dark_rep1_peak_1370	3.65296	14.8547			Chr1	27276311	27277840	dark_rep2_peak_1370	5.33266	38.2525			Chr1	18927682	18928268	light_rep1_peak_1370	3.03649	11.6744			Chr1	24644557	24645238	light_rep2_peak_1370	3.19434	9.25965
Chr1	23326417	23326777	dark_rep1_peak_1371	3.11001	7.69285			Chr1	27278007	27278541	dark_rep2_peak_1371	4.55491	22.9624			Chr1	18930192	18930561	light_rep1_peak_1371	2.0675	4.13615			Chr1	24647026	24649559	light_rep2_peak_1371	5.60964	46.2988
Chr1	23394643	23395009	dark_rep1_peak_1372	3.16727	8.16571			Chr1	27302237	27302539	dark_rep2_peak_1372	2.40479	5.42907			Chr1	18932455	18932883	light_rep1_peak_1372	4.64845	23.2296			Chr1	24653860	24654234	light_rep2_peak_1372	3.08731	10.8585
Chr1	23395180	23395697	dark_rep1_peak_1373	3.52716	16.1208			Chr1	27303055	27305001	dark_rep2_peak_1373	2.72651	11.5702			Chr1	18933107	18934764	light_rep1_peak_1373	5.33692	31.5814			Chr1	24657282	24657535	light_rep2_peak_1373	2.64354	5.56301
Chr1	23396287	23396789	dark_rep1_peak_1374	3.84746	12.6337			Chr1	27338354	27340696	dark_rep2_peak_1374	4.97995	33.0664			Chr1	18953544	18954747	light_rep1_peak_1374	3.41931	17.4395			Chr1	24676898	24677256	light_rep2_peak_1374	3.2234	8.94625
Chr1	23397265	23397854	dark_rep1_peak_1375	5.01717	21.3065			Chr1	27345927	27346172	dark_rep2_peak_1375	2.43415	4.92591			Chr1	18986507	18987023	light_rep1_peak_1375	3.64395	14.2964			Chr1	24695439	24698456	light_rep2_peak_1375	4.15831	24.5192
Chr1	23412124	23412589	dark_rep1_peak_1376	3.82694	16.8976			Chr1	27358961	27359316	dark_rep2_peak_1376	2.37871	5.61289			Chr1	19044365	19044634	light_rep1_peak_1376	2.19372	4.16315			Chr1	24737589	24738151	light_rep2_peak_1376	2.91072	10.0212
Chr1	23429349	23429658	dark_rep1_peak_1377	2.49547	5.08227			Chr1	27365927	27366237	dark_rep2_peak_1377	2.06334	3.43229			Chr1	19052222	19052751	light_rep1_peak_1377	2.06453	4.29966			Chr1	24743755	24744163	light_rep2_peak_1377	3.60175	12.0284
Chr1	23516936	23517197	dark_rep1_peak_1378	2.18987	3.95455			Chr1	27372417	27372718	dark_rep2_peak_1378	1.84397	2.60092			Chr1	19074830	19075086	light_rep1_peak_1378	1.93686	2.20901			Chr1	24748183	24749353	light_rep2_peak_1378	2.32757	6.44738
Chr1	23543390	23543747	dark_rep1_peak_1379	3.4339	9.22213			Chr1	27376118	27377090	dark_rep2_peak_1379	4.7801	30.4698			Chr1	19099848	19100098	light_rep1_peak_1379	2.15024	2.8817			Chr1	24766757	24767354	light_rep2_peak_1379	3.47556	13.0188
Chr1	23544213	23544526	dark_rep1_peak_1380	3.25033	8.14874			Chr1	27383242	27384151	dark_rep2_peak_1380	2.25319	5.94088			Chr1	19121795	19122144	light_rep1_peak_1380	2.6307	7.44031			Chr1	24769974	24771637	light_rep2_peak_1380	5.49811	34.1381
Chr1	23597315	23597631	dark_rep1_peak_1381	2.26832	3.23695			Chr1	27402037	27402415	dark_rep2_peak_1381	2.56325	6.63048			Chr1	19122343	19122817	light_rep1_peak_1381	2.02314	3.65067			Chr1	24773864	24774265	light_rep2_peak_1381	2.9843	7.88083
Chr1	23617939	23618387	dark_rep1_peak_1382	2.67774	6.52863			Chr1	27404365	27404977	dark_rep2_peak_1382	2.42023	5.74388			Chr1	19125682	19126051	light_rep1_peak_1382	2.23735	4.99099			Chr1	24810763	24812758	light_rep2_peak_1382	5.82692	47.63
Chr1	23624774	23625100	dark_rep1_peak_1383	2.49359	5.21236			Chr1	27432341	27432916	dark_rep2_peak_1383	2.73869	8.50274			Chr1	19127125	19128025	light_rep1_peak_1383	3.23093	10.8507			Chr1	24839228	24839520	light_rep2_peak_1383	2.33465	4.88593
Chr1	23633088	23633499	dark_rep1_peak_1384	2.26251	7.94102			Chr1	27432992	27433426	dark_rep2_peak_1384	2.04877	2.78729			Chr1	19139976	19140443	light_rep1_peak_1384	2.98451	9.78424			Chr1	24839581	24839878	light_rep2_peak_1384	1.90163	2.67649
Chr1	23636150	23636784	dark_rep1_peak_1385	2.79543	8.37868			Chr1	27467104	27467517	dark_rep2_peak_1385	2.5291	5.69304			Chr1	19153862	19156700	light_rep1_peak_1385	6.35313	53.1947			Chr1	24883475	24883793	light_rep2_peak_1385	2.81397	7.35419
Chr1	23637175	23638150	dark_rep1_peak_1386	5.02471	30.673			Chr1	27483354	27484336	dark_rep2_peak_1386	3.04567	10.8485			Chr1	19160451	19161435	light_rep1_peak_1386	3.42568	16.3641			Chr1	24884030	24884555	light_rep2_peak_1386	2.93361	9.87951
Chr1	23650203	23650456	dark_rep1_peak_1387	2.9709	7.99951			Chr1	27547080	27548255	dark_rep2_peak_1387	6.07423	39.1418			Chr1	19170532	19171243	light_rep1_peak_1387	3.21631	15.3384			Chr1	24885210	24885466	light_rep2_peak_1387	2.00101	4.06237
Chr1	23684987	23685240	dark_rep1_peak_1388	2.18772	5.61335			Chr1	27627704	27628539	dark_rep2_peak_1388	4.55598	32.0923			Chr1	19174049	19176195	light_rep1_peak_1388	6.49781	55.5475			Chr1	24898547	24899019	light_rep2_peak_1388	3.7125	15.8659
Chr1	23688433	23688783	dark_rep1_peak_1389	2.47424	6.55488			Chr1	27628762	27630169	dark_rep2_peak_1389	1.60346	2.36629			Chr1	19187005	19187281	light_rep1_peak_1389	2.19479	3.71453			Chr1	24901821	24904806	light_rep2_peak_1389	5.75803	42.048
Chr1	23689162	23690665	dark_rep1_peak_1390	4.29584	25.5519			Chr1	27632404	27633213	dark_rep2_peak_1390	2.29844	4.62146			Chr1	19223530	19224123	light_rep1_peak_1390	3.80643	13.337			Chr1	24930246	24930484	light_rep2_peak_1390	2.83849	6.24876
Chr1	23691796	23692079	dark_rep1_peak_1391	2.79141	5.66814			Chr1	27638230	27641072	dark_rep2_peak_1391	4.4414	38.6243			Chr1	19224941	19226039	light_rep1_peak_1391	4.91503	20.8077			Chr1	24951547	24952073	light_rep2_peak_1391	2.06925	3.07802
Chr1	23693925	23694400	dark_rep1_peak_1392	3.76458	12.7786			Chr1	27645034	27646822	dark_rep2_peak_1392	4.82792	42.4873			Chr1	19242052	19242449	light_rep1_peak_1392	3.57574	11.5745			Chr1	24952170	24952631	light_rep2_peak_1392	2.51058	5.16089
Chr1	23696118	23696374	dark_rep1_peak_1393	2.93628	7.38394			Chr1	27646875	27647278	dark_rep2_peak_1393	3.30247	18.2227			Chr1	19305517	19306010	light_rep1_peak_1393	2.8498	8.31383			Chr1	24955047	24955742	light_rep2_peak_1393	2.41416	5.31818
Chr1	23696555	23696834	dark_rep1_peak_1394	2.1195	5.59865			Chr1	27664443	27664758	dark_rep2_peak_1394	2.15846	4.41779			Chr1	19313709	19313984	light_rep1_peak_1394	2.49917	5.38449			Chr1	24957381	24958700	light_rep2_peak_1394	3.52393	14.0999
Chr1	23702313	23703217	dark_rep1_peak_1395	3.2726	12.2168			Chr1	27676202	27676785	dark_rep2_peak_1395	4.87595	20.2318			Chr1	19407608	19408063	light_rep1_peak_1395	3.10611	8.86125			Chr1	25028870	25029183	light_rep2_peak_1395	2.58528	5.68016
Chr1	23703824	23704601	dark_rep1_peak_1396	3.01067	9.49216			Chr1	27691595	27692021	dark_rep2_peak_1396	2.5775	8.16221			Chr1	19443150	19443475	light_rep1_peak_1396	2.49917	5.9278			Chr1	25029301	25029575	light_rep2_peak_1396	2.61638	6.02384
Chr1	23705518	23706487	dark_rep1_peak_1397	3.81099	23.3685			Chr1	27698957	27699369	dark_rep2_peak_1397	2.49969	9.05107			Chr1	19456206	19456504	light_rep1_peak_1397	2.64064	5.2465			Chr1	25047480	25049276	light_rep2_peak_1397	5.83023	41.544
Chr1	23769946	23770286	dark_rep1_peak_1398	3.07544	8.7721			Chr1	27703834	27704148	dark_rep2_peak_1398	2.277	3.61302			Chr1	19472211	19472466	light_rep1_peak_1398	1.94673	2.70692			Chr1	25152336	25152644	light_rep2_peak_1398	2.22682	3.79148
Chr1	23772117	23772428	dark_rep1_peak_1399	2.78619	5.62185			Chr1	27709959	27710264	dark_rep2_peak_1399	2.87267	7.77725			Chr1	19484676	19485269	light_rep1_peak_1399	2.22784	4.08482			Chr1	25152857	25153221	light_rep2_peak_1399	2.39732	4.01833
Chr1	23778517	23779165	dark_rep1_peak_1400	2.08185	4.47559			Chr1	27713439	27714068	dark_rep2_peak_1400	3.59521	13.4059			Chr1	19506412	19506680	light_rep1_peak_1400	2.99901	8.41545			Chr1	25153330	25153617	light_rep2_peak_1400	2.15696	3.0377
Chr1	23779471	23779709	dark_rep1_peak_1401	2.54242	6.13459			Chr1	27738906	27739290	dark_rep2_peak_1401	3.11981	11.0733			Chr1	19600478	19600802	light_rep1_peak_1401	3.30445	13.1321			Chr1	25174773	25176737	light_rep2_peak_1401	3.68491	14.0937
Chr1	23787275	23787880	dark_rep1_peak_1402	2.60569	5.76973			Chr1	27759650	27760700	dark_rep2_peak_1402	2.99546	10.9148			Chr1	19640954	19641436	light_rep1_peak_1402	2.25787	7.31904			Chr1	25202423	25202925	light_rep2_peak_1402	2.17766	3.53316
Chr1	23833423	23833673	dark_rep1_peak_1403	2.72732	9.21393			Chr1	27760919	27761676	dark_rep2_peak_1403	3.73203	15.4528			Chr1	19689286	19689584	light_rep1_peak_1403	2.64618	6.7699			Chr1	25229984	25232944	light_rep2_peak_1403	6.98118	49.3032
Chr1	23835232	23835733	dark_rep1_peak_1404	3.10417	8.65469			Chr1	27761837	27763571	dark_rep2_peak_1404	5.34613	29.9393			Chr1	19689885	19690476	light_rep1_peak_1404	2.48727	7.28123			Chr1	25272240	25273500	light_rep2_peak_1404	4.15724	17.148
Chr1	23890230	23890820	dark_rep1_peak_1405	2.85311	7.81495			Chr1	27785250	27785722	dark_rep2_peak_1405	1.89492	3.90594			Chr1	19697106	19698655	light_rep1_peak_1405	4.27981	30.9015			Chr1	25274091	25274367	light_rep2_peak_1405	2.58156	5.45696
Chr1	23891279	23891760	dark_rep1_peak_1406	2.6892	8.7776			Chr1	27787044	27787522	dark_rep2_peak_1406	1.88613	4.23205			Chr1	19699082	19699591	light_rep1_peak_1406	4.08613	23.4128			Chr1	25277216	25277787	light_rep2_peak_1406	2.46428	5.29238
Chr1	23893453	23893971	dark_rep1_peak_1407	4.80359	29.3793			Chr1	27864755	27865001	dark_rep2_peak_1407	2.15754	3.90093			Chr1	19706618	19706880	light_rep1_peak_1407	1.96674	3.67095			Chr1	25297108	25298549	light_rep2_peak_1407	3.97422	20.9274
Chr1	23894460	23894713	dark_rep1_peak_1408	2.9047	6.36307			Chr1	27972818	27973373	dark_rep2_peak_1408	4.83054	20.3016			Chr1	19787046	19787485	light_rep1_peak_1408	3.51669	12.0927			Chr1	25298991	25300021	light_rep2_peak_1408	2.65397	7.21655
Chr1	23895502	23896152	dark_rep1_peak_1409	4.15983	29.6566			Chr1	27974152	27974481	dark_rep2_peak_1409	4.21077	16.4029			Chr1	19819676	19822276	light_rep1_peak_1409	5.35689	46.968			Chr1	25310471	25311251	light_rep2_peak_1409	2.23845	3.45947
Chr1	23896715	23897464	dark_rep1_peak_1410	3.68839	12.0449			Chr1	27975019	27975368	dark_rep2_peak_1410	2.90649	6.22259			Chr1	19825144	19825850	light_rep1_peak_1410	5.32775	44.5512			Chr1	25329807	25330379	light_rep2_peak_1410	2.27462	3.98063
Chr1	23898023	23898291	dark_rep1_peak_1411	2.56114	5.04993			Chr1	27981912	27984631	dark_rep2_peak_1411	5.19452	36.0784			Chr1	19831769	19832308	light_rep1_peak_1411	2.80235	7.25034			Chr1	25391711	25392348	light_rep2_peak_1411	2.78045	9.2025
Chr1	23898742	23899212	dark_rep1_peak_1412	3.76179	13.5409			Chr1	28034831	28035152	dark_rep2_peak_1412	3.02178	8.42606			Chr1	19844487	19848761	light_rep1_peak_1412	4.05509	35.3876			Chr1	25393274	25395034	light_rep2_peak_1412	5.37005	39.2114
Chr1	23941801	23942094	dark_rep1_peak_1413	1.80472	3.26152			Chr1	28040854	28041456	dark_rep2_peak_1413	3.53923	12.2166			Chr1	19850085	19851731	light_rep1_peak_1413	3.68298	17.535			Chr1	25426619	25427207	light_rep2_peak_1413	1.9412	3.62179
Chr1	23946103	23946334	dark_rep1_peak_1414	2.18688	3.70736			Chr1	28042401	28042668	dark_rep2_peak_1414	2.22553	3.74912			Chr1	19854544	19854930	light_rep1_peak_1414	1.99934	2.84199			Chr1	25453475	25456008	light_rep2_peak_1414	3.5163	13.8508
Chr1	23973566	23974016	dark_rep1_peak_1415	2.24696	4.3588			Chr1	28052164	28052483	dark_rep2_peak_1415	2.49969	6.49723			Chr1	19879500	19880864	light_rep1_peak_1415	5.58636	37.5124			Chr1	25464101	25464500	light_rep2_peak_1415	3.61316	15.2261
Chr1	24006915	24007259	dark_rep1_peak_1416	3.38492	9.94934			Chr1	28098381	28098876	dark_rep2_peak_1416	3.25239	10.656			Chr1	19883675	19883990	light_rep1_peak_1416	2.58248	6.89156			Chr1	25465796	25466487	light_rep2_peak_1416	3.74771	12.277
Chr1	24022335	24022713	dark_rep1_peak_1417	2.87839	9.466			Chr1	28114897	28116859	dark_rep2_peak_1417	3.88493	20.6473			Chr1	19891268	19891592	light_rep1_peak_1417	2.63405	6.40675			Chr1	25469609	25470328	light_rep2_peak_1417	3.92166	13.8788
Chr1	24028100	24031215	dark_rep1_peak_1418	4.08314	29.0446			Chr1	28116937	28117657	dark_rep2_peak_1418	2.06583	5.05632			Chr1	19896107	19896425	light_rep1_peak_1418	2.18349	4.32141			Chr1	25472360	25472644	light_rep2_peak_1418	2.65717	5.90798
Chr1	24033446	24033730	dark_rep1_peak_1419	2.95921	9.31074			Chr1	28135092	28135798	dark_rep2_peak_1419	3.39919	16.5945			Chr1	19898882	19900935	light_rep1_peak_1419	3.43219	12.061			Chr1	25473503	25474852	light_rep2_peak_1419	4.97136	26.57
Chr1	24043408	24043782	dark_rep1_peak_1420	3.67133	17.2454			Chr1	28136474	28136813	dark_rep2_peak_1420	2.2047	4.44833			Chr1	19901164	19901458	light_rep1_peak_1420	2.86996	6.84481			Chr1	25484445	25484756	light_rep2_peak_1420	2.20412	4.9486
Chr1	24046213	24047178	dark_rep1_peak_1421	3.47143	16.4481			Chr1	28137854	28138138	dark_rep2_peak_1421	2.29292	4.95764			Chr1	19912456	19912889	light_rep1_peak_1421	2.32276	4.7414			Chr1	25484986	25485241	light_rep2_peak_1421	2.18163	4.23722
Chr1	24086560	24086835	dark_rep1_peak_1422	2.54225	4.83121			Chr1	28144460	28145111	dark_rep2_peak_1422	2.01532	4.67987			Chr1	19913121	19914336	light_rep1_peak_1422	4.43602	22.2804			Chr1	25485346	25485581	light_rep2_peak_1422	2.29949	3.9693
Chr1	24127550	24128111	dark_rep1_peak_1423	2.55132	6.28898			Chr1	28145170	28146191	dark_rep2_peak_1423	4.26809	24.1372			Chr1	19935163	19936946	light_rep1_peak_1423	5.44262	28.9016			Chr1	25485760	25486035	light_rep2_peak_1423	1.8037	2.29801
Chr1	24128402	24128662	dark_rep1_peak_1424	2.34938	4.28784			Chr1	28147677	28147904	dark_rep2_peak_1424	2.08307	4.24272			Chr1	19937346	19937639	light_rep1_peak_1424	2.98177	8.38399			Chr1	25495349	25495690	light_rep2_peak_1424	2.27976	3.80547
Chr1	24129278	24129640	dark_rep1_peak_1425	2.42607	3.84602			Chr1	28150411	28150679	dark_rep2_peak_1425	2.56439	7.90632			Chr1	19937880	19941303	light_rep1_peak_1425	3.49883	14.2276			Chr1	25495937	25496175	light_rep2_peak_1425	2.43216	4.97301
Chr1	24139222	24139549	dark_rep1_peak_1426	2.56207	5.62185			Chr1	28150848	28151279	dark_rep2_peak_1426	2.03417	3.76445			Chr1	19946741	19947492	light_rep1_peak_1426	3.03649	11.6744			Chr1	25508723	25511238	light_rep2_peak_1426	4.23558	18.6777
Chr1	24149040	24149285	dark_rep1_peak_1427	2.70672	6.02709			Chr1	28156732	28157130	dark_rep2_peak_1427	2.53196	5.70623			Chr1	19947857	19948208	light_rep1_peak_1427	2.85843	8.01387			Chr1	25538883	25539164	light_rep2_peak_1427	2.17828	3.73234
Chr1	24252356	24253197	dark_rep1_peak_1428	3.6492	11.2512			Chr1	28185188	28185531	dark_rep2_peak_1428	1.96404	3.13121			Chr1	19948807	19952307	light_rep1_peak_1428	4.28804	24.8566			Chr1	25539278	25539938	light_rep2_peak_1428	2.25777	3.6119
Chr1	24292158	24292443	dark_rep1_peak_1429	2.15753	3.82135			Chr1	28186809	28187086	dark_rep2_peak_1429	2.17495	3.9331			Chr1	19970783	19971365	light_rep1_peak_1429	3.65732	12.3331			Chr1	25647771	25648628	light_rep2_peak_1429	2.8162	7.20304
Chr1	24349105	24349368	dark_rep1_peak_1430	3.0398	8.2135			Chr1	28215657	28217885	dark_rep2_peak_1430	2.98351	13.2653			Chr1	19985677	19986198	light_rep1_peak_1430	2.67016	7.87099			Chr1	25649176	25649749	light_rep2_peak_1430	1.8889	2.34664
Chr1	24359212	24359445	dark_rep1_peak_1431	1.82161	2.33548			Chr1	28218349	28218932	dark_rep2_peak_1431	2.52241	11.4703			Chr1	19990499	19990930	light_rep1_peak_1431	2.65734	8.17585			Chr1	25656960	25659833	light_rep2_peak_1431	3.27049	22.1942
Chr1	24359519	24359827	dark_rep1_peak_1432	2.3469	4.57684			Chr1	28219163	28220807	dark_rep2_peak_1432	4.15937	24.4268			Chr1	19991108	19991422	light_rep1_peak_1432	2.72278	8.31112			Chr1	25669204	25669727	light_rep2_peak_1432	2.40265	5.50801
Chr1	24361219	24361547	dark_rep1_peak_1433	1.89737	4.12817			Chr1	28228719	28229740	dark_rep2_peak_1433	4.45361	28.1696			Chr1	19992955	19993457	light_rep1_peak_1433	2.7368	6.79411			Chr1	25677255	25677491	light_rep2_peak_1433	2.33801	5.47456
Chr1	24387260	24387760	dark_rep1_peak_1434	3.26657	12.3618			Chr1	28231429	28232232	dark_rep2_peak_1434	2.08141	4.72782			Chr1	20017533	20017811	light_rep1_peak_1434	2.64064	4.94256			Chr1	25681164	25681443	light_rep2_peak_1434	3.0842	7.42469
Chr1	24388192	24388870	dark_rep1_peak_1435	4.01822	15.4876			Chr1	28232604	28234011	dark_rep2_peak_1435	4.49847	23.4545			Chr1	20058893	20059197	light_rep1_peak_1435	2.3191	3.77992			Chr1	25691325	25691710	light_rep2_peak_1435	2.85931	7.90725
Chr1	24394058	24394488	dark_rep1_peak_1436	5.01717	21.3065			Chr1	28239600	28239850	dark_rep2_peak_1436	3.00507	7.06527			Chr1	20065250	20065573	light_rep1_peak_1436	2.32121	4.50163			Chr1	25693460	25696155	light_rep2_peak_1436	7.3743	45.0076
Chr1	24440411	24441069	dark_rep1_peak_1437	2.5361	6.28898			Chr1	28255004	28255270	dark_rep2_peak_1437	2.29002	4.08819			Chr1	20065790	20066076	light_rep1_peak_1437	1.97554	3.33884			Chr1	25709809	25710121	light_rep2_peak_1437	2.38292	4.22051
Chr1	24442946	24443990	dark_rep1_peak_1438	4.00911	13.8805			Chr1	28274111	28274345	dark_rep2_peak_1438	2.45416	6.24049			Chr1	20100527	20104197	light_rep1_peak_1438	4.48064	39.7197			Chr1	25710180	25710499	light_rep2_peak_1438	1.87964	2.13813
Chr1	24486908	24487322	dark_rep1_peak_1439	2.49045	5.88351			Chr1	28283584	28283981	dark_rep2_peak_1439	1.94055	2.50678			Chr1	20135240	20135596	light_rep1_peak_1439	2.24925	6.33567			Chr1	25711618	25711874	light_rep2_peak_1439	2.46233	4.46516
Chr1	24487684	24488032	dark_rep1_peak_1440	2.91087	8.8333			Chr1	28284606	28284927	dark_rep2_peak_1440	2.25898	4.30069			Chr1	20135945	20137175	light_rep1_peak_1440	2.58914	9.4578			Chr1	25712288	25714687	light_rep2_peak_1440	6.47142	44.2291
Chr1	24492668	24494092	dark_rep1_peak_1441	3.7992	17.8986			Chr1	28301131	28301533	dark_rep2_peak_1441	1.81575	2.49468			Chr1	20176961	20177244	light_rep1_peak_1441	4.08204	13.9024			Chr1	25724889	25726499	light_rep2_peak_1441	4.0306	17.6852
Chr1	24494622	24494853	dark_rep1_peak_1442	2.57149	4.28974			Chr1	28302568	28303045	dark_rep2_peak_1442	2.22071	3.52031			Chr1	20177834	20178156	light_rep1_peak_1442	3.02531	11.1206			Chr1	25728028	25728338	light_rep2_peak_1442	3.50511	10.7712
Chr1	24518866	24519151	dark_rep1_peak_1443	3.0052	7.06256			Chr1	28312648	28312877	dark_rep2_peak_1443	2.66894	6.41096			Chr1	20192839	20193796	light_rep1_peak_1443	6.0012	39.8462			Chr1	25730717	25730957	light_rep2_peak_1443	2.44317	4.75513
Chr1	24537926	24538491	dark_rep1_peak_1444	6.10536	34.4667			Chr1	28315227	28315469	dark_rep2_peak_1444	1.72201	2.22279			Chr1	20195534	20195864	light_rep1_peak_1444	2.00933	4.31037			Chr1	25733751	25736062	light_rep2_peak_1444	4.35129	18.6827
Chr1	24538649	24539164	dark_rep1_peak_1445	3.5699	12.8081			Chr1	28315537	28316055	dark_rep2_peak_1445	2.28525	8.5605			Chr1	20196175	20196920	light_rep1_peak_1445	4.16019	20.381			Chr1	25736668	25737768	light_rep2_peak_1445	3.92843	14.69
Chr1	24541898	24542535	dark_rep1_peak_1446	3.07984	9.20002			Chr1	28318405	28319287	dark_rep2_peak_1446	3.27989	15.5339			Chr1	20198857	20199319	light_rep1_peak_1446	2.108	4.62673			Chr1	25740965	25741293	light_rep2_peak_1446	2.76069	5.79074
Chr1	24552692	24553404	dark_rep1_peak_1447	1.95378	3.02717			Chr1	28323044	28323352	dark_rep2_peak_1447	2.69153	4.85339			Chr1	20203988	20204406	light_rep1_peak_1447	2.1118	4.13988			Chr1	25752248	25753320	light_rep2_peak_1447	3.45725	14.1975
Chr1	24554263	24554565	dark_rep1_peak_1448	2.23411	3.84906			Chr1	28324118	28324501	dark_rep2_peak_1448	3.60998	10.5218			Chr1	20206542	20206945	light_rep1_peak_1448	3.88106	17.7003			Chr1	25754328	25755100	light_rep2_peak_1448	2.76547	7.99891
Chr1	24556827	24558262	dark_rep1_peak_1449	3.44508	11.8252			Chr1	28335022	28337219	dark_rep2_peak_1449	4.95777	31.4773			Chr1	20211513	20211991	light_rep1_peak_1449	2.30806	4.7414			Chr1	25755351	25756099	light_rep2_peak_1449	2.22726	3.76695
Chr1	24569658	24569976	dark_rep1_peak_1450	2.42427	3.51281			Chr1	28337863	28338368	dark_rep2_peak_1450	2.47776	6.36239			Chr1	20213469	20213788	light_rep1_peak_1450	2.49917	6.0619			Chr1	25756197	25756473	light_rep2_peak_1450	1.99794	3.26035
Chr1	24620930	24621528	dark_rep1_peak_1451	2.76437	8.00477			Chr1	28341475	28341888	dark_rep2_peak_1451	4.59995	18.377			Chr1	20214073	20214334	light_rep1_peak_1451	2.07285	3.31788			Chr1	25756529	25757229	light_rep2_peak_1451	2.5697	6.79001
Chr1	24621931	24622172	dark_rep1_peak_1452	2.73888	6.12611			Chr1	28358417	28358922	dark_rep2_peak_1452	3.73043	11.9621			Chr1	20236026	20236824	light_rep1_peak_1452	2.11041	3.48059			Chr1	25765393	25767376	light_rep2_peak_1452	5.10906	26.1164
Chr1	24623950	24624341	dark_rep1_peak_1453	4.3333	17.4581			Chr1	28363046	28363637	dark_rep2_peak_1453	3.37689	13.3805			Chr1	20239639	20239922	light_rep1_peak_1453	3.31556	10.976			Chr1	25781058	25783341	light_rep2_peak_1453	4.78889	29.6584
Chr1	24626025	24626509	dark_rep1_peak_1454	2.82259	5.61784			Chr1	28365947	28368118	dark_rep2_peak_1454	5.16773	34.6131			Chr1	20261031	20262080	light_rep1_peak_1454	2.78168	10.5237			Chr1	25783457	25784336	light_rep2_peak_1454	3.60197	14.1394
Chr1	24629861	24630551	dark_rep1_peak_1455	5.43857	29.9571			Chr1	28386360	28386778	dark_rep2_peak_1455	2.98296	8.16127			Chr1	20286974	20287305	light_rep1_peak_1455	2.38255	4.44834			Chr1	25789228	25790354	light_rep2_peak_1455	4.73064	27.3406
Chr1	24631028	24631980	dark_rep1_peak_1456	5.46517	30.0982			Chr1	28430095	28430455	dark_rep2_peak_1456	2.3042	6.60939			Chr1	20290444	20290786	light_rep1_peak_1456	2.06662	4.79228			Chr1	25829169	25829864	light_rep2_peak_1456	2.98001	10.5149
Chr1	24632054	24633666	dark_rep1_peak_1457	2.60506	7.41092			Chr1	28435647	28436151	dark_rep2_peak_1457	2.3457	4.16704			Chr1	20310186	20310681	light_rep1_peak_1457	5.43568	25.9615			Chr1	25876565	25876998	light_rep2_peak_1457	4.30525	18.3424
Chr1	24634037	24635057	dark_rep1_peak_1458	5.00807	31.8993			Chr1	28438300	28438564	dark_rep2_peak_1458	2.45188	4.18497			Chr1	20356057	20356802	light_rep1_peak_1458	2.68332	6.24022			Chr1	25877360	25878003	light_rep2_peak_1458	4.80315	23.3345
Chr1	24635968	24636456	dark_rep1_peak_1459	3.28294	16.0987			Chr1	28440902	28442563	dark_rep2_peak_1459	4.96291	41.8112			Chr1	20357095	20357738	light_rep1_peak_1459	3.84395	21.4698			Chr1	25878572	25879285	light_rep2_peak_1459	4.56491	20.037
Chr1	24636729	24638790	dark_rep1_peak_1460	3.88213	27.6077			Chr1	28443194	28444015	dark_rep2_peak_1460	4.41872	21.9482			Chr1	20392890	20393459	light_rep1_peak_1460	2.95821	7.01651			Chr1	25879779	25882512	light_rep2_peak_1460	6.20013	50.5722
Chr1	24643476	24643900	dark_rep1_peak_1461	2.37833	4.76344			Chr1	28444325	28444867	dark_rep2_peak_1461	5.32425	29.516			Chr1	20414937	20415245	light_rep1_peak_1461	2.26983	5.57217			Chr1	25949995	25950231	light_rep2_peak_1461	2.412	4.26194
Chr1	24644041	24645219	dark_rep1_peak_1462	4.68599	22.7817			Chr1	28444945	28446553	dark_rep2_peak_1462	8.18695	63.7221			Chr1	20417890	20418487	light_rep1_peak_1462	2.02874	2.99137			Chr1	25959876	25960429	light_rep2_peak_1462	3.28272	8.90385
Chr1	24646081	24646558	dark_rep1_peak_1463	3.29091	9.99572			Chr1	28458613	28461371	dark_rep2_peak_1463	2.63624	13.923			Chr1	20430450	20431953	light_rep1_peak_1463	3.87913	24.2489			Chr1	25967466	25968103	light_rep2_peak_1463	2.30627	4.13058
Chr1	24647035	24650468	dark_rep1_peak_1464	3.43258	28.8616			Chr1	28463165	28466587	dark_rep2_peak_1464	2.10159	6.8331			Chr1	20432216	20433218	light_rep1_peak_1464	2.38382	7.59952			Chr1	25986249	25986569	light_rep2_peak_1464	3.1005	9.29894
Chr1	24653796	24654516	dark_rep1_peak_1465	3.71585	18.6891			Chr1	28467197	28467911	dark_rep2_peak_1465	3.70787	21.5636			Chr1	20439525	20439837	light_rep1_peak_1465	2.32032	3.43331			Chr1	25988764	25989110	light_rep2_peak_1465	4.34701	15.2216
Chr1	24657280	24657650	dark_rep1_peak_1466	2.2192	3.37123			Chr1	28477532	28477922	dark_rep2_peak_1466	2.34349	4.38354			Chr1	20441603	20442264	light_rep1_peak_1466	2.77685	8.20477			Chr1	25999611	26000254	light_rep2_peak_1466	3.6768	12.606
Chr1	24658281	24658531	dark_rep1_peak_1467	2.3395	4.43048			Chr1	28517513	28517995	dark_rep2_peak_1467	2.405	6.38543			Chr1	20560343	20561148	light_rep1_peak_1467	5.38625	35.0248			Chr1	26000626	26001485	light_rep2_peak_1467	2.85061	9.01325
Chr1	24676894	24677347	dark_rep1_peak_1468	3.91608	16.6136			Chr1	28546969	28547946	dark_rep2_peak_1468	3.13313	13.3366			Chr1	20561687	20562023	light_rep1_peak_1468	2.29924	5.19633			Chr1	26001631	26001979	light_rep2_peak_1468	1.92361	2.46809
Chr1	24695367	24695625	dark_rep1_peak_1469	1.92639	2.73082			Chr1	28549976	28551762	dark_rep2_peak_1469	2.16379	6.8491			Chr1	20565965	20566243	light_rep1_peak_1469	2.72278	8.31112			Chr1	26019637	26020003	light_rep2_peak_1469	3.28277	9.81017
Chr1	24696496	24697808	dark_rep1_peak_1470	2.88421	8.76112			Chr1	28552685	28554780	dark_rep2_peak_1470	4.76779	29.312			Chr1	20567045	20567573	light_rep1_peak_1470	1.919	3.91028			Chr1	26036607	26042098	light_rep2_peak_1470	5.93661	38.4576
Chr1	24697945	24698296	dark_rep1_peak_1471	1.88822	2.77116			Chr1	28574632	28574889	dark_rep2_peak_1471	1.92284	3.36688			Chr1	20577900	20578206	light_rep1_peak_1471	2.28674	5.19633			Chr1	26042501	26043379	light_rep2_peak_1471	3.15973	14.1494
Chr1	24698375	24698667	dark_rep1_peak_1472	2.74974	7.45646			Chr1	28574942	28575206	dark_rep2_peak_1472	1.81861	2.33381			Chr1	20586272	20588154	light_rep1_peak_1472	6.93885	42.8156			Chr1	26049989	26050961	light_rep2_peak_1472	3.44064	13.9413
Chr1	24737621	24738157	dark_rep1_peak_1473	2.41568	7.11522			Chr1	28580136	28580830	dark_rep2_peak_1473	2.92061	14.9404			Chr1	20588389	20589032	light_rep1_peak_1473	3.18315	12.6302			Chr1	26056729	26058314	light_rep2_peak_1473	3.9687	22.0398
Chr1	24743681	24744277	dark_rep1_peak_1474	5.36008	34.7508			Chr1	28581031	28581315	dark_rep2_peak_1474	2.90039	9.17573			Chr1	20617160	20619434	light_rep1_peak_1474	4.56989	30.9355			Chr1	26069918	26070313	light_rep2_peak_1474	2.5717	6.03489
Chr1	24766725	24767304	dark_rep1_peak_1475	5.37384	28.9518			Chr1	28583362	28583777	dark_rep2_peak_1475	2.62988	9.49395			Chr1	20632920	20633307	light_rep1_peak_1475	2.74909	7.6511			Chr1	26088990	26091561	light_rep2_peak_1475	6.06699	44.2527
Chr1	24770325	24771583	dark_rep1_peak_1476	4.76477	19.2013			Chr1	28586284	28588045	dark_rep2_peak_1476	4.35864	38.4082			Chr1	20642529	20642830	light_rep1_peak_1476	2.36481	3.94775			Chr1	26122152	26123695	light_rep2_peak_1476	3.31411	13.006
Chr1	24810938	24812538	dark_rep1_peak_1477	4.02191	22.4493			Chr1	28588444	28588705	dark_rep2_peak_1477	2.48511	6.49723			Chr1	20646472	20646789	light_rep1_peak_1477	2.43987	4.60931			Chr1	26161125	26163585	light_rep2_peak_1477	5.02192	27.2843
Chr1	24847690	24848104	dark_rep1_peak_1478	2.90785	7.92689			Chr1	28589417	28589800	dark_rep2_peak_1478	2.75561	9.15588			Chr1	20648138	20649049	light_rep1_peak_1478	5.15082	27.9042			Chr1	26164355	26164923	light_rep2_peak_1478	3.21952	13.0228
Chr1	24898031	24899043	dark_rep1_peak_1479	3.72155	23.7126			Chr1	28598311	28598610	dark_rep2_peak_1479	3.63231	10.6975			Chr1	20651361	20651649	light_rep1_peak_1479	2.36764	5.41911			Chr1	26193475	26194059	light_rep2_peak_1479	2.58701	6.24477
Chr1	24901791	24903129	dark_rep1_peak_1480	3.70042	15.6586			Chr1	28645662	28645901	dark_rep2_peak_1480	2.07869	3.43229			Chr1	20653372	20653760	light_rep1_peak_1480	2.90339	7.52653			Chr1	26195208	26195460	light_rep2_peak_1480	2.22925	3.59466
Chr1	24915469	24915846	dark_rep1_peak_1481	3.29622	8.67957			Chr1	28646491	28646831	dark_rep2_peak_1481	2.91271	6.79252			Chr1	20653900	20654554	light_rep1_peak_1481	3.01513	8.93729			Chr1	26210564	26211204	light_rep2_peak_1481	3.31215	8.0223
Chr1	24952249	24952782	dark_rep1_peak_1482	2.41704	5.62892			Chr1	28648032	28648339	dark_rep2_peak_1482	2.61487	6.52708			Chr1	20669879	20670191	light_rep1_peak_1482	3.33712	12.592			Chr1	26213556	26213815	light_rep2_peak_1482	2.31068	3.83336
Chr1	24955488	24955858	dark_rep1_peak_1483	2.04513	4.46374			Chr1	28658128	28658471	dark_rep2_peak_1483	2.11824	3.62362			Chr1	20682917	20683280	light_rep1_peak_1483	2.29924	4.06444			Chr1	26215754	26217507	light_rep2_peak_1483	3.13434	10.0009
Chr1	24957302	24958164	dark_rep1_peak_1484	3.21148	15.0717			Chr1	28663973	28664511	dark_rep2_peak_1484	2.66402	7.07294			Chr1	20704557	20707196	light_rep1_peak_1484	5.22741	46.5071			Chr1	26239215	26240931	light_rep2_peak_1484	5.8522	48.3768
Chr1	24974659	24974962	dark_rep1_peak_1485	2.55647	9.37324			Chr1	28665175	28665480	dark_rep2_peak_1485	2.41967	4.94081			Chr1	20713760	20714040	light_rep1_peak_1485	2.24563	4.22407			Chr1	26242336	26244468	light_rep2_peak_1485	6.02039	33.5922
Chr1	25016950	25017240	dark_rep1_peak_1486	1.86919	2.28179			Chr1	28667351	28667701	dark_rep2_peak_1486	2.18053	3.19466			Chr1	20734128	20734402	light_rep1_peak_1486	2.83239	8.65949			Chr1	26256397	26256702	light_rep2_peak_1486	3.48519	10.239
Chr1	25027582	25027898	dark_rep1_peak_1487	2.81435	5.66814			Chr1	28667933	28668364	dark_rep2_peak_1487	4.75833	22.5348			Chr1	20802705	20803374	light_rep1_peak_1487	3.89059	19.3375			Chr1	26292429	26293227	light_rep2_peak_1487	2.19047	4.07977
Chr1	25028574	25029550	dark_rep1_peak_1488	2.52323	7.62725			Chr1	28668693	28671032	dark_rep2_peak_1488	5.11954	47.9926			Chr1	20804204	20804899	light_rep1_peak_1488	2.51916	6.77677			Chr1	26293383	26295738	light_rep2_peak_1488	4.28239	21.9104
Chr1	25029772	25030186	dark_rep1_peak_1489	3.928	13.3937			Chr1	28685684	28686005	dark_rep2_peak_1489	1.83906	2.27556			Chr1	20807676	20807936	light_rep1_peak_1489	2.81157	7.55167			Chr1	26296573	26297678	light_rep2_peak_1489	2.95742	11.0677
Chr1	25031848	25032104	dark_rep1_peak_1490	2.67667	4.76448			Chr1	28695707	28699124	dark_rep2_peak_1490	4.27343	38.1312			Chr1	20811944	20812212	light_rep1_peak_1490	1.81758	2.36923			Chr1	26299215	26299520	light_rep2_peak_1490	2.03527	3.24187
Chr1	25041806	25042385	dark_rep1_peak_1491	3.55486	12.0612			Chr1	28701324	28701764	dark_rep2_peak_1491	2.17965	4.57776			Chr1	20815076	20815428	light_rep1_peak_1491	4.95928	22.9083			Chr1	26302721	26303113	light_rep2_peak_1491	4.08585	16.5185
Chr1	25044467	25044797	dark_rep1_peak_1492	2.46856	5.38924			Chr1	28715026	28715685	dark_rep2_peak_1492	2.77743	7.95177			Chr1	20818003	20818327	light_rep1_peak_1492	4.70182	18.5444			Chr1	26313177	26313600	light_rep2_peak_1492	3.86603	12.2659
Chr1	25047305	25049230	dark_rep1_peak_1493	3.85875	19.5696			Chr1	28716986	28718014	dark_rep2_peak_1493	2.92464	7.68184			Chr1	20860368	20860685	light_rep1_peak_1493	3.11584	11.8806			Chr1	26317419	26317776	light_rep2_peak_1493	3.04953	7.02804
Chr1	25051476	25051817	dark_rep1_peak_1494	2.37374	4.43048			Chr1	28727339	28727588	dark_rep2_peak_1494	2.05522	3.04391			Chr1	20864106	20864649	light_rep1_peak_1494	2.71674	9.22157			Chr1	26322776	26325180	light_rep2_peak_1494	7.00199	50.5686
Chr1	25135258	25135505	dark_rep1_peak_1495	3.1356	7.62845			Chr1	28727976	28728203	dark_rep2_peak_1495	2.07221	4.08038			Chr1	20878435	20879395	light_rep1_peak_1495	4.78739	22.8319			Chr1	26326331	26328259	light_rep2_peak_1495	4.49393	25.5948
Chr1	25137873	25138149	dark_rep1_peak_1496	2.67667	4.76448			Chr1	28738862	28739424	dark_rep2_peak_1496	3.51088	13.961			Chr1	20907244	20907610	light_rep1_peak_1496	2.34645	5.27135			Chr1	26330267	26332374	light_rep2_peak_1496	2.55808	8.931
Chr1	25156238	25156640	dark_rep1_peak_1497	2.8468	9.87114			Chr1	28740474	28742532	dark_rep2_peak_1497	4.31097	27.294			Chr1	20912235	20913773	light_rep1_peak_1497	6.27289	54.7616			Chr1	26364250	26364535	light_rep2_peak_1497	2.24332	3.79148
Chr1	25174662	25176852	dark_rep1_peak_1498	6.60246	47.6783			Chr1	28745636	28748323	dark_rep2_peak_1498	6.3246	57.4494			Chr1	20946812	20947126	light_rep1_peak_1498	2.04099	3.15485			Chr1	26390037	26390341	light_rep2_peak_1498	2.5978	4.81401
Chr1	25177861	25178450	dark_rep1_peak_1499	4.55825	17.8318			Chr1	28748819	28749272	dark_rep2_peak_1499	3.25852	9.63571			Chr1	20947452	20947778	light_rep1_peak_1499	2.64912	6.10134			Chr1	26399198	26406753	light_rep2_peak_1499	5.48925	44.8294
Chr1	25203050	25203510	dark_rep1_peak_1500	2.53568	7.62725			Chr1	28754885	28755285	dark_rep2_peak_1500	3.11937	7.41367			Chr1	20952396	20953567	light_rep1_peak_1500	3.16144	13.1789			Chr1	26414068	26414881	light_rep2_peak_1500	2.08221	3.88932
Chr1	25216758	25217006	dark_rep1_peak_1501	3.04085	7.11142			Chr1	28755634	28755922	dark_rep2_peak_1501	3.27393	8.55573			Chr1	20967135	20970577	light_rep1_peak_1501	3.57989	16.4196			Chr1	26424069	26425089	light_rep2_peak_1501	2.80097	6.66299
Chr1	25229997	25231460	dark_rep1_peak_1502	3.12582	13.7204			Chr1	28766537	28767907	dark_rep2_peak_1502	4.36651	27.9352			Chr1	21001336	21002270	light_rep1_peak_1502	2.41587	4.84301			Chr1	26434793	26435172	light_rep2_peak_1502	3.88656	15.7868
Chr1	25231959	25232293	dark_rep1_peak_1503	2.02161	2.95848			Chr1	28776686	28776914	dark_rep2_peak_1503	1.8352	2.2001			Chr1	21002337	21002618	light_rep1_peak_1503	2.14215	2.82997			Chr1	26442206	26442763	light_rep2_peak_1503	2.48704	4.74461
Chr1	25274114	25274412	dark_rep1_peak_1504	2.56512	7.497			Chr1	28777830	28778285	dark_rep2_peak_1504	2.256	3.94097			Chr1	21003404	21004283	light_rep1_peak_1504	3.14964	9.2932			Chr1	26450006	26452330	light_rep2_peak_1504	3.1796	12.5063
Chr1	25275987	25277059	dark_rep1_peak_1505	3.60175	14.576			Chr1	28779669	28780123	dark_rep2_peak_1505	2.03161	2.78729			Chr1	21006517	21008469	light_rep1_peak_1505	3.98014	29.8175			Chr1	26470740	26475235	light_rep2_peak_1505	6.08591	41.5438
Chr1	25277223	25277552	dark_rep1_peak_1506	1.94251	4.20597			Chr1	28854410	28854755	dark_rep2_peak_1506	2.26001	3.26001			Chr1	21017328	21018198	light_rep1_peak_1506	3.41553	14.2092			Chr1	26476059	26477013	light_rep2_peak_1506	3.52479	15.1822
Chr1	25277654	25278163	dark_rep1_peak_1507	2.18885	5.54104			Chr1	28861691	28862045	dark_rep2_peak_1507	2.80988	6.32482			Chr1	21024291	21024817	light_rep1_peak_1507	2.34013	6.24497			Chr1	26477300	26478759	light_rep2_peak_1507	3.83807	15.5366
Chr1	25278298	25278984	dark_rep1_peak_1508	2.40477	4.90139			Chr1	28867253	28867913	dark_rep2_peak_1508	2.27244	5.27499			Chr1	21024884	21025737	light_rep1_peak_1508	2.52694	6.47212			Chr1	26482902	26483357	light_rep2_peak_1508	2.49264	4.75543
Chr1	25297103	25297876	dark_rep1_peak_1509	3.15131	14.0585			Chr1	28868135	28868595	dark_rep2_peak_1509	3.07721	9.78166			Chr1	21030725	21031219	light_rep1_peak_1509	1.93686	2.87311			Chr1	26484866	26485103	light_rep2_peak_1509	2.42226	4.49323
Chr1	25298076	25298355	dark_rep1_peak_1510	2.48793	6.55488			Chr1	28872742	28874284	dark_rep2_peak_1510	4.66294	25.5458			Chr1	21036391	21037023	light_rep1_peak_1510	2.12429	4.78977			Chr1	26488099	26488402	light_rep2_peak_1510	2.29891	5.62475
Chr1	25334393	25335284	dark_rep1_peak_1511	2.58175	6.70415			Chr1	28875193	28875622	dark_rep2_peak_1511	2.87219	8.31339			Chr1	21042992	21044914	light_rep1_peak_1511	6.55458	41.2681			Chr1	26512319	26514589	light_rep2_peak_1511	2.96106	11.6212
Chr1	25380468	25380728	dark_rep1_peak_1512	3.0897	7.12055			Chr1	28876013	28876378	dark_rep2_peak_1512	4.01158	15.464			Chr1	21078387	21078682	light_rep1_peak_1512	1.98744	3.33884			Chr1	26514737	26515015	light_rep2_peak_1512	2.33157	4.59445
Chr1	25391348	25391783	dark_rep1_peak_1513	2.06945	3.81515			Chr1	28877435	28877762	dark_rep2_peak_1513	3.25349	9.21355			Chr1	21078933	21079206	light_rep1_peak_1513	2.36285	5.64817			Chr1	26534898	26535322	light_rep2_peak_1513	2.43393	5.0352
Chr1	25392005	25392257	dark_rep1_peak_1514	2.24216	3.88299			Chr1	28877964	28878236	dark_rep2_peak_1514	1.93495	2.34303			Chr1	21079716	21080306	light_rep1_peak_1514	3.45339	13.1349			Chr1	26535887	26536596	light_rep2_peak_1514	3.00669	9.40013
Chr1	25393486	25394961	dark_rep1_peak_1515	3.04343	14.122			Chr1	28878352	28878919	dark_rep2_peak_1515	2.1664	4.57776			Chr1	21086204	21086688	light_rep1_peak_1515	2.57268	6.34343			Chr1	26539347	26540806	light_rep2_peak_1515	6.22496	43.4163
Chr1	25417436	25417713	dark_rep1_peak_1516	2.82703	10.4499			Chr1	28880315	28880941	dark_rep2_peak_1516	3.11556	8.70773			Chr1	21149785	21150179	light_rep1_peak_1516	3.51967	10.487			Chr1	26541314	26541615	light_rep2_peak_1516	2.92467	7.27312
Chr1	25425367	25425672	dark_rep1_peak_1517	2.4251	4.81568			Chr1	28895478	28896805	dark_rep2_peak_1517	4.41611	23.6676			Chr1	21167291	21168359	light_rep1_peak_1517	8.01654	56.0202			Chr1	26563049	26563542	light_rep2_peak_1517	2.51913	4.73545
Chr1	25426754	25426993	dark_rep1_peak_1518	2.06277	3.78029			Chr1	28930774	28931002	dark_rep2_peak_1518	2.51771	5.3686			Chr1	21169383	21172587	light_rep1_peak_1518	7.31897	51.303			Chr1	26563596	26564002	light_rep2_peak_1518	2.77758	6.24047
Chr1	25453626	25453896	dark_rep1_peak_1519	2.58439	4.83121			Chr1	28932381	28932948	dark_rep2_peak_1519	2.50126	5.21001			Chr1	21173664	21174107	light_rep1_peak_1519	4.03712	15.1791			Chr1	26587402	26587812	light_rep2_peak_1519	2.85931	7.90725
Chr1	25455499	25456036	dark_rep1_peak_1520	3.44245	11.7243			Chr1	28987637	28987968	dark_rep2_peak_1520	2.55958	5.56307			Chr1	21181547	21182164	light_rep1_peak_1520	3.68628	11.6494			Chr1	26588250	26588773	light_rep2_peak_1520	1.86228	2.34664
Chr1	25464064	25464690	dark_rep1_peak_1521	3.88803	24.9614			Chr1	28991006	28991726	dark_rep2_peak_1521	4.15608	14.1677			Chr1	21184276	21185057	light_rep1_peak_1521	2.7491	5.33168			Chr1	26590704	26591739	light_rep2_peak_1521	2.37828	6.52812
Chr1	25465713	25466391	dark_rep1_peak_1522	4.10803	16.7342			Chr1	29000016	29000630	dark_rep2_peak_1522	2.4888	5.57696			Chr1	21207030	21207328	light_rep1_peak_1522	2.48667	6.73985			Chr1	26592367	26592648	light_rep2_peak_1522	2.33787	4.50675
Chr1	25466640	25466928	dark_rep1_peak_1523	2.64767	6.46889			Chr1	29008350	29011171	dark_rep2_peak_1523	5.54755	41.2031			Chr1	21228056	21228401	light_rep1_peak_1523	4.18504	18.3402			Chr1	26592716	26592973	light_rep2_peak_1523	2.62229	6.12231
Chr1	25469959	25470344	dark_rep1_peak_1524	3.14355	8.49458			Chr1	29039423	29039999	dark_rep2_peak_1524	2.76123	7.95177			Chr1	21237655	21241199	light_rep1_peak_1524	8.47863	63.1508			Chr1	26617294	26618072	light_rep2_peak_1524	2.81397	7.35419
Chr1	25470960	25471274	dark_rep1_peak_1525	1.96019	2.53456			Chr1	29176940	29177638	dark_rep2_peak_1525	6.48265	41.5687			Chr1	21241612	21242249	light_rep1_peak_1525	3.4433	14.2092			Chr1	26618537	26618991	light_rep2_peak_1525	2.90839	11.8282
Chr1	25472274	25472693	dark_rep1_peak_1526	2.28254	6.66574			Chr1	29177927	29179975	dark_rep2_peak_1526	3.9973	20.7662			Chr1	21258595	21259439	light_rep1_peak_1526	3.65148	11.5767			Chr1	26620018	26620678	light_rep2_peak_1526	2.55421	6.91502
Chr1	25473799	25474404	dark_rep1_peak_1527	2.51138	5.44035			Chr1	29191670	29191968	dark_rep2_peak_1527	2.43275	5.97196			Chr1	21362055	21364095	light_rep1_peak_1527	6.55712	44.2507			Chr1	26620915	26621473	light_rep2_peak_1527	3.314	11.6667
Chr1	25495900	25496144	dark_rep1_peak_1528	2.17751	3.96736			Chr1	29193619	29193894	dark_rep2_peak_1528	2.11015	3.81811			Chr1	21364308	21365033	light_rep1_peak_1528	6.83828	55.0575			Chr1	26626668	26627171	light_rep2_peak_1528	2.89275	9.48371
Chr1	25496570	25497833	dark_rep1_peak_1529	3.097	15.162			Chr1	29224101	29224518	dark_rep2_peak_1529	2.8215	7.50475			Chr1	21439694	21440417	light_rep1_peak_1529	2.51387	5.9278			Chr1	26673523	26674174	light_rep2_peak_1529	2.27471	4.28277
Chr1	25508029	25508647	dark_rep1_peak_1530	2.81296	10.1063			Chr1	29229053	29229559	dark_rep2_peak_1530	2.92287	7.3858			Chr1	21441059	21443757	light_rep1_peak_1530	5.24823	46.5071			Chr1	26675391	26675858	light_rep2_peak_1530	2.93421	9.53449
Chr1	25510530	25510970	dark_rep1_peak_1531	2.47888	5.97581			Chr1	29231945	29232201	dark_rep2_peak_1531	2.91154	7.46082			Chr1	21444403	21444669	light_rep1_peak_1531	2.27305	5.35101			Chr1	26680013	26680320	light_rep2_peak_1531	2.49569	4.71869
Chr1	25530967	25531319	dark_rep1_peak_1532	2.93672	6.5685			Chr1	29235950	29236767	dark_rep2_peak_1532	3.05575	8.49065			Chr1	21512612	21514128	light_rep1_peak_1532	3.17602	15.8876			Chr1	26687478	26687842	light_rep2_peak_1532	2.3563	4.40084
Chr1	25531494	25532192	dark_rep1_peak_1533	3.42724	10.2273			Chr1	29238323	29239437	dark_rep2_peak_1533	2.78651	11.906			Chr1	21558456	21559088	light_rep1_peak_1533	2.26592	3.69304			Chr1	26694485	26696446	light_rep2_peak_1533	7.12563	55.4867
Chr1	25537666	25538166	dark_rep1_peak_1534	4.13128	16.5067			Chr1	29260578	29260999	dark_rep2_peak_1534	2.85926	6.4931			Chr1	21593373	21594099	light_rep1_peak_1534	2.88706	6.58612			Chr1	26699073	26699529	light_rep2_peak_1534	2.57192	5.14356
Chr1	25538347	25538674	dark_rep1_peak_1535	2.05009	3.97673			Chr1	29329034	29331365	dark_rep2_peak_1535	3.11767	9.93454			Chr1	21601457	21601714	light_rep1_peak_1535	2.82983	7.80539			Chr1	26703902	26704221	light_rep2_peak_1535	2.29262	3.83336
Chr1	25560700	25561572	dark_rep1_peak_1536	3.77809	12.0887			Chr1	29336494	29336918	dark_rep2_peak_1536	3.44748	15.5254			Chr1	21611464	21611841	light_rep1_peak_1536	2.30479	4.89145			Chr1	26728149	26728591	light_rep2_peak_1536	2.72264	7.24767
Chr1	25602333	25602618	dark_rep1_peak_1537	2.24347	3.31981			Chr1	29337844	29338096	dark_rep2_peak_1537	2.36383	6.53076			Chr1	21612305	21612631	light_rep1_peak_1537	2.79153	6.13938			Chr1	26743049	26744461	light_rep2_peak_1537	3.15961	11.4486
Chr1	25605814	25606300	dark_rep1_peak_1538	3.04332	8.70039			Chr1	29345558	29347315	dark_rep2_peak_1538	2.65191	10.1602			Chr1	21612797	21614079	light_rep1_peak_1538	3.3114	11.5168			Chr1	26744976	26745409	light_rep2_peak_1538	3.75474	12.3072
Chr1	25647177	25647505	dark_rep1_peak_1539	2.34164	4.90417			Chr1	29359108	29360617	dark_rep2_peak_1539	4.07557	26.32			Chr1	21623521	21626437	light_rep1_peak_1539	6.06125	50.71			Chr1	26781931	26782298	light_rep2_peak_1539	2.58567	4.90985
Chr1	25649178	25649526	dark_rep1_peak_1540	1.99808	4.00849			Chr1	29360859	29361921	dark_rep2_peak_1540	3.40431	12.9386			Chr1	21707054	21707973	light_rep1_peak_1540	6.44682	35.7191			Chr1	26785315	26785572	light_rep2_peak_1540	2.21032	3.4326
Chr1	25649722	25649988	dark_rep1_peak_1541	2.641	6.9579			Chr1	29362191	29362513	dark_rep2_peak_1541	2.61057	6.42436			Chr1	21716378	21716694	light_rep1_peak_1541	1.86397	2.96804			Chr1	26787427	26788054	light_rep2_peak_1541	2.38415	4.21058
Chr1	25656931	25659784	dark_rep1_peak_1542	3.64214	25.2083			Chr1	29362783	29363291	dark_rep2_peak_1542	3.50152	13.9113			Chr1	21716953	21717494	light_rep1_peak_1542	2.45895	7.18215			Chr1	26790350	26791267	light_rep2_peak_1542	2.7968	6.72031
Chr1	25677108	25677477	dark_rep1_peak_1543	3.50237	17.6382			Chr1	29364152	29367416	dark_rep2_peak_1543	3.70555	33.3509			Chr1	21746042	21746320	light_rep1_peak_1543	2.26396	4.36736			Chr1	26794176	26800287	light_rep2_peak_1543	6.45366	48.9891
Chr1	25690071	25690366	dark_rep1_peak_1544	2.74774	9.20575			Chr1	29382650	29383115	dark_rep2_peak_1544	3.58516	10.5218			Chr1	21747543	21748223	light_rep1_peak_1544	2.57268	6.34343			Chr1	26807058	26807330	light_rep2_peak_1544	2.1062	3.40167
Chr1	25691291	25691733	dark_rep1_peak_1545	2.7683	11.4			Chr1	29383177	29383768	dark_rep2_peak_1545	5.24829	23.1292			Chr1	21748659	21752996	light_rep1_peak_1545	4.49126	17.9008			Chr1	26814273	26814546	light_rep2_peak_1545	2.24496	4.28277
Chr1	25693335	25696151	dark_rep1_peak_1546	6.75346	41.1499			Chr1	29387989	29388776	dark_rep2_peak_1546	2.65915	11.7985			Chr1	21762956	21763518	light_rep1_peak_1546	2.21356	3.17661			Chr1	26814626	26815848	light_rep2_peak_1546	2.45969	8.26614
Chr1	25699040	25699284	dark_rep1_peak_1547	2.90046	6.63478			Chr1	29410988	29411264	dark_rep2_peak_1547	2.84047	5.77222			Chr1	21887595	21888985	light_rep1_peak_1547	6.49097	53.3927			Chr1	26822843	26823340	light_rep2_peak_1547	3.15365	9.04357
Chr1	25699502	25699972	dark_rep1_peak_1548	2.62113	9.12105			Chr1	29413205	29414070	dark_rep2_peak_1548	3.68022	11.8468			Chr1	21936400	21936733	light_rep1_peak_1548	2.22962	3.36099			Chr1	26830975	26831424	light_rep2_peak_1548	2.24953	4.74648
Chr1	25702425	25704116	dark_rep1_peak_1549	3.96593	17.5312			Chr1	29414560	29415105	dark_rep2_peak_1549	2.82108	6.65992			Chr1	21938539	21939694	light_rep1_peak_1549	3.70543	17.8412			Chr1	26832264	26833259	light_rep2_peak_1549	4.58605	21.3523
Chr1	25708221	25708563	dark_rep1_peak_1550	3.02347	9.64181			Chr1	29429226	29429549	dark_rep2_peak_1550	2.85121	7.76269			Chr1	21939959	21941828	light_rep1_peak_1550	6.12294	47.6722			Chr1	26911250	26912827	light_rep2_peak_1550	2.83101	9.65719
Chr1	25708795	25710117	dark_rep1_peak_1551	2.2404	6.30639			Chr1	29435140	29435595	dark_rep2_peak_1551	2.13715	3.70767			Chr1	21967717	21967995	light_rep1_peak_1551	2.33746	4.7414			Chr1	26912913	26913161	light_rep2_peak_1551	2.50719	4.41656
Chr1	25710179	25710635	dark_rep1_peak_1552	2.02794	4.43109			Chr1	29436105	29436510	dark_rep2_peak_1552	2.35148	4.56826			Chr1	21968716	21969118	light_rep1_peak_1552	2.14215	3.28389			Chr1	26932174	26932633	light_rep2_peak_1552	2.85061	9.01325
Chr1	25710840	25712030	dark_rep1_peak_1553	3.52114	18.7641			Chr1	29440731	29441324	dark_rep2_peak_1553	3.43013	11.7826			Chr1	21969170	21969588	light_rep1_peak_1553	3.68628	11.6494			Chr1	26933490	26935773	light_rep2_peak_1553	4.02774	16.5904
Chr1	25712281	25713270	dark_rep1_peak_1554	3.36857	14.4828			Chr1	29442295	29442748	dark_rep2_peak_1554	3.41945	10.1794			Chr1	21970700	21971129	light_rep1_peak_1554	3.29128	8.61117			Chr1	26936179	26936646	light_rep2_peak_1554	2.50358	7.17777
Chr1	25713441	25715276	dark_rep1_peak_1555	2.68745	9.42593			Chr1	29442878	29443577	dark_rep2_peak_1555	3.3746	11.1581			Chr1	21971622	21972246	light_rep1_peak_1555	3.32702	12.0524			Chr1	26937712	26938169	light_rep2_peak_1555	2.93162	7.88083
Chr1	25717728	25718019	dark_rep1_peak_1556	3.3194	10.2152			Chr1	29448233	29448494	dark_rep2_peak_1556	2.45517	5.42376			Chr1	21984524	21985140	light_rep1_peak_1556	3.13696	8.60198			Chr1	26966137	26967003	light_rep2_peak_1556	2.36679	6.52812
Chr1	25724774	25725897	dark_rep1_peak_1557	2.69343	11.0656			Chr1	29449691	29449932	dark_rep2_peak_1557	2.47736	5.28019			Chr1	22010944	22012153	light_rep1_peak_1557	4.88072	28.7748			Chr1	26971075	26971380	light_rep2_peak_1557	2.31273	5.47456
Chr1	25727417	25727758	dark_rep1_peak_1558	2.06623	3.66745			Chr1	29450929	29452148	dark_rep2_peak_1558	1.66098	2.77315			Chr1	22013039	22013461	light_rep1_peak_1558	2.34923	4.44834			Chr1	26971472	26972790	light_rep2_peak_1558	3.64613	15.8872
Chr1	25727994	25728384	dark_rep1_peak_1559	4.71794	24.8757			Chr1	29452389	29453366	dark_rep2_peak_1559	2.54289	9.45434			Chr1	22033248	22033521	light_rep1_peak_1559	2.3159	4.06444			Chr1	26973446	26973826	light_rep2_peak_1559	1.91779	2.30412
Chr1	25730509	25731070	dark_rep1_peak_1560	3.33256	16.0843			Chr1	29463210	29464968	dark_rep2_peak_1560	2.70323	14.6541			Chr1	22034257	22040161	light_rep1_peak_1560	6.90179	58.9513			Chr1	27046698	27047020	light_rep2_peak_1560	3.48421	8.86192
Chr1	25732202	25732601	dark_rep1_peak_1561	2.81212	11.8493			Chr1	29504502	29504764	dark_rep2_peak_1561	2.41862	5.01607			Chr1	22051222	22051984	light_rep1_peak_1561	3.8184	15.7931			Chr1	27048161	27048918	light_rep2_peak_1561	4.72481	18.2314
Chr1	25733857	25736038	dark_rep1_peak_1562	2.74562	12.1592			Chr1	29507111	29507735	dark_rep2_peak_1562	2.7691	6.75109			Chr1	22052517	22052853	light_rep1_peak_1562	2.88967	8.487			Chr1	27054338	27055736	light_rep2_peak_1562	5.30845	30.195
Chr1	25736275	25737958	dark_rep1_peak_1563	4.61537	27.7778			Chr1	29519801	29520074	dark_rep2_peak_1563	2.13454	3.44346			Chr1	22053057	22057751	light_rep1_peak_1563	7.40927	62.1531			Chr1	27064378	27064853	light_rep2_peak_1563	3.0007	7.12803
Chr1	25738955	25739611	dark_rep1_peak_1564	5.21919	28.032			Chr1	29566267	29567201	dark_rep2_peak_1564	6.11808	42.4013			Chr1	22072836	22073102	light_rep1_peak_1564	2.5953	4.99933			Chr1	27065277	27065647	light_rep2_peak_1564	2.22061	4.25439
Chr1	25740840	25741395	dark_rep1_peak_1565	3.89034	23.8844			Chr1	29568752	29569107	dark_rep2_peak_1565	2.53089	6.21507			Chr1	22073576	22074681	light_rep1_peak_1565	4.06274	22.8695			Chr1	27079846	27081584	light_rep2_peak_1565	4.46593	29.4576
Chr1	25745291	25745733	dark_rep1_peak_1566	3.61783	10.7311			Chr1	29572955	29573183	dark_rep2_peak_1566	1.87322	3.25168			Chr1	22094016	22094430	light_rep1_peak_1566	1.99934	2.92564			Chr1	27082625	27082886	light_rep2_peak_1566	2.45607	4.55459
Chr1	25748580	25748822	dark_rep1_peak_1567	2.85699	7.27093			Chr1	29584102	29584828	dark_rep2_peak_1567	2.19417	3.94663			Chr1	22095964	22096780	light_rep1_peak_1567	2.79669	9.86833			Chr1	27086627	27086904	light_rep2_peak_1567	2.2274	3.56258
Chr1	25750815	25751119	dark_rep1_peak_1568	2.4521	6.6855			Chr1	29585563	29585836	dark_rep2_peak_1568	2.3219	5.83811			Chr1	22176600	22176909	light_rep1_peak_1568	2.45507	5.52149			Chr1	27087174	27087512	light_rep2_peak_1568	2.21	3.66038
Chr1	25752105	25753425	dark_rep1_peak_1569	4.36673	30.6537			Chr1	29593360	29593875	dark_rep2_peak_1569	3.55337	20.3832			Chr1	22177118	22177410	light_rep1_peak_1569	2.51479	5.79733			Chr1	27088029	27088380	light_rep2_peak_1569	2.68579	6.02681
Chr1	25754412	25754913	dark_rep1_peak_1570	1.91332	3.22104			Chr1	29598781	29599364	dark_rep2_peak_1570	2.76985	14.8707			Chr1	22177469	22177719	light_rep1_peak_1570	1.97157	2.84199			Chr1	27093293	27093833	light_rep2_peak_1570	2.93102	8.22557
Chr1	25755378	25757820	dark_rep1_peak_1571	2.79464	10.7519			Chr1	29601099	29601369	dark_rep2_peak_1571	2.05953	4.08038			Chr1	22178146	22179407	light_rep1_peak_1571	2.06453	4.29966			Chr1	27099514	27100345	light_rep2_peak_1571	3.23533	10.3278
Chr1	25758624	25758882	dark_rep1_peak_1572	2.71598	6.52613			Chr1	29625373	29625649	dark_rep2_peak_1572	1.70054	2.68728			Chr1	22184589	22184938	light_rep1_peak_1572	3.72244	18.1129			Chr1	27107894	27109554	light_rep2_peak_1572	3.30275	10.8569
Chr1	25765186	25767144	dark_rep1_peak_1573	3.82981	21.8987			Chr1	29635086	29635721	dark_rep2_peak_1573	2.64507	10.0884			Chr1	22185639	22186117	light_rep1_peak_1573	2.80462	8.65949			Chr1	27118717	27119682	light_rep2_peak_1573	2.85749	7.47338
Chr1	25767251	25767514	dark_rep1_peak_1574	2.31285	3.90766			Chr1	29636475	29638880	dark_rep2_peak_1574	3.0541	22.8489			Chr1	22197930	22200600	light_rep1_peak_1574	5.37319	45.2749			Chr1	27139228	27139655	light_rep2_peak_1574	3.0287	6.76948
Chr1	25780221	25784605	dark_rep1_peak_1575	5.01797	42.3032			Chr1	29642052	29643378	dark_rep2_peak_1575	3.26225	17.6755			Chr1	22200828	22201216	light_rep1_peak_1575	3.45339	13.1349			Chr1	27148252	27151485	light_rep2_peak_1575	5.39777	35.0992
Chr1	25789690	25789960	dark_rep1_peak_1576	1.90412	2.85398			Chr1	29643825	29644528	dark_rep2_peak_1576	3.5612	14.0576			Chr1	22204838	22205170	light_rep1_peak_1576	2.37421	5.27135			Chr1	27160029	27161276	light_rep2_peak_1576	3.88046	15.7553
Chr1	25834393	25834703	dark_rep1_peak_1577	3.07405	9.00259			Chr1	29645389	29645699	dark_rep2_peak_1577	2.74503	7.95177			Chr1	22212223	22212488	light_rep1_peak_1577	2.3167	4.36624			Chr1	27163946	27166841	light_rep2_peak_1577	4.17386	18.638
Chr1	25875957	25876323	dark_rep1_peak_1578	2.38245	4.27447			Chr1	29652404	29652772	dark_rep2_peak_1578	2.91621	9.47195			Chr1	22328117	22328505	light_rep1_peak_1578	1.97303	3.00782			Chr1	27167113	27168191	light_rep2_peak_1578	3.14929	9.52598
Chr1	25876433	25877065	dark_rep1_peak_1579	5.27535	34.9911			Chr1	29658269	29658534	dark_rep2_peak_1579	2.23887	5.03243			Chr1	22343635	22344007	light_rep1_peak_1579	2.4071	5.80404			Chr1	27168673	27168920	light_rep2_peak_1579	2.02539	3.03571
Chr1	25877236	25878176	dark_rep1_peak_1580	5.20002	40.0507			Chr1	29677321	29677710	dark_rep2_peak_1580	2.62008	5.8088			Chr1	22347725	22348008	light_rep1_peak_1580	2.71577	6.54339			Chr1	27190282	27190894	light_rep2_peak_1580	2.5457	5.51167
Chr1	25878351	25879585	dark_rep1_peak_1581	6.95192	53.2339			Chr1	29720622	29720991	dark_rep2_peak_1581	1.98278	2.89477			Chr1	22409743	22410210	light_rep1_peak_1581	2.18406	5.30821			Chr1	27191182	27191452	light_rep2_peak_1581	2.27474	4.43579
Chr1	25879865	25882483	dark_rep1_peak_1582	4.19552	36.9849			Chr1	29721169	29721568	dark_rep2_peak_1582	2.10926	3.99002			Chr1	22444263	22446867	light_rep1_peak_1582	4.4141	26.4229			Chr1	27219384	27219845	light_rep2_peak_1582	2.10017	3.28646
Chr1	25890370	25890721	dark_rep1_peak_1583	2.8928	9.466			Chr1	29736914	29737154	dark_rep2_peak_1583	1.90849	2.83325			Chr1	22447020	22447350	light_rep1_peak_1583	2.26488	4.21519			Chr1	27251693	27252117	light_rep2_peak_1583	3.18634	8.35309
Chr1	25943980	25944238	dark_rep1_peak_1584	2.01336	3.16996			Chr1	29741525	29741767	dark_rep2_peak_1584	2.19719	5.06853			Chr1	22465848	22466098	light_rep1_peak_1584	2.35637	3.91586			Chr1	27263991	27265956	light_rep2_peak_1584	6.14931	49.5262
Chr1	25949885	25950252	dark_rep1_peak_1585	3.03668	8.04436			Chr1	29743234	29744167	dark_rep2_peak_1585	3.99449	22.2135			Chr1	22508865	22510553	light_rep1_peak_1585	4.02497	21.7058			Chr1	27266170	27266561	light_rep2_peak_1585	3.56633	12.1841
Chr1	25951791	25952296	dark_rep1_peak_1586	2.57304	8.03663			Chr1	29744540	29744800	dark_rep2_peak_1586	2.26471	4.81445			Chr1	22511238	22512419	light_rep1_peak_1586	3.47106	14.7572			Chr1	27273887	27274502	light_rep2_peak_1586	3.67651	13.0188
Chr1	25986133	25986708	dark_rep1_peak_1587	5.4927	26.6894			Chr1	29748854	29749191	dark_rep2_peak_1587	2.61715	8.32279			Chr1	22537187	22537604	light_rep1_peak_1587	2.25548	3.34206			Chr1	27275562	27276155	light_rep2_peak_1587	2.6821	7.5809
Chr1	25988728	25989136	dark_rep1_peak_1588	5.98091	30.3337			Chr1	29760865	29761261	dark_rep2_peak_1588	4.82995	24.9538			Chr1	22538221	22539349	light_rep1_peak_1588	2.73347	7.09714			Chr1	27276549	27277832	light_rep2_peak_1588	3.6232	19.0023
Chr1	25997479	25997831	dark_rep1_peak_1589	3.00634	8.15332			Chr1	29762667	29762968	dark_rep2_peak_1589	3.42759	11.1712			Chr1	22549820	22550425	light_rep1_peak_1589	3.2333	10.9893			Chr1	27277939	27278404	light_rep2_peak_1589	2.98917	8.13522
Chr1	25999528	26000213	dark_rep1_peak_1590	5.87707	32.3236			Chr1	29763463	29763796	dark_rep2_peak_1590	2.75556	6.49663			Chr1	22569635	22570079	light_rep1_peak_1590	1.77025	2.43496			Chr1	27303100	27305037	light_rep2_peak_1590	4.08246	23.2686
Chr1	26000999	26001268	dark_rep1_peak_1591	2.15549	3.81308			Chr1	29765509	29765816	dark_rep2_peak_1591	2.72334	8.05701			Chr1	22572899	22573184	light_rep1_peak_1591	1.78202	2.27283			Chr1	27307939	27311691	light_rep2_peak_1591	4.98692	38.6518
Chr1	26001746	26002088	dark_rep1_peak_1592	2.49045	5.88351			Chr1	29766700	29766978	dark_rep2_peak_1592	2.18632	5.07843			Chr1	22589140	22589746	light_rep1_peak_1592	4.84454	21.8358			Chr1	27311888	27312728	light_rep2_peak_1592	4.14703	22.7808
Chr1	26004058	26004356	dark_rep1_peak_1593	3.09043	8.83257			Chr1	29778157	29779130	dark_rep2_peak_1593	3.7537	19.4669			Chr1	22593852	22595118	light_rep1_peak_1593	3.24892	13.1481			Chr1	27330962	27331264	light_rep2_peak_1593	3.24005	8.32741
Chr1	26019765	26020023	dark_rep1_peak_1594	2.39914	5.48792			Chr1	29779310	29781464	dark_rep2_peak_1594	5.36651	32.4112			Chr1	22596870	22597179	light_rep1_peak_1594	3.87371	15.0313			Chr1	27338309	27340769	light_rep2_peak_1594	7.39545	57.5013
Chr1	26037659	26038204	dark_rep1_peak_1595	3.94779	22.3214			Chr1	29804604	29809661	dark_rep2_peak_1595	4.11615	35.1081			Chr1	22598173	22598732	light_rep1_peak_1595	3.11354	14.8772			Chr1	27363287	27363678	light_rep2_peak_1595	2.85917	7.14864
Chr1	26038261	26038935	dark_rep1_peak_1596	4.85929	29.733			Chr1	29818721	29819051	dark_rep2_peak_1596	3.01447	7.94747			Chr1	22603078	22603350	light_rep1_peak_1596	1.89223	2.75045			Chr1	27365898	27366418	light_rep2_peak_1596	2.84383	6.93118
Chr1	26039017	26039340	dark_rep1_peak_1597	2.56512	6.39391			Chr1	29853536	29855788	dark_rep2_peak_1597	3.96061	32.0877			Chr1	22627767	22630364	light_rep1_peak_1597	5.16131	43.3787			Chr1	27367304	27368088	light_rep2_peak_1597	2.84367	6.51056
Chr1	26040286	26040564	dark_rep1_peak_1598	2.41373	6.10269			Chr1	29857091	29857348	dark_rep2_peak_1598	2.26198	4.87934			Chr1	22639713	22640686	light_rep1_peak_1598	2.69142	6.90178			Chr1	27368363	27368671	light_rep2_peak_1598	2.28344	3.73314
Chr1	26042406	26043359	dark_rep1_peak_1599	4.85739	33.4796			Chr1	29860500	29860783	dark_rep2_peak_1599	2.1378	4.31332			Chr1	22641567	22641995	light_rep1_peak_1599	3.36095	10.976			Chr1	27372293	27372752	light_rep2_peak_1599	2.15664	3.25693
Chr1	26057723	26058364	dark_rep1_peak_1600	2.67773	7.83422			Chr1	29863169	29863423	dark_rep2_peak_1600	2.4801	5.71151			Chr1	22643712	22644641	light_rep1_peak_1600	3.27477	10.4382			Chr1	27376060	27377101	light_rep2_peak_1600	4.6229	20.9109
Chr1	26059050	26059581	dark_rep1_peak_1601	2.5354	4.80613			Chr1	29871301	29871547	dark_rep2_peak_1601	2.45803	4.61896			Chr1	22645518	22646115	light_rep1_peak_1601	3.5909	16.9635			Chr1	27383248	27384406	light_rep2_peak_1601	5.266	30.5819
Chr1	26088983	26089279	dark_rep1_peak_1602	2.57077	7.07002			Chr1	29872759	29873053	dark_rep2_peak_1602	2.80798	7.21068			Chr1	22648036	22649221	light_rep1_peak_1602	4.21568	18.0961			Chr1	27384782	27385412	light_rep2_peak_1602	2.79443	8.55106
Chr1	26089351	26089647	dark_rep1_peak_1603	2.63726	7.14577			Chr1	29898411	29898812	dark_rep2_peak_1603	2.37951	9.8147			Chr1	22649572	22650131	light_rep1_peak_1603	2.999	10.0779			Chr1	27392608	27393569	light_rep2_peak_1603	4.14747	17.3792
Chr1	26090507	26091308	dark_rep1_peak_1604	3.25135	12.3618			Chr1	29917071	29917821	dark_rep2_peak_1604	2.99959	9.65391			Chr1	22677286	22677935	light_rep1_peak_1604	4.96935	30.4397			Chr1	27393624	27394110	light_rep2_peak_1604	3.35162	11.0417
Chr1	26097552	26097893	dark_rep1_peak_1605	2.0205	3.82395			Chr1	29965816	29966494	dark_rep2_peak_1605	2.01959	3.43876			Chr1	22678172	22679096	light_rep1_peak_1605	3.62956	14.5408			Chr1	27394843	27396847	light_rep2_peak_1605	4.34259	22.6496
Chr1	26105357	26105954	dark_rep1_peak_1606	2.88946	6.61784			Chr1	29989904	29992297	dark_rep2_peak_1606	4.04116	28.4823			Chr1	22700076	22700488	light_rep1_peak_1606	2.68332	6.24022			Chr1	27413805	27414096	light_rep2_peak_1606	2.18021	3.12089
Chr1	26120587	26121473	dark_rep1_peak_1607	2.3472	6.73399			Chr1	29992518	29994133	dark_rep2_peak_1607	4.27863	25.5826			Chr1	22700558	22701340	light_rep1_peak_1607	3.4231	13.1349			Chr1	27418877	27419165	light_rep2_peak_1607	2.16559	3.03605
Chr1	26121926	26123890	dark_rep1_peak_1608	4.61053	29.53			Chr1	30003613	30003889	dark_rep2_peak_1608	2.42664	7.79311			Chr1	22701542	22702116	light_rep1_peak_1608	2.48698	6.80847			Chr1	27432083	27434254	light_rep2_peak_1608	6.63242	46.673
Chr1	26134370	26134832	dark_rep1_peak_1609	3.2607	9.685			Chr1	30006804	30007346	dark_rep2_peak_1609	3.53175	18.2239			Chr1	22754249	22754700	light_rep1_peak_1609	3.34635	9.03899			Chr1	27435660	27437160	light_rep2_peak_1609	4.18903	14.7536
Chr1	26144469	26144735	dark_rep1_peak_1610	3.22226	9.51324			Chr1	30041562	30041853	dark_rep2_peak_1610	2.19203	5.55446			Chr1	22755083	22756156	light_rep1_peak_1610	5.03403	25.7036			Chr1	27438245	27438654	light_rep2_peak_1610	2.6297	5.50552
Chr1	26161160	26161691	dark_rep1_peak_1611	3.5484	11.1389			Chr1	30045722	30046325	dark_rep2_peak_1611	2.46735	5.65059			Chr1	22759191	22759446	light_rep1_peak_1611	2.54677	7.69227			Chr1	27438727	27439297	light_rep2_peak_1611	2.69709	5.16974
Chr1	26162231	26162564	dark_rep1_peak_1612	1.96293	3.35373			Chr1	30054435	30054737	dark_rep2_peak_1612	2.36989	3.88071			Chr1	22767522	22768629	light_rep1_peak_1612	4.22227	24.2157			Chr1	27439391	27440666	light_rep2_peak_1612	5.09257	22.6165
Chr1	26163105	26163573	dark_rep1_peak_1613	3.49296	11.664			Chr1	30127734	30128209	dark_rep2_peak_1613	2.56317	6.37282			Chr1	22772815	22773664	light_rep1_peak_1613	3.07757	7.04253			Chr1	27441954	27443848	light_rep2_peak_1613	4.11653	16.7596
Chr1	26164233	26165038	dark_rep1_peak_1614	2.96591	16.5358			Chr1	30129606	30129840	dark_rep2_peak_1614	2.04544	5.38287			Chr1	22794052	22794622	light_rep1_peak_1614	2.4557	7.55553			Chr1	27473894	27475981	light_rep2_peak_1614	4.076	18.9249
Chr1	26207909	26208278	dark_rep1_peak_1615	3.26092	8.80581			Chr1	30150578	30152986	dark_rep2_peak_1615	7.01266	57.9863			Chr1	22798333	22799043	light_rep1_peak_1615	2.56165	5.79733			Chr1	27483260	27487556	light_rep2_peak_1615	4.27594	20.513
Chr1	26210546	26211351	dark_rep1_peak_1616	4.32879	15.8405			Chr1	30156196	30157838	dark_rep2_peak_1616	5.83855	49.7777			Chr1	22800334	22800975	light_rep1_peak_1616	2.46072	8.37374			Chr1	27547065	27548085	light_rep2_peak_1616	3.33928	14.0797
Chr1	26211749	26212074	dark_rep1_peak_1617	2.70845	5.16064			Chr1	30158440	30158956	dark_rep2_peak_1617	2.84821	9.99458			Chr1	22822533	22822868	light_rep1_peak_1617	3.99867	14.282			Chr1	27627596	27628620	light_rep2_peak_1617	3.84229	20.2379
Chr1	26212867	26213188	dark_rep1_peak_1618	4.00755	13.3041			Chr1	30173770	30174022	dark_rep2_peak_1618	1.83129	2.60092			Chr1	22866636	22871458	light_rep1_peak_1618	4.6651	41.3002			Chr1	27628708	27630814	light_rep2_peak_1618	5.12232	35.6152
Chr1	26213479	26213932	dark_rep1_peak_1619	6.07269	31.125			Chr1	30186981	30187761	dark_rep2_peak_1619	2.96773	9.79068			Chr1	22877320	22877826	light_rep1_peak_1619	7.88622	49.4448			Chr1	27632094	27633276	light_rep2_peak_1619	4.69225	25.5045
Chr1	26215423	26216614	dark_rep1_peak_1620	3.31369	13.9719			Chr1	30195146	30196365	dark_rep2_peak_1620	2.06583	5.05632			Chr1	22881682	22881974	light_rep1_peak_1620	2.82259	8.10553			Chr1	27638214	27640867	light_rep2_peak_1620	6.17351	50.5722
Chr1	26238701	26238933	dark_rep1_peak_1621	2.56492	5.02934			Chr1	30196642	30196887	dark_rep2_peak_1621	2.29941	5.06506			Chr1	22883516	22883791	light_rep1_peak_1621	2.09403	2.63472			Chr1	27644663	27647440	light_rep2_peak_1621	5.12184	42.4659
Chr1	26239383	26241212	dark_rep1_peak_1622	4.53861	34.2879			Chr1	30214296	30214527	dark_rep2_peak_1622	2.15594	3.84792			Chr1	22884731	22885221	light_rep1_peak_1622	3.61644	15.3557			Chr1	27684832	27685197	light_rep2_peak_1622	2.34907	4.65361
Chr1	26241329	26241894	dark_rep1_peak_1623	2.43146	6.02037			Chr1	30217009	30220656	dark_rep2_peak_1623	4.76428	44.5464			Chr1	22893353	22893768	light_rep1_peak_1623	2.58248	5.67017			Chr1	27691591	27692065	light_rep2_peak_1623	2.60621	7.75681
Chr1	26242284	26244588	dark_rep1_peak_1624	6.45825	42.9411			Chr1	30227221	30227740	dark_rep2_peak_1624	2.38859	5.04247			Chr1	22936409	22936899	light_rep1_peak_1624	2.64912	7.98924			Chr1	27699037	27699353	light_rep2_peak_1624	2.94256	7.94958
Chr1	26245720	26246037	dark_rep1_peak_1625	3.11117	8.10998			Chr1	30237751	30240557	dark_rep2_peak_1625	6.04644	51.5594			Chr1	22937347	22937722	light_rep1_peak_1625	2.61678	6.7699			Chr1	27699893	27700135	light_rep2_peak_1625	2.34497	5.17994
Chr1	26246511	26246904	dark_rep1_peak_1626	3.32841	9.16877			Chr1	30240638	30244644	dark_rep2_peak_1626	4.16874	38.489			Chr1	22937825	22938963	light_rep1_peak_1626	3.15173	11.5692			Chr1	27700303	27700563	light_rep2_peak_1626	2.50987	4.96334
Chr1	26247301	26247574	dark_rep1_peak_1627	2.70622	5.07316			Chr1	30247363	30247713	dark_rep2_peak_1627	2.04516	4.07165			Chr1	22975905	22976455	light_rep1_peak_1627	2.56367	5.73327			Chr1	27706190	27706421	light_rep2_peak_1627	2.57644	5.02277
Chr1	26256308	26256714	dark_rep1_peak_1628	4.16817	14.554			Chr1	30249102	30249648	dark_rep2_peak_1628	2.92365	8.78326			Chr1	22994546	22995280	light_rep1_peak_1628	6.31039	33.8741			Chr1	27712486	27713977	light_rep2_peak_1628	3.48387	12.3905
Chr1	26260630	26261038	dark_rep1_peak_1629	2.84698	8.14843			Chr1	30267085	30267743	dark_rep2_peak_1629	3.63896	23.1064			Chr1	23016729	23018195	light_rep1_peak_1629	6.76244	41.1148			Chr1	27734583	27734886	light_rep2_peak_1629	2.21522	3.92238
Chr1	26264712	26264943	dark_rep1_peak_1630	2.40132	3.51281			Chr1	30269730	30270059	dark_rep2_peak_1630	3.83805	18.0262			Chr1	23018675	23019540	light_rep1_peak_1630	4.94834	26.7179			Chr1	27734978	27735278	light_rep2_peak_1630	2.77242	7.00854
Chr1	26295416	26295655	dark_rep1_peak_1631	1.68059	2.0483			Chr1	30302232	30303062	dark_rep2_peak_1631	2.46026	7.93983			Chr1	23020238	23020738	light_rep1_peak_1631	4.07758	22.3245			Chr1	27738921	27739265	light_rep2_peak_1631	2.76852	6.68432
Chr1	26296500	26297297	dark_rep1_peak_1632	2.74002	9.65659			Chr1	30308417	30308689	dark_rep2_peak_1632	2.58563	6.83843			Chr1	23022536	23022998	light_rep1_peak_1632	4.39853	20.5507			Chr1	27740624	27741045	light_rep2_peak_1632	2.21856	4.07977
Chr1	26298980	26300628	dark_rep1_peak_1633	2.58689	9.12105			Chr1	30309380	30309693	dark_rep2_peak_1633	1.81436	2.11296			Chr1	23033820	23034361	light_rep1_peak_1633	2.46977	5.52149			Chr1	27762757	27763044	light_rep2_peak_1633	2.67186	5.59754
Chr1	26302608	26303216	dark_rep1_peak_1634	6.01899	33.3996			Chr1	30310907	30311169	dark_rep2_peak_1634	2.95565	9.81241			Chr1	23050444	23050758	light_rep1_peak_1634	3.88969	12.6562			Chr1	27763189	27763502	light_rep2_peak_1634	2.44317	4.75513
Chr1	26304895	26305276	dark_rep1_peak_1635	2.53199	5.08227			Chr1	30359087	30359486	dark_rep2_peak_1635	1.94082	3.97772			Chr1	23072543	23073113	light_rep1_peak_1635	2.60627	8.11075			Chr1	27785003	27787408	light_rep2_peak_1635	4.27363	29.4498
Chr1	26306617	26307003	dark_rep1_peak_1636	4.18044	15.2987			Chr1	30379766	30380113	dark_rep2_peak_1636	3.85908	13.0088			Chr1	23083369	23084200	light_rep1_peak_1636	2.79074	8.65949			Chr1	27794576	27795075	light_rep2_peak_1636	2.26074	3.58134
Chr1	26313145	26313614	dark_rep1_peak_1637	4.90244	20.596			Chr1	30380357	30380644	dark_rep2_peak_1637	3.20081	10.1599			Chr1	23090182	23090470	light_rep1_peak_1637	2.2832	3.14863			Chr1	27834751	27835134	light_rep2_peak_1637	2.17061	3.57407
Chr1	26314069	26314565	dark_rep1_peak_1638	3.98465	15.3737			Chr1	30383429	30386022	dark_rep2_peak_1638	6.99433	50.6596			Chr1	23100283	23101141	light_rep1_peak_1638	6.31131	46.6334			Chr1	27864150	27865398	light_rep2_peak_1638	3.04654	11.0012
Chr1	26315744	26316061	dark_rep1_peak_1639	1.89694	2.40036			Chr1	30403016	30405009	dark_rep2_peak_1639	5.33622	49.4408			Chr1	23104353	23104651	light_rep1_peak_1639	2.68016	6.92119			Chr1	27890880	27891481	light_rep2_peak_1639	2.41064	4.08143
Chr1	26317278	26318051	dark_rep1_peak_1640	4.21504	15.1007			Chr1	30405131	30405598	dark_rep2_peak_1640	2.8159	9.39477			Chr1	23105096	23105598	light_rep1_peak_1640	3.43129	14.7491			Chr1	27891541	27891819	light_rep2_peak_1640	2.28812	3.2457
Chr1	26322707	26325276	dark_rep1_peak_1641	3.45382	23.0132			Chr1	30411567	30411824	dark_rep2_peak_1641	1.96017	2.9667			Chr1	23112425	23112738	light_rep1_peak_1641	2.46977	5.52149			Chr1	27946734	27947663	light_rep2_peak_1641	3.20157	10.2871
Chr1	26327811	26328196	dark_rep1_peak_1642	3.82493	21.1917			Chr2	72984	73322	dark_rep2_peak_1642	3.90785	12.3021			Chr1	23114420	23115295	light_rep1_peak_1642	3.64463	11.0636			Chr1	27959509	27963556	light_rep2_peak_1642	3.47834	19.9958
Chr1	26330082	26330454	dark_rep1_peak_1643	1.94308	2.85398			Chr2	82990	83592	dark_rep2_peak_1643	3.14678	9.69753			Chr1	23126468	23126826	light_rep1_peak_1643	4.69074	20.444			Chr1	27972854	27973400	light_rep2_peak_1643	4.50932	17.8946
Chr1	26382494	26382893	dark_rep1_peak_1644	3.31499	10.2837			Chr2	97763	97993	dark_rep2_peak_1644	2.14008	3.76191			Chr1	23128995	23129660	light_rep1_peak_1644	5.42675	29.3815			Chr1	27974097	27974534	light_rep2_peak_1644	4.32797	15.9287
Chr1	26390036	26390320	dark_rep1_peak_1645	2.21969	3.76344			Chr2	100405	100644	dark_rep2_peak_1645	2.33929	5.33572			Chr1	23130046	23130313	light_rep1_peak_1645	2.37235	4.89566			Chr1	27979872	27980326	light_rep2_peak_1645	3.03436	9.14544
Chr1	26399156	26403542	dark_rep1_peak_1646	5.58972	43.7933			Chr2	100780	101430	dark_rep2_peak_1646	1.93405	3.65359			Chr1	23136701	23136986	light_rep1_peak_1646	2.4582	5.08025			Chr1	27981873	27984896	light_rep2_peak_1646	6.54458	52.892
Chr1	26403597	26403872	dark_rep1_peak_1647	2.11647	4.11033			Chr2	114957	116308	dark_rep2_peak_1647	2.51979	8.68515			Chr1	23144472	23145350	light_rep1_peak_1647	3.05106	14.3813			Chr1	27991244	27992070	light_rep2_peak_1647	3.10343	10.9448
Chr1	26404136	26405152	dark_rep1_peak_1648	2.57306	6.01304			Chr2	116580	118219	dark_rep2_peak_1648	2.88505	12.1772			Chr1	23169144	23169924	light_rep1_peak_1648	4.58775	21.494			Chr1	27993024	27993686	light_rep2_peak_1648	3.51915	10.8879
Chr1	26405668	26406547	dark_rep1_peak_1649	2.32176	4.0319			Chr2	126538	126865	dark_rep2_peak_1649	2.3044	3.99626			Chr1	23230995	23231575	light_rep1_peak_1649	2.81157	7.55167			Chr1	28041052	28041369	light_rep2_peak_1649	2.4298	3.63941
Chr1	26422430	26422679	dark_rep1_peak_1650	2.18705	4.98011			Chr2	151157	152008	dark_rep2_peak_1650	3.43013	11.7826			Chr1	23262569	23263000	light_rep1_peak_1650	3.41425	12.8634			Chr1	28042520	28042910	light_rep2_peak_1650	2.78252	5.54872
Chr1	26434680	26435192	dark_rep1_peak_1651	4.89343	25.9521			Chr2	165299	165912	dark_rep2_peak_1651	2.64638	5.53739			Chr1	23271292	23271873	light_rep1_peak_1651	3.01308	10.3067			Chr1	28081936	28082240	light_rep2_peak_1651	1.8889	2.34664
Chr1	26442135	26443035	dark_rep1_peak_1652	2.64777	10.0887			Chr2	174393	174657	dark_rep2_peak_1652	2.25898	4.30069			Chr1	23286822	23287089	light_rep1_peak_1652	2.71785	7.09714			Chr1	28098401	28098861	light_rep2_peak_1652	3.1273	8.57587
Chr1	26443099	26443524	dark_rep1_peak_1653	3.16288	10.2588			Chr2	175373	176236	dark_rep2_peak_1653	2.75139	10.8052			Chr1	23320147	23320401	light_rep1_peak_1653	2.18406	5.30821			Chr1	28099939	28100426	light_rep2_peak_1653	1.94834	3.45803
Chr1	26444336	26444653	dark_rep1_peak_1654	2.42321	4.88078			Chr2	180223	180481	dark_rep2_peak_1654	2.22658	4.30069			Chr1	23324607	23324870	light_rep1_peak_1654	1.85465	2.41929			Chr1	28101802	28102235	light_rep2_peak_1654	2.51898	4.52999
Chr1	26449802	26450489	dark_rep1_peak_1655	3.90989	18.0064			Chr2	180926	183474	dark_rep2_peak_1655	4.7187	29.7881			Chr1	23325092	23325375	light_rep1_peak_1655	2.07723	3.52112			Chr1	28114668	28117375	light_rep2_peak_1655	4.04448	20.4761
Chr1	26450818	26451269	dark_rep1_peak_1656	2.15417	6.57165			Chr2	199353	200062	dark_rep2_peak_1656	2.74134	6.60638			Chr1	23367666	23368120	light_rep1_peak_1656	2.61024	6.89156			Chr1	28135041	28135780	light_rep2_peak_1656	3.54	12.1226
Chr1	26451913	26452435	dark_rep1_peak_1657	2.59388	6.02965			Chr2	201522	201817	dark_rep2_peak_1657	2.5049	5.56307			Chr1	23371114	23371957	light_rep1_peak_1657	3.77194	12.0828			Chr1	28135994	28136447	light_rep2_peak_1657	2.28638	3.67774
Chr1	26469492	26478652	dark_rep1_peak_1658	6.4306	51.6014			Chr2	201938	202444	dark_rep2_peak_1658	2.61403	6.44114			Chr1	23390379	23392923	light_rep1_peak_1658	4.4485	35.2079			Chr1	28143877	28146180	light_rep2_peak_1658	4.30799	31.3836
Chr1	26480087	26480447	dark_rep1_peak_1659	2.51062	8.13686			Chr2	239351	240747	dark_rep2_peak_1659	2.92464	7.68184			Chr1	23394613	23394949	light_rep1_peak_1659	3.13958	10.471			Chr1	28150377	28150633	light_rep2_peak_1659	2.47056	5.00665
Chr1	26481207	26481465	dark_rep1_peak_1660	1.86568	2.6599			Chr2	252855	253309	dark_rep2_peak_1660	2.58616	5.13059			Chr1	23395203	23395710	light_rep1_peak_1660	5.54226	37.5124			Chr1	28156773	28157149	light_rep2_peak_1660	2.94162	7.75133
Chr1	26482837	26483584	dark_rep1_peak_1661	2.94556	8.92752			Chr2	253457	254381	dark_rep2_peak_1661	3.87952	14.821			Chr1	23495982	23498044	light_rep1_peak_1661	3.57693	14.2673			Chr1	28163528	28164837	light_rep2_peak_1661	5.91621	38.9285
Chr1	26484726	26485196	dark_rep1_peak_1662	3.64778	18.8357			Chr2	254621	257874	dark_rep2_peak_1662	3.46701	25.1671			Chr1	23499377	23499724	light_rep1_peak_1662	2.52858	4.75498			Chr1	28185197	28186194	light_rep2_peak_1662	2.76547	7.99891
Chr1	26487358	26487691	dark_rep1_peak_1663	3.16128	10.2506			Chr2	258738	259558	dark_rep2_peak_1663	8.03787	63.4182			Chr1	23499892	23500157	light_rep1_peak_1663	2.51769	4.64143			Chr1	28186315	28187359	light_rep2_peak_1663	5.33653	31.1743
Chr1	26488074	26488485	dark_rep1_peak_1664	1.89364	3.58889			Chr2	261286	262177	dark_rep2_peak_1664	5.10977	37.077			Chr1	23500588	23501718	light_rep1_peak_1664	2.34298	4.59361			Chr1	28187458	28188431	light_rep2_peak_1664	3.1224	10.9006
Chr1	26512441	26513452	dark_rep1_peak_1665	2.32034	7.84987			Chr2	262740	263649	dark_rep2_peak_1665	3.32748	16.6003			Chr1	23624795	23625770	light_rep1_peak_1665	4.23296	20.3308			Chr1	28193366	28194024	light_rep2_peak_1665	1.8703	2.51262
Chr1	26518380	26518704	dark_rep1_peak_1666	2.88319	6.14036			Chr2	272223	272865	dark_rep2_peak_1666	4.10027	20.8762			Chr1	23627573	23628284	light_rep1_peak_1666	3.20131	14.2414			Chr1	28215623	28217977	light_rep2_peak_1666	3.4386	14.2298
Chr1	26534716	26535378	dark_rep1_peak_1667	3.0383	10.3447			Chr2	295983	298217	dark_rep2_peak_1667	5.07173	34.6499			Chr1	23628460	23629035	light_rep1_peak_1667	3.45198	13.1444			Chr1	28218201	28218831	light_rep2_peak_1667	2.80348	10.307
Chr1	26539186	26539535	dark_rep1_peak_1668	2.48473	5.79167			Chr2	298952	299615	dark_rep2_peak_1668	4.65497	22.8917			Chr1	23632988	23633744	light_rep1_peak_1668	3.60749	20.1835			Chr1	28220199	28220542	light_rep2_peak_1668	2.60356	6.89033
Chr1	26539653	26540766	dark_rep1_peak_1669	2.39591	8.60028			Chr2	302407	302956	dark_rep2_peak_1669	2.86501	5.97996			Chr1	23635271	23635797	light_rep1_peak_1669	5.36406	29.4211			Chr1	28228723	28229406	light_rep2_peak_1669	3.37613	10.8605
Chr1	26541251	26541629	dark_rep1_peak_1670	3.73867	16.6151			Chr2	304369	304683	dark_rep2_peak_1670	2.82128	5.84823			Chr1	23635884	23638152	light_rep1_peak_1670	4.97832	43.9943			Chr1	28232760	28234036	light_rep2_peak_1670	4.00446	16.2921
Chr1	26587447	26588078	dark_rep1_peak_1671	3.50882	15.2569			Chr2	304839	305231	dark_rep2_peak_1671	3.12335	7.89699			Chr1	23645280	23645794	light_rep1_peak_1671	2.89487	12.4578			Chr1	28266253	28266818	light_rep2_peak_1671	2.92589	7.60468
Chr1	26588169	26588476	dark_rep1_peak_1672	2.21819	4.07979			Chr2	305712	306423	dark_rep2_peak_1672	3.05857	8.09268			Chr1	23650262	23651551	light_rep1_peak_1672	3.44712	22.8241			Chr1	28284706	28285263	light_rep2_peak_1672	2.82601	5.54872
Chr1	26591437	26591830	dark_rep1_peak_1673	2.33853	8.51973			Chr2	308280	308870	dark_rep2_peak_1673	3.06766	9.32025			Chr1	23652341	23655339	light_rep1_peak_1673	3.24892	13.6945			Chr1	28301149	28301805	light_rep2_peak_1673	2.47776	5.2831
Chr1	26592386	26593096	dark_rep1_peak_1674	3.74341	18.3958			Chr2	316234	316510	dark_rep2_peak_1674	1.80632	2.87853			Chr1	23685051	23686098	light_rep1_peak_1674	3.73833	22.9854			Chr1	28312613	28312858	light_rep2_peak_1674	2.40098	4.22051
Chr1	26600216	26600606	dark_rep1_peak_1675	2.51373	5.08227			Chr2	317066	317373	dark_rep2_peak_1675	2.15169	3.44346			Chr1	23686265	23687875	light_rep1_peak_1675	6.02864	37.9605			Chr1	28313379	28313959	light_rep2_peak_1675	2.57301	7.50085
Chr1	26601768	26602141	dark_rep1_peak_1676	3.22295	8.8248			Chr2	368808	369102	dark_rep2_peak_1676	3.55859	10.2185			Chr1	23688427	23688800	light_rep1_peak_1676	4.65946	22.9662			Chr1	28314841	28316323	light_rep2_peak_1676	3.38509	17.3022
Chr1	26643842	26644133	dark_rep1_peak_1677	2.47721	5.08227			Chr2	378892	380407	dark_rep2_peak_1677	4.59591	28.4376			Chr1	23689733	23690637	light_rep1_peak_1677	7.31004	57.5231			Chr1	28328468	28328762	light_rep2_peak_1677	1.91779	2.30412
[truncated: 7,362 more rows]
