# Supplementary material for: The characterization of Mediator 12 and 13 as conditional positive gene regulators in Arabidopsis
Source: Nat Commun. 2020 Jun 3;11:2798. doi: 10.1038/s41467-020-16651-5 (PMC7271234; doi:10.1038/s41467-020-16651-5)
Supplement: Supplementary file 12 — Supplementary Dataset 9 [file 41467_2020_16651_MOESM12_ESM.xlsx]

## Sheet: Sheet1
genes interacting with MED12 in dark treatment			genes interacting with MED12 in light treatment
AT1G01030			AT1G01030
AT1G01100			AT1G01040
AT1G01110			AT1G01060
AT1G01130			AT1G01080
AT1G01140			AT1G01090
AT1G01160			AT1G01120
AT1G01170			AT1G01130
AT1G01180			AT1G01140
AT1G01240			AT1G01160
AT1G01280			AT1G01170
AT1G01290			AT1G01180
AT1G01300			AT1G01240
AT1G01310			AT1G01260
AT1G01320			AT1G01280
AT1G01370			AT1G01290
AT1G01420			AT1G01300
AT1G01430			AT1G01305
AT1G01470			AT1G01310
AT1G01480			AT1G01320
AT1G01490			AT1G01420
AT1G01540			AT1G01430
AT1G01550			AT1G01440
AT1G01570			AT1G01470
AT1G01600			AT1G01480
AT1G01620			AT1G01490
AT1G01640			AT1G01510
AT1G01650			AT1G01520
AT1G01720			AT1G01540
AT1G01725			AT1G01550
AT1G01790			AT1G01560
AT1G01830			AT1G01570
AT1G02067			AT1G01580
AT1G02110			AT1G01600
AT1G02150			AT1G01610
AT1G02160			AT1G01620
AT1G02180			AT1G01630
AT1G02190			AT1G01640
AT1G02205			AT1G01650
AT1G02220			AT1G01715
AT1G02310			AT1G01720
AT1G02340			AT1G01725
AT1G02380			AT1G01730
AT1G02400			AT1G01740
AT1G02450			AT1G01750
AT1G02510			AT1G01840
AT1G02580			AT1G01900
AT1G02590			AT1G01950
AT1G02610			AT1G01960
AT1G02630			AT1G02000
AT1G02640			AT1G02020
AT1G02660			AT1G02080
AT1G02816			AT1G02110
AT1G02850			AT1G02120
AT1G02860			AT1G02130
AT1G02870			AT1G02150
AT1G02880			AT1G02160
AT1G03060			AT1G02170
AT1G03080			AT1G02180
AT1G03090			AT1G02270
AT1G03100			AT1G02310
AT1G03120			AT1G02390
AT1G03130			AT1G02400
AT1G03220			AT1G02405
AT1G03230			AT1G02500
AT1G03290			AT1G02560
AT1G03390			AT1G02580
AT1G03395			AT1G02590
AT1G03440			AT1G02600
AT1G03457			AT1G02620
AT1G03470			AT1G02640
AT1G03475			AT1G02650
AT1G03540			AT1G02660
AT1G03560			AT1G02705
AT1G03590			AT1G02710
AT1G03600			AT1G02810
AT1G03610			AT1G02816
AT1G03730			AT1G02880
AT1G03740			AT1G02920
AT1G03800			AT1G02930
AT1G03850			AT1G03030
AT1G03870			AT1G03090
AT1G03910			AT1G03100
AT1G03920			AT1G03120
AT1G04000			AT1G03130
AT1G04013			AT1G03160
AT1G04043			AT1G03220
AT1G04047			AT1G03230
AT1G04090			AT1G03350
AT1G04103			AT1G03370
AT1G04107			AT1G03390
AT1G04130			AT1G03395
AT1G04137			AT1G03400
AT1G04150			AT1G03410
AT1G04153			AT1G03440
AT1G04157			AT1G03445
AT1G04163			AT1G03457
AT1G04213			AT1G03470
AT1G04240			AT1G03510
AT1G04283			AT1G03515
AT1G04290			AT1G03520
AT1G04300			AT1G03540
AT1G04310			AT1G03590
AT1G04397			AT1G03600
AT1G04400			AT1G03610
AT1G04407			AT1G03730
AT1G04410			AT1G03740
AT1G04430			AT1G03800
AT1G04433			AT1G03850
AT1G04440			AT1G03870
AT1G04453			AT1G03905
AT1G04467			AT1G03940
AT1G04483			AT1G03970
AT1G04503			AT1G03980
AT1G04510			AT1G03990
AT1G04520			AT1G04000
AT1G04523			AT1G04013
AT1G04530			AT1G04027
AT1G04540			AT1G04043
AT1G04597			AT1G04047
AT1G04607			AT1G04067
AT1G04647			AT1G04077
AT1G04650			AT1G04090
AT1G04697			AT1G04103
AT1G04753			AT1G04107
AT1G04773			AT1G04120
AT1G04800			AT1G04130
AT1G04943			AT1G04137
AT1G04947			AT1G04140
AT1G04963			AT1G04150
AT1G04973			AT1G04157
AT1G04977			AT1G04163
AT1G04990			AT1G04167
AT1G04993			AT1G04183
AT1G04997			AT1G04210
AT1G05003			AT1G04213
AT1G05007			AT1G04220
AT1G05010			AT1G04233
AT1G05017			AT1G04240
AT1G05020			AT1G04247
AT1G05023			AT1G04260
AT1G05037			AT1G04270
AT1G05043			AT1G04290
AT1G05107			AT1G04300
AT1G05127			AT1G04307
AT1G05133			AT1G04343
AT1G05136			AT1G04360
AT1G05143			AT1G04397
AT1G05147			AT1G04400
AT1G05177			AT1G04407
AT1G05183			AT1G04410
AT1G05193			AT1G04430
AT1G05197			AT1G04433
AT1G05207			AT1G04440
AT1G05213			AT1G04453
AT1G05230			AT1G04463
AT1G05237			AT1G04467
AT1G05337			AT1G04473
AT1G05340			AT1G04483
AT1G05347			AT1G04503
AT1G05373			AT1G04510
AT1G05377			AT1G04513
AT1G05380			AT1G04520
AT1G05473			AT1G04527
AT1G05497			AT1G04530
AT1G05553			AT1G04537
AT1G05560			AT1G04540
AT1G05562			AT1G04543
AT1G05570			AT1G04567
AT1G05575			AT1G04597
AT1G05607			AT1G04607
AT1G05613			AT1G04613
AT1G05623			AT1G04643
AT1G05627			AT1G04647
AT1G05630			AT1G04697
AT1G05633			AT1G04707
AT1G05680			AT1G04730
AT1G05693			AT1G04733
AT1G05697			AT1G04753
AT1G05737			AT1G04773
AT1G05747			AT1G04778
AT1G05777			AT1G04780
AT1G05805			AT1G04800
AT1G05810			AT1G04820
AT1G05835			AT1G04830
AT1G05837			AT1G04833
AT1G05843			AT1G04850
AT1G05847			AT1G04917
AT1G05863			AT1G04943
AT1G05870			AT1G04947
AT1G05987			AT1G04953
AT1G06013			AT1G04973
AT1G06040			AT1G04977
AT1G06060			AT1G04990
AT1G06083			AT1G04993
AT1G06160			AT1G04997
AT1G06360			AT1G05000
AT1G06373			AT1G05003
AT1G06400			AT1G05007
AT1G06410			AT1G05010
AT1G06413			AT1G05017
AT1G06420			AT1G05020
AT1G06433			AT1G05023
AT1G06460			AT1G05037
AT1G06470			AT1G05043
AT1G06475			AT1G05077
AT1G06527			AT1G05100
AT1G06570			AT1G05127
AT1G06573			AT1G05133
AT1G06610			AT1G05136
AT1G06620			AT1G05147
AT1G06627			AT1G05183
AT1G06633			AT1G05187
AT1G06660			AT1G05197
AT1G06677			AT1G05200
AT1G06680			AT1G05203
AT1G06717			AT1G05207
AT1G06753			AT1G05213
AT1G06760			AT1G05230
AT1G06787			AT1G05253
AT1G06840			AT1G05330
AT1G06850			AT1G05337
AT1G06867			AT1G05340
AT1G06870			AT1G05343
AT1G06873			AT1G05347
AT1G06877			AT1G05370
AT1G06950			AT1G05380
AT1G06980			AT1G05387
AT1G07030			AT1G05417
AT1G07040			AT1G05423
AT1G07050			AT1G05453
AT1G07090			AT1G05473
AT1G07100			AT1G05510
AT1G07110			AT1G05560
AT1G07128			AT1G05562
AT1G07130			AT1G05563
AT1G07135			AT1G05570
AT1G07150			AT1G05575
AT1G07187			AT1G05613
AT1G07200			AT1G05623
AT1G07240			AT1G05627
AT1G07250			AT1G05630
AT1G07280			AT1G05633
AT1G07300			AT1G05675
AT1G07310			AT1G05680
AT1G07323			AT1G05747
AT1G07477			AT1G05753
AT1G07513			AT1G05757
AT1G07530			AT1G05767
AT1G07570			AT1G05777
AT1G07590			AT1G05805
AT1G07600			AT1G05810
AT1G07630			AT1G05835
AT1G07640			AT1G05837
AT1G07650			AT1G05840
AT1G07670			AT1G05850
AT1G07733			AT1G05860
AT1G07737			AT1G05863
AT1G07820			AT1G05870
AT1G07843			AT1G05873
AT1G07870			AT1G05890
AT1G07873			AT1G05894
AT1G07885			AT1G05950
AT1G07890			AT1G05987
AT1G07940			AT1G06000
AT1G07990			AT1G06002
AT1G08000			AT1G06013
AT1G08043			AT1G06040
AT1G08087			AT1G06045
AT1G08127			AT1G06060
AT1G08180			AT1G06070
AT1G08200			AT1G06083
AT1G08213			AT1G06130
AT1G08217			AT1G06135
AT1G08230			AT1G06143
AT1G08315			AT1G06160
AT1G08320			AT1G06163
AT1G08380			AT1G06190
AT1G08490			AT1G06230
AT1G08497			AT1G06360
AT1G08500			AT1G06400
AT1G08510			AT1G06410
AT1G08523			AT1G06413
AT1G08560			AT1G06420
AT1G08570			AT1G06433
AT1G08573			AT1G06450
AT1G08630			AT1G06460
AT1G08637			AT1G06470
AT1G08673			AT1G06473
AT1G08707			AT1G06475
AT1G08803			AT1G06500
AT1G08857			AT1G06527
AT1G08875			AT1G06560
AT1G08880			AT1G06570
AT1G08895			AT1G06573
AT1G08900			AT1G06620
AT1G08910			AT1G06627
AT1G08920			AT1G06633
AT1G08925			AT1G06640
AT1G08930			AT1G06660
AT1G08940			AT1G06670
AT1G08957			AT1G06677
AT1G08965			AT1G06680
AT1G08975			AT1G06690
AT1G08980			AT1G06717
AT1G08987			AT1G06753
AT1G09005			AT1G06760
AT1G09015			AT1G06800
AT1G09025			AT1G06850
AT1G09053			AT1G06867
AT1G09070			AT1G06870
AT1G09097			AT1G06873
AT1G09133			AT1G06877
AT1G09163			AT1G06880
AT1G09165			AT1G06890
AT1G09217			AT1G06950
AT1G09250			AT1G06980
AT1G09280			AT1G07000
AT1G09297			AT1G07020
AT1G09307			AT1G07030
AT1G09327			AT1G07040
AT1G09337			AT1G07080
AT1G09390			AT1G07090
AT1G09415			AT1G07100
AT1G09417			AT1G07119
AT1G09420			AT1G07128
AT1G09421			AT1G07130
AT1G09430			AT1G07135
AT1G09440			AT1G07140
AT1G09460			AT1G07150
AT1G09470			AT1G07160
AT1G09517			AT1G07200
AT1G09523			AT1G07220
AT1G09530			AT1G07230
AT1G09543			AT1G07240
AT1G09560			AT1G07243
AT1G09563			AT1G07250
AT1G09567			AT1G07260
AT1G09570			AT1G07280
AT1G09575			AT1G07293
AT1G09577			AT1G07300
AT1G09623			AT1G07310
AT1G09627			AT1G07323
AT1G09645			AT1G07350
AT1G09685			AT1G07360
AT1G09725			AT1G07400
AT1G09750			AT1G07420
AT1G09755			AT1G07430
AT1G09807			AT1G07476
AT1G09845			AT1G07477
AT1G09907			AT1G07480
AT1G09927			AT1G07510
AT1G09950			AT1G07513
AT1G09963			AT1G07520
AT1G09965			AT1G07530
AT1G09967			AT1G07570
AT1G09970			AT1G07590
AT1G09973			AT1G07600
AT1G09975			AT1G07607
AT1G10020			AT1G07630
AT1G10030			AT1G07640
AT1G10060			AT1G07647
AT1G10070			AT1G07650
AT1G10090			AT1G07653
AT1G10120			AT1G07670
AT1G10140			AT1G07710
AT1G10150			AT1G07720
AT1G10155			AT1G07725
AT1G10200			AT1G07728
AT1G10340			AT1G07733
AT1G10470			AT1G07737
AT1G10550			AT1G07790
AT1G10560			AT1G07795
AT1G10682			AT1G07820
AT1G10740			AT1G07833
AT1G10810			AT1G07843
AT1G10950			AT1G07850
AT1G10960			AT1G07853
AT1G11120			AT1G07870
AT1G11210			AT1G07873
AT1G11260			AT1G07890
AT1G11303			AT1G07910
AT1G11310			AT1G07920
AT1G11330			AT1G07930
AT1G11362			AT1G07983
AT1G11370			AT1G07990
AT1G11380			AT1G08000
AT1G11430			AT1G08005
AT1G11440			AT1G08010
AT1G11475			AT1G08037
AT1G11480			AT1G08043
AT1G11580			AT1G08047
AT1G11700			AT1G08050
AT1G11820			AT1G08070
AT1G11910			AT1G08087
AT1G11960			AT1G08115
AT1G11970			AT1G08120
AT1G12020			AT1G08200
AT1G12090			AT1G08220
AT1G12110			AT1G08230
AT1G12120			AT1G08250
AT1G12210			AT1G08260
AT1G12230			AT1G08300
AT1G12240			AT1G08315
AT1G12244			AT1G08320
AT1G12310			AT1G08370
AT1G12320			AT1G08443
AT1G12420			AT1G08477
AT1G12430			AT1G08480
AT1G12440			AT1G08490
AT1G12460			AT1G08500
AT1G12500			AT1G08510
AT1G12580			AT1G08570
AT1G12590			AT1G08573
AT1G12600			AT1G08577
AT1G12610			AT1G08607
AT1G12680			AT1G08620
AT1G12700			AT1G08630
AT1G12710			AT1G08643
AT1G12775			AT1G08645
AT1G12780			AT1G08650
AT1G12820			AT1G08653
AT1G12845			AT1G08657
AT1G12860			AT1G08667
AT1G12900			AT1G08673
AT1G12990			AT1G08707
AT1G13010			AT1G08720
AT1G13080			AT1G08727
AT1G13110			AT1G08753
AT1G13190			AT1G08770
AT1G13240			AT1G08803
AT1G13245			AT1G08857
AT1G13260			AT1G08870
AT1G13360			AT1G08880
AT1G13380			AT1G08895
AT1G13390			AT1G08910
AT1G13700			AT1G08915
AT1G13740			AT1G08925
AT1G13880			AT1G08930
AT1G13930			AT1G08940
AT1G13960			AT1G08965
AT1G14010			AT1G08975
AT1G14200			AT1G08980
AT1G14205			AT1G09000
AT1G14280			AT1G09005
AT1G14290			AT1G09015
AT1G14520			AT1G09025
AT1G14580			AT1G09053
AT1G14600			AT1G09060
AT1G14685			AT1G09070
AT1G14690			AT1G09097
AT1G14720			AT1G09100
AT1G14740			AT1G09110
AT1G14840			AT1G09130
AT1G14860			AT1G09157
AT1G14870			AT1G09163
AT1G14890			AT1G09190
AT1G14920			AT1G09193
AT1G15010			AT1G09195
AT1G15015			AT1G09200
AT1G15030			AT1G09217
AT1G15040			AT1G09250
AT1G15050			AT1G09253
AT1G15090			AT1G09257
AT1G15110			AT1G09280
AT1G15120			AT1G09287
AT1G15125			AT1G09293
AT1G15130			AT1G09297
AT1G15260			AT1G09307
AT1G15280			AT1G09310
AT1G15290			AT1G09327
AT1G15340			AT1G09337
AT1G15370			AT1G09340
AT1G15380			AT1G09343
AT1G15390			AT1G09357
AT1G15400			AT1G09363
AT1G15530			AT1G09390
AT1G15660			AT1G09430
AT1G15670			AT1G09440
AT1G15690			AT1G09460
AT1G15700			AT1G09463
AT1G15740			AT1G09470
AT1G15750			AT1G09513
AT1G15800			AT1G09517
AT1G15810			AT1G09520
AT1G15820			AT1G09523
AT1G15830			AT1G09527
AT1G15950			AT1G09530
AT1G16100			AT1G09543
AT1G16110			AT1G09553
AT1G16120			AT1G09557
AT1G16130			AT1G09560
AT1G16150			AT1G09570
AT1G16190			AT1G09575
AT1G16370			AT1G09577
AT1G16500			AT1G09610
AT1G16510			AT1G09623
AT1G16515			AT1G09627
AT1G16520			AT1G09633
AT1G16750			AT1G09637
AT1G16830			AT1G09645
AT1G16840			AT1G09685
AT1G16880			AT1G09715
AT1G17060			AT1G09720
AT1G17100			AT1G09730
AT1G17120			AT1G09733
AT1G17140			AT1G09750
AT1G17200			AT1G09755
AT1G17210			AT1G09783
AT1G17230			AT1G09800
AT1G17232			AT1G09807
AT1G17290			AT1G09827
AT1G17300			AT1G09845
AT1G17345			AT1G09860
AT1G17350			AT1G09870
AT1G17370			AT1G09880
AT1G17380			AT1G09897
AT1G17420			AT1G09900
AT1G17430			AT1G09907
AT1G17620			AT1G09910
AT1G17720			AT1G09913
AT1G17840			AT1G09925
AT1G17850			AT1G09927
AT1G17860			AT1G09932
AT1G17870			AT1G09940
AT1G18200			AT1G09947
AT1G18210			AT1G09950
AT1G18265			AT1G09963
AT1G18270			AT1G09965
AT1G18290			AT1G09967
AT1G18300			AT1G09970
AT1G18330			AT1G09973
AT1G18400			AT1G09975
AT1G18460			AT1G09987
AT1G18470			AT1G10020
AT1G18500			AT1G10070
AT1G18560			AT1G10090
AT1G18570			AT1G10095
AT1G18620			AT1G10120
AT1G18630			AT1G10130
AT1G18670			AT1G10140
AT1G18700			AT1G10170
AT1G18710			AT1G10340
AT1G18720			AT1G10350
AT1G18740			AT1G10390
AT1G18990			AT1G10400
AT1G19000			AT1G10410
AT1G19020			AT1G10470
AT1G19025			AT1G10550
AT1G19050			AT1G10560
AT1G19110			AT1G10650
AT1G19180			AT1G10700
AT1G19190			AT1G10740
AT1G19210			AT1G10810
AT1G19220			AT1G10850
AT1G19310			AT1G10930
AT1G19330			AT1G10940
AT1G19340			AT1G10960
AT1G19350			AT1G10970
AT1G19380			AT1G11000
AT1G19400			AT1G11010
AT1G19440			AT1G11020
AT1G19520			AT1G11050
AT1G19530			AT1G11060
AT1G19540			AT1G11210
AT1G19550			AT1G11260
AT1G19610			AT1G11303
AT1G19650			AT1G11310
AT1G19740			AT1G11440
AT1G19770			AT1G11480
AT1G19780			AT1G11540
AT1G19870			AT1G11640
AT1G20010			AT1G11650
AT1G20090			AT1G11670
AT1G20100			AT1G11680
AT1G20110			AT1G11700
AT1G20120			AT1G11820
AT1G20330			AT1G11840
AT1G20340			AT1G11900
AT1G20440			AT1G11910
AT1G20450			AT1G11950
AT1G20510			AT1G11960
AT1G20515			AT1G11970
AT1G20620			AT1G12020
AT1G20630			AT1G12060
AT1G20650			AT1G12090
AT1G20670			AT1G12110
AT1G20690			AT1G12120
AT1G20691			AT1G12200
AT1G20693			AT1G12240
AT1G20696			AT1G12330
AT1G20823			AT1G12370
AT1G20840			AT1G12380
AT1G20890			AT1G12420
AT1G20900			AT1G12430
AT1G20980			AT1G12440
AT1G21000			AT1G12480
AT1G21010			AT1G12500
AT1G21050			AT1G12580
AT1G21060			AT1G12600
AT1G21080			AT1G12610
AT1G21100			AT1G12750
AT1G21120			AT1G12760
AT1G21130			AT1G12775
AT1G21310			AT1G12780
AT1G21313			AT1G12820
AT1G21326			AT1G12845
AT1G21360			AT1G12860
AT1G21370			AT1G12900
AT1G21380			AT1G12910
AT1G21400			AT1G12920
AT1G21410			AT1G12990
AT1G21450			AT1G13010
AT1G21460			AT1G13080
AT1G21520			AT1G13110
AT1G21540			AT1G13190
AT1G21560			AT1G13195
AT1G21600			AT1G13210
AT1G21640			AT1G13245
AT1G21670			AT1G13250
AT1G21680			AT1G13260
AT1G21730			AT1G13280
AT1G21760			AT1G13330
AT1G21780			AT1G13340
AT1G21830			AT1G13350
AT1G21910			AT1G13360
AT1G21920			AT1G13380
AT1G21980			AT1G13390
AT1G22190			AT1G13440
AT1G22280			AT1G13550
AT1G22320			AT1G13560
AT1G22330			AT1G13690
AT1G22360			AT1G13700
AT1G22370			AT1G13740
AT1G22400			AT1G13750
AT1G22490			AT1G13880
AT1G22530			AT1G13890
AT1G22570			AT1G13930
AT1G22610			AT1G13940
AT1G22640			AT1G13960
AT1G22650			AT1G13990
AT1G22660			AT1G14000
AT1G22680			AT1G14010
AT1G22690			AT1G14200
AT1G22730			AT1G14270
AT1G22740			AT1G14280
AT1G22750			AT1G14345
AT1G22770			AT1G14360
AT1G22780			AT1G14370
AT1G22830			AT1G14470
AT1G22840			AT1G14480
AT1G22850			AT1G14520
AT1G22882			AT1G14540
AT1G22885			AT1G14580
AT1G22890			AT1G14600
AT1G22930			AT1G14650
AT1G22940			AT1G14670
AT1G23020			AT1G14687
AT1G23030			AT1G14710
AT1G23040			AT1G14720
AT1G23050			AT1G14740
AT1G23052			AT1G14780
AT1G23080			AT1G14870
AT1G23380			AT1G14890
AT1G23390			AT1G14900
AT1G23480			AT1G14910
AT1G23490			AT1G14920
AT1G23710			AT1G15000
AT1G23720			AT1G15002
AT1G23830			AT1G15010
AT1G23850			AT1G15015
AT1G23860			AT1G15030
AT1G23870			AT1G15040
AT1G23995			AT1G15060
AT1G24030			AT1G15100
AT1G24120			AT1G15125
AT1G24159			AT1G15130
AT1G24160			AT1G15140
AT1G24170			AT1G15250
AT1G24260			AT1G15260
AT1G24530			AT1G15270
AT1G25230			AT1G15290
AT1G25275			AT1G15330
AT1G25277			AT1G15340
AT1G25280			AT1G15380
AT1G25290			AT1G15390
AT1G25380			AT1G15400
AT1G25390			AT1G15430
AT1G25400			AT1G15530
AT1G25425			AT1G15670
AT1G25440			AT1G15690
AT1G25450			AT1G15700
AT1G25520			AT1G15710
AT1G25550			AT1G15720
AT1G25560			AT1G15730
AT1G26110			AT1G15740
AT1G26150			AT1G15750
AT1G26208			AT1G15780
AT1G26210			AT1G15800
AT1G26270			AT1G15810
AT1G26580			AT1G15820
AT1G26600			AT1G15830
AT1G26630			AT1G15880
AT1G26730			AT1G15885
AT1G26800			AT1G15950
AT1G26850			AT1G15960
AT1G26920			AT1G16100
AT1G26930			AT1G16110
AT1G26945			AT1G16120
AT1G27090			AT1G16130
AT1G27100			AT1G16150
AT1G27200			AT1G16160
AT1G27210			AT1G16190
AT1G27290			AT1G16260
AT1G27300			AT1G16320
AT1G27310			AT1G16330
AT1G27330			AT1G16370
AT1G27370			AT1G16380
AT1G27540			AT1G16500
AT1G27660			AT1G16510
AT1G27670			AT1G16515
AT1G27730			AT1G16670
AT1G27760			AT1G16720
AT1G27770			AT1G16730
AT1G27930			AT1G16740
AT1G27950			AT1G16830
AT1G27970			AT1G16840
AT1G27980			AT1G16880
AT1G28010			AT1G16890
AT1G28050			AT1G17060
AT1G28060			AT1G17070
AT1G28070			AT1G17080
AT1G28130			AT1G17100
AT1G28140			AT1G17110
AT1G28190			AT1G17120
AT1G28260			AT1G17140
AT1G28265			AT1G17147
AT1G28280			AT1G17200
AT1G28290			AT1G17210
AT1G28310			AT1G17230
AT1G28330			AT1G17232
AT1G28360			AT1G17290
AT1G28370			AT1G17340
AT1G28440			AT1G17345
AT1G28480			AT1G17360
AT1G28520			AT1G17370
AT1G28530			AT1G17380
AT1G28580			AT1G17420
AT1G28600			AT1G17430
AT1G28660			AT1G17440
AT1G28670			AT1G17480
AT1G29160			AT1G17500
AT1G29280			AT1G17520
AT1G29290			AT1G17530
AT1G29300			AT1G17620
AT1G29330			AT1G17670
AT1G29340			AT1G17680
AT1G29390			AT1G17720
AT1G29395			AT1G17730
AT1G29400			AT1G17840
AT1G29435			AT1G17850
AT1G29440			AT1G17860
AT1G29450			AT1G17870
AT1G29640			AT1G17980
AT1G29670			AT1G18030
AT1G29760			AT1G18060
AT1G29770			AT1G18070
AT1G29930			AT1G18080
AT1G30040			AT1G18200
AT1G30110			AT1G18210
AT1G30200			AT1G18265
AT1G30230			AT1G18290
AT1G30320			AT1G18300
AT1G30330			AT1G18310
AT1G30360			AT1G18320
AT1G30400			AT1G18330
AT1G30440			AT1G18370
AT1G30620			AT1G18382
AT1G30630			AT1G18390
AT1G30690			AT1G18400
AT1G30700			AT1G18460
AT1G30720			AT1G18470
AT1G30730			AT1G18500
AT1G30810			AT1G18560
AT1G30825			AT1G18570
AT1G31040			AT1G18580
AT1G31120			AT1G18670
AT1G31130			AT1G18700
AT1G31240			AT1G18720
AT1G31330			AT1G18735
AT1G31350			AT1G18740
AT1G31410			AT1G18745
AT1G31420			AT1G18810
AT1G31430			AT1G18880
AT1G31485			AT1G18890
AT1G31490			AT1G18900
AT1G31540			AT1G18990
AT1G31650			AT1G19000
AT1G31810			AT1G19020
AT1G31812			AT1G19025
AT1G31880			AT1G19040
AT1G31930			AT1G19050
AT1G32060			AT1G19110
AT1G32127			AT1G19180
AT1G32130			AT1G19190
AT1G32170			AT1G19210
AT1G32190			AT1G19220
AT1G32200			AT1G19290
AT1G32210			AT1G19300
AT1G32230			AT1G19310
AT1G32240			AT1G19330
AT1G32460			AT1G19340
AT1G32490			AT1G19350
AT1G32500			AT1G19360
AT1G32540			AT1G19370
AT1G32630			AT1G19376
AT1G32640			AT1G19380
AT1G32700			AT1G19400
AT1G32740			AT1G19440
AT1G32790			AT1G19490
AT1G32920			AT1G19530
AT1G32928			AT1G19565
AT1G32930			AT1G19660
AT1G33040			AT1G19690
AT1G33050			AT1G19700
AT1G33055			AT1G19710
AT1G33060			AT1G19720
AT1G33240			AT1G19740
AT1G33250			AT1G19770
AT1G33350			AT1G19780
AT1G33360			AT1G19835
AT1G33415			AT1G19860
AT1G33420			AT1G19910
AT1G33430			AT1G19920
AT1G33590			AT1G20010
AT1G33600			AT1G20030
AT1G33610			AT1G20090
AT1G33612			AT1G20100
AT1G33720			AT1G20110
AT1G33760			AT1G20120
AT1G33790			AT1G20260
AT1G33811			AT1G20290
AT1G33990			AT1G20300
AT1G34000			AT1G20310
AT1G34010			AT1G20330
AT1G34190			AT1G20340
AT1G34245			AT1G20430
AT1G34370			AT1G20440
AT1G34630			AT1G20450
AT1G34640			AT1G20510
AT1G35140			AT1G20620
AT1G35160			AT1G20630
AT1G35350			AT1G20670
AT1G35430			AT1G20690
AT1G35460			AT1G20691
AT1G35510			AT1G20693
AT1G35560			AT1G20696
AT1G35580			AT1G20770
AT1G35670			AT1G20780
AT1G35780			AT1G20823
AT1G36060			AT1G20840
AT1G36730			AT1G20890
AT1G37130			AT1G20980
AT1G42550			AT1G21000
AT1G42990			AT1G21010
AT1G43160			AT1G21050
AT1G43670			AT1G21060
AT1G43680			AT1G21065
AT1G43700			AT1G21070
AT1G43710			AT1G21080
AT1G43850			AT1G21090
AT1G43860			AT1G21100
AT1G43980			AT1G21130
AT1G44350			AT1G21270
AT1G44414			AT1G21280
AT1G44446			AT1G21310
AT1G44750			AT1G21313
AT1G44760			AT1G21326
AT1G45145			AT1G21370
AT1G45163			AT1G21380
AT1G45165			AT1G21390
AT1G45688			AT1G21400
AT1G46984			AT1G21450
AT1G47128			AT1G21460
AT1G47510			AT1G21520
AT1G48110			AT1G21540
AT1G48300			AT1G21550
AT1G48315			AT1G21580
AT1G48320			AT1G21600
AT1G48330			AT1G21630
AT1G48405			AT1G21640
AT1G48410			AT1G21670
AT1G48610			AT1G21680
AT1G48620			AT1G21760
AT1G48745			AT1G21770
AT1G48840			AT1G21780
AT1G48850			AT1G21790
AT1G48960			AT1G21830
AT1G49032			AT1G21910
AT1G49130			AT1G21920
AT1G49160			AT1G21980
AT1G49200			AT1G22030
AT1G49205			AT1G22190
AT1G49210			AT1G22220
AT1G49225			AT1G22230
AT1G49405			AT1G22280
AT1G49450			AT1G22320
AT1G49500			AT1G22330
AT1G49650			AT1G22360
AT1G49660			AT1G22370
AT1G49730			AT1G22400
AT1G49780			AT1G22470
AT1G49850			AT1G22490
AT1G49960			AT1G22500
AT1G49975			AT1G22510
AT1G50040			AT1G22530
AT1G50280			AT1G22550
AT1G50290			AT1G22570
AT1G50420			AT1G22610
AT1G50450			AT1G22620
AT1G50600			AT1G22640
AT1G50640			AT1G22650
AT1G50745			AT1G22710
AT1G50750			AT1G22730
AT1G51070			AT1G22770
AT1G51170			AT1G22780
AT1G51390			AT1G22810
AT1G51400			AT1G22830
AT1G51402			AT1G22840
AT1G51500			AT1G22850
AT1G51560			AT1G22870
AT1G51660			AT1G22882
AT1G51700			AT1G22885
AT1G51730			AT1G22890
AT1G51805			AT1G22930
AT1G51840			AT1G22985
AT1G51940			AT1G23010
AT1G51950			AT1G23020
AT1G52140			AT1G23030
AT1G52200			AT1G23040
AT1G52340			AT1G23050
AT1G52342			AT1G23052
AT1G52790			AT1G23080
AT1G52800			AT1G23280
AT1G52820			AT1G23290
AT1G52855			AT1G23300
AT1G52890			AT1G23310
AT1G53090			AT1G23390
AT1G53170			AT1G23400
AT1G53180			AT1G23410
AT1G53210			AT1G23490
AT1G53220			AT1G23710
AT1G53230			AT1G23720
AT1G53233			AT1G23820
AT1G53300			AT1G23830
AT1G53320			AT1G23870
AT1G53340			AT1G23880
AT1G53420			AT1G24030
AT1G53430			AT1G24100
AT1G53440			AT1G24140
AT1G53450			AT1G24150
AT1G53500			AT1G24159
AT1G53510			AT1G24160
AT1G53560			AT1G24170
AT1G53570			AT1G24180
AT1G53580			AT1G24290
AT1G53720			AT1G24300
AT1G53800			AT1G24330
AT1G53801			AT1G24340
AT1G53840			AT1G24490
AT1G53920			AT1G24510
AT1G54095			AT1G24530
AT1G54100			AT1G25220
AT1G54115			AT1G25260
AT1G54120			AT1G25275
AT1G54130			AT1G25277
AT1G54140			AT1G25280
AT1G54270			AT1G25290
AT1G54410			AT1G25350
AT1G54490			AT1G25360
AT1G54500			AT1G25370
AT1G54730			AT1G25380
AT1G54740			AT1G25390
AT1G55110			AT1G25400
AT1G55120			AT1G25422
AT1G55152			AT1G25440
AT1G55160			AT1G25450
AT1G55180			AT1G25510
AT1G55265			AT1G25540
AT1G55310			AT1G25550
AT1G55320			AT1G25560
AT1G55325			AT1G25682
AT1G55330			AT1G26110
AT1G55335			AT1G26150
AT1G55340			AT1G26208
AT1G55350			AT1G26210
AT1G55360			AT1G26218
AT1G55450			AT1G26220
AT1G55460			AT1G26250
AT1G55510			AT1G26255
AT1G55520			AT1G26260
AT1G55530			AT1G26270
AT1G55670			AT1G26580
AT1G55673			AT1G26630
AT1G55675			AT1G26730
AT1G55680			AT1G26800
AT1G55690			AT1G26850
AT1G55810			AT1G26920
AT1G55820			AT1G26930
AT1G55850			AT1G27080
AT1G55920			AT1G27090
AT1G56000			AT1G27100
AT1G56010			AT1G27130
AT1G56070			AT1G27200
AT1G56090			AT1G27210
AT1G56140			AT1G27290
AT1G56150			AT1G27300
AT1G56220			AT1G27320
AT1G56225			AT1G27330
AT1G56580			AT1G27340
AT1G56600			AT1G27370
AT1G56660			AT1G27430
AT1G56700			AT1G27540
AT1G56710			AT1G27640
AT1G57680			AT1G27650
AT1G57850			AT1G27670
AT1G57990			AT1G27730
AT1G58100			AT1G27750
AT1G58180			AT1G27752
AT1G58190			AT1G27760
AT1G58200			AT1G27770
AT1G58270			AT1G27900
AT1G58290			AT1G27910
AT1G58360			AT1G27921
AT1G58602			AT1G27930
AT1G59590			AT1G27950
AT1G59720			AT1G27960
AT1G59740			AT1G27970
AT1G59820			AT1G27980
AT1G59870			AT1G27990
AT1G59900			AT1G28010
AT1G59910			AT1G28060
AT1G60000			AT1G28070
AT1G60010			AT1G28140
AT1G60140			AT1G28190
AT1G60160			AT1G28200
AT1G60190			AT1G28240
AT1G60870			AT1G28260
AT1G60940			AT1G28265
AT1G60950			AT1G28280
AT1G60960			AT1G28290
AT1G61100			AT1G28310
AT1G61380			AT1G28330
AT1G61460			AT1G28360
AT1G61520			AT1G28370
AT1G61660			AT1G28380
AT1G61667			AT1G28420
AT1G61670			AT1G28440
AT1G61720			AT1G28480
AT1G61730			AT1G28520
AT1G61740			AT1G28580
AT1G61810			AT1G28600
AT1G61820			AT1G28680
AT1G61890			AT1G28685
AT1G61900			AT1G28690
AT1G62030			AT1G28760
AT1G62240			AT1G29280
AT1G62250			AT1G29290
AT1G62300			AT1G29300
AT1G62310			AT1G29330
AT1G62370			AT1G29340
AT1G62380			AT1G29380
AT1G62420			AT1G29390
AT1G62422			AT1G29395
AT1G62440			AT1G29400
AT1G62480			AT1G29640
AT1G62490			AT1G29670
AT1G62510			AT1G29680
AT1G62515			AT1G29690
AT1G62660			AT1G29760
AT1G62760			AT1G29770
AT1G62770			AT1G29790
AT1G62870			AT1G29880
AT1G63130			AT1G29890
AT1G63180			AT1G29900
AT1G63240			AT1G29910
AT1G63420			AT1G29920
AT1G63690			AT1G29930
AT1G63700			AT1G29980
AT1G63710			AT1G30010
AT1G63720			AT1G30040
AT1G63750			AT1G30110
AT1G63830			AT1G30120
AT1G63840			AT1G30135
AT1G63850			AT1G30190
AT1G63860			AT1G30200
AT1G64060			AT1G30270
AT1G64065			AT1G30330
AT1G64070			AT1G30360
AT1G64220			AT1G30380
AT1G64230			AT1G30400
AT1G64380			AT1G30410
AT1G64450			AT1G30490
AT1G64455			AT1G30590
AT1G64460			AT1G30620
AT1G64500			AT1G30630
AT1G64620			AT1G30640
AT1G64640			AT1G30690
AT1G64660			AT1G30700
AT1G64670			AT1G30720
AT1G64710			AT1G30730
AT1G64720			AT1G30750
AT1G64810			AT1G30755
AT1G64950			AT1G30757
AT1G64960			AT1G30800
AT1G64980			AT1G30810
AT1G65010			AT1G31120
AT1G65295			AT1G31130
AT1G65390			AT1G31170
AT1G65486			AT1G31173
AT1G65510			AT1G31240
AT1G65520			AT1G31243
AT1G65590			AT1G31290
AT1G65610			AT1G31330
AT1G65720			AT1G31350
AT1G65730			AT1G31410
AT1G65830			AT1G31420
AT1G65845			AT1G31430
AT1G65850			AT1G31485
AT1G65900			AT1G31490
AT1G65930			AT1G31540
AT1G65960			AT1G31730
AT1G65970			AT1G31790
AT1G66140			AT1G31810
AT1G66150			AT1G31812
AT1G66160			AT1G31820
AT1G66173			AT1G31880
AT1G66180			AT1G31910
AT1G66190			AT1G31920
AT1G66200			AT1G31930
AT1G66230			AT1G31935
AT1G66250			AT1G32050
AT1G66260			AT1G32060
AT1G66345			AT1G32127
AT1G66400			AT1G32160
AT1G66500			AT1G32170
AT1G66600			AT1G32190
AT1G66760			AT1G32200
AT1G66880			AT1G32230
AT1G66890			AT1G32240
AT1G66940			AT1G32360
AT1G67030			AT1G32450
AT1G67050			AT1G32460
AT1G67070			AT1G32470
AT1G67090			AT1G32490
AT1G67195			AT1G32500
AT1G67230			AT1G32540
AT1G67265			AT1G32630
AT1G67310			AT1G32640
AT1G67340			AT1G32690
AT1G67480			AT1G32700
AT1G67500			AT1G32740
AT1G67510			AT1G32750
AT1G67590			AT1G32790
AT1G67730			AT1G32860
AT1G67740			AT1G32920
AT1G67785			AT1G32928
AT1G67790			AT1G32930
AT1G67792			AT1G33040
AT1G67810			AT1G33050
AT1G67880			AT1G33110
AT1G67900			AT1G33240
AT1G67910			AT1G33250
AT1G67920			AT1G33350
AT1G67930			AT1G33360
AT1G68010			AT1G33415
AT1G68020			AT1G33420
AT1G68030			AT1G33430
AT1G68050			AT1G33560
AT1G68130			AT1G33590
AT1G68190			AT1G33600
AT1G68200			AT1G33610
AT1G68400			AT1G33680
AT1G68410			AT1G33700
AT1G68440			AT1G33760
AT1G68470			AT1G33990
AT1G68490			AT1G34000
AT1G68500			AT1G34020
AT1G68510			AT1G34030
AT1G68520			AT1G34190
AT1G68526			AT1G34210
AT1G68530			AT1G34220
AT1G68550			AT1G34245
AT1G68560			AT1G34260
AT1G68570			AT1G34270
AT1G68580			AT1G34300
AT1G68585			AT1G34370
AT1G68590			AT1G34418
AT1G68620			AT1G34420
AT1G68670			AT1G34430
AT1G68690			AT1G34750
AT1G68830			AT1G35140
AT1G68840			AT1G35160
AT1G68845			AT1G35210
AT1G68872			AT1G35350
AT1G69010			AT1G35430
AT1G69020			AT1G35460
AT1G69120			AT1G35510
AT1G69160			AT1G35560
AT1G69210			AT1G35580
AT1G69252			AT1G35670
AT1G69260			AT1G35780
AT1G69270			AT1G36050
AT1G69310			AT1G36060
AT1G69350			AT1G36160
AT1G69410			AT1G36622
AT1G69430			AT1G36623
AT1G69440			AT1G36730
AT1G69490			AT1G37130
AT1G69570			AT1G42470
AT1G69572			AT1G42540
AT1G69640			AT1G42550
AT1G69690			AT1G42970
AT1G69760			AT1G42980
AT1G69840			AT1G42990
AT1G69850			AT1G43245
AT1G69870			AT1G43700
AT1G69890			AT1G43710
AT1G69900			AT1G43850
AT1G69910			AT1G43860
AT1G70050			AT1G43980
AT1G70060			AT1G44100
AT1G70070			AT1G44120
AT1G70090			AT1G44125
AT1G70100			AT1G44350
AT1G70160			AT1G44446
AT1G70200			AT1G44750
AT1G70210			AT1G45145
AT1G70230			AT1G45160
AT1G70290			AT1G45163
AT1G70300			AT1G45165
AT1G70310			AT1G45545
AT1G70370			AT1G45688
AT1G70410			AT1G46768
AT1G70420			AT1G47056
AT1G70520			AT1G47128
AT1G70530			AT1G47130
AT1G70550			AT1G47200
AT1G70700			AT1G47410
AT1G70710			AT1G47490
AT1G70750			AT1G47530
AT1G70780			AT1G47550
AT1G70790			AT1G47710
AT1G70940			AT1G47740
AT1G70944			AT1G47750
AT1G71010			AT1G47970
AT1G71015			AT1G48100
AT1G71020			AT1G48110
AT1G71030			AT1G48280
AT1G71040			AT1G48300
AT1G71180			AT1G48315
AT1G71400			AT1G48320
AT1G71520			AT1G48405
AT1G71695			AT1G48410
AT1G71696			AT1G48430
AT1G71697			AT1G48440
AT1G71710			AT1G48450
AT1G71910			AT1G48550
AT1G71950			AT1G48610
AT1G71960			AT1G48620
AT1G71970			AT1G48745
AT1G71980			AT1G48960
AT1G71990			AT1G48970
AT1G72010			AT1G49032
AT1G72060			AT1G49050
AT1G72070			AT1G49360
AT1G72130			AT1G49405
AT1G72150			AT1G49450
AT1G72180			AT1G49490
AT1G72190			AT1G49500
AT1G72210			AT1G49650
AT1G72300			AT1G49660
AT1G72416			AT1G49730
AT1G72430			AT1G49780
AT1G72440			AT1G49840
AT1G72450			AT1G49950
AT1G72510			AT1G49960
AT1G72570			AT1G50010
AT1G72600			AT1G50040
AT1G72610			AT1G50050
AT1G72670			AT1G50190
AT1G72680			AT1G50250
AT1G72700			AT1G50270
AT1G72710			AT1G50280
AT1G72720			AT1G50290
AT1G72750			AT1G50310
AT1G72755			AT1G50320
AT1G72760			AT1G50380
AT1G72770			AT1G50420
AT1G72780			AT1G50450
AT1G72820			AT1G50460
AT1G72900			AT1G50560
AT1G73066			AT1G50570
AT1G73080			AT1G50600
AT1G73260			AT1G50640
AT1G73470			AT1G50659
AT1G73480			AT1G50660
AT1G73500			AT1G50740
AT1G73530			AT1G50745
AT1G73540			AT1G50750
AT1G73607			AT1G51060
AT1G73655			AT1G51070
AT1G73670			AT1G51080
AT1G73680			AT1G51090
AT1G73687			AT1G51100
AT1G73750			AT1G51170
AT1G73760			AT1G51200
AT1G73770			AT1G51360
AT1G73805			AT1G51370
AT1G73830			AT1G51390
AT1G73850			AT1G51400
AT1G73880			AT1G51402
AT1G73885			AT1G51450
AT1G74100			AT1G51500
AT1G74330			AT1G51560
AT1G74430			AT1G51570
AT1G74450			AT1G51580
AT1G74470			AT1G51620
AT1G74490			AT1G51660
AT1G74650			AT1G51680
AT1G74670			AT1G51700
AT1G74790			AT1G51730
AT1G74830			AT1G51805
AT1G74840			AT1G51820
AT1G74900			AT1G51823
AT1G74910			AT1G51950
AT1G74929			AT1G51965
AT1G74930			AT1G52140
AT1G74940			AT1G52191
AT1G74950			AT1G52200
AT1G75020			AT1G52240
AT1G75060			AT1G52290
AT1G75080			AT1G52320
AT1G75170			AT1G52370
AT1G75180			AT1G52615
AT1G75190			AT1G52720
AT1G75220			AT1G52790
AT1G75290			AT1G52800
AT1G75295			AT1G52880
AT1G75300			AT1G52890
AT1G75360			AT1G52905
AT1G75380			AT1G53100
AT1G75390			AT1G53170
AT1G75410			AT1G53180
AT1G75440			AT1G53210
AT1G75450			AT1G53220
AT1G75490			AT1G53230
AT1G75500			AT1G53233
AT1G75540			AT1G53240
AT1G75580			AT1G53300
AT1G75710			AT1G53320
AT1G75720			AT1G53330
AT1G75730			AT1G53340
AT1G75750			AT1G53380
AT1G75790			AT1G53430
AT1G75800			AT1G53440
AT1G75810			AT1G53450
AT1G75820			AT1G53510
AT1G75840			AT1G53560
AT1G75950			AT1G53570
AT1G75960			AT1G53580
AT1G76070			AT1G53633
AT1G76080			AT1G53720
AT1G76090			AT1G53730
AT1G76100			AT1G53750
AT1G76140			AT1G53840
AT1G76150			AT1G53910
AT1G76160			AT1G54095
AT1G76180			AT1G54100
AT1G76185			AT1G54110
AT1G76190			AT1G54115
AT1G76220			AT1G54120
AT1G76360			AT1G54130
AT1G76390			AT1G54140
AT1G76410			AT1G54200
AT1G76450			AT1G54270
AT1G76490			AT1G54350
AT1G76520			AT1G54355
AT1G76530			AT1G54360
AT1G76550			AT1G54410
AT1G76560			AT1G54490
AT1G76590			AT1G54500
AT1G76600			AT1G54590
AT1G76650			AT1G54690
AT1G76680			AT1G54710
AT1G76690			AT1G54740
AT1G76860			AT1G54780
AT1G76878			AT1G54790
AT1G76880			AT1G55110
AT1G76890			AT1G55120
AT1G76900			AT1G55152
AT1G76930			AT1G55160
AT1G76970			AT1G55180
AT1G76990			AT1G55190
AT1G77140			AT1G55265
AT1G77145			AT1G55270
AT1G77180			AT1G55320
AT1G77210			AT1G55325
AT1G77290			AT1G55330
AT1G77450			AT1G55335
AT1G77500			AT1G55340
AT1G77640			AT1G55350
AT1G77680			AT1G55390
AT1G77740			AT1G55450
AT1G77750			AT1G55480
AT1G77760			AT1G55510
AT1G77810			AT1G55520
AT1G77840			AT1G55535
AT1G78000			AT1G55670
AT1G78040			AT1G55673
AT1G78080			AT1G55675
AT1G78100			AT1G55680
AT1G78110			AT1G55690
AT1G78170			AT1G55810
AT1G78172			AT1G55820
AT1G78230			AT1G55850
AT1G78240			AT1G55910
AT1G78260			AT1G55915
AT1G78265			AT1G55917
AT1G78270			AT1G55920
AT1G78280			AT1G56010
AT1G78290			AT1G56020
AT1G78310			AT1G56060
AT1G78380			AT1G56070
AT1G78420			AT1G56140
AT1G78480			AT1G56150
AT1G78490			AT1G56165
AT1G78580			AT1G56170
AT1G78590			AT1G56180
AT1G78600			AT1G56200
AT1G78610			AT1G56210
AT1G78650			AT1G56220
AT1G78660			AT1G56290
AT1G78680			AT1G56300
AT1G78700			AT1G56320
AT1G78710			AT1G56510
AT1G78790			AT1G56540
AT1G78820			AT1G56600
AT1G78830			AT1G56660
AT1G78850			AT1G56670
AT1G78870			AT1G56710
AT1G78890			AT1G57680
AT1G78895			AT1G57850
AT1G78900			AT1G57980
AT1G78910			AT1G57990
AT1G78920			AT1G58100
AT1G78922			AT1G58180
AT1G79000			AT1G58190
AT1G79050			AT1G58220
AT1G79060			AT1G58223
AT1G79070			AT1G58250
AT1G79080			AT1G58270
AT1G79120			AT1G58290
AT1G79160			AT1G58420
AT1G79240			AT1G58440
AT1G79270			AT1G58602
AT1G79360			AT1G59590
AT1G79380			AT1G59700
AT1G79390			AT1G59710
AT1G79410			AT1G59720
AT1G79420			AT1G59740
AT1G79480			AT1G59760
AT1G79485			AT1G59820
AT1G79530			AT1G59830
AT1G79630			AT1G59865
AT1G79640			AT1G59870
AT1G79700			AT1G59900
AT1G79730			AT1G59910
AT1G79740			AT1G59960
AT1G79850			AT1G59970
AT1G79870			AT1G60000
AT1G79880			AT1G60010
AT1G79910			AT1G60140
AT1G80080			AT1G60190
AT1G80090			AT1G60200
AT1G80160			AT1G60230
AT1G80165			AT1G60610
AT1G80180			AT1G60670
AT1G80190			AT1G60680
AT1G80245			AT1G60870
AT1G80290			AT1G60950
AT1G80310			AT1G60960
AT1G80315			AT1G60990
AT1G80320			AT1G60995
AT1G80325			AT1G61040
AT1G80360			AT1G61100
AT1G80370			AT1G61140
AT1G80380			AT1G61170
AT1G80400			AT1G61210
AT1G80410			AT1G61215
AT1G80420			AT1G61255
AT1G80440			AT1G61260
AT1G80450			AT1G61275
AT1G80460			AT1G61280
AT1G80490			AT1G61340
AT1G80610			AT1G61360
AT1G80625			AT1G61370
AT1G80630			AT1G61380
AT1G80640			AT1G61460
AT1G80780			AT1G61470
AT1G80790			AT1G61520
AT1G80840			AT1G61660
AT1G80920			AT1G61667
AT1G80930			AT1G61680
AT1G80940			AT1G61730
AT2G00600			AT1G61740
AT2G00740			AT1G61880
AT2G00820			AT1G61890
AT2G00830			AT1G61900
AT2G00840			AT1G61930
AT2G00860			AT1G62030
AT2G00870			AT1G62050
AT2G00910			AT1G62180
AT2G00930			AT1G62240
AT2G00940			AT1G62250
AT2G01060			AT1G62300
AT2G01100			AT1G62310
AT2G01110			AT1G62333
AT2G01150			AT1G62370
AT2G01190			AT1G62380
AT2G01200			AT1G62400
AT2G01300			AT1G62420
AT2G01340			AT1G62422
AT2G01350			AT1G62440
AT2G01400			AT1G62480
AT2G01410			AT1G62490
AT2G01420			AT1G62510
AT2G01440			AT1G62515
AT2G01450			AT1G62520
AT2G01490			AT1G62570
AT2G01530			AT1G62730
AT2G01570			AT1G62740
AT2G01600			AT1G62770
AT2G01670			AT1G62840
AT2G01680			AT1G62870
AT2G01710			AT1G62960
AT2G01720			AT1G62970
AT2G01820			AT1G63030
AT2G01830			AT1G63090
AT2G01850			AT1G63130
AT2G01860			AT1G63350
AT2G01870			AT1G63360
AT2G01905			AT1G63700
AT2G01910			AT1G63710
AT2G01930			AT1G63720
AT2G01940			AT1G63740
AT2G02060			AT1G63750
AT2G02070			AT1G63830
AT2G02080			AT1G63840
AT2G02100			AT1G63850
AT2G02220			AT1G63855
AT2G02390			AT1G63860
AT2G02400			AT1G63880
AT2G02450			AT1G64060
AT2G02455			AT1G64065
AT2G02680			AT1G64080
AT2G02710			AT1G64100
AT2G02800			AT1G64130
AT2G02870			AT1G64140
AT2G02950			AT1G64190
AT2G02955			AT1G64220
AT2G03070			AT1G64230
AT2G03230			AT1G64280
AT2G03240			AT1G64370
AT2G03250			AT1G64380
AT2G03330			AT1G64390
AT2G03440			AT1G64440
AT2G03550			AT1G64450
AT2G03630			AT1G64455
AT2G03640			AT1G64460
AT2G03750			AT1G64500
AT2G03810			AT1G64550
AT2G03885			AT1G64610
AT2G03890			AT1G64618
AT2G03975			AT1G64620
AT2G03980			AT1G64640
AT2G04015			AT1G64660
AT2G04125			AT1G64670
AT2G04145			AT1G64710
AT2G04505			AT1G64720
AT2G04550			AT1G64740
AT2G04690			AT1G64760
AT2G04795			AT1G64780
AT2G04880			AT1G64810
AT2G05075			AT1G64820
AT2G05100			AT1G64900
AT2G05180			AT1G64950
AT2G05380			AT1G64980
AT2G05520			AT1G65295
AT2G05540			AT1G65390
AT2G05720			AT1G65410
AT2G05790			AT1G65420
AT2G05810			AT1G65486
AT2G05812			AT1G65490
AT2G05920			AT1G65510
AT2G05940			AT1G65520
AT2G06025			AT1G65580
AT2G06040			AT1G65610
AT2G06510			AT1G65690
AT2G06520			AT1G65710
AT2G06525			AT1G65720
AT2G06530			AT1G65730
AT2G06625			AT1G65820
AT2G06655			AT1G65830
AT2G06850			AT1G65840
AT2G06855			AT1G65845
AT2G06925			AT1G65850
AT2G06955			AT1G65930
AT2G06990			AT1G65960
AT2G07005			AT1G65970
AT2G07050			AT1G66090
AT2G07255			AT1G66130
AT2G07525			AT1G66140
AT2G07535			AT1G66150
AT2G07850			AT1G66160
AT2G08100			AT1G66170
AT2G08210			AT1G66180
AT2G08215			AT1G66190
AT2G08220			AT1G66200
AT2G08275			AT1G66230
AT2G08280			AT1G66250
AT2G08305			AT1G66260
AT2G08340			AT1G66345
AT2G08395			AT1G66350
AT2G08405			AT1G66400
AT2G08470			AT1G66410
AT2G08475			AT1G66480
AT2G08535			AT1G66500
AT2G08655			AT1G66580
AT2G08665			AT1G66725
AT2G08730			AT1G66730
AT2G08775			AT1G66760
AT2G08780			AT1G66820
AT2G08790			AT1G66830
AT2G08795			AT1G66880
AT2G08850			AT1G66890
AT2G08935			AT1G66940
AT2G08945			AT1G67050
AT2G08950			AT1G67090
AT2G08965			AT1G67230
AT2G08975			AT1G67265
AT2G08990			AT1G67310
AT2G09010			AT1G67340
AT2G09040			AT1G67360
AT2G09050			AT1G67365
AT2G09070			AT1G67400
AT2G09075			AT1G67440
AT2G09090			AT1G67470
AT2G09110			AT1G67480
AT2G09130			AT1G67510
AT2G09135			AT1G67530
AT2G09140			AT1G67560
AT2G09215			AT1G67580
AT2G09220			AT1G67590
AT2G09225			AT1G67730
AT2G09230			AT1G67740
AT2G09260			AT1G67790
AT2G09265			AT1G67792
AT2G09295			AT1G67800
AT2G09315			AT1G67810
AT2G09320			AT1G67855
AT2G09350			AT1G67856
AT2G09355			AT1G67880
AT2G09360			AT1G67900
AT2G09405			AT1G67910
AT2G09445			AT1G67920
AT2G09450			AT1G67930
AT2G09455			AT1G67940
AT2G09485			AT1G67960
AT2G09530			AT1G67970
AT2G09535			AT1G68010
AT2G09540			AT1G68020
AT2G09585			AT1G68050
AT2G09590			AT1G68140
AT2G09620			AT1G68330
AT2G09625			AT1G68400
AT2G09630			AT1G68410
AT2G09635			AT1G68440
AT2G09660			AT1G68460
AT2G09725			AT1G68470
AT2G09730			AT1G68490
AT2G09735			AT1G68520
AT2G09750			AT1G68526
AT2G09780			AT1G68530
AT2G10940			AT1G68550
AT2G11270			AT1G68560
AT2G13290			AT1G68580
AT2G13360			AT1G68585
AT2G13600			AT1G68590
AT2G13610			AT1G68620
AT2G14080			AT1G68670
AT2G14160			AT1G68690
AT2G14170			AT1G68760
AT2G14210			AT1G68770
AT2G14255			AT1G68840
AT2G14260			AT1G68845
AT2G14720			AT1G68872
AT2G14890			AT1G69040
AT2G15050			AT1G69070
AT2G15080			AT1G69120
AT2G15090			AT1G69160
AT2G15480			AT1G69210
AT2G15490			AT1G69252
AT2G15580			AT1G69260
AT2G15690			AT1G69270
AT2G15695			AT1G69295
AT2G15830			AT1G69310
AT2G15880			AT1G69350
AT2G15890			AT1G69410
AT2G15910			AT1G69430
AT2G15950			AT1G69460
AT2G15960			AT1G69470
AT2G15970			AT1G69480
AT2G15980			AT1G69490
AT2G16250			AT1G69550
AT2G16280			AT1G69570
AT2G16365			AT1G69572
AT2G16380			AT1G69640
AT2G16400			AT1G69690
AT2G16430			AT1G69750
AT2G16500			AT1G69760
AT2G16510			AT1G69770
AT2G16600			AT1G69830
AT2G16660			AT1G69840
AT2G16700			AT1G69850
AT2G16720			AT1G69870
AT2G16750			AT1G69890
AT2G16910			AT1G69900
AT2G16950			AT1G69910
AT2G16953			AT1G69935
AT2G17036			AT1G70000
AT2G17110			AT1G70060
AT2G17230			AT1G70070
AT2G17440			AT1G70090
AT2G17450			AT1G70100
AT2G17480			AT1G70110
AT2G17500			AT1G70140
AT2G17550			AT1G70170
AT2G17705			AT1G70200
AT2G17710			AT1G70210
AT2G17787			AT1G70230
AT2G17830			AT1G70290
AT2G17840			AT1G70300
AT2G17880			AT1G70320
AT2G18050			AT1G70370
AT2G18090			AT1G70410
AT2G18100			AT1G70420
AT2G18160			AT1G70480
AT2G18280			AT1G70490
AT2G18300			AT1G70520
AT2G18310			AT1G70530
AT2G18320			AT1G70580
AT2G18350			AT1G70581
AT2G18440			AT1G70590
AT2G18510			AT1G70600
AT2G18650			AT1G70610
AT2G18670			AT1G70620
AT2G18680			AT1G70690
AT2G18685			AT1G70700
AT2G18690			AT1G70740
AT2G18700			AT1G70750
AT2G18730			AT1G70760
AT2G18735			AT1G70770
AT2G18740			AT1G70780
AT2G18750			AT1G70790
AT2G18760			AT1G70810
AT2G18790			AT1G70890
AT2G18860			AT1G70895
AT2G18960			AT1G70940
AT2G19270			AT1G70944
AT2G19330			AT1G70990
AT2G19570			AT1G71010
AT2G19572			AT1G71015
AT2G19800			AT1G71020
AT2G19810			AT1G71030
AT2G19960			AT1G71040
AT2G20050			AT1G71060
AT2G20142			AT1G71070
AT2G20180			AT1G71100
AT2G20630			AT1G71110
AT2G20635			AT1G71130
AT2G20670			AT1G71170
AT2G20725			AT1G71180
AT2G20760			AT1G71340
AT2G20921			AT1G71360
AT2G20960			AT1G71400
AT2G20970			AT1G71410
AT2G21060			AT1G71480
AT2G21170			AT1G71490
AT2G21180			AT1G71500
AT2G21187			AT1G71520
AT2G21490			AT1G71695
AT2G21500			AT1G71696
AT2G21520			AT1G71697
AT2G21530			AT1G71710
AT2G21590			AT1G71828
AT2G21660			AT1G71830
AT2G22080			AT1G71860
AT2G22125			AT1G71865
AT2G22140			AT1G71880
AT2G22170			AT1G71910
AT2G22300			AT1G71940
AT2G22426			AT1G71950
AT2G22430			AT1G71960
AT2G22470			AT1G71970
AT2G22500			AT1G71980
AT2G22540			AT1G71990
AT2G22668			AT1G72010
AT2G22670			AT1G72020
AT2G22680			AT1G72070
AT2G22720			AT1G72130
AT2G22760			AT1G72150
AT2G22770			AT1G72180
AT2G22790			AT1G72190
AT2G22800			AT1G72210
AT2G22840			AT1G72240
AT2G22850			AT1G72280
AT2G22860			AT1G72300
AT2G22870			AT1G72340
AT2G22880			AT1G72360
AT2G22890			AT1G72390
AT2G22980			AT1G72410
AT2G22990			AT1G72430
AT2G23030			AT1G72440
AT2G23070			AT1G72450
AT2G23100			AT1G72500
AT2G23118			AT1G72510
AT2G23120			AT1G72520
AT2G23130			AT1G72570
AT2G23170			AT1G72600
AT2G23290			AT1G72610
AT2G23320			AT1G72700
AT2G23321			AT1G72710
AT2G23430			AT1G72720
AT2G23450			AT1G72750
AT2G23460			AT1G72755
AT2G23470			AT1G72760
AT2G23560			AT1G72770
AT2G23600			AT1G72780
AT2G23690			AT1G72790
AT2G23700			AT1G72800
AT2G23760			AT1G72820
AT2G23770			AT1G72840
AT2G23790			AT1G72850
AT2G23810			AT1G72855
AT2G24040			AT1G72860
AT2G24090			AT1G72870
AT2G24100			AT1G72900
AT2G24180			AT1G72910
AT2G24240			AT1G72920
AT2G24270			AT1G72930
AT2G24280			AT1G72940
AT2G24360			AT1G72950
AT2G24430			AT1G73030
AT2G24540			AT1G73040
AT2G24545			AT1G73050
AT2G24550			AT1G73060
AT2G24570			AT1G73080
AT2G24600			AT1G73100
AT2G24755			AT1G73190
AT2G24790			AT1G73200
AT2G25080			AT1G73260
AT2G25090			AT1G73340
AT2G25180			AT1G73360
AT2G25200			AT1G73380
AT2G25250			AT1G73390
AT2G25430			AT1G73470
AT2G25450			AT1G73480
AT2G25460			AT1G73500
AT2G25490			AT1G73510
AT2G25690			AT1G73530
AT2G25735			AT1G73540
AT2G25770			AT1G73550
AT2G25780			AT1G73630
AT2G25790			AT1G73655
AT2G25800			AT1G73660
AT2G25900			AT1G73670
AT2G25930			AT1G73680
AT2G25940			AT1G73687
AT2G25970			AT1G73740
AT2G26110			AT1G73750
AT2G26190			AT1G73760
AT2G26250			AT1G73805
AT2G26300			AT1G73810
AT2G26330			AT1G73880
AT2G26340			AT1G73885
AT2G26500			AT1G73890
AT2G26530			AT1G73920
AT2G26560			AT1G73940
AT2G26570			AT1G73980
AT2G26600			AT1G73990
AT2G26640			AT1G74090
AT2G26650			AT1G74100
AT2G26670			AT1G74160
AT2G26680			AT1G74170
AT2G26690			AT1G74310
AT2G26692			AT1G74330
AT2G26710			AT1G74360
AT2G26730			AT1G74380
AT2G26740			AT1G74385
AT2G26920			AT1G74390
AT2G26930			AT1G74400
AT2G26980			AT1G74420
AT2G27050			AT1G74430
AT2G27080			AT1G74440
AT2G27260			AT1G74450
AT2G27310			AT1G74453
AT2G27385			AT1G74470
AT2G27490			AT1G74480
AT2G27500			AT1G74545
AT2G27770			AT1G74550
AT2G27830			AT1G74650
AT2G27840			AT1G74720
AT2G27850			AT1G74730
AT2G27860			AT1G74740
AT2G27900			AT1G74790
AT2G27920			AT1G74800
AT2G28080			AT1G74830
AT2G28110			AT1G74840
AT2G28120			AT1G74900
AT2G28140			AT1G74910
AT2G28150			AT1G74929
AT2G28200			AT1G74930
AT2G28330			AT1G74950
AT2G28350			AT1G75000
AT2G28380			AT1G75020
AT2G28400			AT1G75060
AT2G28405			AT1G75080
AT2G28550			AT1G75090
AT2G28620			AT1G75100
AT2G28630			AT1G75170
AT2G28660			AT1G75180
AT2G28720			AT1G75190
AT2G28800			AT1G75200
AT2G28810			AT1G75210
AT2G28870			AT1G75220
AT2G28890			AT1G75230
AT2G28950			AT1G75290
AT2G29065			AT1G75310
AT2G29090			AT1G75330
AT2G29110			AT1G75400
AT2G29210			AT1G75410
AT2G29290			AT1G75440
AT2G29410			AT1G75450
AT2G29420			AT1G75460
AT2G29450			AT1G75490
AT2G29480			AT1G75500
AT2G29490			AT1G75540
AT2G29500			AT1G75580
AT2G29510			AT1G75710
AT2G29660			AT1G75720
AT2G29670			AT1G75730
AT2G29680			AT1G75740
AT2G29940			AT1G75750
AT2G29970			AT1G75800
AT2G29980			AT1G75810
AT2G29995			AT1G75820
AT2G30010			AT1G75840
AT2G30020			AT1G75850
AT2G30040			AT1G75860
AT2G30070			AT1G75870
AT2G30230			AT1G75950
AT2G30250			AT1G75960
AT2G30360			AT1G76000
AT2G30362			AT1G76040
AT2G30440			AT1G76050
AT2G30480			AT1G76070
AT2G30490			AT1G76080
AT2G30500			AT1G76090
AT2G30505			AT1G76100
AT2G30520			AT1G76140
AT2G30570			AT1G76150
AT2G30590			AT1G76160
AT2G30600			AT1G76170
AT2G30615			AT1G76180
AT2G30620			AT1G76240
AT2G30700			AT1G76330
AT2G30740			AT1G76340
AT2G30760			AT1G76360
AT2G30870			AT1G76380
AT2G30930			AT1G76390
AT2G30970			AT1G76400
AT2G30980			AT1G76410
AT2G30984			AT1G76450
AT2G30985			AT1G76490
AT2G30990			AT1G76520
AT2G31010			AT1G76530
AT2G31070			AT1G76560
AT2G31100			AT1G76580
AT2G31130			AT1G76590
[truncated: 6,252 more rows]
