# Supplementary material for: The characterization of Mediator 12 and 13 as conditional positive gene regulators in Arabidopsis
Source: Nat Commun. 2020 Jun 3;11:2798. doi: 10.1038/s41467-020-16651-5 (PMC7271234; doi:10.1038/s41467-020-16651-5)
Supplement: Supplementary file 13 — Supplementary Dataset 10 [file 41467_2020_16651_MOESM13_ESM.xlsx]

## Sheet: Sylvain- Steve Jacobsen
Gene ID	Protein Description	Sepctrum count MED12-FLAG rep_1	Spectrum count MED12-FLAG rep_2	Spectrum count WT	seqence_coverage MED12-FLAG rep_1	seqence_coverage MED12-FLAG rep_1	seqence_coverage WT
AT4G00450.1	| Symbols: CRP, CCT | RNA polymerase II transcription mediators | chr4:202425-210666 FORWARD LENGTH=2253	167	221	0	47.0%,	50.0%,	0%,
AT1G55325.2	| Symbols: GCT | RNA polymerase II transcription mediators | chr1:20637594-20647714 FORWARD LENGTH=2001	118	168	0	48.7%,	51.3%,	0%,
AT1G79000.2	| Symbols: HAC1 | histone acetyltransferase of the CBP family 1 | chr1:29716639-29723984 REVERSE LENGTH=1741	80	96	0	37.9%,	37.6%,	0%,
AT3G04740.1	| Symbols: SWP, MED14, ATMED14 | RNA polymerase II transcription mediators | chr3:1294037-1300555 FORWARD LENGTH=1703	76	95	0	42.0%,	44.5%,	0%,
AT3G12980.1	| Symbols: HAC5, ATHPCAT4 | histone acetyltransferase of the CBP family 5 | chr3:4146919-4154495 FORWARD LENGTH=1670	50	69	0	28.7%,	39.2%,	0%,
AT4G04920.1	| Symbols: MED16, SFR6 | sensitive to freezing 6 | chr4:2497931-2504996 FORWARD LENGTH=1278	48	65	0	44.1%,	50.3%,	0%,
AT5G20170.1	| Symbols: MED17, RNA polymerase II transcription mediators | chr5:6807554-6810729 REVERSE LENGTH=653	37	47	0	44.7%,	49.9%,	0%,
AT1G23230.1	| Symbols: MED23, CONTAINS InterPro DOMAIN/s: Mediator complex subunit Med23 (InterPro:IPR021629); Has 187 Blast hits to 184 proteins in 67 species: Archae - 0; Bacteria - 0; Metazoa - 135; Fungi - 0; Plants - 43; Viruses - 0; Other Eukaryotes - 9 (source: NCBI BLink). | chr1:8244481-8251741 FORWARD LENGTH=1615	36	52	0	20.9%,	27.3%,	0%,
AT5G02850.1	| Symbols: MED4, hydroxyproline-rich glycoprotein family protein | chr5:652159-653439 FORWARD LENGTH=426	29	42	0	61.0%,	61.7%,	0%,
AT3G23590.1	| Symbols: RFR1, MED33A | REF4-related 1 | chr3:8467638-8473469 FORWARD LENGTH=1309	27	41	0	21.5%,	27.2%,	0%,
AT1G15780.1	| Symbols: MED15A unknown protein; BEST Arabidopsis thaliana protein match is: unknown protein (TAIR:AT2G10440.1); Has 103701 Blast hits to 43153 proteins in 1828 species: Archae - 30; Bacteria - 7385; Metazoa - 38639; Fungi - 11531; Plants - 7727; Viruses - 307; Other Eukaryotes - 38082 (source: NCBI BLink). | chr1:5430446-5435921 REVERSE LENGTH=1335	22	34	0	15.5%,	19.9%,	0%,
AT3G09180.1	| Symbols: | CONTAINS InterPro DOMAIN/s: Mediator complex subunit Med27 (InterPro:IPR021627); Has 112 Blast hits to 112 proteins in 38 species: Archae - 0; Bacteria - 0; Metazoa - 79; Fungi - 0; Plants - 23; Viruses - 0; Other Eukaryotes - 10 (source: NCBI BLink). | chr3:2819278-2821096 FORWARD LENGTH=402	22	26	0	52.5%,	49.5%,	0%,
AT1G16710.1	| Symbols: HAC12 | histone acetyltransferase of the CBP family 12 | chr1:5714692-5721782 FORWARD LENGTH=1706	18	23	0	7.6%,	0%,	0%,
AT1G25540.1	| Symbols: MED25, PFT1 | phytochrome and flowering time regulatory protein (PFT1) | chr1:8969392-8974446 REVERSE LENGTH=836	18	26	0	25.2%,	23.1%,	0%,
AT5G63610.1	| Symbols: HEN3, CDKE;1, ATCDK8 | cyclin-dependent kinase E;1 | chr5:25463645-25465057 REVERSE LENGTH=470	18	30	0	36.0%,	41.7%,	0%,
AT2G03070.1	| Symbols: MED8 | mediator subunit 8 | chr2:905978-908792 FORWARD LENGTH=524	16	30	0	36.5%,	37.2%,	0%,
AT2G48110.1	| Symbols: REF4, MED33B | reduced epidermal fluorescence 4 | chr2:19673370-19679494 FORWARD LENGTH=1275	14	23	0	16.3%,	22.2%,	0%,
AT3G18380.2	| Symbols: SHH2 | sequence-specific DNA binding transcription factors;sequence-specific DNA binding | chr3:6311002-6313181 REVERSE LENGTH=349	13	41	0	39.8%,	67.9%,	0%,
AT5G48630.2	| Symbols: | Cyclin family protein | chr5:19721663-19723119 REVERSE LENGTH=256	11	12	0	35.2%,	37.5%,	0%,
AT3G21350.2	| Symbols: MED6 | RNA polymerase transcriptional regulation mediator-related | chr3:7517106-7518587 FORWARD LENGTH=298	9	10	0	24.2%,	27.9%,	0%,
AT1G16430.1	| Symbols: MED22 | Surfeit locus protein 5 subunit 22 of Mediator complex | chr1:5614632-5615397 FORWARD LENGTH=150	8	10	0	62.7%,	62.7%,	0%,
AT1G31340.1	| Symbols: RUB1, NEDD8, ATRUB1 | related to ubiquitin 1 | chr1:11218076-11219417 REVERSE LENGTH=156	8	0	0	36.5%,	0%,	0%,
AT2G35635.1	| Symbols: UBQ7, RUB2 | ubiquitin 7 | chr2:14981044-14981943 FORWARD LENGTH=154	8	0	0	37.0%,	0%,	0%,
AT5G63480.1	| Symbols: MED | unknown protein; Has 30201 Blast hits to 17322 proteins in 780 species: Archae - 12; Bacteria - 1396; Metazoa - 17338; Fungi - 3422; Plants - 5037; Viruses - 0; Other Eukaryotes - 2996 (source: NCBI BLink). | chr5:25417317-25418473 FORWARD LENGTH=189	8	10	0	39.7%,	39.7%,	0%,
AT1G07950.1	| Symbols: MED22B | Surfeit locus protein 5 subunit 22 of Mediator complex | chr1:2466061-2466982 REVERSE LENGTH=154	7	12	0	57.1%,	63.6%,	0%,
AT1G26665.2	| Symbols: MED10| Mediator complex, subunit Med10 | chr1:9214510-9215426 FORWARD LENGTH=189	7	11	0	43.9%,	39.7%,	0%,
AT1G55080.1	| Symbols: MED9 | MED9; BEST Arabidopsis thaliana protein match is: unknown protein (TAIR:AT1G29580.1); Has 67203 Blast hits to 25757 proteins in 1293 species: Archae - 12; Bacteria - 4374; Metazoa - 24340; Fungi - 7940; Plants - 5927; Viruses - 273; Other Eukaryotes - 24337 (source: NCBI BLink). | chr1:20553121-20554174 REVERSE LENGTH=244	7	9	0	25.8%,	15.6%,	0%,
AT2G22370.1	| Symbols: MED18 | unknown protein; Has 127 Blast hits to 127 proteins in 48 species: Archae - 0; Bacteria - 0; Metazoa - 87; Fungi - 0; Plants - 39; Viruses - 0; Other Eukaryotes - 1 (source: NCBI BLink). | chr2:9501019-9502078 REVERSE LENGTH=219	7	9	0	28.3%,	24.2%,	0%,
AT5G12230.1	| Symbols: MED19A | MED19A; BEST Arabidopsis thaliana protein match is: unknown protein (TAIR:AT5G19480.2); Has 1807 Blast hits to 1807 proteins in 277 species: Archae - 0; Bacteria - 0; Metazoa - 736; Fungi - 347; Plants - 385; Viruses - 0; Other Eukaryotes - 339 (source: NCBI BLink). | chr5:3953915-3955285 REVERSE LENGTH=221	7	11	0	33.9%,	35.3%,	0%,
AT1G11760.1	| Symbols: MED32 | MED32; Has 41 Blast hits to 40 proteins in 14 species: Archae - 0; Bacteria - 0; Metazoa - 0; Fungi - 0; Plants - 41; Viruses - 0; Other Eukaryotes - 0 (source: NCBI BLink). | chr1:3972356-3972811 REVERSE LENGTH=151	6	7	0	56.3%,	64.2%,	0%,
AT2G28230.1	| Symbols: MED20A | TATA-binding related factor (TRF) of subunit 20 of Mediator complex | chr2:12037855-12039009 REVERSE LENGTH=219	6	11	0	44.3%,	49.3%,	0%,
AT2G41550.1	| Symbols: | Rho termination factor | chr2:17329086-17330830 REVERSE LENGTH=475	6	10	0	14.1%,	27.4%,	0%,
AT3G01435.1	| Symbols: MED | Expressed protein | chr3:166853-167984 REVERSE LENGTH=115	6	14	0	40.0%,	75.7%,	0%,
AT1G02840.1	| Symbols: SR1, ATSRP34, SRP34, SR34, At-SR34 | RNA-binding (RRM/RBD/RNP motifs) family protein | chr1:626918-629583 FORWARD LENGTH=303	5	3	0	19.5%,	10.2%,	0%,
AT1G20140.1	| Symbols: ASK4, SK4 | SKP1-like 4 | chr1:6986430-6987079 FORWARD LENGTH=163	5	2	0	25.8%,	14.7%,	0%,
AT1G31230.1	| Symbols: AK-HSDH I, AK-HSDH | aspartate kinase-homoserine dehydrogenase i | chr1:11158744-11163055 REVERSE LENGTH=911	5	5	0	9.7%,	7.6%,	0%,
AT4G04780.1	| Symbols: MED21 | mediator 21 | chr4:2432665-2433397 FORWARD LENGTH=139	5	11	0	56.8%,	69.1%,	0%,
AT4G28080.1	| Symbols: | Tetratricopeptide repeat (TPR)-like superfamily protein | chr4:13948993-13957840 REVERSE LENGTH=1819	5	3	0	3.4%,	2.2%,	0%,
AT5G19485.1	| Symbols: | transferases;nucleotidyltransferases | chr5:6573907-6576352 REVERSE LENGTH=456	5	4	0	14.5%,	16.4%,	0%,
AT5G20990.1	| Symbols: B73, SIR4, CNX, CHL6, CNX1 | molybdopterin biosynthesis CNX1 protein / molybdenum cofactor biosynthesis enzyme CNX1 (CNX1) | chr5:7128737-7133397 REVERSE LENGTH=670	5	4	0	6.3%,	8.4%,	0%,
AT1G01080.2	| Symbols: | RNA-binding (RRM/RBD/RNP motifs) family protein | chr1:45503-46789 REVERSE LENGTH=294	4	3	0	18.4%,	13.6%,	0%,
AT1G08620.1	| Symbols: PKDM7D | Transcription factor jumonji (jmj) family protein / zinc finger (C5HC2 type) family protein | chr1:2737554-2743370 FORWARD LENGTH=1209	4	0	0	5.4%,	0%,	0%,
AT1G14650.1	| Symbols: | SWAP (Suppressor-of-White-APricot)/surp domain-containing protein / ubiquitin family protein | chr1:5028077-5030520 FORWARD LENGTH=785	4	0	0	6.1%,	0%,	0%,
AT1G30460.1	| Symbols: CPSF30, ATCPSF30 | cleavage and polyadenylation specificity factor 30 | chr1:10771469-10775323 REVERSE LENGTH=631	4	3	0	7.9%,	5.5%,	0%,
AT1G71840.1	| Symbols: | transducin family protein / WD-40 repeat family protein | chr1:27022424-27024380 FORWARD LENGTH=407	4	2	0	14.7%,	9.1%,	0%,
AT1G79050.1	| Symbols: | recA DNA recombination family protein | chr1:29737084-29740140 REVERSE LENGTH=439	4	0	0	7.5%,	0%,	0%,
AT3G06400.3	| Symbols: CHR11 | chromatin-remodeling protein 11 | chr3:1941066-1946700 FORWARD LENGTH=1057	4	0	0	4.3%,	0%,	0%,
AT3G49240.1	| Symbols: emb1796 | Pentatricopeptide repeat (PPR) superfamily protein | chr3:18256086-18257975 FORWARD LENGTH=629	4	4	0	10.0%,	9.2%,	0%,
AT3G56800.1	| Symbols: CAM3, acam-3 | calmodulin 3 | chr3:21034981-21035920 REVERSE LENGTH=149	4	6	0	26.8%,	26.8%,	0%,
AT3G57610.1	| Symbols: ADSS | adenylosuccinate synthase | chr3:21334519-21336603 REVERSE LENGTH=490	4	0	0	10.4%,	0%,	0%,
AT4G06634.1	| Symbols: | zinc finger (C2H2 type) family protein | chr4:3764499-3766439 REVERSE LENGTH=387	4	0	0	10.3%,	0%,	0%,
AT4G28730.1	| Symbols: | Glutaredoxin family protein | chr4:14199174-14200712 FORWARD LENGTH=174	4	2	0	18.4%,	12.6%,	0%,
AT4G29840.1	| Symbols: MTO2, TS | Pyridoxal-5'-phosphate-dependent enzyme family protein | chr4:14599434-14601014 REVERSE LENGTH=526	4	3	0	15.2%,	12.2%,	0%,
AT5G05920.1	| Symbols: DHS, EDA22 | deoxyhypusine synthase | chr5:1777781-1779699 REVERSE LENGTH=368	4	0	0	9.2%,	0%,	0%,
AT5G13420.1	| Symbols: | Aldolase-type TIM barrel family protein | chr5:4302080-4304212 REVERSE LENGTH=438	4	2	0	10.0%,	5.5%,	0%,
AT5G16715.1	| Symbols: EMB2247 | ATP binding;valine-tRNA ligases;aminoacyl-tRNA ligases;nucleotide binding;ATP binding;aminoacyl-tRNA ligases | chr5:5485353-5493229 FORWARD LENGTH=974	4	0	0	4.8%,	0%,	0%,
AT5G19910.2	| Symbols: MED31 | SOH1 family protein | chr5:6731484-6732821 REVERSE LENGTH=226	4	10	0	31.9%,	35.0%,	0%,
AT5G24350.2	| Symbols: | FUNCTIONS IN: molecular_function unknown; INVOLVED IN: biological_process unknown; LOCATED IN: cellular_component unknown; EXPRESSED IN: 23 plant structures; EXPRESSED DURING: 13 growth stages; CONTAINS InterPro DOMAIN/s: Secretory pathway Sec39 (InterPro:IPR013244). | chr5:8301537-8310746 FORWARD LENGTH=2396	4	3	0	1.8%,	2.1%,	0%,
AT5G53850.2	| Symbols: | haloacid dehalogenase-like hydrolase family protein | chr5:21861155-21864817 REVERSE LENGTH=507	4	4	0	11.0%,	7.5%,	0%,
AT1G01100.1	| Symbols: | 60S acidic ribosomal protein family | chr1:50284-50954 REVERSE LENGTH=112	3	0	0	50.0%,	0%,	0%,
AT1G04870.2	| Symbols: PRMT10, ATPRMT10 | protein arginine methyltransferase 10 | chr1:1373485-1375598 REVERSE LENGTH=383	3	0	0	9.1%,	0%,	0%,
AT1G07370.1	| Symbols: PCNA1, ATPCNA1 | proliferating cellular nuclear antigen 1 | chr1:2263204-2264382 FORWARD LENGTH=263	3	2	0	16.0%,	11.4%,	0%,
AT1G14320.1	| Symbols: SAC52, RPL10, RPL10A | Ribosomal protein L16p/L10e family protein | chr1:4888270-4889408 FORWARD LENGTH=220	3	2	0	17.3%,	10.0%,	0%,
AT1G15290.1	| Symbols: | Tetratricopeptide repeat (TPR)-like superfamily protein | chr1:5257327-5264814 REVERSE LENGTH=1608	3	2	0	3.5%,	2.7%,	0%,
AT1G21170.1	| Symbols: SEC5B | Exocyst complex component SEC5 | chr1:7413050-7419411 FORWARD LENGTH=1090	3	0	0	3.6%,	0%,	0%,
AT1G35220.1	| Symbols: | unknown protein; FUNCTIONS IN: molecular_function unknown; INVOLVED IN: biological_process unknown; LOCATED IN: cellular_component unknown; EXPRESSED IN: 22 plant structures; EXPRESSED DURING: 13 growth stages; Has 313 Blast hits to 185 proteins in 75 species: Archae - 0; Bacteria - 0; Metazoa - 200; Fungi - 0; Plants - 67; Viruses - 0; Other Eukaryotes - 46 (source: NCBI BLink). | c…	3	0	0	3.4%,	0%,	0%,
AT1G52340.1	| Symbols: ABA2, SIS4, GIN1, SDR1, ISI4, SRE1, ATABA2, ATSDR1 | NAD(P)-binding Rossmann-fold superfamily protein | chr1:19489997-19491527 REVERSE LENGTH=285	3	0	0	17.5%,	0%,	0%,
AT1G58230.1	| Symbols: | binding | chr1:21566331-21578865 FORWARD LENGTH=2604	3	0	0	1.5%,	0%,	0%,
AT1G64980.1	| Symbols: | Nucleotide-diphospho-sugar transferases superfamily protein | chr1:24137840-24138619 REVERSE LENGTH=259	3	0	0	10.0%,	0%,	0%,
AT1G72390.1	| Symbols: | CONTAINS InterPro DOMAIN/s: Spt20 family (InterPro:IPR021950); Has 8778 Blast hits to 7244 proteins in 477 species: Archae - 6; Bacteria - 326; Metazoa - 4198; Fungi - 1506; Plants - 923; Viruses - 22; Other Eukaryotes - 1797 (source: NCBI BLink). | chr1:27245455-27251218 FORWARD LENGTH=1325	3	0	0	2.3%,	0%,	0%,
AT1G80360.1	| Symbols: | Pyridoxal phosphate (PLP)-dependent transferases superfamily protein | chr1:30208736-30210643 REVERSE LENGTH=394	3	3	0	4.8%,	12.9%,	0%,
AT2G17930.1	| Symbols: | Phosphatidylinositol 3- and 4-kinase family protein with FAT domain | chr2:7784455-7802230 REVERSE LENGTH=3858	3	0	0	0.9%,	0%,	0%,
AT2G21580.1	| Symbols: | Ribosomal protein S25 family protein | chr2:9236629-9237510 FORWARD LENGTH=108	3	0	0	24.1%,	0%,	0%,
AT2G24490.1	| Symbols: RPA2, ATRPA2, ROR1, ATRPA32A, RPA32A | replicon protein A2 | chr2:10398651-10400416 REVERSE LENGTH=279	3	0	0	11.1%,	0%,	0%,
AT2G34470.2	| Symbols: UREG, PSKF109 | urease accessory protein G | chr2:14530900-14532411 REVERSE LENGTH=276	3	2	0	20.7%,	8.3%,	0%,
AT2G40300.1	| Symbols: ATFER4, FER4 | ferritin 4 | chr2:16831501-16833214 REVERSE LENGTH=259	3	4	0	12.7%,	19.7%,	0%,
AT3G08947.1	| Symbols: | ARM repeat superfamily protein | chr3:2724007-2726722 FORWARD LENGTH=873	3	0	0	5.3%,	0%,	0%,
AT3G09200.1	| Symbols: | Ribosomal protein L10 family protein | chr3:2823364-2825020 REVERSE LENGTH=320	3	0	0	15.9%,	0%,	0%,
AT3G17810.1	| Symbols: PYD1 | pyrimidine 1 | chr3:6094279-6096289 FORWARD LENGTH=426	3	2	0	10.6%,	6.3%,	0%,
AT3G17820.1	| Symbols: ATGSKB6, GLN1.3, GLN1;3 | glutamine synthetase 1.3 | chr3:6097503-6099408 FORWARD LENGTH=354	3	0	0	9.3%,	0%,	0%,
AT3G25150.2	| Symbols: | Nuclear transport factor 2 (NTF2) family protein with RNA binding (RRM-RBD-RNP motifs) domain | chr3:9157161-9160052 REVERSE LENGTH=587	3	0	0	10.1%,	0%,	0%,
AT3G47340.1	| Symbols: ASN1, DIN6, AT-ASN1 | glutamine-dependent asparagine synthase 1 | chr3:17438136-17441043 REVERSE LENGTH=584	3	2	0	6.3%,	0%,	0%,
AT3G54360.1	| Symbols: | zinc ion binding | chr3:20128570-20131581 REVERSE LENGTH=405	3	0	0	7.9%,	0%,	0%,
AT3G57660.1	| Symbols: NRPA1 | nuclear RNA polymerase A1 | chr3:21353746-21362814 FORWARD LENGTH=1670	3	0	0	2.3%,	0%,	0%,
AT4G02350.1	| Symbols: SEC15B | exocyst complex component sec15B | chr4:1038157-1040571 FORWARD LENGTH=787	3	0	0	4.7%,	0%,	0%,
AT4G16550.1	| Symbols: | HSP20-like chaperone | chr4:9318442-9324254 REVERSE LENGTH=743	3	0	0	5.0%,	0%,	0%,
AT4G17530.1	| Symbols: RAB1C, ATRAB1C, ATRABD2C | RAB GTPase homolog 1C | chr4:9773721-9775424 REVERSE LENGTH=202	3	0	0	19.8%,	0%,	0%,
AT4G21650.1	| Symbols: | Subtilase family protein | chr4:11501314-11504656 REVERSE LENGTH=766	3	0	0	3.9%,	0%,	0%,
AT4G26510.1	| Symbols: UKL4 | uridine kinase-like 4 | chr4:13384503-13387920 FORWARD LENGTH=469	3	0	0	5.1%,	0%,	0%,
AT4G27060.1	| Symbols: TOR1, SPR2, CN | ARM repeat superfamily protein | chr4:13581581-13585070 REVERSE LENGTH=864	3	3	0	6.1%,	6.4%,	0%,
AT4G27520.1	| Symbols: ENODL2, AtENODL2 | early nodulin-like protein 2 | chr4:13750668-13751819 REVERSE LENGTH=349	3	2	0	9.2%,	9.2%,	0%,
AT4G31790.1	| Symbols: | Tetrapyrrole (Corrin/Porphyrin) Methylases | chr4:15377479-15378530 FORWARD LENGTH=277	3	0	0	12.3%,	0%,	0%,
AT4G32605.1	| Symbols: | Mitochondrial glycoprotein family protein | chr4:15726429-15727864 REVERSE LENGTH=227	3	0	0	22.0%,	0%,	0%,
AT4G39520.1	| Symbols: | GTP-binding protein-related | chr4:18371329-18374000 REVERSE LENGTH=369	3	0	0	10.3%,	0%,	0%,
AT4G39860.1	| Symbols: | unknown protein; BEST Arabidopsis thaliana protein match is: unknown protein (TAIR:AT2G22270.1); Has 152 Blast hits to 146 proteins in 19 species: Archae - 0; Bacteria - 0; Metazoa - 0; Fungi - 2; Plants - 146; Viruses - 0; Other Eukaryotes - 4 (source: NCBI BLink). | chr4:18499909-18501472 FORWARD LENGTH=299	3	4	0	10.4%,	9.0%,	0%,
AT5G03220.1	| Symbols: | Mediator complex, subunit Med7 | chr5:767617-768584 REVERSE LENGTH=168	3	4	0	14.9%,	23.8%,	0%,
AT5G06460.1	| Symbols: ATUBA2, UBA 2 | ubiquitin activating enzyme 2 | chr5:1970239-1974382 FORWARD LENGTH=1077	3	0	0	2.7%,	0%,	0%,
AT5G08590.1	| Symbols: ASK2, SNRK2-1, SNRK2.1, SRK2G | SNF1-related protein kinase 2.1 | chr5:2783537-2785869 FORWARD LENGTH=353	3	3	0	0%,	10.2%,	0%,
AT5G19140.1	| Symbols: ATAILP1, AILP1 | Aluminium induced protein with YGL and LRDR motifs | chr5:6423398-6425785 FORWARD LENGTH=234	3	0	0	21.4%,	0%,	0%,
AT5G21150.1	| Symbols: AGO9 | Argonaute family protein | chr5:7193472-7198113 FORWARD LENGTH=896	3	2	0	3.6%,	2.5%,	0%,
AT5G22650.1	| Symbols: HD2B, HDT02, HDT2, ATHD2B, HDA4, HD2, ATHD2 | histone deacetylase 2B | chr5:7534120-7536054 FORWARD LENGTH=306	3	0	0	11.8%,	0%,	0%,
AT5G26570.1	| Symbols: PWD, OK1, ATGWD3 | catalytics;carbohydrate kinases;phosphoglucan, water dikinases | chr5:9261580-9267526 FORWARD LENGTH=1196	3	2	0	2.8%,	2.2%,	0%,
AT5G47200.1	| Symbols: ATRABD2B, ATRAB1A, RAB1A | RAB GTPase homolog 1A | chr5:19167029-19168718 FORWARD LENGTH=202	3	0	0	19.8%,	0%,	0%,
AT5G59890.1	| Symbols: ADF4, ATADF4 | actin depolymerizing factor 4 | chr5:24122545-24123596 FORWARD LENGTH=139	3	0	0	26.6%,	0%,	0%,
AT5G60210.1	| Symbols: RIP5 | ROP interactive partner 5 | chr5:24243529-24245889 REVERSE LENGTH=564	3	0	0	7.8%,	0%,	0%,
AT5G67290.1	| Symbols: | FAD-dependent oxidoreductase family protein | chr5:26848419-26849755 REVERSE LENGTH=406	3	0	0	7.6%,	0%,	0%,
AT1G01320.1	| Symbols: | Tetratricopeptide repeat (TPR)-like superfamily protein | chr1:121582-130099 REVERSE LENGTH=1797	2	2	0	1.6%,	1.5%,	0%,
AT1G02330.1	| Symbols: | CONTAINS InterPro DOMAIN/s: Hepatocellular carcinoma-associated antigen 59 (InterPro:IPR010756); Has 1239 Blast hits to 998 proteins in 204 species: Archae - 4; Bacteria - 71; Metazoa - 421; Fungi - 109; Plants - 87; Viruses - 5; Other Eukaryotes - 542 (source: NCBI BLink). | chr1:462202-463521 REVERSE LENGTH=279	2	2	0	15.8%,	14.0%,	0%,
AT1G03310.2	| Symbols: ATISA2, ISA2, DBE1, BE2 | debranching enzyme 1 | chr1:813975-816623 FORWARD LENGTH=882	2	0	0	3.4%,	0%,	0%,
AT1G03475.1	| Symbols: LIN2, HEMF1, ATCPO-I | Coproporphyrinogen III oxidase | chr1:869302-871175 REVERSE LENGTH=386	2	0	0	7.8%,	0%,	0%,
AT1G04190.1	| Symbols: TPR3 | Tetratricopeptide repeat (TPR)-like superfamily protein | chr1:1106617-1108557 REVERSE LENGTH=328	2	2	0	8.8%,	8.8%,	0%,
AT1G04480.1	| Symbols: | Ribosomal protein L14p/L23e family protein | chr1:1216110-1217257 FORWARD LENGTH=140	2	3	0	20.7%,	27.9%,	0%,
AT1G09310.1	| Symbols: | Protein of unknown function, DUF538 | chr1:3009109-3009648 FORWARD LENGTH=179	2	2	0	14.0%,	14.0%,	0%,
AT1G09795.1	| Symbols: ATATP-PRT2, HISN1B, ATP-PRT2 | ATP phosphoribosyl transferase 2 | chr1:3173588-3176690 FORWARD LENGTH=413	2	0	0	6.1%,	0%,	0%,
AT1G10200.1	| Symbols: WLIM1 | GATA type zinc finger transcription factor family protein | chr1:3346677-3347763 REVERSE LENGTH=190	2	3	0	12.6%,	22.6%,	0%,
AT1G11750.2	| Symbols: CLPP6 | CLP protease proteolytic subunit 6 | chr1:3967609-3969535 FORWARD LENGTH=289	2	0	0	11.8%,	0%,	0%,
AT1G14610.1	| Symbols: TWN2, VALRS | valyl-tRNA synthetase / valine--tRNA ligase (VALRS) | chr1:5008502-5014486 REVERSE LENGTH=1108	2	0	0	2.3%,	0%,	0%,
AT1G18490.1	| Symbols: | Protein of unknown function (DUF1637) | chr1:6367116-6368640 FORWARD LENGTH=282	2	0	0	15.6%,	0%,	0%,
AT1G18660.4	| Symbols: | zinc finger (C3HC4-type RING finger) family protein | chr1:6421433-6425489 FORWARD LENGTH=491	2	0	0	4.3%,	0%,	0%,
AT1G20540.1	| Symbols: | Transducin/WD40 repeat-like superfamily protein | chr1:7112652-7115191 FORWARD LENGTH=351	2	0	0	16.8%,	0%,	0%,
AT1G30470.1	| Symbols: | SIT4 phosphatase-associated family protein | chr1:10779423-10786415 FORWARD LENGTH=811	2	0	0	4.4%,	0%,	0%,
AT1G31730.1	| Symbols: | Adaptin family protein | chr1:11359907-11363916 FORWARD LENGTH=938	2	0	0	3.2%,	0%,	0%,
AT1G35780.1	| Symbols: | unknown protein; BEST Arabidopsis thaliana protein match is: unknown protein (TAIR:AT1G78150.2); Has 145 Blast hits to 144 proteins in 16 species: Archae - 0; Bacteria - 0; Metazoa - 0; Fungi - 0; Plants - 145; Viruses - 0; Other Eukaryotes - 0 (source: NCBI BLink). | chr1:13277778-13280113 REVERSE LENGTH=286	2	0	0	8.7%,	0%,	0%,
AT1G47900.1	| Symbols: | Plant protein of unknown function (DUF869) | chr1:17647340-17651035 REVERSE LENGTH=1054	2	0	0	2.7%,	0%,	0%,
AT1G50480.1	| Symbols: THFS | 10-formyltetrahydrofolate synthetase | chr1:18702064-18704687 FORWARD LENGTH=634	2	2	0	5.7%,	5.8%,	0%,
AT1G50620.1	| Symbols: | RING/FYVE/PHD zinc finger superfamily protein | chr1:18748537-18751005 FORWARD LENGTH=629	2	10	0	5.6%,	22.6%,	0%,
AT1G52380.1	| Symbols: | NUP50 (Nucleoporin 50 kDa) protein | chr1:19509979-19511301 FORWARD LENGTH=440	2	0	0	7.7%,	0%,	0%,
AT1G60070.2	| Symbols: | Adaptor protein complex AP-1, gamma subunit | chr1:22142944-22149296 REVERSE LENGTH=898	2	0	0	2.6%,	0%,	0%,
AT1G63680.1	| Symbols: ATMURE, PDE316, MURE | acid-amino acid ligases;ligases;ATP binding;ATP binding;ligases | chr1:23614461-23617247 FORWARD LENGTH=772	2	3	0	4.0%,	4.7%,	0%,
AT1G63940.2	| Symbols: MDAR6 | monodehydroascorbate reductase 6 | chr1:23730095-23733534 FORWARD LENGTH=493	2	3	0	6.5%,	6.3%,	0%,
AT1G65480.1	| Symbols: FT | PEBP (phosphatidylethanolamine-binding protein) family protein | chr1:24331510-24333689 FORWARD LENGTH=175	2	0	0	15.4%,	0%,	0%,
AT1G65650.1	| Symbols: UCH2 | Peptidase C12, ubiquitin carboxyl-terminal hydrolase 1 | chr1:24415172-24417466 REVERSE LENGTH=330	2	0	0	9.4%,	0%,	0%,
AT1G65980.1	| Symbols: TPX1 | thioredoxin-dependent peroxidase 1 | chr1:24559524-24560753 REVERSE LENGTH=162	2	2	0	18.5%,	24.1%,	0%,
AT1G70290.1	| Symbols: ATTPS8, TPS8, ATTPSC | trehalose-6-phosphatase synthase S8 | chr1:26471286-26474078 REVERSE LENGTH=856	2	0	0	4.0%,	0%,	0%,
AT1G73720.1	| Symbols: SMU1 | transducin family protein / WD-40 repeat family protein | chr1:27725059-27729722 FORWARD LENGTH=511	2	4	0	5.1%,	8.6%,	0%,
AT1G74850.1	| Symbols: PTAC2 | plastid transcriptionally active 2 | chr1:28119237-28122314 REVERSE LENGTH=862	2	0	0	3.7%,	0%,	0%,
AT1G78680.1	| Symbols: ATGGH2, GGH2 | gamma-glutamyl hydrolase 2 | chr1:29593933-29596037 FORWARD LENGTH=347	2	0	0	7.2%,	0%,	0%,
AT2G04390.1	| Symbols: | Ribosomal S17 family protein | chr2:1527911-1528336 FORWARD LENGTH=141	2	0	0	15.6%,	0%,	0%,
AT2G05220.1	| Symbols: | Ribosomal S17 family protein | chr2:1894757-1895179 REVERSE LENGTH=140	2	0	0	15.7%,	0%,	0%,
AT2G06990.1	| Symbols: HEN2 | RNA helicase, ATP-dependent, SK12/DOB1 protein | chr2:2895135-2900909 FORWARD LENGTH=995	2	0	0	2.6%,	0%,	0%,
AT2G07690.1	| Symbols: MCM5 | Minichromosome maintenance (MCM2/3/5) family protein | chr2:3523379-3527388 REVERSE LENGTH=727	2	2	0	3.9%,	3.9%,	0%,
AT2G17340.1	| Symbols: | Uncharacterised conserved protein (UCP030210) | chr2:7541615-7544089 REVERSE LENGTH=367	2	0	0	9.0%,	0%,	0%,
AT2G17840.1	| Symbols: ERD7 | Senescence/dehydration-associated protein-related | chr2:7755923-7757798 REVERSE LENGTH=452	2	0	0	6.4%,	0%,	0%,
AT2G18040.1	| Symbols: PIN1AT | peptidylprolyl cis/trans isomerase, NIMA-interacting 1 | chr2:7842346-7843537 FORWARD LENGTH=119	2	0	0	14.3%,	0%,	0%,
AT2G20190.1	| Symbols: ATCLASP, CLASP | CLIP-associated protein | chr2:8711862-8718813 REVERSE LENGTH=1439	2	0	0	1.9%,	0%,	0%,
AT2G20610.1	| Symbols: SUR1, HLS3, RTY, ALF1, RTY1 | Tyrosine transaminase family protein | chr2:8878150-8880298 REVERSE LENGTH=462	2	0	0	5.4%,	0%,	0%,
AT2G20790.1	| Symbols: | clathrin adaptor complexes medium subunit family protein | chr2:8950162-8952613 REVERSE LENGTH=613	2	0	0	6.5%,	0%,	0%,
AT2G23420.1	| Symbols: NAPRT2 | nicotinate phosphoribosyltransferase 2 | chr2:9971819-9974909 FORWARD LENGTH=557	2	0	0	5.4%,	0%,	0%,
AT2G25870.1	| Symbols: | haloacid dehalogenase-like hydrolase family protein | chr2:11031159-11034302 FORWARD LENGTH=584	2	0	0	7.9%,	0%,	0%,
AT2G25970.1	| Symbols: | KH domain-containing protein | chr2:11071844-11075604 REVERSE LENGTH=632	2	0	0	4.3%,	0%,	0%,
AT2G26890.1	| Symbols: GRV2, KAM2 | DNAJ heat shock N-terminal domain-containing protein | chr2:11462327-11473841 REVERSE LENGTH=2554	2	0	0	1.4%,	0%,	0%,
AT2G27100.1	| Symbols: SE | C2H2 zinc-finger protein SERRATE (SE) | chr2:11572587-11576357 FORWARD LENGTH=720	2	0	0	5.6%,	0%,	0%,
AT2G27600.1	| Symbols: SKD1, VPS4, ATSKD1 | AAA-type ATPase family protein | chr2:11781226-11783730 FORWARD LENGTH=435	2	0	0	5.3%,	0%,	0%,
AT2G29570.1	| Symbols: PCNA2, ATPCNA2 | proliferating cell nuclear antigen 2 | chr2:12650139-12651598 REVERSE LENGTH=264	2	2	0	0%,	11.4%,	0%,
AT2G31660.1	| Symbols: SAD2, URM9 | ARM repeat superfamily protein | chr2:13464519-13471353 FORWARD LENGTH=1040	2	0	0	2.2%,	0%,	0%,
AT2G32700.7	| Symbols: LUH | LEUNIG_homolog | chr2:13867235-13871844 FORWARD LENGTH=806	2	2	0	3.7%,	3.5%,	0%,
AT2G33040.1	| Symbols: ATP3 | gamma subunit of Mt ATP synthase | chr2:14018978-14021047 REVERSE LENGTH=325	2	0	0	9.8%,	0%,	0%,
AT2G33370.1	| Symbols: | Ribosomal protein L14p/L23e family protein | chr2:14143718-14144644 REVERSE LENGTH=140	2	3	0	20.7%,	27.9%,	0%,
AT2G37220.1	| Symbols: | RNA-binding (RRM/RBD/RNP motifs) family protein | chr2:15634980-15636331 REVERSE LENGTH=289	2	0	0	9.7%,	0%,	0%,
AT2G39930.1	| Symbols: ISA1, ATISA1 | isoamylase 1 | chr2:16666078-16672183 FORWARD LENGTH=783	2	0	0	4.1%,	0%,	0%,
AT2G43360.1	| Symbols: BIO2, BIOB | Radical SAM superfamily protein | chr2:18010918-18013129 REVERSE LENGTH=378	2	2	0	6.3%,	7.1%,	0%,
AT2G43520.1	| Symbols: ATTI2, TI2 | trypsin inhibitor protein 2 | chr2:18068611-18069037 FORWARD LENGTH=90	2	0	0	37.8%,	0%,	0%,
AT2G44530.1	| Symbols: | Phosphoribosyltransferase family protein | chr2:18383732-18385974 FORWARD LENGTH=394	2	3	0	12.2%,	12.2%,	0%,
AT2G45600.1	| Symbols: | alpha/beta-Hydrolases superfamily protein | chr2:18789799-18790788 FORWARD LENGTH=329	2	2	0	10.9%,	10.6%,	0%,
AT2G47790.1	| Symbols: | Transducin/WD40 repeat-like superfamily protein | chr2:19571102-19572946 REVERSE LENGTH=392	2	2	0	9.9%,	11.7%,	0%,
AT2G47850.1	| Symbols: | Zinc finger C-x8-C-x5-C-x3-H type family protein | chr2:19595953-19598119 FORWARD LENGTH=468	2	0	0	7.1%,	0%,	0%,
AT3G04400.1	| Symbols: emb2171 | Ribosomal protein L14p/L23e family protein | chr3:1167339-1168308 FORWARD LENGTH=140	2	3	0	20.7%,	27.9%,	0%,
AT3G04910.1	| Symbols: WNK1, ZIK4, ATWNK1 | with no lysine (K) kinase 1 | chr3:1355084-1358057 FORWARD LENGTH=700	2	0	0	3.3%,	0%,	0%,
AT3G05420.2	| Symbols: ACBP4 | acyl-CoA binding protein 4 | chr3:1561880-1567047 FORWARD LENGTH=669	2	0	0	5.5%,	0%,	0%,
AT3G06670.2	| Symbols: | binding | chr3:2105908-2113136 REVERSE LENGTH=886	2	2	0	2.9%,	2.9%,	0%,
AT3G06730.1	| Symbols: TRX P, TRX z | Thioredoxin z | chr3:2124276-2125845 FORWARD LENGTH=183	2	0	0	12.6%,	0%,	0%,
AT3G06820.2	| Symbols: BRCC36B, AtBRCC36B | Mov34/MPN/PAD-1 family protein | chr3:2151027-2153264 REVERSE LENGTH=405	2	0	0	5.9%,	0%,	0%,
AT3G07030.1	| Symbols: | Alba DNA/RNA-binding protein | chr3:2223001-2225254 REVERSE LENGTH=405	2	4	0	9.1%,	9.1%,	0%,
AT3G10610.1	| Symbols: | Ribosomal S17 family protein | chr3:3319459-3319881 FORWARD LENGTH=140	2	0	0	15.7%,	0%,	0%,
AT3G12280.1	| Symbols: RBR1, RBR, RB, ATRBR1, RB1 | retinoblastoma-related 1 | chr3:3913671-3918433 REVERSE LENGTH=1013	2	0	0	2.6%,	0%,	0%,
AT3G14210.1	| Symbols: ESM1 | epithiospecifier modifier 1 | chr3:4729886-4731562 FORWARD LENGTH=392	2	5	0	9.9%,	14.3%,	0%,
AT3G16050.1	| Symbols: A37, ATPDX1.2, PDX1.2 | pyridoxine biosynthesis 1.2 | chr3:5444121-5445065 REVERSE LENGTH=314	2	0	0	8.6%,	0%,	0%,
AT3G16110.1	| Symbols: ATPDIL1-6, ATPDI4, PDI4, PDIL1-6 | PDI-like 1-6 | chr3:5460955-5463666 REVERSE LENGTH=534	2	2	0	5.6%,	4.3%,	0%,
AT3G18640.1	| Symbols: | Zinc finger C-x8-C-x5-C-x3-H type family protein | chr3:6413617-6415829 REVERSE LENGTH=676	2	0	0	4.7%,	0%,	0%,
AT3G18890.1	| Symbols: | NAD(P)-binding Rossmann-fold superfamily protein | chr3:6511169-6514729 FORWARD LENGTH=641	2	0	0	4.8%,	0%,	0%,
AT3G20800.1	| Symbols: | Cell differentiation, Rcd1-like protein | chr3:7271412-7273897 REVERSE LENGTH=316	2	0	0	8.5%,	0%,	0%,
AT3G21200.1	| Symbols: PGR7 | proton gradient regulation 7 | chr3:7436091-7437845 FORWARD LENGTH=317	2	0	0	9.1%,	0%,	0%,
AT3G23920.1	| Symbols: BAM1, BMY7, TR-BAMY | beta-amylase 1 | chr3:8641722-8644199 FORWARD LENGTH=575	2	0	0	4.3%,	0%,	0%,
AT3G23980.1	| Symbols: BLI, KOS1 | BLISTER | chr3:8662818-8667440 REVERSE LENGTH=714	2	2	0	3.5%,	3.1%,	0%,
AT3G25920.1	| Symbols: RPL15 | ribosomal protein L15 | chr3:9491268-9492558 REVERSE LENGTH=277	2	2	0	9.4%,	10.8%,	0%,
AT3G27300.1	| Symbols: G6PD5 | glucose-6-phosphate dehydrogenase 5 | chr3:10083318-10086288 REVERSE LENGTH=516	2	0	0	4.3%,	0%,	0%,
AT3G29320.1	| Symbols: | Glycosyl transferase, family 35 | chr3:11252871-11257587 FORWARD LENGTH=962	2	2	0	2.8%,	2.8%,	0%,
AT3G46010.2	| Symbols: ADF1, atadf, ATADF1 | actin depolymerizing factor 1 | chr3:16909679-16910678 REVERSE LENGTH=150	2	0	0	24.7%,	0%,	0%,
AT3G46040.1	| Symbols: RPS15AD | ribosomal protein S15A D | chr3:16914891-16915529 FORWARD LENGTH=130	2	0	0	16.9%,	0%,	0%,
AT3G47120.1	| Symbols: | RNA recognition motif (RRM)-containing protein | chr3:17351334-17352769 REVERSE LENGTH=352	2	0	0	8.5%,	0%,	0%,
AT3G48420.1	| Symbols: | Haloacid dehalogenase-like hydrolase (HAD) superfamily protein | chr3:17929743-17931551 FORWARD LENGTH=319	2	0	0	5.6%,	0%,	0%,
AT3G48500.2	| Symbols: PDE312, PTAC10 | Nucleic acid-binding, OB-fold-like protein | chr3:17962209-17965408 FORWARD LENGTH=697	2	0	0	4.6%,	0%,	0%,
AT3G53580.1	| Symbols: | diaminopimelate epimerase family protein | chr3:19864784-19866907 FORWARD LENGTH=362	2	3	0	5.8%,	12.7%,	0%,
AT3G55400.1	| Symbols: OVA1 | methionyl-tRNA synthetase / methionine--tRNA ligase / MetRS (cpMetRS) | chr3:20535809-20538999 REVERSE LENGTH=616	2	0	0	5.2%,	0%,	0%,
AT3G56240.1	| Symbols: CCH | copper chaperone | chr3:20863460-20864402 REVERSE LENGTH=121	2	0	0	23.1%,	0%,	0%,
AT3G59760.1	| Symbols: OASC, ATCS-C | O-acetylserine (thiol) lyase isoform C | chr3:22072119-22075345 REVERSE LENGTH=433	2	2	0	6.9%,	6.9%,	0%,
AT3G59990.1	| Symbols: MAP2B | methionine aminopeptidase 2B | chr3:22155921-22158551 REVERSE LENGTH=439	2	2	0	6.2%,	5.9%,	0%,
AT3G62120.1	| Symbols: | Class II aaRS and biotin synthetases superfamily protein | chr3:23001227-23003849 REVERSE LENGTH=530	2	6	0	5.7%,	16.2%,	0%,
AT4G05410.1	| Symbols: YAO | Transducin/WD40 repeat-like superfamily protein | chr4:2743229-2745521 REVERSE LENGTH=504	2	0	0	4.8%,	0%,	0%,
AT4G09010.1	| Symbols: APX4, TL29 | ascorbate peroxidase 4 | chr4:5777502-5779338 REVERSE LENGTH=349	2	2	0	10.9%,	10.9%,	0%,
AT4G15410.1	| Symbols: PUX5 | serine/threonine protein phosphatase 2A 55 kDa regulatory subunit B prime gamma | chr4:8814868-8816596 FORWARD LENGTH=421	2	2	0	8.8%,	8.8%,	0%,
AT4G15545.1	| Symbols: | unknown protein; BEST Arabidopsis thaliana protein match is: unknown protein (TAIR:AT1G16520.1); Has 30201 Blast hits to 17322 proteins in 780 species: Archae - 12; Bacteria - 1396; Metazoa - 17338; Fungi - 3422; Plants - 5037; Viruses - 0; Other Eukaryotes - 2996 (source: NCBI BLink). | chr4:8875932-8877567 FORWARD LENGTH=337	2	0	0	6.2%,	0%,	0%,
AT4G17770.1	| Symbols: ATTPS5, TPS5 | trehalose phosphatase/synthase 5 | chr4:9877055-9880084 FORWARD LENGTH=862	2	0	0	3.2%,	0%,	0%,
AT4G20400.1	| Symbols: JMJ14, PKDM7B | JUMONJI 14 | chr4:11009004-11013588 FORWARD LENGTH=954	2	0	0	2.8%,	0%,	0%,
AT4G22240.1	| Symbols: | Plastid-lipid associated protein PAP / fibrillin family protein | chr4:11766090-11767227 REVERSE LENGTH=310	2	2	0	10.3%,	9.0%,	0%,
AT4G24580.1	| Symbols: REN1 | Rho GTPase activation protein (RhoGAP) with PH domain | chr4:12687879-12694248 REVERSE LENGTH=933	2	2	0	2.7%,	2.7%,	0%,
AT4G26840.1	| Symbols: SUM1, SUMO 1, SUMO1, ATSUMO1 | small ubiquitin-like modifier 1 | chr4:13497466-13498458 FORWARD LENGTH=100	2	0	0	18.0%,	0%,	0%,
AT4G30990.2	| Symbols: | ARM repeat superfamily protein | chr4:15084456-15097860 FORWARD LENGTH=2620	2	0	0	0.8%,	0%,	0%,
AT4G32180.1	| Symbols: ATPANK2, PANK2 | pantothenate kinase 2 | chr4:15537724-15543715 REVERSE LENGTH=901	2	0	0	3.1%,	0%,	0%,
AT4G32551.2	| Symbols: LUG | LisH dimerisation motif;WD40/YVTN repeat-like-containing domain | chr4:15707863-15713359 FORWARD LENGTH=969	2	0	0	4.4%,	0%,	0%,
AT4G34850.1	| Symbols: LAP5 | Chalcone and stilbene synthase family protein | chr4:16608349-16609720 FORWARD LENGTH=392	2	2	0	6.6%,	6.4%,	0%,
AT4G36940.1	| Symbols: NAPRT1 | nicotinate phosphoribosyltransferase 1 | chr4:17416938-17419883 FORWARD LENGTH=559	2	0	0	5.4%,	0%,	0%,
AT5G02810.1	| Symbols: PRR7, APRR7 | pseudo-response regulator 7 | chr5:638283-641461 REVERSE LENGTH=727	2	0	0	3.3%,	0%,	0%,
AT5G04430.2	| Symbols: BTR1, BTR1L | binding to TOMV RNA 1L (long form) | chr5:1250602-1253523 REVERSE LENGTH=334	2	5	0	8.1%,	15.3%,	0%,
AT5G04800.1	| Symbols: | Ribosomal S17 family protein | chr5:1389217-1389642 FORWARD LENGTH=141	2	0	0	15.6%,	0%,	0%,
AT5G06970.1	| Symbols: | Protein of unknown function (DUF810) | chr5:2158431-2166004 REVERSE LENGTH=1101	2	0	0	2.4%,	0%,	0%,
AT5G08170.1	| Symbols: EMB1873, ATAIH | porphyromonas-type peptidyl-arginine deiminase family protein | chr5:2628663-2631047 REVERSE LENGTH=383	2	0	0	6.0%,	0%,	0%,
AT5G09880.1	| Symbols: | Splicing factor, CC1-like | chr5:3081646-3085179 REVERSE LENGTH=527	2	0	0	5.9%,	0%,	0%,
AT5G13260.1	| Symbols: | unknown protein; BEST Arabidopsis thaliana protein match is: unknown protein (TAIR:AT3G48860.2); Has 30201 Blast hits to 17322 proteins in 780 species: Archae - 12; Bacteria - 1396; Metazoa - 17338; Fungi - 3422; Plants - 5037; Viruses - 0; Other Eukaryotes - 2996 (source: NCBI BLink). | chr5:4243164-4246677 FORWARD LENGTH=537	2	0	0	4.7%,	0%,	0%,
AT5G13280.1	| Symbols: AK-LYS1, AK1, AK | aspartate kinase 1 | chr5:4249516-4252654 FORWARD LENGTH=569	2	2	0	4.9%,	4.9%,	0%,
AT5G14470.1	| Symbols: | GHMP kinase family protein | chr5:4663029-4664657 REVERSE LENGTH=366	2	0	0	18.3%,	0%,	0%,
AT5G15770.1	| Symbols: AtGNA1, GNA1 | glucose-6-phosphate acetyltransferase 1 | chr5:5144093-5144542 REVERSE LENGTH=149	2	0	0	14.8%,	0%,	0%,
AT5G19050.1	| Symbols: | alpha/beta-Hydrolases superfamily protein | chr5:6369307-6371726 FORWARD LENGTH=361	2	0	0	8.6%,	0%,	0%,
AT5G19370.1	| Symbols: | rhodanese-like domain-containing protein / PPIC-type PPIASE domain-containing protein | chr5:6524247-6526629 REVERSE LENGTH=299	2	0	0	8.0%,	0%,	0%,
AT5G20250.4	| Symbols: DIN10 | Raffinose synthase family protein | chr5:6833730-6836635 FORWARD LENGTH=844	2	0	0	3.3%,	0%,	0%,
AT5G22800.1	| Symbols: EMB86, EMB1030, EMB263 | Alanyl-tRNA synthetase, class IIc | chr5:7616221-7619961 REVERSE LENGTH=978	2	0	0	2.6%,	0%,	0%,
AT5G24400.1	| Symbols: EMB2024, PGL3 | NagB/RpiA/CoA transferase-like superfamily protein | chr5:8330532-8331784 REVERSE LENGTH=325	2	0	0	7.1%,	0%,	0%,
AT5G26830.1	| Symbols: | Threonyl-tRNA synthetase | chr5:9437351-9441568 FORWARD LENGTH=709	2	0	0	5.6%,	0%,	0%,
AT5G35790.1	| Symbols: G6PD1 | glucose-6-phosphate dehydrogenase 1 | chr5:13956879-13959686 REVERSE LENGTH=576	2	0	0	4.5%,	0%,	0%,
AT5G38880.1	| Symbols: | unknown protein; Has 474 Blast hits to 433 proteins in 138 species: Archae - 6; Bacteria - 80; Metazoa - 195; Fungi - 44; Plants - 59; Viruses - 0; Other Eukaryotes - 90 (source: NCBI BLink). | chr5:15563621-15568804 REVERSE LENGTH=796	2	0	0	3.9%,	0%,	0%,
AT5G39740.1	| Symbols: OLI7, RPL5B | ribosomal protein L5 B | chr5:15903365-15905185 FORWARD LENGTH=301	2	2	0	9.0%,	9.3%,	0%,
AT5G40760.1	| Symbols: G6PD6 | glucose-6-phosphate dehydrogenase 6 | chr5:16311284-16314556 FORWARD LENGTH=515	2	2	0	4.7%,	4.5%,	0%,
AT5G42950.1	| Symbols: | GYF domain-containing protein | chr5:17224436-17231044 FORWARD LENGTH=1714	2	0	0	1.2%,	0%,	0%,
AT5G47880.1	| Symbols: ERF1-1 | eukaryotic release factor 1-1 | chr5:19386555-19387865 REVERSE LENGTH=436	2	2	0	5.5%,	5.5%,	0%,
AT5G48640.1	| Symbols: | Cyclin family protein | chr5:19723653-19725641 REVERSE LENGTH=253	2	7	0	8.7%,	31.6%,	0%,
AT5G48650.1	| Symbols: | Nuclear transport factor 2 (NTF2) family protein with RNA binding (RRM-RBD-RNP motifs) domain | chr5:19727279-19729533 FORWARD LENGTH=458	2	2	0	6.1%,	7.0%,	0%,
AT5G50320.1	| Symbols: ELO3, HAG3, HAC8, ELP3, AtELP3 | radical SAM domain-containing protein / GCN5-related N-acetyltransferase (GNAT) family protein | chr5:20481200-20484811 REVERSE LENGTH=565	2	2	0	4.2%,	4.8%,	0%,
AT5G51070.1	| Symbols: ERD1, CLPD, SAG15 | Clp ATPase | chr5:20764479-20768481 FORWARD LENGTH=945	2	0	0	2.5%,	0%,	0%,
AT5G54960.1	| Symbols: PDC2 | pyruvate decarboxylase-2 | chr5:22310858-22312681 REVERSE LENGTH=607	2	0	0	4.4%,	0%,	0%,
AT5G55660.1	| Symbols: | DEK domain-containing chromatin associated protein | chr5:22539375-22543142 FORWARD LENGTH=778	2	0	0	5.1%,	0%,	0%,
AT5G57850.1	| Symbols: | D-aminoacid aminotransferase-like PLP-dependent enzymes superfamily protein | chr5:23435548-23437287 REVERSE LENGTH=373	2	0	0	5.6%,	0%,	0%,
AT5G58450.1	| Symbols: | Tetratricopeptide repeat (TPR)-like superfamily protein | chr5:23626826-23632071 FORWARD LENGTH=1065	2	0	0	3.0%,	0%,	0%,
AT5G58590.1	| Symbols: RANBP1 | RAN binding protein 1 | chr5:23680319-23681714 REVERSE LENGTH=219	2	3	0	14.6%,	14.6%,	0%,
AT5G60340.1	| Symbols: | P-loop containing nucleoside triphosphate hydrolases superfamily protein | chr5:24275098-24275891 REVERSE LENGTH=178	2	0	0	16.3%,	0%,	0%,
AT5G60940.1	| Symbols: | Transducin/WD40 repeat-like superfamily protein | chr5:24523092-24525655 FORWARD LENGTH=429	2	0	0	4.4%,	0%,	0%,
AT5G61410.1	| Symbols: RPE, EMB2728 | D-ribulose-5-phosphate-3-epimerase | chr5:24684085-24685836 REVERSE LENGTH=281	2	0	0	13.9%,	0%,	0%,
AT5G62270.2	| Symbols: | FUNCTIONS IN: molecular_function unknown; INVOLVED IN: biological_process unknown; LOCATED IN: cellular_component unknown; BEST Arabidopsis thaliana protein match is: mucin-related (TAIR:AT2G02880.1). | chr5:25012227-25014486 FORWARD LENGTH=420	2	0	0	6.2%,	0%,	0%,
AT5G63260.2	| Symbols: | Zinc finger C-x8-C-x5-C-x3-H type family protein | chr5:25361900-25364453 FORWARD LENGTH=451	2	0	0	6.9%,	0%,	0%,
AT5G63310.1	| Symbols: NDPK2, NDPK1A, NDPK IA IA, NDPK IA, ATNDPK2 | nucleoside diphosphate kinase 2 | chr5:25372122-25373838 REVERSE LENGTH=231	2	0	0	9.1%,	0%,	0%,
AT5G64050.1	| Symbols: ATERS, OVA3, ERS | glutamate tRNA synthetase | chr5:25630196-25633099 REVERSE LENGTH=570	2	0	0	3.9%,	0%,	0%,
AT5G65460.1	| Symbols: KCA2, KAC2 | kinesin like protein for actin based chloroplast movement 2 | chr5:26161831-26169001 REVERSE LENGTH=1264	2	0	0	2.3%,	0%,	0%,
AT5G66030.1	| Symbols: ATGRIP, GRIP | Golgi-localized GRIP domain-containing protein | chr5:26405133-26409888 REVERSE LENGTH=788	2	0	0	3.9%,	0%,	0%,
ATCG00780.1	| Symbols: RPL14 | ribosomal protein L14 | chrC:80696-81064 REVERSE LENGTH=122	2	0	0	19.7%,	0%,	0%,
AT1G01300.1	| Symbols: | Eukaryotic aspartyl protease family protein | chr1:117065-118522 FORWARD LENGTH=485	0	2	0	0%,	5.4%,	0%,
AT1G07780.3	| Symbols: PAI1, TRP6 | phosphoribosylanthranilate isomerase 1 | chr1:2410352-2411833 REVERSE LENGTH=275	0	2	0	0%,	13.8%,	0%,
AT1G09020.1	| Symbols: SNF4, ATSNF4 | homolog of yeast sucrose nonfermenting 4 | chr1:2900149-2904212 REVERSE LENGTH=487	0	3	0	0%,	9.9%,	0%,
AT1G09490.1	| Symbols: | NAD(P)-binding Rossmann-fold superfamily protein | chr1:3064172-3065815 FORWARD LENGTH=322	0	2	0	0%,	6.2%,	0%,
AT1G15415.1	| Symbols: | The protein encoded by this gene was identified as a part of pollen proteome by mass spec analysis. It has weak homology to LEA (late embryo abundant) proteins. Encodes protein phosphatase 2A (PP2A) B'gamma subunit. Targeted to nucleus and cytosol. | chr1:5300931-5301412 REVERSE LENGTH=96	0	2	0	0%,	30.2%,	0%,
AT1G17290.1	| Symbols: AlaAT1 | alanine aminotransferas | chr1:5922771-5926093 FORWARD LENGTH=543	0	2	0	0%,	5.5%,	0%,
AT1G19550.1	| Symbols: | Glutathione S-transferase family protein | chr1:6767451-6767983 REVERSE LENGTH=153	0	3	0	0%,	13.7%,	0%,
AT1G20920.1	| Symbols: | P-loop containing nucleoside triphosphate hydrolases superfamily protein | chr1:7285342-7288842 FORWARD LENGTH=1166	0	3	0	0%,	1.6%,	0%,
AT1G21600.1	| Symbols: PTAC6 | plastid transcriptionally active 6 | chr1:7571514-7573782 REVERSE LENGTH=328	0	2	0	0%,	7.6%,	0%,
AT1G23860.1	| Symbols: SRZ-21, SRZ21, RSZP21, RSZ21, At-RSZ21 | RS-containing zinc finger protein 21 | chr1:8428091-8429164 REVERSE LENGTH=187	0	2	0	0%,	11.2%,	0%,
AT1G29260.1	| Symbols: PEX7, ATPEX7 | peroxin 7 | chr1:10224923-10225876 FORWARD LENGTH=317	0	3	0	0%,	9.1%,	0%,
AT1G30330.2	| Symbols: ARF6 | auxin response factor 6 | chr1:10686125-10690036 REVERSE LENGTH=935	0	2	0	0%,	3.7%,	0%,
AT1G30530.1	| Symbols: UGT78D1 | UDP-glucosyl transferase 78D1 | chr1:10814917-10816374 FORWARD LENGTH=453	0	2	0	0%,	7.3%,	0%,
AT1G30620.1	| Symbols: HSR8, MUR4, UXE1 | NAD(P)-binding Rossmann-fold superfamily protein | chr1:10855496-10857970 FORWARD LENGTH=419	0	2	0	0%,	5.7%,	0%,
AT1G47340.1	| Symbols: | F-box and associated interaction domains-containing protein | chr1:17354123-17356494 REVERSE LENGTH=459	0	2	0	0%,	5.4%,	0%,
AT1G56110.1	| Symbols: NOP56 | homolog of nucleolar protein NOP56 | chr1:20984544-20986893 REVERSE LENGTH=522	0	3	0	0%,	10.5%,	0%,
AT1G59760.1	| Symbols: | RNA helicase, ATP-dependent, SK12/DOB1 protein | chr1:21984571-21990110 REVERSE LENGTH=988	0	3	0	0%,	3.7%,	0%,
AT1G63770.5	| Symbols: | Peptidase M1 family protein | chr1:23657791-23664243 REVERSE LENGTH=1013	0	3	0	0%,	4.9%,	0%,
AT1G64510.1	| Symbols: | Translation elongation factor EF1B/ribosomal protein S6 family protein | chr1:23954993-23956205 REVERSE LENGTH=207	0	3	0	0%,	13.0%,	0%,
AT1G65150.1	| Symbols: | TRAF-like family protein | chr1:24204167-24205558 REVERSE LENGTH=296	0	2	0	0%,	8.4%,	0%,
AT1G68010.2	| Symbols: HPR | hydroxypyruvate reductase | chr1:25493418-25495720 FORWARD LENGTH=387	0	3	0	0%,	8.5%,	0%,
AT1G68590.1	| Symbols: | Ribosomal protein PSRP-3/Ycf65 | chr1:25757593-25758169 REVERSE LENGTH=166	0	2	0	0%,	7.2%,	0%,
AT1G69200.1	| Symbols: FLN2 | fructokinase-like 2 | chr1:26016018-26018365 FORWARD LENGTH=616	0	4	0	0%,	6.8%,	0%,
AT1G76030.1	| Symbols: | ATPase, V1 complex, subunit B protein | chr1:28534134-28536916 FORWARD LENGTH=486	0	15	0	0%,	39.1%,	0%,
AT1G78380.1	| Symbols: ATGSTU19, GST8, GSTU19 | glutathione S-transferase TAU 19 | chr1:29486659-29487819 REVERSE LENGTH=219	0	2	0	0%,	11.0%,	0%,
AT2G04690.1	| Symbols: | Pyridoxamine 5'-phosphate oxidase family protein | chr2:1644628-1646179 FORWARD LENGTH=210	0	2	0	0%,	15.2%,	0%,
AT2G16570.1	| Symbols: ATASE, ATASE1, ASE1 | GLN phosphoribosyl pyrophosphate amidotransferase 1 | chr2:7180424-7182124 REVERSE LENGTH=566	0	2	0	0%,	4.6%,	0%,
AT2G21620.2	| Symbols: RD2 | Adenine nucleotide alpha hydrolases-like superfamily protein | chr2:9248749-9249986 FORWARD LENGTH=193	0	2	0	0%,	15.5%,	0%,
AT2G21630.1	| Symbols: | Sec23/Sec24 protein transport family protein | chr2:9250346-9253829 FORWARD LENGTH=761	0	2	0	0%,	3.9%,	0%,
AT2G23080.1	| Symbols: | Protein kinase superfamily protein | chr2:9827228-9829343 FORWARD LENGTH=333	0	2	0	0%,	9.9%,	0%,
AT2G26210.1	| Symbols: | Ankyrin repeat family protein | chr2:11157654-11159016 FORWARD LENGTH=190	0	2	0	0%,	15.8%,	0%,
AT2G34850.1	| Symbols: MEE25 | NAD(P)-binding Rossmann-fold superfamily protein | chr2:14704792-14705768 REVERSE LENGTH=236	0	2	0	0%,	10.2%,	0%,
AT2G43030.1	| Symbols: | Ribosomal protein L3 family protein | chr2:17894898-17895713 FORWARD LENGTH=271	0	2	0	0%,	10.0%,	0%,
AT2G43640.1	| Symbols: | Signal recognition particle, SRP9/SRP14 subunit | chr2:18097614-18098619 REVERSE LENGTH=121	0	2	0	0%,	17.4%,	0%,
AT2G44050.1	| Symbols: COS1 | 6,7-dimethyl-8-ribityllumazine synthase / DMRL synthase / lumazine synthase / riboflavin synthase | chr2:18224304-18225917 FORWARD LENGTH=227	0	2	0	0%,	8.4%,	0%,
AT2G46610.1	| Symbols: RS31a, At-RS31a | RNA-binding (RRM/RBD/RNP motifs) family protein | chr2:19136769-19138492 REVERSE LENGTH=250	0	8	0	0%,	4.8%,	0%,
AT2G47960.1	| Symbols: | unknown protein; CONTAINS InterPro DOMAIN/s: Protein of unknown function DUF974 (InterPro:IPR010378); Has 285 Blast hits to 284 proteins in 126 species: Archae - 0; Bacteria - 0; Metazoa - 150; Fungi - 68; Plants - 32; Viruses - 0; Other Eukaryotes - 35 (source: NCBI BLink). | chr2:19625631-19628869 FORWARD LENGTH=442	0	2	0	0%,	5.7%,	0%,
AT3G01460.1	| Symbols: MBD9, ATMBD9 | methyl-CPG-binding domain 9 | chr3:173316-182038 FORWARD LENGTH=2176	0	2	0	0%,	1.6%,	0%,
AT3G05590.1	| Symbols: RPL18 | ribosomal protein L18 | chr3:1621511-1622775 FORWARD LENGTH=187	0	3	0	0%,	13.4%,	0%,
AT3G10270.1	| Symbols: GYRB1 | DNA GYRASE B1 | chr3:3173805-3179756 REVERSE LENGTH=772	0	2	0	0%,	3.4%,	0%,
AT3G10940.1	| Symbols: | dual specificity protein phosphatase (DsPTP1) family protein | chr3:3422259-3423394 REVERSE LENGTH=282	0	2	0	0%,	10.3%,	0%,
AT3G17170.1	| Symbols: RFC3 | Translation elongation factor EF1B/ribosomal protein S6 family protein | chr3:5853186-5854853 REVERSE LENGTH=314	0	2	0	0%,	9.6%,	0%,
AT3G17900.1	| Symbols: | unknown protein; FUNCTIONS IN: molecular_function unknown; INVOLVED IN: biological_process unknown; LOCATED IN: cellular_component unknown; EXPRESSED IN: 23 plant structures; EXPRESSED DURING: 13 growth stages; Has 45 Blast hits to 44 proteins in 14 species: Archae - 0; Bacteria - 0; Metazoa - 2; Fungi - 2; Plants - 39; Viruses - 0; Other Eukaryotes - 2 (source: NCBI BLink). | chr3:6…	0	3	0	0%,	6.7%,	0%,
AT3G20550.1	| Symbols: DDL | SMAD/FHA domain-containing protein | chr3:7174695-7177600 REVERSE LENGTH=314	0	2	0	0%,	8.0%,	0%,
AT3G44850.1	| Symbols: | Protein kinase superfamily protein | chr3:16374617-16376931 REVERSE LENGTH=534	0	2	0	0%,	3.4%,	0%,
AT3G52860.1	| Symbols: | unknown protein; Has 86 Blast hits to 86 proteins in 36 species: Archae - 0; Bacteria - 2; Metazoa - 41; Fungi - 13; Plants - 26; Viruses - 0; Other Eukaryotes - 4 (source: NCBI BLink). | chr3:19591998-19592741 REVERSE LENGTH=156	0	4	0	0%,	19.2%,	0%,
AT3G55010.1	| Symbols: ATPURM, PUR5 | phosphoribosylformylglycinamidine cyclo-ligase, chloroplast / phosphoribosyl-aminoimidazole synthetase / AIR synthase (PUR5) | chr3:20386818-20388549 FORWARD LENGTH=389	0	2	0	0%,	8.0%,	0%,
AT4G00100.1	| Symbols: ATRPS13A, RPS13, PFL2, RPS13A | ribosomal protein S13A | chr4:37172-38123 FORWARD LENGTH=151	0	3	0	0%,	20.5%,	0%,
AT4G15560.1	| Symbols: CLA1, DEF, CLA, DXS, DXPS2 | Deoxyxylulose-5-phosphate synthase | chr4:8884218-8887254 FORWARD LENGTH=717	0	2	0	0%,	5.3%,	0%,
AT4G16265.1	| Symbols: NRPB9B, NRPD9B, NRPE9B | RNA polymerases M/15 Kd subunit | chr4:9202529-9203975 REVERSE LENGTH=114	0	2	0	0%,	29.8%,	0%,
AT4G20130.1	| Symbols: PTAC14 | plastid transcriptionally active 14 | chr4:10878914-10881697 FORWARD LENGTH=483	0	2	0	0%,	5.8%,	0%,
AT4G20460.1	| Symbols: | NAD(P)-binding Rossmann-fold superfamily protein | chr4:11029767-11031765 REVERSE LENGTH=411	0	2	0	0%,	5.8%,	0%,
AT4G25550.1	| Symbols: | Cleavage/polyadenylation specificity factor, 25kDa subunit | chr4:13048519-13050873 FORWARD LENGTH=200	0	2	0	0%,	12.5%,	0%,
AT4G26720.1	| Symbols: PPX1, PPX-1 | protein phosphatase X 1 | chr4:13470397-13472154 REVERSE LENGTH=305	0	2	0	0%,	8.9%,	0%,
AT4G27640.1	| Symbols: | ARM repeat superfamily protein | chr4:13798013-13802976 REVERSE LENGTH=1048	0	2	0	0%,	2.5%,	0%,
AT4G29010.1	| Symbols: AIM1 | Enoyl-CoA hydratase/isomerase family | chr4:14297312-14302016 REVERSE LENGTH=721	0	2	0	0%,	5.4%,	0%,
AT4G29590.1	| Symbols: | S-adenosyl-L-methionine-dependent methyltransferases superfamily protein | chr4:14512736-14514404 REVERSE LENGTH=317	0	2	0	0%,	7.9%,	0%,
AT4G31580.1	| Symbols: SRZ-22, SRZ22, RSZP22, RSZ22, At-RSZ22 | serine/arginine-rich 22 | chr4:15306983-15308064 FORWARD LENGTH=200	0	2	0	0%,	10.5%,	0%,
AT4G31840.1	| Symbols: ENODL15, AtENODL15 | early nodulin-like protein 15 | chr4:15401798-15402426 FORWARD LENGTH=177	0	2	0	0%,	11.9%,	0%,
AT4G32930.2	| Symbols: | unknown protein; FUNCTIONS IN: molecular_function unknown; INVOLVED IN: biological_process unknown; LOCATED IN: cellular_component unknown; EXPRESSED IN: 22 plant structures; EXPRESSED DURING: 13 growth stages; CONTAINS InterPro DOMAIN/s: Protein of unknown function DUF866, eukaryotic (InterPro:IPR008584). | chr4:15898878-15900185 FORWARD LENGTH=175	0	3	0	0%,	13.7%,	0%,
AT4G34620.1	| Symbols: SSR16 | small subunit ribosomal protein 16 | chr4:16535084-16536092 REVERSE LENGTH=113	0	2	0	0%,	29.2%,	0%,
AT4G34740.1	| Symbols: ATASE2, CIA1, ATPURF2, ASE2 | GLN phosphoribosyl pyrophosphate amidotransferase 2 | chr4:16574894-16576579 REVERSE LENGTH=561	0	2	0	0%,	4.6%,	0%,
AT5G03940.1	| Symbols: FFC, 54CP, CPSRP54, SRP54CP | chloroplast signal recognition particle 54 kDa subunit | chr5:1060265-1063257 REVERSE LENGTH=564	0	2	0	0%,	5.1%,	0%,
AT5G10160.1	| Symbols: | Thioesterase superfamily protein | chr5:3185819-3187159 FORWARD LENGTH=219	0	2	0	0%,	11.9%,	0%,
AT5G10860.1	| Symbols: | Cystathionine beta-synthase (CBS) family protein | chr5:3429173-3430142 REVERSE LENGTH=206	0	2	0	0%,	8.7%,	0%,
AT5G11980.1	| Symbols: | conserved oligomeric Golgi complex component-related / COG complex component-related | chr5:3868809-3872146 REVERSE LENGTH=569	0	2	0	0%,	4.0%,	0%,
AT5G13510.1	| Symbols: | Ribosomal protein L10 family protein | chr5:4341294-4341956 FORWARD LENGTH=220	0	2	0	0%,	16.4%,	0%,
AT5G16470.1	| Symbols: | zinc finger (C2H2 type) family protein | chr5:5379516-5379830 FORWARD LENGTH=104	0	2	0	0%,	26.0%,	0%,
AT5G17070.1	| Symbols: | CONTAINS InterPro DOMAIN/s: Protein phosphatase 4 core regulatory subunit R2 (InterPro:IPR015267); Has 30201 Blast hits to 17322 proteins in 780 species: Archae - 12; Bacteria - 1396; Metazoa - 17338; Fungi - 3422; Plants - 5037; Viruses - 0; Other Eukaryotes - 2996 (source: NCBI BLink). | chr5:5613514-5616088 REVERSE LENGTH=277	0	2	0	0%,	8.7%,	0%,
AT5G19220.1	| Symbols: ADG2, APL1 | ADP glucose pyrophosphorylase large subunit 1 | chr5:6463931-6466775 REVERSE LENGTH=522	0	2	0	0%,	4.2%,	0%,
AT5G22630.1	| Symbols: ADT5 | arogenate dehydratase 5 | chr5:7524645-7525922 FORWARD LENGTH=425	0	2	0	0%,	8.9%,	0%,
AT5G23140.1	| Symbols: CLPP2, NCLPP7 | nuclear-encoded CLP protease P7 | chr5:7783811-7784826 FORWARD LENGTH=241	0	2	0	0%,	16.2%,	0%,
AT5G27120.1	| Symbols: | NOP56-like pre RNA processing ribonucleoprotein | chr5:9541287-9543684 FORWARD LENGTH=533	0	2	0	0%,	5.3%,	0%,
AT5G27850.1	| Symbols: | Ribosomal protein L18e/L15 superfamily protein | chr5:9873169-9874297 FORWARD LENGTH=187	0	3	0	0%,	13.4%,	0%,
AT5G38830.1	| Symbols: | Cysteinyl-tRNA synthetase, class Ia family protein | chr5:15545764-15548094 REVERSE LENGTH=511	0	2	0	0%,	5.1%,	0%,
AT5G42470.1	| Symbols: | CONTAINS InterPro DOMAIN/s: Brain/reproductive organ-expressed protein (InterPro:IPR010358); Has 35333 Blast hits to 34131 proteins in 2444 species: Archae - 798; Bacteria - 22429; Metazoa - 974; Fungi - 991; Plants - 531; Viruses - 0; Other Eukaryotes - 9610 (source: NCBI BLink). | chr5:16982365-16984738 FORWARD LENGTH=382	0	2	0	0%,	7.3%,	0%,
AT5G44480.1	| Symbols: DUR | NAD(P)-binding Rossmann-fold superfamily protein | chr5:17921515-17923643 FORWARD LENGTH=436	0	2	0	0%,	5.5%,	0%,
AT5G45390.1	| Symbols: CLPP4, NCLPP4 | CLP protease P4 | chr5:18396351-18397586 FORWARD LENGTH=292	0	2	0	0%,	11.6%,	0%,
AT5G47910.1	| Symbols: RBOHD, ATRBOHD | respiratory burst oxidase homologue D | chr5:19397585-19401768 FORWARD LENGTH=921	0	3	0	0%,	2.9%,	0%,
AT5G51720.1	| Symbols: | 2 iron, 2 sulfur cluster binding | chr5:21009645-21010227 FORWARD LENGTH=108	0	3	0	0%,	23.1%,	0%,
AT5G53000.1	| Symbols: TAP46 | 2A phosphatase associated protein of 46 kD | chr5:21485654-21487869 REVERSE LENGTH=405	0	2	0	0%,	9.1%,	0%,
AT5G56900.2	| Symbols: | CwfJ-like family protein / zinc finger (CCCH-type) family protein | chr5:23019750-23022670 REVERSE LENGTH=596	0	3	0	0%,	8.9%,	0%,
AT5G58710.1	| Symbols: ROC7 | rotamase CYP 7 | chr5:23717840-23719495 FORWARD LENGTH=204	0	2	0	0%,	9.3%,	0%,
AT5G63670.1	| Symbols: SPT42 | SPT4 homolog 2 | chr5:25488012-25489247 FORWARD LENGTH=116	0	2	0	0%,	31.9%,	0%,
AT5G65690.1	| Symbols: PCK2, PEPCK | phosphoenolpyruvate carboxykinase 2 | chr5:26266477-26269486 FORWARD LENGTH=670	0	2	0	0%,	5.4%,	0%,
ATCG00330.1	| Symbols: RPS14 | chloroplast ribosomal protein S14 | chrC:36938-37240 REVERSE LENGTH=100	0	2	0	0%,	23.0%,	0%,
AT1G75660.1	| Symbols: XRN3, AtXRN3 | 5'-3' exoribonuclease 3 | chr1:28408289-28414825 FORWARD LENGTH=1020	6	6	2	3.9%,	3.9%,	3.9%,
AT3G04600.1	| Symbols: | Nucleotidylyl transferase superfamily protein | chr3:1243152-1245958 FORWARD LENGTH=402	6	6	2	17.7%,	17.9%,	4.7%,
AT4G32640.1	| Symbols: | Sec23/Sec24 protein transport family protein | chr4:15742661-15750424 FORWARD LENGTH=1080	6	4	2	6.9%,	3.1%,	3.1%,
AT2G16440.1	| Symbols: MCM4 | Minichromosome maintenance (MCM2/3/5) family protein | chr2:7126536-7130665 REVERSE LENGTH=847	5	0	2	3.9%,	0%,	3.2%,
AT5G16390.1	| Symbols: CAC1, CAC1A, BCCP, BCCP1 | chloroplastic acetylcoenzyme A carboxylase 1 | chr5:5361098-5363020 REVERSE LENGTH=280	5	4	2	10.7%,	10.7%,	7.5%,
AT5G45930.1	| Symbols: CHLI2, CHL I2, CHLI-2 | magnesium chelatase i2 | chr5:18628095-18629565 FORWARD LENGTH=418	5	2	2	14.1%,	5.5%,	5.7%,
AT5G58330.1	| Symbols: | lactate/malate dehydrogenase family protein | chr5:23580010-23582287 REVERSE LENGTH=443	5	6	2	19.0%,	22.6%,	6.5%,
AT1G44900.1	| Symbols: MCM2, ATMCM2 | minichromosome maintenance (MCM2/3/5) family protein | chr1:16970291-16974457 FORWARD LENGTH=936	4	4	2	5.1%,	4.1%,	2.6%,
AT1G62940.1	| Symbols: ACOS5 | acyl-CoA synthetase 5 | chr1:23310554-23312747 FORWARD LENGTH=542	4	6	2	7.4%,	14.8%,	3.7%,
AT1G71800.1	| Symbols: CSTF64 | cleavage stimulating factor 64 | chr1:26999606-27001850 FORWARD LENGTH=461	4	0	2	4.8%,	0%,	8.0%,
AT2G37020.2	| Symbols: | Translin family protein | chr2:15546511-15548792 FORWARD LENGTH=310	4	0	2	11.0%,	0%,	6.5%,
AT2G47730.1	| Symbols: ATGSTF8, ATGSTF5, GST6, GSTF8 | glutathione S-transferase phi 8 | chr2:19558213-19559266 FORWARD LENGTH=263	4	3	2	15.6%,	17.5%,	13.3%,
AT3G14420.1	| Symbols: | Aldolase-type TIM barrel family protein | chr3:4821804-4823899 FORWARD LENGTH=367	4	0	2	18.0%,	0%,	7.9%,
AT4G01400.1	| Symbols: | FUNCTIONS IN: molecular_function unknown; INVOLVED IN: biological_process unknown; LOCATED IN: cellular_component unknown; EXPRESSED IN: 24 plant structures; EXPRESSED DURING: 15 growth stages; CONTAINS InterPro DOMAIN/s: COG4 transport (InterPro:IPR013167), Pentatricopeptide repeat (InterPro:IPR002885); BEST Arabidopsis thaliana protein match is: Pentatricopeptide repeat (PPR) super…	4	2	2	4.9%,	2.1%,	2.1%,
AT4G16155.1	| Symbols: | dihydrolipoyl dehydrogenases | chr4:9153570-9157322 REVERSE LENGTH=630	4	2	2	8.1%,	4.0%,	5.4%,
AT4G18905.2	| Symbols: | Transducin/WD40 repeat-like superfamily protein | chr4:10360234-10362991 FORWARD LENGTH=504	4	0	2	10.1%,	0%,	8.5%,
AT4G19710.2	| Symbols: AK-HSDH II, AK-HSDH | aspartate kinase-homoserine dehydrogenase ii | chr4:10725229-10729536 FORWARD LENGTH=916	4	0	2	7.0%,	0%,	2.5%,
AT4G35450.5	| Symbols: AKR2 | ankyrin repeat-containing protein 2 | chr4:16839862-16841759 FORWARD LENGTH=350	4	3	2	24.0%,	8.9%,	17.1%,
AT5G04280.1	| Symbols: | RNA-binding (RRM/RBD/RNP motifs) family protein with retrovirus zinc finger-like domain | chr5:1192461-1195413 FORWARD LENGTH=310	4	2	2	14.5%,	8.4%,	8.4%,
AT5G22510.1	| Symbols: INV-E, At-A/N-InvE | alkaline/neutral invertase | chr5:7474974-7477479 REVERSE LENGTH=617	4	0	2	8.4%,	0%,	4.1%,
AT1G06260.1	| Symbols: | Cysteine proteinases superfamily protein | chr1:1916449-1917585 FORWARD LENGTH=343	3	2	2	10.5%,	9.0%,	9.0%,
AT1G07990.1	| Symbols: | SIT4 phosphatase-associated family protein | chr1:2477413-2482898 FORWARD LENGTH=802	3	0	2	4.9%,	0%,	3.2%,
AT1G08830.1	| Symbols: CSD1 | copper/zinc superoxide dismutase 1 | chr1:2827700-2829053 FORWARD LENGTH=152	3	3	2	18.4%,	18.4%,	8.6%,
AT1G21500.1	| Symbols: | unknown protein; Has 29 Blast hits to 29 proteins in 12 species: Archae - 0; Bacteria - 0; Metazoa - 0; Fungi - 2; Plants - 27; Viruses - 0; Other Eukaryotes - 0 (source: NCBI BLink). | chr1:7530047-7530954 REVERSE LENGTH=126	3	2	2	22.2%,	20.6%,	20.6%,
AT1G23740.1	| Symbols: | Oxidoreductase, zinc-binding dehydrogenase family protein | chr1:8398245-8399656 REVERSE LENGTH=386	3	2	2	10.4%,	8.3%,	8.3%,
AT1G53240.1	| Symbols: mMDH1 | Lactate/malate dehydrogenase family protein | chr1:19854966-19856802 REVERSE LENGTH=341	3	2	2	16.4%,	12.3%,	12.3%,
AT1G74260.1	| Symbols: PUR4 | purine biosynthesis 4 | chr1:27923005-27927764 REVERSE LENGTH=1407	3	0	2	4.4%,	0%,	2.5%,
AT1G79440.1	| Symbols: ALDH5F1, SSADH1, SSADH | aldehyde dehydrogenase 5F1 | chr1:29882525-29887275 REVERSE LENGTH=528	3	0	2	7.4%,	0%,	4.0%,
AT2G01350.1	| Symbols: QPT | quinolinate phoshoribosyltransferase | chr2:165332-167209 REVERSE LENGTH=348	3	2	2	10.6%,	8.9%,	7.8%,
AT2G03750.1	| Symbols: | P-loop containing nucleoside triphosphate hydrolases superfamily protein | chr2:1147968-1149023 REVERSE LENGTH=351	3	4	2	10.0%,	10.5%,	5.4%,
AT2G27900.1	| Symbols: | CONTAINS InterPro DOMAIN/s: Protein of unknown function DUF2451, C-terminal (InterPro:IPR019514), Vacuolar protein sorting-associated protein 54 (InterPro:IPR019515); Has 316 Blast hits to 252 proteins in 92 species: Archae - 0; Bacteria - 2; Metazoa - 200; Fungi - 2; Plants - 68; Viruses - 0; Other Eukaryotes - 44 (source: NCBI BLink). | chr2:11877654-11885238 FORWARD LENGTH=1124	3	0	2	3.3%,	0%,	3.5%,
AT2G38270.1	| Symbols: CXIP2, ATGRX2 | CAX-interacting protein 2 | chr2:16031347-16033054 REVERSE LENGTH=293	3	6	2	17.4%,	26.3%,	6.8%,
AT2G38540.1	| Symbols: LP1, LTP1, ATLTP1 | lipid transfer protein 1 | chr2:16130418-16130893 FORWARD LENGTH=118	3	3	2	26.3%,	17.8%,	17.8%,
AT2G43750.1	| Symbols: OASB, ACS1, CPACS1, ATCS-B | O-acetylserine (thiol) lyase B | chr2:18129604-18132322 REVERSE LENGTH=392	3	2	2	6.6%,	6.1%,	9.2%,
AT3G02780.1	| Symbols: IPP2, IPIAT1, IDI2 | isopentenyl pyrophosphate:dimethylallyl pyrophosphate isomerase 2 | chr3:602578-604648 REVERSE LENGTH=284	3	3	2	11.6%,	13.7%,	7.4%,
AT3G08943.1	| Symbols: | ARM repeat superfamily protein | chr3:2719198-2721911 REVERSE LENGTH=871	3	2	2	5.3%,	3.2%,	3.2%,
AT3G09100.2	| Symbols: | mRNA capping enzyme family protein | chr3:2788435-2792913 REVERSE LENGTH=672	3	0	2	3.0%,	0%,	2.7%,
AT3G14120.1	| Symbols: | FUNCTIONS IN: molecular_function unknown; INVOLVED IN: transport; LOCATED IN: nuclear pore; EXPRESSED IN: 23 plant structures; EXPRESSED DURING: 13 growth stages; CONTAINS InterPro DOMAIN/s: Nuclear pore protein 84/107 (InterPro:IPR007252); Has 5399 Blast hits to 5001 proteins in 612 species: Archae - 19; Bacteria - 730; Metazoa - 2186; Fungi - 823; Plants - 382; Viruses - 37; Other …	3	3	2	3.9%,	3.7%,	2.5%,
AT3G23840.1	| Symbols: | HXXXD-type acyl-transferase family protein | chr3:8611177-8612559 FORWARD LENGTH=420	3	2	2	5.5%,	5.5%,	9.5%,
AT3G29075.1	| Symbols: | glycine-rich protein | chr3:11051645-11052629 REVERSE LENGTH=294	3	2	2	6.8%,	6.8%,	6.8%,
AT3G50500.2	| Symbols: SNRK2.2 | SNF1-related protein kinase 2.2 | chr3:18741805-18743904 REVERSE LENGTH=369	3	4	2	8.7%,	11.1%,	6.5%,
AT3G53180.1	| Symbols: | glutamate-ammonia ligases;catalytics;glutamate-ammonia ligases | chr3:19707068-19711188 FORWARD LENGTH=852	3	4	2	4.8%,	6.8%,	3.3%,
AT3G57520.1	| Symbols: AtSIP2, SIP2 | seed imbibition 2 | chr3:21288982-21292694 REVERSE LENGTH=773	3	0	2	7.8%,	0%,	5.3%,
AT3G62010.1	| Symbols: | unknown protein; LOCATED IN: cellular_component unknown; EXPRESSED IN: 23 plant structures; EXPRESSED DURING: 15 growth stages; Has 553 Blast hits to 216 proteins in 93 species: Archae - 0; Bacteria - 124; Metazoa - 193; Fungi - 58; Plants - 108; Viruses - 0; Other Eukaryotes - 70 (source: NCBI BLink). | chr3:22964945-22971149 FORWARD LENGTH=1254	3	0	2	4.0%,	0%,	2.5%,
AT4G13850.1	| Symbols: ATGRP2, GR-RBP2, GRP2 | glycine-rich RNA-binding protein 2 | chr4:8021314-8022065 FORWARD LENGTH=158	3	0	2	32.3%,	0%,	22.2%,
AT4G29220.1	| Symbols: PFK1 | phosphofructokinase 1 | chr4:14403621-14406071 REVERSE LENGTH=473	3	0	2	8.0%,	0%,	5.5%,
AT4G33580.2	| Symbols: ATBCA5, BCA5 | beta carbonic anhydrase 5 | chr4:16139406-16141363 FORWARD LENGTH=302	3	2	2	16.6%,	10.6%,	10.9%,
AT4G33950.1	| Symbols: OST1, SNRK2-6, SRK2E, SNRK2.6, P44, ATOST1 | Protein kinase superfamily protein | chr4:16272364-16274657 FORWARD LENGTH=362	3	4	2	8.8%,	11.3%,	6.6%,
AT4G34030.1	| Symbols: MCCB | 3-methylcrotonyl-CoA carboxylase | chr4:16301298-16303949 FORWARD LENGTH=587	3	0	2	5.1%,	0%,	3.6%,
AT4G34660.1	| Symbols: | SH3 domain-containing protein | chr4:16545595-16548294 REVERSE LENGTH=368	3	2	2	11.1%,	7.1%,	7.1%,
AT5G05730.2	| Symbols: ASA1 | anthranilate synthase alpha subunit 1 | chr5:1719740-1722811 REVERSE LENGTH=624	3	3	2	6.4%,	6.6%,	4.8%,
AT5G14060.1	| Symbols: CARAB-AK-LYS | Aspartate kinase family protein | chr5:4536143-4538993 FORWARD LENGTH=544	3	2	2	6.4%,	4.8%,	4.8%,
AT5G15530.1	| Symbols: BCCP2, CAC1-B | biotin carboxyl carrier protein 2 | chr5:5038955-5040437 FORWARD LENGTH=255	3	3	2	13.7%,	13.7%,	10.2%,
AT5G25610.1	| Symbols: RD22, ATRD22 | BURP domain-containing protein | chr5:8914498-8916684 REVERSE LENGTH=392	3	0	2	6.6%,	0%,	6.6%,
AT5G44070.1	| Symbols: CAD1, ARA8, ATPCS1, PCS1 | phytochelatin synthase 1 (PCS1) | chr5:17734876-17737672 FORWARD LENGTH=485	3	3	2	9.9%,	8.2%,	4.9%,
AT5G54190.1	| Symbols: PORA | protochlorophyllide oxidoreductase A | chr5:21991183-21992773 REVERSE LENGTH=405	3	2	2	10.6%,	0%,	0%,
AT5G61140.2	| Symbols: | U5 small nuclear ribonucleoprotein helicase | chr5:24589999-24603311 FORWARD LENGTH=2157	3	2	2	1.5%,	1.5%,	1.5%,
AT5G66880.1	| Symbols: SNRK2-3, SNRK2.3, SRK2I | sucrose nonfermenting 1(SNF1)-related protein kinase 2.3 | chr5:26710697-26712732 FORWARD LENGTH=361	3	4	2	8.9%,	11.4%,	6.6%,
AT1G05720.1	| Symbols: | selenoprotein family protein | chr1:1717677-1718849 REVERSE LENGTH=163	2	2	2	11.0%,	11.0%,	11.0%,
AT1G07770.1	| Symbols: RPS15A | ribosomal protein S15A | chr1:2408413-2409065 REVERSE LENGTH=130	2	0	2	16.9%,	0%,	13.1%,
AT1G12270.1	| Symbols: Hop1 | stress-inducible protein, putative | chr1:4172105-4174575 FORWARD LENGTH=572	2	0	2	5.8%,	0%,	5.8%,
AT1G17760.1	| Symbols: CSTF77, ATCSTF77 | Tetratricopeptide repeat (TPR)-like superfamily protein | chr1:6110208-6116271 REVERSE LENGTH=734	2	0	2	5.4%,	0%,	5.4%,
AT1G18270.3	| Symbols: | ketose-bisphosphate aldolase class-II family protein | chr1:6283634-6293772 REVERSE LENGTH=1393	2	0	2	1.9%,	0%,	2.5%,
AT1G20110.1	| Symbols: | RING/FYVE/PHD zinc finger superfamily protein | chr1:6971554-6974578 FORWARD LENGTH=601	2	0	2	4.0%,	0%,	4.0%,
AT1G20370.1	| Symbols: | Pseudouridine synthase family protein | chr1:7051846-7053588 REVERSE LENGTH=549	2	2	2	6.4%,	6.4%,	6.4%,
AT1G20910.1	| Symbols: | ARID/BRIGHT DNA-binding domain-containing protein | chr1:7277209-7280635 REVERSE LENGTH=398	2	2	2	7.0%,	7.0%,	9.5%,
AT1G23730.1	| Symbols: ATBCA3, BCA3 | beta carbonic anhydrase 3 | chr1:8395965-8398014 FORWARD LENGTH=258	2	0	2	10.9%,	0%,	10.9%,
AT1G23900.1	| Symbols: GAMMA-ADAPTIN 1, Gamma-ADR | gamma-adaptin 1 | chr1:8441379-8447152 FORWARD LENGTH=876	2	0	2	2.4%,	0%,	2.7%,
AT1G32440.1	| Symbols: PKp3 | plastidial pyruvate kinase 3 | chr1:11712205-11714963 FORWARD LENGTH=571	2	0	2	4.7%,	0%,	3.9%,
AT1G48160.1	| Symbols: | signal recognition particle 19 kDa protein, putative / SRP19, putative | chr1:17786779-17788286 REVERSE LENGTH=145	2	0	2	15.9%,	0%,	16.6%,
AT1G64550.1	| Symbols: ATGCN3, GCN3 | general control non-repressible 3 | chr1:23968850-23973369 FORWARD LENGTH=715	2	4	2	3.9%,	8.5%,	4.6%,
AT1G70070.1	| Symbols: EMB25, PDE317, ISE2 | DEAD/DEAH box helicase, putative | chr1:26390016-26394148 REVERSE LENGTH=1171	2	0	2	2.0%,	0%,	2.0%,
AT1G72340.1	| Symbols: | NagB/RpiA/CoA transferase-like superfamily protein | chr1:27236898-27238482 FORWARD LENGTH=382	2	0	2	7.6%,	0%,	9.7%,
AT1G72810.1	| Symbols: | Pyridoxal-5'-phosphate-dependent enzyme family protein | chr1:27398760-27400393 REVERSE LENGTH=516	2	0	2	5.6%,	0%,	5.8%,
AT1G74670.1	| Symbols: | Gibberellin-regulated family protein | chr1:28053378-28053893 FORWARD LENGTH=101	2	0	2	19.8%,	0%,	19.8%,
AT1G75280.1	| Symbols: | NmrA-like negative transcriptional regulator family protein | chr1:28252030-28253355 FORWARD LENGTH=310	2	2	2	10.3%,	8.7%,	8.7%,
AT1G75940.1	| Symbols: ATA27, BGLU20 | Glycosyl hydrolase superfamily protein | chr1:28511198-28514044 FORWARD LENGTH=535	2	3	2	3.9%,	6.9%,	5.0%,
AT2G25080.1	| Symbols: ATGPX1, GPX1 | glutathione peroxidase 1 | chr2:10668134-10669828 FORWARD LENGTH=236	2	0	2	16.1%,	0%,	16.1%,
AT2G37270.1	| Symbols: ATRPS5B, RPS5B | ribosomal protein 5B | chr2:15647883-15649042 REVERSE LENGTH=207	2	3	2	5.3%,	15.9%,	11.6%,
AT2G40290.1	| Symbols: | Eukaryotic translation initiation factor 2 subunit 1 | chr2:16829030-16830889 REVERSE LENGTH=344	2	5	2	7.3%,	18.9%,	8.1%,
AT2G40930.1	| Symbols: UBP5, ATUBP5, PDE323 | ubiquitin-specific protease 5 | chr2:17076714-17082192 REVERSE LENGTH=924	2	0	2	3.6%,	0%,	3.9%,
AT2G46560.1	| Symbols: | transducin family protein / WD-40 repeat family protein | chr2:19115570-19125856 REVERSE LENGTH=2513	2	0	2	1.1%,	0%,	1.5%,
AT3G01390.1	| Symbols: VMA10, AVMA10 | vacuolar membrane ATPase 10 | chr3:150265-150922 REVERSE LENGTH=110	2	2	2	12.7%,	12.7%,	12.7%,
AT3G02020.1	| Symbols: AK3 | aspartate kinase 3 | chr3:340739-343410 REVERSE LENGTH=559	2	2	2	0%,	4.7%,	4.7%,
AT3G02770.1	| Symbols: | Ribonuclease E inhibitor RraA/Dimethylmenaquinone methyltransferase | chr3:601017-601884 REVERSE LENGTH=166	2	0	2	12.7%,	0%,	7.2%,
AT3G02930.1	| Symbols: | Plant protein of unknown function (DUF827) | chr3:655306-658319 FORWARD LENGTH=806	2	0	2	3.3%,	0%,	3.0%,
AT3G04790.1	| Symbols: | Ribose 5-phosphate isomerase, type A protein | chr3:1313365-1314195 FORWARD LENGTH=276	2	2	2	9.4%,	10.1%,	16.3%,
AT3G05060.1	| Symbols: | NOP56-like pre RNA processing ribonucleoprotein | chr3:1413174-1415564 REVERSE LENGTH=533	2	2	2	4.9%,	5.1%,	4.9%,
AT3G08030.1	| Symbols: | Protein of unknown function, DUF642 | chr3:2564191-2565819 FORWARD LENGTH=365	2	0	2	6.6%,	0%,	12.3%,
AT3G09980.1	| Symbols: | Family of unknown function (DUF662) | chr3:3069358-3071145 FORWARD LENGTH=178	2	2	2	17.4%,	16.9%,	17.4%,
AT3G10220.1	| Symbols: | tubulin folding cofactor B | chr3:3161977-3164037 FORWARD LENGTH=243	2	2	2	9.1%,	15.2%,	14.8%,
AT3G11940.1	| Symbols: ATRPS5A, AML1, RPS5A | ribosomal protein 5A | chr3:3778175-3779354 REVERSE LENGTH=207	2	3	2	5.3%,	15.9%,	11.6%,
AT3G15020.1	| Symbols: mMDH2 | Lactate/malate dehydrogenase family protein | chr3:5056139-5057941 FORWARD LENGTH=341	2	2	2	0%,	12.3%,	12.3%,
AT3G15610.1	| Symbols: | Transducin/WD40 repeat-like superfamily protein | chr3:5291076-5292796 REVERSE LENGTH=341	2	3	2	10.0%,	14.1%,	0%,
AT3G16950.2	| Symbols: LPD1, ptlpd1 | lipoamide dehydrogenase 1 | chr3:5786508-5790383 REVERSE LENGTH=623	2	0	2	0%,	0%,	5.5%,
AT3G17020.1	| Symbols: | Adenine nucleotide alpha hydrolases-like superfamily protein | chr3:5802728-5804063 REVERSE LENGTH=163	2	0	2	18.4%,	0%,	25.2%,
AT3G24170.1	| Symbols: ATGR1, GR1 | glutathione-disulfide reductase | chr3:8729762-8734115 REVERSE LENGTH=499	2	2	2	5.2%,	5.0%,	6.2%,
AT3G27430.2	| Symbols: PBB1 | N-terminal nucleophile aminohydrolases (Ntn hydrolases) superfamily protein | chr3:10152910-10155052 FORWARD LENGTH=273	2	3	2	6.6%,	17.9%,	6.6%,
AT3G42790.1	| Symbols: AL3 | alfin-like 3 | chr3:14878128-14879618 REVERSE LENGTH=250	2	0	2	9.6%,	0%,	9.6%,
AT3G47070.1	| Symbols: | LOCATED IN: thylakoid, chloroplast thylakoid membrane, chloroplast, chloroplast envelope; EXPRESSED IN: 22 plant structures; EXPRESSED DURING: 13 growth stages; CONTAINS InterPro DOMAIN/s: Thylakoid soluble phosphoprotein TSP9 (InterPro:IPR021584); Has 37 Blast hits to 37 proteins in 10 species: Archae - 0; Bacteria - 0; Metazoa - 0; Fungi - 0; Plants - 37; Viruses - 0; Other Eukaryo…	2	2	2	26.0%,	26.0%,	26.0%,
AT3G52750.1	| Symbols: FTSZ2-2 | Tubulin/FtsZ family protein | chr3:19549841-19552435 REVERSE LENGTH=473	2	0	2	5.7%,	0%,	6.8%,
AT3G54250.1	| Symbols: | GHMP kinase family protein | chr3:20082468-20084688 REVERSE LENGTH=419	2	0	2	6.4%,	0%,	8.1%,
AT3G57560.1	| Symbols: NAGK | N-acetyl-l-glutamate kinase | chr3:21311164-21312207 REVERSE LENGTH=347	2	5	2	5.8%,	22.8%,	6.9%,
AT4G00620.1	| Symbols: | Amino acid dehydrogenase family protein | chr4:259265-260788 REVERSE LENGTH=360	2	0	2	6.7%,	0%,	6.7%,
AT4G20020.1	| Symbols: | unknown protein; BEST Arabidopsis thaliana protein match is: unknown protein (TAIR:AT5G44780.1); Has 28928 Blast hits to 16023 proteins in 1033 species: Archae - 4; Bacteria - 4155; Metazoa - 15463; Fungi - 2938; Plants - 3091; Viruses - 205; Other Eukaryotes - 3072 (source: NCBI BLink). | chr4:10844433-10846085 REVERSE LENGTH=419	2	2	2	8.6%,	7.6%,	7.6%,
AT4G24550.2	| Symbols: | Clathrin adaptor complexes medium subunit family protein | chr4:12675873-12678903 FORWARD LENGTH=451	2	4	2	5.3%,	9.3%,	5.5%,
AT4G24680.1	| Symbols: MOS1 | modifier of snc1 | chr4:12733425-12739737 FORWARD LENGTH=1427	2	4	2	2.2%,	3.2%,	2.0%,
AT4G25740.1	| Symbols: | RNA binding Plectin/S10 domain-containing protein | chr4:13107488-13108751 REVERSE LENGTH=177	2	2	2	16.9%,	11.3%,	16.9%,
AT4G26390.1	| Symbols: | Pyruvate kinase family protein | chr4:13342207-13344418 FORWARD LENGTH=497	2	0	2	5.4%,	0%,	0%,
AT4G33400.1	| Symbols: | Vacuolar import/degradation, Vid27-related protein | chr4:16078189-16080410 REVERSE LENGTH=645	2	0	2	4.2%,	0%,	4.0%,
AT4G34050.1	| Symbols: CCoAOMT1 | S-adenosyl-L-methionine-dependent methyltransferases superfamily protein | chr4:16310844-16311973 FORWARD LENGTH=259	2	3	2	15.8%,	18.5%,	15.8%,
AT4G35460.1	| Symbols: ATNTRB, NTRB, NTR1 | NADPH-dependent thioredoxin reductase B | chr4:16842218-16843740 FORWARD LENGTH=375	2	0	2	0%,	0%,	9.3%,
AT4G35830.1	| Symbols: ACO1 | aconitase 1 | chr4:16973007-16977949 REVERSE LENGTH=898	2	6	2	2.6%,	8.8%,	3.1%,
AT4G39090.1	| Symbols: RD19, RD19A | Papain family cysteine protease | chr4:18215826-18217326 REVERSE LENGTH=368	2	2	2	8.4%,	6.8%,	7.9%,
AT5G10470.2	| Symbols: KAC1 | kinesin like protein for actin based chloroplast movement 1 | chr5:3290121-3297248 REVERSE LENGTH=1274	2	3	2	2.1%,	2.2%,	2.1%,
AT5G10630.2	| Symbols: | Translation elongation factor EF1A/initiation factor IF2gamma family protein | chr5:3360561-3364414 FORWARD LENGTH=668	2	2	2	3.7%,	3.7%,	3.7%,
AT5G13780.1	| Symbols: | Acyl-CoA N-acyltransferases (NAT) superfamily protein | chr5:4447610-4448603 REVERSE LENGTH=192	2	4	2	13.0%,	22.9%,	13.0%,
AT5G15970.1	| Symbols: KIN2, COR6.6 | stress-responsive protein (KIN2) / stress-induced protein (KIN2) / cold-responsive protein (COR6.6) / cold-regulated protein (COR6.6) | chr5:5211966-5212441 FORWARD LENGTH=66	2	2	2	39.4%,	43.9%,	43.9%,
AT5G16440.1	| Symbols: IPP1 | isopentenyl diphosphate isomerase 1 | chr5:5371765-5373575 FORWARD LENGTH=291	2	4	2	6.2%,	17.5%,	6.9%,
AT5G16450.1	| Symbols: | Ribonuclease E inhibitor RraA/Dimethylmenaquinone methyltransferase | chr5:5374357-5375342 FORWARD LENGTH=166	2	0	2	12.7%,	0%,	7.2%,
AT5G18100.1	| Symbols: CSD3 | copper/zinc superoxide dismutase 3 | chr5:5987221-5988706 FORWARD LENGTH=164	2	2	2	0%,	0%,	7.9%,
AT5G23940.1	| Symbols: EMB3009, PEL3, DCR | HXXXD-type acyl-transferase family protein | chr5:8076616-8079677 REVERSE LENGTH=484	2	0	2	4.8%,	0%,	5.8%,
AT5G28850.2	| Symbols: | Calcium-binding EF-hand family protein | chr5:10877360-10881278 REVERSE LENGTH=536	2	4	2	3.4%,	7.6%,	7.5%,
AT5G28900.1	| Symbols: | Calcium-binding EF-hand family protein | chr5:10925852-10929892 FORWARD LENGTH=536	2	4	2	3.4%,	7.6%,	7.5%,
AT5G36210.1	| Symbols: | alpha/beta-Hydrolases superfamily protein | chr5:14248202-14253272 REVERSE LENGTH=730	2	0	2	3.4%,	0%,	3.2%,
AT5G40580.1	| Symbols: PBB2 | 20S proteasome beta subunit PBB2 | chr5:16248511-16250451 REVERSE LENGTH=274	2	3	2	6.6%,	17.9%,	6.6%,
AT5G46630.2	| Symbols: | Clathrin adaptor complexes medium subunit family protein | chr5:18920580-18923060 FORWARD LENGTH=441	2	0	2	5.0%,	0%,	5.0%,
AT5G50960.1	| Symbols: NBP35, ATNBP35 | nucleotide binding protein 35 | chr5:20734267-20735824 FORWARD LENGTH=350	2	3	2	9.4%,	12.9%,	6.0%,
AT5G59850.1	| Symbols: | Ribosomal protein S8 family protein | chr5:24112499-24113084 REVERSE LENGTH=130	2	0	2	16.9%,	0%,	13.1%,
AT5G60670.1	| Symbols: | Ribosomal protein L11 family protein | chr5:24381066-24381566 REVERSE LENGTH=166	2	4	2	18.7%,	18.7%,	0%,
ATCG00750.1	| Symbols: RPS11 | ribosomal protein S11 | chrC:78960-79376 REVERSE LENGTH=138	2	0	2	20.3%,	0%,	20.3%,
AT1G01730.1	| Symbols: | unknown protein; FUNCTIONS IN: molecular_function unknown; INVOLVED IN: biological_process unknown; LOCATED IN: chloroplast; EXPRESSED IN: 23 plant structures; EXPRESSED DURING: 13 growth stages; Has 42 Blast hits to 42 proteins in 17 species: Archae - 0; Bacteria - 2; Metazoa - 5; Fungi - 1; Plants - 34; Viruses - 0; Other Eukaryotes - 0 (source: NCBI BLink). | chr1:271002-271872 FO…	0	0	2	0%,	0%,	17.4%,
AT1G02150.1	| Symbols: | Tetratricopeptide repeat (TPR)-like superfamily protein | chr1:408779-410433 FORWARD LENGTH=524	0	0	2	0%,	0%,	4.0%,
AT1G02780.1	| Symbols: emb2386 | Ribosomal protein L19e family protein | chr1:608120-609391 REVERSE LENGTH=214	0	0	2	0%,	0%,	20.1%,
AT1G02800.1	| Symbols: ATCEL2, CEL2 | cellulase 2 | chr1:613386-616103 REVERSE LENGTH=501	0	0	2	0%,	0%,	4.6%,
AT1G03710.1	| Symbols: | Cystatin/monellin superfamily protein | chr1:923492-924287 FORWARD LENGTH=202	0	2	2	0%,	14.4%,	14.4%,
AT1G07750.1	| Symbols: | RmlC-like cupins superfamily protein | chr1:2404300-2405863 REVERSE LENGTH=356	0	0	2	0%,	0%,	9.3%,
AT1G08360.1	| Symbols: | Ribosomal protein L1p/L10e family | chr1:2636231-2637694 FORWARD LENGTH=216	0	0	2	0%,	0%,	10.6%,
AT1G10060.2	| Symbols: ATBCAT-1, BCAT-1 | branched-chain amino acid transaminase 1 | chr1:3284445-3286837 FORWARD LENGTH=384	0	0	2	0%,	0%,	6.8%,
AT1G10760.1	| Symbols: SEX1, SOP1, SOP, GWD1, GWD | Pyruvate phosphate dikinase, PEP/pyruvate binding domain | chr1:3581210-3590043 REVERSE LENGTH=1399	0	0	2	0%,	0%,	1.8%,
AT1G10930.1	| Symbols: ATSGS1, RECQ4A, ATRECQ4A | DNA helicase (RECQl4A) | chr1:3648032-3654997 REVERSE LENGTH=1188	0	0	2	0%,	0%,	2.0%,
AT1G11840.6	| Symbols: GLX1 | glyoxalase I homolog | chr1:3995928-3997518 FORWARD LENGTH=322	0	0	2	0%,	0%,	8.4%,
AT1G12050.1	| Symbols: | fumarylacetoacetase, putative | chr1:4072904-4075856 FORWARD LENGTH=421	0	4	2	0%,	8.8%,	5.2%,
AT1G22940.1	| Symbols: TH1, TH-1, THIE | thiamin biosynthesis protein, putative | chr1:8122384-8124908 FORWARD LENGTH=522	0	0	2	0%,	0%,	6.9%,
AT1G23190.1	| Symbols: PGM3 | Phosphoglucomutase/phosphomannomutase family protein | chr1:8219946-8224186 FORWARD LENGTH=583	0	0	2	0%,	0%,	6.2%,
AT1G26320.1	| Symbols: | Zinc-binding dehydrogenase family protein | chr1:9105240-9107029 FORWARD LENGTH=351	0	0	2	0%,	0%,	6.8%,
AT1G26480.1	| Symbols: GRF12, GF14 IOTA | general regulatory factor 12 | chr1:9156573-9157845 REVERSE LENGTH=268	0	2	2	0%,	11.2%,	11.2%,
AT1G31070.2	| Symbols: GlcNAc1pUT1 | N-acetylglucosamine-1-phosphate uridylyltransferase 1 | chr1:11084951-11088361 FORWARD LENGTH=505	0	3	2	0%,	9.7%,	7.7%,
AT1G32380.1	| Symbols: PRS2 | phosphoribosyl pyrophosphate (PRPP) synthase 2 | chr1:11682033-11684229 FORWARD LENGTH=400	0	0	2	0%,	0%,	7.8%,
AT1G32500.1	| Symbols: ATNAP6, NAP6 | non-intrinsic ABC protein 6 | chr1:11750091-11751994 REVERSE LENGTH=475	0	2	2	0%,	5.9%,	4.0%,
AT1G33120.1	| Symbols: | Ribosomal protein L6 family | chr1:12010986-12012223 FORWARD LENGTH=194	0	3	2	0%,	16.0%,	11.9%,
AT1G33140.1	| Symbols: PGY2 | Ribosomal protein L6 family | chr1:12023360-12024502 FORWARD LENGTH=194	0	3	2	0%,	16.0%,	11.9%,
AT1G43710.1	| Symbols: emb1075 | Pyridoxal phosphate (PLP)-dependent transferases superfamily protein | chr1:16486534-16488298 REVERSE LENGTH=482	0	0	2	0%,	0%,	7.1%,
AT1G48920.1	| Symbols: ATNUC-L1, PARL1, NUC-L1 | nucleolin like 1 | chr1:18098186-18101422 FORWARD LENGTH=557	0	3	2	0%,	3.4%,	3.6%,
AT1G49670.2	| Symbols: NQR | ARP protein (REF) | chr1:18381591-18386021 REVERSE LENGTH=652	0	2	2	0%,	4.4%,	4.4%,
AT1G52760.1	| Symbols: LysoPL2 | lysophospholipase 2 | chr1:19651378-19652576 FORWARD LENGTH=332	0	0	2	0%,	0%,	10.8%,
AT1G53670.1	| Symbols: MSRB1, ATMSRB1 | methionine sulfoxide reductase B 1 | chr1:20036687-20038074 FORWARD LENGTH=202	0	0	2	0%,	0%,	15.3%,
AT1G54100.1	| Symbols: ALDH7B4 | aldehyde dehydrogenase 7B4 | chr1:20195435-20198853 REVERSE LENGTH=508	0	0	2	0%,	0%,	6.9%,
AT1G54290.1	| Symbols: | Translation initiation factor SUI1 family protein | chr1:20268710-20269390 REVERSE LENGTH=113	0	0	2	0%,	0%,	30.1%,
AT1G60850.2	| Symbols: ATRPAC42, AAC42 | DNA-directed RNA polymerase family protein | chr1:22398078-22400155 REVERSE LENGTH=375	0	0	2	0%,	0%,	9.3%,
AT1G62750.1	| Symbols: ATSCO1, ATSCO1/CPEF-G, SCO1 | Translation elongation factor EFG/EF2 protein | chr1:23233622-23236321 REVERSE LENGTH=783	0	2	2	0%,	3.4%,	4.3%,
AT1G64190.1	| Symbols: | 6-phosphogluconate dehydrogenase family protein | chr1:23825549-23827012 REVERSE LENGTH=487	0	3	2	0%,	8.8%,	6.8%,
AT1G66530.1	| Symbols: | Arginyl-tRNA synthetase, class Ic | chr1:24819064-24822277 REVERSE LENGTH=590	0	0	2	0%,	0%,	5.1%,
AT1G67280.1	| Symbols: | Glyoxalase/Bleomycin resistance protein/Dioxygenase superfamily protein | chr1:25188563-25190547 REVERSE LENGTH=350	0	3	2	0%,	8.3%,	8.3%,
AT1G71500.1	| Symbols: | Rieske (2Fe-2S) domain-containing protein | chr1:26936084-26937331 FORWARD LENGTH=287	0	0	2	0%,	0%,	11.8%,
AT1G72550.1	| Symbols: | tRNA synthetase beta subunit family protein | chr1:27319947-27323908 REVERSE LENGTH=598	0	2	2	0%,	5.9%,	4.2%,
AT1G72970.1	| Symbols: HTH, EDA17 | Glucose-methanol-choline (GMC) oxidoreductase family protein | chr1:27452872-27455706 FORWARD LENGTH=594	0	0	2	0%,	0%,	4.9%,
AT1G73180.1	| Symbols: | Eukaryotic translation initiation factor eIF2A family protein | chr1:27518335-27521432 FORWARD LENGTH=513	0	0	2	0%,	0%,	5.3%,
AT1G74050.1	| Symbols: | Ribosomal protein L6 family protein | chr1:27847256-27848680 REVERSE LENGTH=233	0	0	2	0%,	0%,	9.4%,
AT1G74060.1	| Symbols: | Ribosomal protein L6 family protein | chr1:27850033-27851299 REVERSE LENGTH=233	0	0	2	0%,	0%,	9.4%,
AT1G75270.1	| Symbols: DHAR2 | dehydroascorbate reductase 2 | chr1:28250255-28251237 REVERSE LENGTH=213	0	0	2	0%,	0%,	11.7%,
AT1G76510.3	| Symbols: | ARID/BRIGHT DNA-binding domain-containing protein | chr1:28708681-28712498 REVERSE LENGTH=493	0	0	2	0%,	0%,	5.5%,
AT1G77440.1	| Symbols: PBC2 | 20S proteasome beta subunit C2 | chr1:29096334-29098105 FORWARD LENGTH=204	0	3	2	0%,	22.1%,	0%,
AT1G79340.1	| Symbols: AtMC4, MC4 | metacaspase 4 | chr1:29842849-29844368 FORWARD LENGTH=418	0	0	2	0%,	0%,	7.2%,
AT1G79550.1	| Symbols: PGK | phosphoglycerate kinase | chr1:29924347-29926295 REVERSE LENGTH=401	0	2	2	0%,	8.7%,	8.7%,
AT1G79870.1	| Symbols: | D-isomer specific 2-hydroxyacid dehydrogenase family protein | chr1:30044794-30045851 FORWARD LENGTH=313	0	0	2	0%,	0%,	3.5%,
AT2G04740.1	| Symbols: | ankyrin repeat family protein | chr2:1657137-1659563 FORWARD LENGTH=578	0	0	2	0%,	0%,	4.5%,
AT2G07734.1	| Symbols: | Alpha-L RNA-binding motif/Ribosomal protein S4 family protein | chr2:3472604-3473692 REVERSE LENGTH=362	0	0	2	0%,	0%,	8.0%,
AT2G10940.1	| Symbols: | Bifunctional inhibitor/lipid-transfer protein/seed storage 2S albumin superfamily protein | chr2:4311160-4312035 REVERSE LENGTH=291	0	0	2	0%,	0%,	6.5%,
AT2G14170.1	| Symbols: ALDH6B2 | aldehyde dehydrogenase 6B2 | chr2:5977727-5981899 REVERSE LENGTH=607	0	0	2	0%,	0%,	5.4%,
AT2G16360.1	| Symbols: | Ribosomal protein S25 family protein | chr2:7076713-7077366 REVERSE LENGTH=125	0	0	2	0%,	0%,	19.2%,
AT2G18510.1	| Symbols: emb2444 | RNA-binding (RRM/RBD/RNP motifs) family protein | chr2:8031554-8033517 REVERSE LENGTH=363	0	0	2	0%,	0%,	9.1%,
AT2G20330.1	| Symbols: | Transducin/WD40 repeat-like superfamily protein | chr2:8772888-8775518 REVERSE LENGTH=648	0	0	2	0%,	0%,	4.0%,
AT2G22480.1	| Symbols: PFK5 | phosphofructokinase 5 | chr2:9545670-9548414 FORWARD LENGTH=537	0	0	2	0%,	0%,	5.0%,
AT2G23070.1	| Symbols: | Protein kinase superfamily protein | chr2:9824162-9826871 REVERSE LENGTH=432	0	0	2	0%,	0%,	5.8%,
AT2G23090.1	| Symbols: | Uncharacterised protein family SERF | chr2:9829657-9830274 REVERSE LENGTH=78	0	0	2	0%,	0%,	15.4%,
AT2G23930.1	| Symbols: SNRNP-G | probable small nuclear ribonucleoprotein G | chr2:10182353-10183026 FORWARD LENGTH=80	0	5	2	0%,	30.0%,	30.0%,
AT2G25110.1	| Symbols: SDF2, ATSDL, AtSDF2 | stromal cell-derived factor 2-like protein precursor | chr2:10684428-10685838 FORWARD LENGTH=218	0	0	2	0%,	0%,	11.0%,
AT2G27530.1	| Symbols: PGY1 | Ribosomal protein L1p/L10e family | chr2:11763443-11764570 REVERSE LENGTH=216	0	0	2	0%,	0%,	10.6%,
AT2G27820.1	| Symbols: PD1, ADT3 | prephenate dehydratase 1 | chr2:11856808-11858082 FORWARD LENGTH=424	0	0	2	0%,	0%,	8.0%,
AT2G31390.1	| Symbols: | pfkB-like carbohydrate kinase family protein | chr2:13383635-13386116 REVERSE LENGTH=325	0	0	2	0%,	0%,	9.2%,
AT2G32900.1	| Symbols: ATZW10 | centromere/kinetochore protein, putative (ZW10) | chr2:13953807-13957470 FORWARD LENGTH=742	0	0	2	0%,	0%,	3.0%,
AT2G38660.1	| Symbols: | Amino acid dehydrogenase family protein | chr2:16166392-16168194 FORWARD LENGTH=352	0	0	2	0%,	0%,	9.7%,
AT2G39840.1	| Symbols: TOPP4 | type one serine/threonine protein phosphatase 4 | chr2:16627430-16628789 FORWARD LENGTH=321	0	0	2	0%,	0%,	9.7%,
AT2G40490.1	| Symbols: HEME2 | Uroporphyrinogen decarboxylase | chr2:16912961-16914988 FORWARD LENGTH=394	0	0	2	0%,	0%,	8.9%,
AT2G41040.1	| Symbols: | S-adenosyl-L-methionine-dependent methyltransferases superfamily protein | chr2:17121499-17123064 FORWARD LENGTH=352	0	0	2	0%,	0%,	7.7%,
AT2G43790.1	| Symbols: ATMPK6, MPK6, MAPK6, ATMAPK6 | MAP kinase 6 | chr2:18138477-18140693 FORWARD LENGTH=395	0	2	2	0%,	7.6%,	8.4%,
AT2G44060.1	| Symbols: | Late embryogenesis abundant protein, group 2 | chr2:18226922-18227988 FORWARD LENGTH=325	0	2	2	0%,	8.6%,	10.8%,
AT2G47980.1	| Symbols: SCC3, ATSCC3 | sister-chromatid cohesion protein 3 | chr2:19631423-19636795 FORWARD LENGTH=1098	0	0	2	0%,	0%,	2.5%,
AT3G01090.2	| Symbols: AKIN10, KIN10 | SNF1 kinase homolog 10 | chr3:31437-34143 REVERSE LENGTH=535	0	3	2	0%,	7.5%,	6.4%,
AT3G04880.1	| Symbols: DRT102 | DNA-damage-repair/toleration protein (DRT102) | chr3:1346431-1347363 REVERSE LENGTH=310	0	0	2	0%,	0%,	14.2%,
AT3G06860.1	| Symbols: MFP2, ATMFP2 | multifunctional protein 2 | chr3:2161926-2166009 FORWARD LENGTH=725	0	0	2	0%,	0%,	4.7%,
AT3G07590.1	| Symbols: | Small nuclear ribonucleoprotein family protein | chr3:2423146-2423958 FORWARD LENGTH=114	0	0	2	0%,	0%,	21.1%,
AT3G07720.1	| Symbols: | Galactose oxidase/kelch repeat superfamily protein | chr3:2465439-2467033 FORWARD LENGTH=329	0	0	2	0%,	0%,	10.9%,
AT3G09810.1	| Symbols: IDH-VI | isocitrate dehydrogenase VI | chr3:3008753-3011070 FORWARD LENGTH=374	0	2	2	0%,	0%,	6.7%,
AT3G09890.1	| Symbols: | Ankyrin repeat family protein | chr3:3032678-3034158 FORWARD LENGTH=206	0	0	2	0%,	0%,	15.5%,
AT3G11500.1	| Symbols: | Small nuclear ribonucleoprotein family protein | chr3:3621626-3622474 REVERSE LENGTH=79	0	5	2	0%,	30.4%,	30.4%,
AT3G13120.1	| Symbols: | Ribosomal protein S10p/S20e family protein | chr3:4220310-4221526 REVERSE LENGTH=191	0	2	2	0%,	11.5%,	11.5%,
AT3G15180.2	| Symbols: | ARM repeat superfamily protein | chr3:5111952-5115803 FORWARD LENGTH=551	0	0	2	0%,	0%,	5.8%,
AT3G15290.1	| Symbols: | 3-hydroxyacyl-CoA dehydrogenase family protein | chr3:5145054-5146613 FORWARD LENGTH=294	0	0	2	0%,	0%,	10.5%,
AT3G15690.2	| Symbols: | Single hybrid motif superfamily protein | chr3:5317108-5319435 FORWARD LENGTH=263	0	0	2	0%,	0%,	16.3%,
AT3G16400.1	| Symbols: ATMLP-470, NSP1, ATNSP1 | nitrile specifier protein 1 | chr3:5566516-5568330 FORWARD LENGTH=470	0	0	2	0%,	0%,	6.0%,
AT3G16410.1	| Symbols: NSP4 | nitrile specifier protein 4 | chr3:5572145-5574359 FORWARD LENGTH=619	0	0	2	0%,	0%,	4.5%,
AT3G17240.1	| Symbols: mtLPD2 | lipoamide dehydrogenase 2 | chr3:5890278-5892166 REVERSE LENGTH=507	0	3	2	0%,	7.5%,	0%,
AT3G18090.1	| Symbols: NRPD2B | nuclear RNA polymerase D2B | chr3:6195323-6200204 FORWARD LENGTH=1055	0	2	2	0%,	3.0%,	3.3%,
AT3G19390.1	| Symbols: | Granulin repeat cysteine protease family protein | chr3:6723024-6724768 FORWARD LENGTH=452	0	0	2	0%,	0%,	7.1%,
AT3G22320.1	| Symbols: ATRPABC24.3, RPB5A, NRPB5, NRPD5 | Eukaryotic rpb5 RNA polymerase subunit family protein | chr3:7891045-7892094 REVERSE LENGTH=205	0	0	2	0%,	0%,	12.2%,
AT3G23780.1	| Symbols: NRPD2A, DRD2, NRPD2, DMS2, NRPE2 | nuclear RNA polymerase D2A | chr3:8567971-8573819 REVERSE LENGTH=1172	0	2	2	0%,	2.7%,	3.0%,
AT3G26420.1	| Symbols: ATRZ-1A | RNA-binding (RRM/RBD/RNP motifs) family protein with retrovirus zinc finger-like domain | chr3:9671953-9673055 FORWARD LENGTH=245	0	2	2	0%,	11.4%,	9.8%,
AT3G46940.1	| Symbols: DUT1 | DUTP-PYROPHOSPHATASE-LIKE 1 | chr3:17288367-17288867 REVERSE LENGTH=166	0	0	2	0%,	0%,	21.1%,
AT3G48750.1	| Symbols: CDKA;1, CDC2AAT, CDK2, CDC2, CDC2A, CDKA1 | cell division control 2 | chr3:18072238-18074296 FORWARD LENGTH=294	0	2	2	0%,	9.2%,	9.2%,
AT3G50000.1	| Symbols: CKA2, ATCKA2 | casein kinase II, alpha chain 2 | chr3:18534487-18536743 FORWARD LENGTH=403	0	3	2	0%,	10.2%,	6.9%,
AT3G50820.1	| Symbols: PSBO2, PSBO-2, OEC33 | photosystem II subunit O-2 | chr3:18891008-18892311 REVERSE LENGTH=331	0	0	2	0%,	0%,	6.9%,
AT3G52180.1	| Symbols: ATPTPKIS1, DSP4, SEX4, ATSEX4 | dual specificity protein phosphatase (DsPTP1) family protein | chr3:19349884-19353459 REVERSE LENGTH=379	0	2	2	0%,	8.7%,	6.9%,
AT3G54090.1	| Symbols: FLN1 | fructokinase-like 1 | chr3:20028145-20029835 FORWARD LENGTH=471	0	0	2	0%,	0%,	6.4%,
AT3G55000.1	| Symbols: TON1A, TON1 | tonneau family protein | chr3:20381612-20383577 FORWARD LENGTH=260	0	0	2	0%,	0%,	16.9%,
AT3G56460.1	| Symbols: | GroES-like zinc-binding alcohol dehydrogenase family protein | chr3:20933029-20934425 REVERSE LENGTH=348	0	0	2	0%,	0%,	13.8%,
AT3G62030.2	| Symbols: ROC4 | rotamase CYP 4 | chr3:22973004-22975139 FORWARD LENGTH=313	0	0	2	0%,	0%,	6.7%,
AT4G02510.1	| Symbols: TOC159, TOC86, PPI2, TOC160, ATTOC159 | translocon at the outer envelope membrane of chloroplasts 159 | chr4:1104766-1109360 FORWARD LENGTH=1503	0	0	2	0%,	0%,	2.9%,
AT4G03520.1	| Symbols: ATHM2 | Thioredoxin superfamily protein | chr4:1562585-1564055 REVERSE LENGTH=186	0	2	2	0%,	18.3%,	18.3%,
AT4G05180.1	| Symbols: PSBQ, PSBQ-2, PSII-Q | photosystem II subunit Q-2 | chr4:2672093-2673170 REVERSE LENGTH=230	0	2	2	0%,	10.4%,	15.2%,
AT4G08870.1	| Symbols: | Arginase/deacetylase superfamily protein | chr4:5646654-5648693 REVERSE LENGTH=344	0	4	2	0%,	11.0%,	8.7%,
AT4G10260.1	| Symbols: | pfkB-like carbohydrate kinase family protein | chr4:6371486-6372770 REVERSE LENGTH=324	0	0	2	0%,	0%,	7.4%,
AT4G11010.1	| Symbols: NDPK3 | nucleoside diphosphate kinase 3 | chr4:6732780-6734298 REVERSE LENGTH=238	0	3	2	0%,	23.1%,	19.3%,
AT4G11600.1	| Symbols: ATGPX6, PHGPX, LSC803, GPX6 | glutathione peroxidase 6 | chr4:7010021-7011330 REVERSE LENGTH=232	0	0	2	0%,	0%,	18.1%,
AT4G13400.1	| Symbols: | 2-oxoglutarate (2OG) and Fe(II)-dependent oxygenase superfamily protein | chr4:7787822-7791149 REVERSE LENGTH=357	0	4	2	0%,	15.4%,	8.4%,
AT4G15900.1	| Symbols: PRL1 | pleiotropic regulatory locus 1 | chr4:9023775-9027443 FORWARD LENGTH=486	0	0	2	0%,	0%,	9.9%,
AT4G21660.2	| Symbols: | proline-rich spliceosome-associated (PSP) family protein | chr4:11506259-11509772 REVERSE LENGTH=598	0	0	2	0%,	0%,	6.2%,
AT4G26300.1	| Symbols: emb1027 | Arginyl-tRNA synthetase, class Ic | chr4:13308400-13313109 REVERSE LENGTH=642	0	0	2	0%,	0%,	4.7%,
AT4G27130.1	| Symbols: | Translation initiation factor SUI1 family protein | chr4:13604814-13605525 REVERSE LENGTH=113	0	0	2	0%,	0%,	30.1%,
AT4G29340.1	| Symbols: PRF4 | profilin 4 | chr4:14447718-14448467 FORWARD LENGTH=134	0	3	2	0%,	23.9%,	16.4%,
AT4G29810.2	| Symbols: ATMKK2, MKK2, MK1 | MAP kinase kinase 2 | chr4:14593299-14595241 REVERSE LENGTH=372	0	0	2	0%,	0%,	6.7%,
AT4G30200.2	| Symbols: VEL1, VIL2 | vernalization5/VIN3-like | chr4:14786852-14790070 REVERSE LENGTH=714	0	0	2	0%,	0%,	7.7%,
AT4G30910.1	| Symbols: | Cytosol aminopeptidase family protein | chr4:15042621-15045248 REVERSE LENGTH=581	0	3	2	0%,	7.9%,	0%,
AT4G34555.1	| Symbols: | Ribosomal protein S25 family protein | chr4:16504381-16505339 REVERSE LENGTH=108	0	0	2	0%,	0%,	22.2%,
AT4G36810.1	| Symbols: GGPS1 | geranylgeranyl pyrophosphate synthase 1 | chr4:17343513-17344628 FORWARD LENGTH=371	0	0	2	0%,	0%,	6.5%,
AT4G37210.1	| Symbols: | Tetratricopeptide repeat (TPR)-like superfamily protein | chr4:17512376-17514421 FORWARD LENGTH=492	0	0	2	0%,	0%,	7.7%,
AT4G39200.1	| Symbols: | Ribosomal protein S25 family protein | chr4:18257464-18258464 FORWARD LENGTH=108	0	0	2	0%,	0%,	22.2%,
AT4G39660.1	| Symbols: AGT2 | alanine:glyoxylate aminotransferase 2 | chr4:18406797-18409262 FORWARD LENGTH=476	0	3	2	0%,	8.8%,	5.0%,
AT5G02870.1	| Symbols: | Ribosomal protein L4/L1 family | chr5:657830-659526 FORWARD LENGTH=407	0	0	2	0%,	0%,	6.6%,
AT5G03630.1	| Symbols: ATMDAR2 | Pyridine nucleotide-disulphide oxidoreductase family protein | chr5:922378-924616 REVERSE LENGTH=435	0	0	2	0%,	0%,	8.5%,
AT5G04130.1	| Symbols: GYRB2 | DNA GYRASE B2 | chr5:1122084-1128031 REVERSE LENGTH=732	0	2	2	0%,	3.6%,	3.6%,
AT5G04740.1	| Symbols: | ACT domain-containing protein | chr5:1368713-1371391 REVERSE LENGTH=301	0	0	2	0%,	0%,	10.0%,
AT5G05990.1	| Symbols: | Mitochondrial glycoprotein family protein | chr5:1806911-1807895 REVERSE LENGTH=259	0	0	2	0%,	0%,	13.9%,
AT5G09390.1	| Symbols: | CD2-binding protein-related | chr5:2913591-2915803 FORWARD LENGTH=351	0	3	2	0%,	11.4%,	7.4%,
AT5G11490.2	| Symbols: | adaptin family protein | chr5:3671964-3676263 FORWARD LENGTH=850	0	2	2	0%,	3.4%,	3.4%,
AT5G14260.3	| Symbols: | Rubisco methyltransferase family protein | chr5:4601139-4603873 FORWARD LENGTH=514	0	0	2	0%,	0%,	6.2%,
AT5G14320.1	| Symbols: | Ribosomal protein S13/S18 family | chr5:4617839-4618772 REVERSE LENGTH=169	0	4	2	0%,	20.7%,	14.8%,
AT5G14720.1	| Symbols: | Protein kinase superfamily protein | chr5:4748212-4752642 REVERSE LENGTH=674	0	0	2	0%,	0%,	6.1%,
AT5G15070.2	| Symbols: | Phosphoglycerate mutase-like family protein | chr5:4876898-4885615 FORWARD LENGTH=1059	0	2	2	0%,	2.0%,	0%,
AT5G15810.1	| Symbols: | N2,N2-dimethylguanosine tRNA methyltransferase | chr5:5157798-5161121 FORWARD LENGTH=691	0	0	2	0%,	0%,	4.9%,
AT5G16280.1	| Symbols: | Tetratricopeptide repeat (TPR)-like superfamily protein | chr5:5323377-5331345 REVERSE LENGTH=1272	0	0	2	0%,	0%,	2.1%,
AT5G16960.1	| Symbols: | Zinc-binding dehydrogenase family protein | chr5:5574537-5575884 REVERSE LENGTH=346	0	0	2	0%,	0%,	6.9%,
AT5G18570.1	| Symbols: EMB269, ATOBGC, CPSAR1 | GTP1/OBG family protein | chr5:6171839-6174823 REVERSE LENGTH=681	0	0	2	0%,	0%,	4.1%,
AT5G22440.1	| Symbols: | Ribosomal protein L1p/L10e family | chr5:7435328-7436486 REVERSE LENGTH=217	0	0	2	0%,	0%,	10.6%,
AT5G22840.1	| Symbols: | Protein kinase superfamily protein | chr5:7631103-7633103 REVERSE LENGTH=538	0	0	2	0%,	0%,	4.8%,
AT5G23880.1	| Symbols: EMB1265, CPSF100, ESP5, ATCPSF100 | cleavage and polyadenylation specificity factor 100 | chr5:8052550-8058147 FORWARD LENGTH=739	0	0	2	0%,	0%,	4.6%,
AT5G27970.2	| Symbols: | ARM repeat superfamily protein | chr5:10004720-10015619 FORWARD LENGTH=1658	0	0	2	0%,	0%,	1.9%,
AT5G38600.1	| Symbols: | Proline-rich spliceosome-associated (PSP) family protein / zinc knuckle (CCHC-type) family protein | chr5:15457386-15460466 FORWARD LENGTH=532	0	2	2	0%,	4.3%,	7.5%,
AT5G41670.1	| Symbols: | 6-phosphogluconate dehydrogenase family protein | chr5:16665647-16667110 REVERSE LENGTH=487	0	3	2	0%,	8.8%,	6.8%,
AT5G45950.1	| Symbols: | GDSL-like Lipase/Acylhydrolase superfamily protein | chr5:18634155-18636512 FORWARD LENGTH=357	0	0	2	0%,	0%,	6.7%,
AT5G46420.1	| Symbols: | 16S rRNA processing protein RimM family | chr5:18829999-18832893 FORWARD LENGTH=653	0	0	2	0%,	0%,	6.3%,
AT5G49650.1	| Symbols: XK-2, XK2 | xylulose kinase-2 | chr5:20152898-20155574 FORWARD LENGTH=558	0	0	2	0%,	0%,	5.7%,
AT5G49830.2	| Symbols: EXO84B | exocyst complex component 84B | chr5:20250803-20254766 REVERSE LENGTH=814	0	0	2	0%,	0%,	3.7%,
AT5G51700.1	| Symbols: PBS2, ATRAR1, RPR2, RAR1 | protein binding;zinc ion binding | chr5:21001373-21003143 REVERSE LENGTH=226	0	0	2	0%,	0%,	15.5%,
AT5G52200.2	| Symbols: | phosphoprotein phosphatase inhibitors | chr5:21202818-21204017 REVERSE LENGTH=211	0	0	2	0%,	0%,	16.6%,
AT5G54760.1	| Symbols: | Translation initiation factor SUI1 family protein | chr5:22244732-22245517 FORWARD LENGTH=113	0	0	2	0%,	0%,	30.1%,
AT5G56710.1	| Symbols: | Ribosomal protein L31e family protein | chr5:22944003-22944767 REVERSE LENGTH=119	0	0	2	0%,	0%,	12.6%,
AT5G61580.1	| Symbols: PFK4 | phosphofructokinase 4 | chr5:24761150-24763827 FORWARD LENGTH=530	0	0	2	0%,	0%,	5.3%,
AT5G62930.1	| Symbols: | SGNH hydrolase-type esterase superfamily protein | chr5:25254912-25256357 FORWARD LENGTH=242	0	0	2	0%,	0%,	14.9%,
AT5G64130.3	| Symbols: | cAMP-regulated phosphoprotein 19-related protein | chr5:25664547-25665339 REVERSE LENGTH=140	0	0	2	0%,	0%,	15.7%,
AT5G64370.1	| Symbols: BETA-UP, PYD3 | beta-ureidopropionase | chr5:25739264-25741031 FORWARD LENGTH=408	0	3	2	0%,	10.0%,	7.1%,
AT5G66570.1	| Symbols: PSBO-1, OEE1, OEE33, OE33, PSBO1, MSP-1 | PS II oxygen-evolving complex 1 | chr5:26568744-26570124 FORWARD LENGTH=332	0	0	2	0%,	0%,	6.9%,
AT5G67380.1	| Symbols: CKA1, ATCKA1 | casein kinase alpha 1 | chr5:26881156-26883383 REVERSE LENGTH=409	0	2	2	0%,	8.1%,	6.8%,
ATCG00740.1	| Symbols: RPOA | RNA polymerase subunit alpha | chrC:77901-78890 REVERSE LENGTH=329	0	0	2	0%,	0%,	8.5%,
ATCG00900.1	| Symbols: RPS7.1, RPS7 | Ribosomal protein S7p/S5e family protein | chrC:97478-97945 REVERSE LENGTH=155	0	4	2	0%,	24.5%,	11.6%,
ATCG01240.1	| Symbols: RPS7.2 | ribosomal protein S7 | chrC:140704-141171 FORWARD LENGTH=155	0	4	2	0%,	24.5%,	11.6%,
ATMG00290.1	| Symbols: RPS4 | mitochondrial ribosomal protein S4 | chrM:82028-83116 REVERSE LENGTH=362	0	0	2	0%,	0%,	8.0%,
AT5G56630.1	| Symbols: PFK7 | phosphofructokinase 7 | chr5:22924311-22926728 FORWARD LENGTH=485	10	3	3	20.2%,	0%,	9.9%,
AT4G26270.1	| Symbols: PFK3 | phosphofructokinase 3 | chr4:13301094-13304030 REVERSE LENGTH=489	9	4	3	0%,	11.2%,	8.4%,
AT2G25170.1	| Symbols: PKL, GYM, CHD3, CHR6, SSL2 | chromatin remodeling factor CHD3 (PICKLE) | chr2:10714411-10723763 FORWARD LENGTH=1384	7	3	3	7.7%,	3.3%,	4.3%,
AT1G67930.1	| Symbols: | Golgi transport complex protein-related | chr1:25474218-25477332 REVERSE LENGTH=832	6	0	3	9.3%,	0%,	5.6%,
AT1G74470.1	| Symbols: | Pyridine nucleotide-disulphide oxidoreductase family protein | chr1:27991248-27992845 FORWARD LENGTH=467	6	4	3	20.6%,	7.5%,	9.9%,
AT2G35110.1	| Symbols: GRL, NAP1, NAPP | transcription activators | chr2:14795970-14803525 REVERSE LENGTH=1425	6	0	3	5.8%,	0%,	5.1%,
AT3G22220.1	| Symbols: | hAT transposon superfamily | chr3:7839808-7842358 REVERSE LENGTH=761	6	0	3	11.6%,	0%,	5.3%,
AT3G51800.2	| Symbols: ATG2, EBP1, ATEBP1 | metallopeptidase M24 family protein | chr3:19211261-19213568 REVERSE LENGTH=401	6	6	3	19.7%,	16.7%,	5.7%,
AT3G52150.1	| Symbols: | RNA-binding (RRM/RBD/RNP motifs) family protein | chr3:19342074-19343090 FORWARD LENGTH=253	6	2	3	26.5%,	15.4%,	15.0%,
AT4G03020.1	| Symbols: | transducin family protein / WD-40 repeat family protein | chr4:1331704-1334472 REVERSE LENGTH=493	6	0	3	15.8%,	0%,	10.1%,
AT4G34215.1	| Symbols: | Domain of unknown function (DUF303) | chr4:16380203-16381192 REVERSE LENGTH=260	6	4	3	33.8%,	25.0%,	15.0%,
AT5G51430.1	| Symbols: EYE | conserved oligomeric Golgi complex component-related / COG complex component-related | chr5:20887044-20890795 REVERSE LENGTH=836	6	3	3	9.7%,	5.3%,	5.4%,
AT5G54440.1	| Symbols: CLUB, AtTRS130 | CLUB | chr5:22100056-22107695 FORWARD LENGTH=1259	6	2	3	8.2%,	3.0%,	4.1%,
AT5G55220.1	| Symbols: | trigger factor type chaperone family protein | chr5:22397677-22400678 FORWARD LENGTH=547	6	2	3	11.2%,	4.8%,	5.5%,
AT1G07140.1	| Symbols: SIRANBP | Pleckstrin homology (PH) domain superfamily protein | chr1:2192360-2193688 REVERSE LENGTH=228	5	4	3	25.0%,	18.4%,	13.6%,
AT1G10940.2	| Symbols: | Protein kinase superfamily protein | chr1:3656050-3658170 REVERSE LENGTH=371	5	3	3	15.1%,	10.0%,	11.1%,
AT1G31780.1	| Symbols: | CONTAINS InterPro DOMAIN/s: Conserved oligomeric complex COG6 (InterPro:IPR010490); Has 384 Blast hits to 379 proteins in 190 species: Archae - 0; Bacteria - 4; Metazoa - 151; Fungi - 156; Plants - 42; Viruses - 0; Other Eukaryotes - 31 (source: NCBI BLink). | chr1:11391341-11394610 FORWARD LENGTH=680	5	4	3	12.1%,	10.3%,	6.8%,
AT1G52670.1	| Symbols: | Single hybrid motif superfamily protein | chr1:19615119-19617420 REVERSE LENGTH=274	5	4	3	21.5%,	12.0%,	27.0%,
AT1G80460.1	| Symbols: NHO1, GLI1 | Actin-like ATPase superfamily protein | chr1:30246960-30249055 REVERSE LENGTH=522	5	3	3	12.8%,	7.1%,	7.1%,
AT2G02560.1	| Symbols: CAND1, ATCAND1, ETA2, TIP120, HVE | cullin-associated and neddylation dissociated | chr2:690345-697342 FORWARD LENGTH=1219	5	4	3	5.6%,	4.8%,	3.9%,
AT2G17390.1	| Symbols: AKR2B | ankyrin repeat-containing 2B | chr2:7555870-7557743 FORWARD LENGTH=344	5	3	3	22.1%,	11.0%,	11.0%,
AT2G42590.3	| Symbols: GRF9, GF14 MU | general regulatory factor 9 | chr2:17732164-17733775 REVERSE LENGTH=276	5	7	3	21.7%,	25.4%,	11.6%,
AT3G19760.1	| Symbols: EIF4A-III | eukaryotic initiation factor 4A-III | chr3:6863790-6866242 FORWARD LENGTH=408	5	5	3	15.4%,	9.1%,	9.1%,
AT3G49250.1	| Symbols: DMS3, IDN1 | defective in meristem silencing 3 | chr3:18258613-18260803 REVERSE LENGTH=420	5	3	3	13.6%,	10.5%,	11.4%,
AT4G15020.1	| Symbols: | hAT transposon superfamily | chr4:8575806-8578372 FORWARD LENGTH=768	5	4	3	9.9%,	6.4%,	7.0%,
AT4G18480.1	| Symbols: CHLI1, CH42, CH-42, CHL11, CHLI-1 | P-loop containing nucleoside triphosphate hydrolases superfamily protein | chr4:10201897-10203361 REVERSE LENGTH=424	5	5	3	12.0%,	14.2%,	7.3%,
AT5G10010.1	| Symbols: | unknown protein; FUNCTIONS IN: molecular_function unknown; INVOLVED IN: biological_process unknown; LOCATED IN: nucleolus; EXPRESSED IN: 25 plant structures; EXPRESSED DURING: 15 growth stages; BEST Arabidopsis thaliana protein match is: unknown protein (TAIR:AT5G64910.1); Has 33260 Blast hits to 16857 proteins in 1270 species: Archae - 88; Bacteria - 3040; Metazoa - 11915; Fungi - 3…	5	4	3	11.3%,	10.6%,	12.7%,
AT5G17510.1	| Symbols: | unknown protein; BEST Arabidopsis thaliana protein match is: unknown protein (TAIR:AT3G03460.1); Has 1807 Blast hits to 1807 proteins in 277 species: Archae - 0; Bacteria - 0; Metazoa - 736; Fungi - 347; Plants - 385; Viruses - 0; Other Eukaryotes - 339 (source: NCBI BLink). | chr5:5770518-5772343 REVERSE LENGTH=369	5	2	3	18.7%,	9.5%,	12.7%,
AT5G24520.1	| Symbols: TTG1, TTG, URM23, ATTTG1 | Transducin/WD40 repeat-like superfamily protein | chr5:8371708-8372733 REVERSE LENGTH=341	5	6	3	19.6%,	29.6%,	13.2%,
AT1G12230.2	| Symbols: | Aldolase superfamily protein | chr1:4148050-4150708 FORWARD LENGTH=427	4	3	3	7.7%,	8.2%,	7.0%,
AT1G12520.1	| Symbols: ATCCS, CCS | copper chaperone for SOD1 | chr1:4267277-4268900 REVERSE LENGTH=320	4	3	3	16.6%,	10.3%,	13.1%,
AT1G13980.1	| Symbols: GN, VAN7, EMB30 | sec7 domain-containing protein | chr1:4789587-4794397 FORWARD LENGTH=1451	4	3	3	2.8%,	2.9%,	3.5%,
AT1G21700.1	| Symbols: ATSWI3C, CHB4, SWI3C | SWITCH/sucrose nonfermenting 3C | chr1:7620156-7623978 REVERSE LENGTH=807	4	3	3	6.7%,	7.4%,	8.4%,
AT1G30680.1	| Symbols: | toprim domain-containing protein | chr1:10881665-10886060 FORWARD LENGTH=709	4	0	3	8.2%,	0%,	5.8%,
AT1G35670.1	| Symbols: ATCDPK2, CPK11, ATCPK11, CDPK2 | calcium-dependent protein kinase 2 | chr1:13205456-13208058 FORWARD LENGTH=495	4	0	3	7.9%,	0%,	5.3%,
AT1G49040.1	| Symbols: SCD1 | stomatal cytokinesis defective / SCD1 protein (SCD1) | chr1:18139419-18148826 REVERSE LENGTH=1187	4	4	3	4.4%,	3.7%,	3.9%,
AT1G50500.2	| Symbols: HIT1 | Membrane trafficking VPS53 family protein | chr1:18708217-18715597 REVERSE LENGTH=847	4	0	3	7.9%,	0%,	4.5%,
AT1G61150.1	| Symbols: | LisH and RanBPM domains containing protein | chr1:22542928-22544355 FORWARD LENGTH=243	4	3	3	20.2%,	20.2%,	22.6%,
AT1G66680.1	| Symbols: AR401 | S-adenosyl-L-methionine-dependent methyltransferases superfamily protein | chr1:24866352-24868888 REVERSE LENGTH=358	4	5	3	14.8%,	14.8%,	12.0%,
AT2G16940.2	| Symbols: | Splicing factor, CC1-like | chr2:7342869-7347052 REVERSE LENGTH=610	4	3	3	7.4%,	5.1%,	6.7%,
AT2G19760.1	| Symbols: PFN1, PRF1 | profilin 1 | chr2:8517074-8518067 REVERSE LENGTH=131	4	4	3	50.4%,	32.1%,	31.3%,
AT2G33800.1	| Symbols: | Ribosomal protein S5 family protein | chr2:14300925-14302352 REVERSE LENGTH=303	4	4	3	15.2%,	13.5%,	13.5%,
AT2G47250.1	| Symbols: | RNA helicase family protein | chr2:19399923-19402981 REVERSE LENGTH=729	4	3	3	6.4%,	5.6%,	0%,
AT3G03380.1	| Symbols: DegP7 | DegP protease 7 | chr3:799720-808319 FORWARD LENGTH=1097	4	5	3	5.0%,	5.9%,	3.2%,
AT3G13940.1	| Symbols: | DNA binding;DNA-directed RNA polymerases | chr3:4600647-4602412 REVERSE LENGTH=442	4	0	3	10.4%,	0%,	9.3%,
AT3G25530.1	| Symbols: GHBDH, ATGHBDH, GLYR1, GR1 | glyoxylate reductase 1 | chr3:9271949-9273514 REVERSE LENGTH=289	4	3	3	13.5%,	9.0%,	14.2%,
AT3G52580.1	| Symbols: | Ribosomal protein S11 family protein | chr3:19503324-19504701 FORWARD LENGTH=150	4	6	3	0%,	37.3%,	0%,
AT3G52990.1	| Symbols: | Pyruvate kinase family protein | chr3:19649046-19652237 FORWARD LENGTH=527	4	5	3	0%,	12.9%,	0%,
AT3G56130.1	| Symbols: | biotin/lipoyl attachment domain-containing protein | chr3:20826852-20829007 FORWARD LENGTH=281	4	7	3	26.0%,	50.5%,	23.8%,
AT3G56340.1	| Symbols: | Ribosomal protein S26e family protein | chr3:20892309-20893343 REVERSE LENGTH=130	4	4	3	31.5%,	26.2%,	30.8%,
AT3G58110.1	| Symbols: | unknown protein; FUNCTIONS IN: molecular_function unknown; INVOLVED IN: biological_process unknown; LOCATED IN: cellular_component unknown; EXPRESSED IN: cultured cell; BEST Arabidopsis thaliana protein match is: unknown protein (TAIR:AT2G42370.1); Has 2534 Blast hits to 1905 proteins in 233 species: Archae - 11; Bacteria - 102; Metazoa - 890; Fungi - 241; Plants - 124; Viruses - 59;…	4	0	3	5.9%,	0%,	4.0%,
AT3G60300.2	| Symbols: | RWD domain-containing protein | chr3:22285371-22287382 FORWARD LENGTH=383	4	4	3	12.0%,	15.1%,	15.1%,
AT3G62240.1	| Symbols: | RING/U-box superfamily protein | chr3:23033592-23036653 REVERSE LENGTH=812	4	3	3	5.4%,	4.2%,	4.2%,
AT3G63250.1	| Symbols: HMT-2, ATHMT-2, HMT2 | homocysteine methyltransferase 2 | chr3:23370575-23372587 REVERSE LENGTH=333	4	0	3	18.6%,	0%,	12.3%,
AT4G01370.1	| Symbols: ATMPK4, MPK4 | MAP kinase 4 | chr4:567219-568889 FORWARD LENGTH=376	4	5	3	16.8%,	26.1%,	12.5%,
AT4G09570.1	| Symbols: CPK4, ATCPK4 | calcium-dependent protein kinase 4 | chr4:6049560-6052184 FORWARD LENGTH=501	4	2	3	7.8%,	6.0%,	5.2%,
AT4G11820.2	| Symbols: MVA1, FKP1 | hydroxymethylglutaryl-CoA synthase / HMG-CoA synthase / 3-hydroxy-3-methylglutaryl coenzyme A synthase | chr4:7109124-7111901 REVERSE LENGTH=461	4	5	3	11.7%,	16.9%,	8.9%,
AT4G16500.1	| Symbols: | Cystatin/monellin superfamily protein | chr4:9301530-9301883 REVERSE LENGTH=117	4	3	3	35.9%,	25.6%,	25.6%,
AT4G32330.1	| Symbols: | TPX2 (targeting protein for Xklp2) protein family | chr4:15609801-15611867 FORWARD LENGTH=437	4	0	3	12.8%,	0%,	9.6%,
AT5G12370.1	| Symbols: SEC10 | exocyst complex component sec10 | chr5:4003002-4008445 REVERSE LENGTH=825	4	3	3	5.9%,	5.9%,	5.7%,
AT5G13030.1	| Symbols: | unknown protein; FUNCTIONS IN: molecular_function unknown; INVOLVED IN: biological_process unknown; LOCATED IN: chloroplast; EXPRESSED IN: 23 plant structures; EXPRESSED DURING: 13 growth stages; CONTAINS InterPro DOMAIN/s: Uncharacterised protein family UPF0061 (InterPro:IPR003846); Has 5046 Blast hits to 4997 proteins in 1211 species: Archae - 8; Bacteria - 2327; Metazoa - 120; Fun…	4	4	3	10.1%,	7.9%,	7.4%,
AT5G40370.2	| Symbols: | Glutaredoxin family protein | chr5:16147826-16148900 REVERSE LENGTH=136	4	5	3	33.1%,	50.7%,	34.6%,
AT5G47770.1	| Symbols: FPS1 | farnesyl diphosphate synthase 1 | chr5:19345297-19347415 FORWARD LENGTH=384	4	7	3	8.3%,	11.2%,	6.5%,
AT5G51110.1	| Symbols: | Transcriptional coactivator/pterin dehydratase | chr5:20778316-20779380 REVERSE LENGTH=220	4	2	3	27.3%,	15.9%,	18.6%,
AT5G51980.2	| Symbols: | Transducin/WD40 repeat-like superfamily protein | chr5:21113650-21115902 REVERSE LENGTH=443	4	3	3	14.9%,	8.6%,	11.7%,
AT5G52840.1	| Symbols: | NADH-ubiquinone oxidoreductase-related | chr5:21413718-21414794 FORWARD LENGTH=169	4	3	3	25.4%,	23.7%,	23.7%,
AT5G60160.1	| Symbols: | Zn-dependent exopeptidases superfamily protein | chr5:24223887-24226783 REVERSE LENGTH=477	4	4	3	8.2%,	13.6%,	8.0%,
AT5G64570.1	| Symbols: XYL4, ATBXL4 | beta-D-xylosidase 4 | chr5:25810227-25813309 REVERSE LENGTH=784	4	2	3	7.0%,	3.2%,	5.2%,
AT1G09210.1	| Symbols: CRT1b, AtCRT1b | calreticulin 1b | chr1:2973217-2976655 REVERSE LENGTH=424	3	0	3	9.7%,	0%,	14.6%,
AT1G21720.1	| Symbols: PBC1 | proteasome beta subunit C1 | chr1:7626394-7628070 FORWARD LENGTH=204	3	4	3	27.9%,	25.0%,	13.7%,
AT1G22780.1	| Symbols: PFL, RPS18A, PFL1 | Ribosomal protein S13/S18 family | chr1:8067990-8069163 FORWARD LENGTH=152	3	4	3	25.0%,	21.7%,	21.7%,
AT1G24050.1	| Symbols: | RNA-processing, Lsm domain | chr1:8507057-8508439 FORWARD LENGTH=188	3	0	3	13.8%,	0%,	24.5%,
AT1G24800.1	| Symbols: | F-box family protein | chr1:8769741-8771042 FORWARD LENGTH=433	3	3	3	8.8%,	9.5%,	10.6%,
AT1G24881.1	| Symbols: | F-box family protein | chr1:8784120-8785421 FORWARD LENGTH=433	3	3	3	8.8%,	9.5%,	10.6%,
AT1G25055.1	| Symbols: | F-box family protein | chr1:8806649-8807950 FORWARD LENGTH=433	3	3	3	8.8%,	9.5%,	10.6%,
AT1G25150.1	| Symbols: | F-box family protein | chr1:8821027-8822328 FORWARD LENGTH=433	3	3	3	8.8%,	9.5%,	10.6%,
AT1G25211.1	| Symbols: | F-box family protein | chr1:8835405-8836706 FORWARD LENGTH=433	3	3	3	8.8%,	9.5%,	10.6%,
AT1G30120.1	| Symbols: PDH-E1 BETA | pyruvate dehydrogenase E1 beta | chr1:10584350-10586477 REVERSE LENGTH=406	3	2	3	8.1%,	5.7%,	8.1%,
AT1G34030.1	| Symbols: | Ribosomal protein S13/S18 family | chr1:12370285-12371465 REVERSE LENGTH=152	3	4	3	25.0%,	21.7%,	21.7%,
AT1G34430.1	| Symbols: EMB3003 | 2-oxoacid dehydrogenases acyltransferase family protein | chr1:12588027-12590084 REVERSE LENGTH=465	3	2	3	9.2%,	7.3%,	9.5%,
AT1G51510.1	| Symbols: Y14 | RNA-binding (RRM/RBD/RNP motifs) family protein | chr1:19103072-19104753 REVERSE LENGTH=202	3	2	3	16.3%,	11.9%,	18.3%,
AT1G60780.1	| Symbols: HAP13 | Clathrin adaptor complexes medium subunit family protein | chr1:22369289-22371885 REVERSE LENGTH=428	3	0	3	7.9%,	0%,	9.1%,
AT1G60940.1	| Symbols: SNRK2-10, SNRK2.10, SRK2B | SNF1-related protein kinase 2.10 | chr1:22439398-22441896 REVERSE LENGTH=361	3	3	3	0%,	10.2%,	11.4%,
AT1G71730.1	| Symbols: | unknown protein; Has 52 Blast hits to 52 proteins in 24 species: Archae - 0; Bacteria - 0; Metazoa - 4; Fungi - 0; Plants - 41; Viruses - 0; Other Eukaryotes - 7 (source: NCBI BLink). | chr1:26986298-26986831 REVERSE LENGTH=177	3	0	3	17.5%,	0%,	17.5%,
AT1G74690.1	| Symbols: IQD31 | IQ-domain 31 | chr1:28061498-28063924 REVERSE LENGTH=587	3	0	3	4.9%,	0%,	7.3%,
AT2G07698.1	| Symbols: | ATPase, F1 complex, alpha subunit protein | chr2:3361474-3364028 FORWARD LENGTH=777	3	4	3	3.9%,	5.5%,	4.4%,
AT2G17410.1	| Symbols: | ARID/BRIGHT DNA-binding domain-containing protein | chr2:7559869-7563474 FORWARD LENGTH=786	3	2	3	7.5%,	2.9%,	4.2%,
AT2G19480.1	| Symbols: NFA02, NFA2, NAP1;2 | nucleosome assembly protein 1;2 | chr2:8438601-8441040 FORWARD LENGTH=379	3	3	3	9.5%,	8.2%,	7.9%,
AT2G21130.1	| Symbols: | Cyclophilin-like peptidyl-prolyl cis-trans isomerase family protein | chr2:9055619-9056143 REVERSE LENGTH=174	3	5	3	25.9%,	0%,	0%,
AT2G30860.1	| Symbols: ATGSTF9, GLUTTR, ATGSTF7, GSTF9 | glutathione S-transferase PHI 9 | chr2:13139132-13140057 FORWARD LENGTH=215	3	6	3	21.9%,	32.6%,	15.8%,
AT2G33340.1	| Symbols: MAC3B | MOS4-associated complex 3B | chr2:14126584-14131000 REVERSE LENGTH=525	3	6	3	8.8%,	18.5%,	9.7%,
AT2G35630.1	| Symbols: MOR1, GEM1 | ARM repeat superfamily protein | chr2:14966828-14980361 FORWARD LENGTH=1978	3	0	3	2.0%,	0%,	1.4%,
AT3G01310.1	| Symbols: | Phosphoglycerate mutase-like family protein | chr3:94343-101603 REVERSE LENGTH=1056	3	2	3	3.5%,	2.0%,	4.7%,
AT3G03950.3	| Symbols: ECT1 | evolutionarily conserved C-terminal region 1 | chr3:1021502-1023767 FORWARD LENGTH=428	3	4	3	6.5%,	12.1%,	8.9%,
AT3G13290.1	| Symbols: VCR | varicose-related | chr3:4297529-4303113 FORWARD LENGTH=1340	3	5	3	3.1%,	5.1%,	2.9%,
AT3G13930.1	| Symbols: | Dihydrolipoamide acetyltransferase, long form protein | chr3:4596240-4600143 FORWARD LENGTH=539	3	3	3	4.6%,	8.7%,	10.9%,
AT3G22850.1	| Symbols: | Aluminium induced protein with YGL and LRDR motifs | chr3:8089067-8090275 FORWARD LENGTH=248	3	0	3	17.7%,	0%,	11.3%,
AT3G42850.1	| Symbols: | Mevalonate/galactokinase family protein | chr3:14940114-14945291 REVERSE LENGTH=964	3	5	3	4.5%,	6.5%,	3.5%,
AT3G49010.1	| Symbols: ATBBC1, BBC1, RSU2 | breast basic conserved 1 | chr3:18166971-18168047 REVERSE LENGTH=206	3	3	3	17.0%,	17.0%,	23.3%,
AT3G50370.1	| Symbols: | unknown protein; FUNCTIONS IN: molecular_function unknown; INVOLVED IN: biological_process unknown; LOCATED IN: cellular_component unknown; EXPRESSED IN: 26 plant structures; EXPRESSED DURING: 15 growth stages; Has 27734 Blast hits to 16708 proteins in 1259 species: Archae - 81; Bacteria - 3434; Metazoa - 10876; Fungi - 2514; Plants - 987; Viruses - 212; Other Eukaryotes - 9630 (sour…	3	2	3	2.4%,	1.8%,	1.8%,
AT3G53900.2	| Symbols: UPP, PYRR | uracil phosphoribosyltransferase | chr3:19956914-19959006 REVERSE LENGTH=296	3	5	3	10.5%,	17.9%,	10.5%,
AT3G56190.1	| Symbols: ALPHA-SNAP2, ASNAP | alpha-soluble NSF attachment protein 2 | chr3:20846119-20848356 REVERSE LENGTH=289	3	0	3	14.2%,	0%,	15.6%,
AT3G57890.2	| Symbols: | Tubulin binding cofactor C domain-containing protein | chr3:21438271-21441695 FORWARD LENGTH=609	3	6	3	6.1%,	13.1%,	6.1%,
AT3G58560.1	| Symbols: | DNAse I-like superfamily protein | chr3:21650880-21653896 REVERSE LENGTH=602	3	0	3	6.6%,	0%,	7.1%,
AT3G58730.1	| Symbols: | vacuolar ATP synthase subunit D (VATD) / V-ATPase D subunit / vacuolar proton pump D subunit (VATPD) | chr3:21718495-21719280 REVERSE LENGTH=261	3	0	3	10.7%,	0%,	10.3%,
AT4G01310.1	| Symbols: | Ribosomal L5P family protein | chr4:544166-545480 REVERSE LENGTH=262	3	3	3	14.5%,	9.9%,	10.3%,
AT4G04640.1	| Symbols: ATPC1 | ATPase, F1 complex, gamma subunit protein | chr4:2350761-2351882 REVERSE LENGTH=373	3	3	3	9.1%,	11.8%,	11.8%,
AT4G09800.1	| Symbols: RPS18C | S18 ribosomal protein | chr4:6173818-6174963 FORWARD LENGTH=152	3	4	3	25.0%,	21.7%,	21.7%,
AT4G18240.1	| Symbols: ATSS4, SSIV, SS4 | starch synthase 4 | chr4:10082221-10087044 FORWARD LENGTH=1040	3	0	3	4.2%,	0%,	6.2%,
AT4G19490.1	| Symbols: ATVPS54, VPS54 | VPS54 | chr4:10616017-10622934 FORWARD LENGTH=1034	3	0	3	4.4%,	0%,	5.3%,
AT5G11900.1	| Symbols: | Translation initiation factor SUI1 family protein | chr5:3834154-3836023 FORWARD LENGTH=198	3	2	3	17.2%,	17.7%,	17.7%,
AT5G20630.1	| Symbols: GLP3, GLP3A, GLP3B, ATGER3, GER3 | germin 3 | chr5:6975315-6975950 REVERSE LENGTH=211	3	4	3	16.1%,	16.1%,	16.1%,
AT5G49020.1	| Symbols: ATPRMT4A, PRMT4A | protein arginine methyltransferase 4A | chr5:19871341-19874683 FORWARD LENGTH=528	3	5	3	7.0%,	11.2%,	8.3%,
AT5G49980.1	| Symbols: AFB5 | auxin F-box protein 5 | chr5:20334420-20336531 REVERSE LENGTH=619	3	3	3	9.4%,	10.2%,	9.4%,
AT5G58470.1	| Symbols: TAF15b | TBP-associated factor 15B | chr5:23638566-23640854 REVERSE LENGTH=422	3	5	3	8.1%,	10.0%,	11.1%,
AT5G63680.1	| Symbols: | Pyruvate kinase family protein | chr5:25490507-25492530 FORWARD LENGTH=510	3	4	3	8.8%,	12.5%,	8.8%,
ATCG00830.1	| Symbols: RPL2.1 | ribosomal protein L2 | chrC:84337-85843 REVERSE LENGTH=274	3	3	3	15.7%,	10.6%,	11.3%,
ATCG01310.1	| Symbols: RPL2.2 | ribosomal protein L2 | chrC:152806-154312 FORWARD LENGTH=274	3	3	3	15.7%,	10.6%,	11.3%,
ATMG01190.1	| Symbols: ATP1 | ATP synthase subunit 1 | chrM:302166-303689 REVERSE LENGTH=507	3	4	3	5.9%,	8.5%,	6.7%,
AT1G02140.1	| Symbols: MEE63, MAGO, HAP1 | mago nashi family protein | chr1:403467-404401 REVERSE LENGTH=150	2	2	3	18.7%,	18.0%,	24.7%,
AT1G03060.1	| Symbols: SPI | Beige/BEACH domain ;WD domain, G-beta repeat protein | chr1:712971-726891 REVERSE LENGTH=3601	2	0	3	0.7%,	0%,	1.6%,
AT1G06680.1	| Symbols: PSBP-1, OEE2, PSII-P, OE23 | photosystem II subunit P-1 | chr1:2047940-2049186 FORWARD LENGTH=263	2	2	3	12.5%,	8.4%,	13.7%,
AT1G11910.1	| Symbols: APA1, ATAPA1 | aspartic proteinase A1 | chr1:4017119-4019874 REVERSE LENGTH=506	2	2	3	7.7%,	5.9%,	5.7%,
AT1G12470.1	| Symbols: | zinc ion binding | chr1:4251359-4257201 FORWARD LENGTH=988	2	0	3	2.9%,	0%,	3.5%,
AT1G18070.3	| Symbols: | Translation elongation factor EF1A/initiation factor IF2gamma family protein | chr1:6214236-6218211 REVERSE LENGTH=543	2	4	3	2.9%,	6.6%,	4.6%,
AT1G26550.1	| Symbols: | FKBP-like peptidyl-prolyl cis-trans isomerase family protein | chr1:9171800-9172716 FORWARD LENGTH=142	2	0	3	16.9%,	0%,	42.3%,
AT1G27310.1	| Symbols: NTF2A | nuclear transport factor 2A | chr1:9484615-9485790 REVERSE LENGTH=122	2	5	3	35.2%,	43.4%,	35.2%,
AT1G27650.1	| Symbols: ATU2AF35A | U2 snRNP auxiliary factor small subunit, putative | chr1:9615152-9616042 FORWARD LENGTH=296	2	2	3	8.4%,	8.4%,	11.8%,
AT1G49540.2	| Symbols: ELP2, AtELP2 | elongator protein 2 | chr1:18333767-18337382 REVERSE LENGTH=840	2	2	3	3.2%,	3.2%,	5.2%,
AT1G67680.1	| Symbols: | SRP72 RNA-binding domain | chr1:25365962-25368464 REVERSE LENGTH=664	2	3	3	5.0%,	5.0%,	5.0%,
AT1G79230.1	| Symbols: ST1, ATMST1, MST1, ATRDH1, STR1 | mercaptopyruvate sulfurtransferase 1 | chr1:29800824-29803679 FORWARD LENGTH=379	2	0	3	8.4%,	0%,	8.4%,
AT1G80270.1	| Symbols: PPR596 | PENTATRICOPEPTIDE REPEAT 596 | chr1:30181265-30183331 FORWARD LENGTH=596	2	3	3	3.4%,	6.5%,	5.7%,
AT2G09990.1	| Symbols: | Ribosomal protein S5 domain 2-like superfamily protein | chr2:3781442-3781882 FORWARD LENGTH=146	2	3	3	11.6%,	21.9%,	21.9%,
AT2G16780.1	| Symbols: MSI2, MSI02, NFC02, NFC2 | Transducin family protein / WD-40 repeat family protein | chr2:7281615-7283583 REVERSE LENGTH=415	2	5	3	6.0%,	11.8%,	9.2%,
AT2G17130.1	| Symbols: IDH2, IDH-II | isocitrate dehydrogenase subunit 2 | chr2:7461062-7462466 REVERSE LENGTH=367	2	4	3	0%,	9.5%,	9.8%,
AT2G21170.1	| Symbols: TIM, PDTPI | triosephosphate isomerase | chr2:9071047-9073106 REVERSE LENGTH=315	2	0	3	7.9%,	0%,	11.4%,
AT2G22400.1	| Symbols: | S-adenosyl-L-methionine-dependent methyltransferases superfamily protein | chr2:9504823-9508788 REVERSE LENGTH=808	2	0	3	3.5%,	0%,	6.4%,
AT2G24590.1	| Symbols: RSZ22a, At-RSZ22a | RNA recognition motif and CCHC-type zinc finger domains containing protein | chr2:10449837-10450860 FORWARD LENGTH=196	2	3	3	11.7%,	11.7%,	10.7%,
AT2G29690.1	| Symbols: ASA2, ATHANSYNAB | anthranilate synthase 2 | chr2:12693899-12696791 FORWARD LENGTH=621	2	0	3	0%,	0%,	5.6%,
AT2G40510.1	| Symbols: | Ribosomal protein S26e family protein | chr2:16918506-16919623 FORWARD LENGTH=133	2	4	3	0%,	30.1%,	34.6%,
AT3G03710.1	| Symbols: RIF10, PNP | polyribonucleotide nucleotidyltransferase, putative | chr3:919542-924906 FORWARD LENGTH=922	2	2	3	2.7%,	2.9%,	2.9%,
AT3G06050.1	| Symbols: PRXIIF, ATPRXIIF | peroxiredoxin IIF | chr3:1826311-1827809 REVERSE LENGTH=201	2	4	3	13.4%,	19.4%,	14.9%,
AT3G06610.1	| Symbols: | DNA-binding enhancer protein-related | chr3:2060837-2061845 FORWARD LENGTH=115	2	0	3	25.2%,	0%,	25.2%,
AT3G07300.3	| Symbols: | NagB/RpiA/CoA transferase-like superfamily protein | chr3:2324967-2327380 REVERSE LENGTH=409	2	0	3	7.3%,	0%,	16.6%,
AT3G12290.1	| Symbols: | Amino acid dehydrogenase family protein | chr3:3919591-3921326 FORWARD LENGTH=299	2	0	3	6.7%,	0%,	13.0%,
AT3G15680.1	| Symbols: | Ran BP2/NZF zinc finger-like superfamily protein | chr3:5315437-5316048 FORWARD LENGTH=164	2	0	3	15.2%,	0%,	45.1%,
AT3G16640.1	| Symbols: TCTP | translationally controlled tumor protein | chr3:5669709-5670729 REVERSE LENGTH=168	2	5	3	6.5%,	24.4%,	11.3%,
AT3G18490.1	| Symbols: | Eukaryotic aspartyl protease family protein | chr3:6349090-6350592 REVERSE LENGTH=500	2	0	3	5.8%,	0%,	8.0%,
AT3G23450.1	| Symbols: | unknown protein; FUNCTIONS IN: molecular_function unknown; INVOLVED IN: biological_process unknown; LOCATED IN: endomembrane system; EXPRESSED IN: 14 plant structures; EXPRESSED DURING: 8 growth stages; Has 694543 Blast hits to 47111 proteins in 2535 species: Archae - 1794; Bacteria - 163056; Metazoa - 258989; Fungi - 49151; Plants - 70496; Viruses - 8919; Other Eukaryotes - 142138 (…	2	3	3	7.1%,	7.1%,	7.1%,
AT3G24430.1	| Symbols: HCF101 | ATP binding | chr3:8868731-8872154 REVERSE LENGTH=532	2	4	3	6.4%,	11.5%,	5.3%,
AT3G25220.1	| Symbols: FKBP15-1 | FK506-binding protein 15 kD-1 | chr3:9182691-9184463 FORWARD LENGTH=153	2	0	3	24.2%,	0%,	24.2%,
AT3G42050.1	| Symbols: | vacuolar ATP synthase subunit H family protein | chr3:14228846-14232228 REVERSE LENGTH=441	2	0	3	6.3%,	0%,	9.3%,
AT3G42660.1	| Symbols: | transducin family protein / WD-40 repeat family protein | chr3:14751280-14755701 FORWARD LENGTH=953	2	0	3	3.1%,	0%,	3.4%,
AT3G54470.1	| Symbols: | uridine 5'-monophosphate synthase / UMP synthase (PYRE-F) (UMPS) | chr3:20168285-20170245 REVERSE LENGTH=476	2	0	3	7.8%,	0%,	5.9%,
AT3G60770.1	| Symbols: | Ribosomal protein S13/S15 | chr3:22460525-22461656 REVERSE LENGTH=151	2	3	3	14.6%,	20.5%,	14.6%,
AT4G02840.2	| Symbols: | Small nuclear ribonucleoprotein family protein | chr4:1264726-1266253 FORWARD LENGTH=126	2	0	3	10.3%,	0%,	19.0%,
AT4G03280.1	| Symbols: PETC, PGR1 | photosynthetic electron transfer C | chr4:1440314-1441717 FORWARD LENGTH=229	2	0	3	16.2%,	0%,	23.1%,
AT4G03430.1	| Symbols: STA1, EMB2770 | pre-mRNA splicing factor-related | chr4:1517411-1520500 REVERSE LENGTH=1029	2	3	3	2.8%,	4.0%,	3.8%,
AT4G08900.1	| Symbols: | arginase | chr4:5703499-5705180 FORWARD LENGTH=342	2	5	3	8.8%,	14.0%,	8.8%,
AT4G10840.1	| Symbols: | Tetratricopeptide repeat (TPR)-like superfamily protein | chr4:6656614-6659033 FORWARD LENGTH=609	2	3	3	3.9%,	6.1%,	5.9%,
AT4G13560.1	| Symbols: UNE15 | Late embryogenesis abundant protein (LEA) family protein | chr4:7879764-7880311 REVERSE LENGTH=109	2	3	3	29.4%,	19.3%,	29.4%,
AT4G13780.1	| Symbols: | methionine--tRNA ligase, putative / methionyl-tRNA synthetase, putative / MetRS, putative | chr4:7993366-7998433 REVERSE LENGTH=797	2	0	3	3.4%,	0%,	3.9%,
AT4G14710.5	| Symbols: ATARD2 | RmlC-like cupins superfamily protein | chr4:8424897-8426174 REVERSE LENGTH=201	2	3	3	7.0%,	7.0%,	11.9%,
AT4G14716.1	| Symbols: ATARD1, ARD1 | acireductone dioxygenase 1 | chr4:8430484-8431867 REVERSE LENGTH=192	2	3	3	7.3%,	7.3%,	12.5%,
AT4G17090.1	| Symbols: CT-BMY, BAM3, BMY8 | chloroplast beta-amylase | chr4:9605266-9607250 REVERSE LENGTH=548	2	0	3	4.6%,	0%,	7.1%,
AT4G27320.1	| Symbols: ATPHOS34, PHOS34 | Adenine nucleotide alpha hydrolases-like superfamily protein | chr4:13678860-13680717 REVERSE LENGTH=260	2	0	3	14.6%,	0%,	14.6%,
AT4G31120.1	| Symbols: SKB1, ATPRMT5 | SHK1 binding protein 1 | chr4:15132185-15136568 REVERSE LENGTH=642	2	2	3	3.9%,	4.5%,	7.2%,
AT5G08570.1	| Symbols: | Pyruvate kinase family protein | chr5:2778433-2780300 FORWARD LENGTH=510	2	3	3	0%,	0%,	9.2%,
AT5G13520.1	| Symbols: | peptidase M1 family protein | chr5:4342117-4344571 REVERSE LENGTH=616	2	0	3	4.4%,	0%,	7.1%,
AT5G14910.1	| Symbols: | Heavy metal transport/detoxification superfamily protein | chr5:4823815-4825196 FORWARD LENGTH=178	2	3	3	19.7%,	19.7%,	19.7%,
AT5G15020.1	| Symbols: SNL2 | SIN3-like 2 | chr5:4859408-4865569 REVERSE LENGTH=1367	2	2	3	2.3%,	2.0%,	3.0%,
AT5G15610.1	| Symbols: | Proteasome component (PCI) domain protein | chr5:5079579-5081929 FORWARD LENGTH=442	2	2	3	5.0%,	4.5%,	10.2%,
AT5G18380.1	| Symbols: | Ribosomal protein S5 domain 2-like superfamily protein | chr5:6090253-6090693 REVERSE LENGTH=146	2	3	3	11.6%,	21.9%,	21.9%,
AT5G18400.2	| Symbols: | Cytokine-induced anti-apoptosis inhibitor 1, Fe-S biogenesis | chr5:6092955-6094876 REVERSE LENGTH=272	2	0	3	14.7%,	0%,	17.6%,
AT5G22330.1	| Symbols: ATTIP49A, RIN1 | P-loop containing nucleoside triphosphate hydrolases superfamily protein | chr5:7391026-7394071 REVERSE LENGTH=458	2	5	3	7.4%,	18.3%,	8.3%,
AT5G24300.1	| Symbols: SSI1, SSI, ATSS1 | Glycogen/starch synthases, ADP-glucose type | chr5:8266934-8270860 FORWARD LENGTH=652	2	2	3	5.8%,	5.2%,	8.4%,
AT5G27470.1	| Symbols: | seryl-tRNA synthetase / serine--tRNA ligase | chr5:9695087-9697154 FORWARD LENGTH=451	2	2	3	5.8%,	5.1%,	5.8%,
AT5G59160.1	| Symbols: TOPP2, PPO | type one serine/threonine protein phosphatase 2 | chr5:23879567-23881102 FORWARD LENGTH=312	2	2	3	8.0%,	9.9%,	15.7%,
AT5G61170.1	| Symbols: | Ribosomal protein S19e family protein | chr5:24611158-24612202 FORWARD LENGTH=143	2	0	3	15.4%,	0%,	21.7%,
AT5G64460.2	| Symbols: | Phosphoglycerate mutase family protein | chr5:25773009-25775104 REVERSE LENGTH=282	2	0	3	8.5%,	0%,	14.2%,
AT5G67360.1	| Symbols: ARA12 | Subtilase family protein | chr5:26872192-26874465 REVERSE LENGTH=757	2	2	3	4.8%,	4.9%,	6.6%,
AT1G09730.1	| Symbols: | Cysteine proteinases superfamily protein | chr1:3148017-3154236 REVERSE LENGTH=963	0	0	3	0%,	0%,	5.1%,
AT1G13280.1	| Symbols: AOC4 | allene oxide cyclase 4 | chr1:4547624-4548552 FORWARD LENGTH=254	0	0	3	0%,	0%,	13.4%,
AT1G13690.1	| Symbols: ATE1 | ATPase E1 | chr1:4693380-4694179 FORWARD LENGTH=177	0	0	3	0%,	0%,	16.4%,
AT1G13930.1	| Symbols: | Involved in response to salt stress. Knockout mutants are hypersensitive to salt stress. | chr1:4761091-4761558 FORWARD LENGTH=155	0	0	3	0%,	0%,	32.3%,
AT1G22620.1	| Symbols: ATSAC1 | Phosphoinositide phosphatase family protein | chr1:7997889-8002787 REVERSE LENGTH=912	0	0	3	0%,	0%,	5.0%,
AT1G23820.1	| Symbols: SPDS1 | spermidine synthase 1 | chr1:8420278-8422724 FORWARD LENGTH=378	0	3	3	0%,	14.0%,	13.2%,
AT1G32200.1	| Symbols: ATS1, ACT1 | phospholipid/glycerol acyltransferase family protein | chr1:11602223-11605001 REVERSE LENGTH=459	0	2	3	0%,	6.5%,	13.7%,
AT1G32580.1	| Symbols: | plastid developmental protein DAG, putative | chr1:11784108-11785430 FORWARD LENGTH=229	0	0	3	0%,	0%,	12.2%,
AT1G35680.1	| Symbols: | Ribosomal protein L21 | chr1:13208777-13210246 FORWARD LENGTH=220	0	0	3	0%,	0%,	17.7%,
AT1G44910.1	| Symbols: ATPRP40A, PRP40A | pre-mRNA-processing protein 40A | chr1:16975930-16982818 FORWARD LENGTH=958	0	0	3	0%,	0%,	5.1%,
AT1G48030.1	| Symbols: mtLPD1 | mitochondrial lipoamide dehydrogenase 1 | chr1:17717432-17719141 REVERSE LENGTH=507	0	3	3	0%,	7.5%,	8.9%,
AT1G48350.1	| Symbols: | Ribosomal L18p/L5e family protein | chr1:17867269-17868215 FORWARD LENGTH=170	0	3	3	0%,	23.5%,	23.5%,
AT1G48900.1	| Symbols: | Signal recognition particle, SRP54 subunit protein | chr1:18084972-18087743 REVERSE LENGTH=495	0	2	3	0%,	7.9%,	7.3%,
AT1G49430.1	| Symbols: LACS2, LRD2 | long-chain acyl-CoA synthetase 2 | chr1:18291188-18295641 FORWARD LENGTH=665	0	0	3	0%,	0%,	5.4%,
AT1G55090.1	| Symbols: | carbon-nitrogen hydrolase family protein | chr1:20554857-20558188 FORWARD LENGTH=725	0	2	3	0%,	5.0%,	7.9%,
AT1G61580.1	| Symbols: RPL3B, ARP2 | R-protein L3 B | chr1:22720833-22722402 REVERSE LENGTH=390	0	2	3	0%,	5.1%,	0%,
AT1G65930.1	| Symbols: cICDH | cytosolic NADP+-dependent isocitrate dehydrogenase | chr1:24539088-24541861 FORWARD LENGTH=410	0	0	3	0%,	0%,	7.8%,
AT1G74920.1	| Symbols: ALDH10A8 | aldehyde dehydrogenase 10A8 | chr1:28139175-28142573 REVERSE LENGTH=501	0	3	3	0%,	9.8%,	12.8%,
AT1G79690.1	| Symbols: atnudt3, NUDT3 | nudix hydrolase homolog 3 | chr1:29985360-29990171 FORWARD LENGTH=772	0	2	3	0%,	3.9%,	4.4%,
AT1G80480.1	| Symbols: PTAC17 | plastid transcriptionally active 17 | chr1:30258272-30260570 REVERSE LENGTH=444	0	3	3	0%,	9.5%,	10.4%,
AT2G03640.3	| Symbols: | Nuclear transport factor 2 (NTF2) family protein with RNA binding (RRM-RBD-RNP motifs) domain | chr2:1104525-1106418 REVERSE LENGTH=454	0	2	3	0%,	5.7%,	5.5%,
AT2G05170.1	| Symbols: ATVPS11, VPS11 | vacuolar protein sorting 11 | chr2:1870020-1873278 FORWARD LENGTH=932	0	3	3	0%,	4.6%,	4.6%,
AT2G05830.1	| Symbols: | NagB/RpiA/CoA transferase-like superfamily protein | chr2:2229759-2231839 FORWARD LENGTH=374	0	0	3	0%,	0%,	9.4%,
AT2G13540.1	| Symbols: ENS, ABH1, CBP80, ATCBP80 | ARM repeat superfamily protein | chr2:5637053-5642813 FORWARD LENGTH=848	0	4	3	0%,	6.1%,	4.4%,
AT2G19670.1	| Symbols: ATPRMT1A, PRMT1A | protein arginine methyltransferase 1A | chr2:8499278-8501114 REVERSE LENGTH=366	0	2	3	0%,	10.7%,	10.7%,
AT2G27880.1	| Symbols: AGO5 | Argonaute family protein | chr2:11871488-11876712 FORWARD LENGTH=997	0	0	3	0%,	0%,	5.2%,
AT2G28470.1	| Symbols: BGAL8 | beta-galactosidase 8 | chr2:12169047-12173164 REVERSE LENGTH=852	0	0	3	0%,	0%,	7.2%,
AT2G34640.1	| Symbols: PTAC12, HMR | plastid transcriptionally active 12 | chr2:14582061-14584345 REVERSE LENGTH=527	0	2	3	0%,	5.9%,	8.9%,
AT2G40590.1	| Symbols: | Ribosomal protein S26e family protein | chr2:16945215-16946345 REVERSE LENGTH=131	0	4	3	0%,	30.5%,	35.1%,
AT2G43530.1	| Symbols: | Scorpion toxin-like knottin superfamily protein | chr2:18070104-18070523 FORWARD LENGTH=85	0	3	3	0%,	24.7%,	24.7%,
AT2G46580.1	| Symbols: | Pyridoxamine 5'-phosphate oxidase family protein | chr2:19129409-19130513 REVERSE LENGTH=198	0	0	3	0%,	0%,	24.7%,
AT2G47970.1	| Symbols: | Nuclear pore localisation protein NPL4 | chr2:19629525-19630973 FORWARD LENGTH=413	0	0	3	0%,	0%,	7.3%,
AT3G02660.1	| Symbols: emb2768 | Tyrosyl-tRNA synthetase, class Ib, bacterial/mitochondrial | chr3:570221-571756 REVERSE LENGTH=511	0	0	3	0%,	0%,	5.7%,
AT3G03110.1	| Symbols: XPO1B, CRM1B | exportin 1B | chr3:708966-716879 FORWARD LENGTH=1076	0	2	3	0%,	2.4%,	3.9%,
AT3G06480.1	| Symbols: | DEAD box RNA helicase family protein | chr3:1985697-1989666 REVERSE LENGTH=1088	0	2	3	0%,	0%,	3.4%,
AT3G06930.2	| Symbols: ATPRMT4B, PRMT4B | protein arginine methyltransferase 4B | chr3:2185469-2189296 REVERSE LENGTH=535	0	3	3	0%,	6.2%,	9.5%,
AT3G12700.1	| Symbols: | Eukaryotic aspartyl protease family protein | chr3:4037136-4039043 FORWARD LENGTH=461	0	0	3	0%,	0%,	10.2%,
AT3G14172.1	| Symbols: | FUNCTIONS IN: molecular_function unknown; INVOLVED IN: biological_process unknown; LOCATED IN: cellular_component unknown; BEST Arabidopsis thaliana protein match is: COP1-interacting protein-related (TAIR:AT1G72410.1); Has 30201 Blast hits to 17322 proteins in 780 species: Archae - 12; Bacteria - 1396; Metazoa - 17338; Fungi - 3422; Plants - 5037; Viruses - 0; Other Eukaryotes - 299…	0	0	3	0%,	0%,	4.1%,
AT3G21110.1	| Symbols: PUR7, PURC, ATPURC | purin 7 | chr3:7402696-7405273 REVERSE LENGTH=411	0	4	3	0%,	10.7%,	10.0%,
AT3G25520.1	| Symbols: ATL5, PGY3, OLI5, RPL5A | ribosomal protein L5 | chr3:9269573-9271327 REVERSE LENGTH=301	0	2	3	0%,	9.3%,	8.3%,
AT3G26618.1	| Symbols: ERF1-3 | eukaryotic release factor 1-3 | chr3:9788854-9790161 FORWARD LENGTH=435	0	3	3	0%,	8.3%,	0%,
AT3G26740.1	| Symbols: CCL | CCR-like | chr3:9827868-9828461 FORWARD LENGTH=141	0	0	3	0%,	0%,	15.6%,
AT3G27380.1	| Symbols: SDH2-1 | succinate dehydrogenase 2-1 | chr3:10131209-10132673 REVERSE LENGTH=279	0	0	3	0%,	0%,	10.8%,
AT3G28710.1	| Symbols: | ATPase, V0/A0 complex, subunit C/D | chr3:10773144-10775594 REVERSE LENGTH=351	0	2	3	0%,	8.0%,	16.2%,
AT3G28980.1	| Symbols: | Protein of unknown function (DUF1216) | chr3:10993403-10994925 REVERSE LENGTH=445	0	0	3	0%,	0%,	7.9%,
AT3G45030.1	| Symbols: | Ribosomal protein S10p/S20e family protein | chr3:16471606-16472312 REVERSE LENGTH=124	0	4	3	0%,	29.0%,	33.1%,
AT3G47650.1	| Symbols: | DnaJ/Hsp40 cysteine-rich domain superfamily protein | chr3:17569576-17570262 FORWARD LENGTH=136	0	4	3	0%,	40.4%,	29.4%,
AT3G51840.1	| Symbols: ACX4, ATSCX, ATG6 | acyl-CoA oxidase 4 | chr3:19225653-19229008 REVERSE LENGTH=436	0	4	3	0%,	10.3%,	13.8%,
AT3G53460.4	| Symbols: CP29 | chloroplast RNA-binding protein 29 | chr3:19819738-19821423 REVERSE LENGTH=363	0	0	3	0%,	0%,	14.9%,
AT3G53970.1	| Symbols: | proteasome inhibitor-related | chr3:19985208-19987132 FORWARD LENGTH=302	0	0	3	0%,	0%,	9.9%,
AT3G59890.1	| Symbols: | Dihydrodipicolinate reductase, bacterial/plant | chr3:22124497-22126491 REVERSE LENGTH=349	0	2	3	0%,	0%,	10.9%,
AT3G63490.1	| Symbols: | Ribosomal protein L1p/L10e family | chr3:23444269-23446020 FORWARD LENGTH=346	0	0	3	0%,	0%,	10.4%,
AT4G04460.1	| Symbols: | Saposin-like aspartyl protease family protein | chr4:2225232-2227746 FORWARD LENGTH=508	0	0	3	0%,	0%,	9.8%,
AT4G04770.1	| Symbols: ATABC1, LAF6, ATNAP1, ABC1 | ATP binding cassette protein 1 | chr4:2427998-2429785 REVERSE LENGTH=557	0	0	3	0%,	0%,	7.0%,
AT4G14030.1	| Symbols: SBP1 | selenium-binding protein 1 | chr4:8098121-8100165 REVERSE LENGTH=490	0	0	3	0%,	0%,	6.5%,
AT4G14110.1	| Symbols: COP9, CSN8, FUS7, EMB143 | COP9 signalosome, subunit CSN8 | chr4:8133049-8134867 REVERSE LENGTH=197	0	0	3	0%,	0%,	19.3%,
AT4G14880.1	| Symbols: OASA1, OLD3, CYTACS1 | O-acetylserine (thiol) lyase (OAS-TL) isoform A1 | chr4:8518209-8520050 REVERSE LENGTH=322	0	4	3	0%,	14.9%,	9.6%,
AT4G15210.1	| Symbols: ATBETA-AMY, AT-BETA-AMY, RAM1, BMY1, BAM5 | beta-amylase 5 | chr4:8666734-8669357 REVERSE LENGTH=498	0	0	3	0%,	0%,	6.2%,
AT4G16060.1	| Symbols: | unknown protein; FUNCTIONS IN: molecular_function unknown; INVOLVED IN: biological_process unknown; LOCATED IN: chloroplast, chloroplast stroma; EXPRESSED IN: 22 plant structures; EXPRESSED DURING: 13 growth stages; Has 42 Blast hits to 42 proteins in 16 species: Archae - 0; Bacteria - 2; Metazoa - 0; Fungi - 0; Plants - 33; Viruses - 0; Other Eukaryotes - 7 (source: NCBI BLink). | c…	0	3	3	0%,	12.5%,	14.9%,
AT4G16720.1	| Symbols: | Ribosomal protein L23/L15e family protein | chr4:9400156-9401315 REVERSE LENGTH=204	0	3	3	0%,	18.1%,	10.3%,
AT4G17390.1	| Symbols: | Ribosomal protein L23/L15e family protein | chr4:9714407-9715545 REVERSE LENGTH=204	0	3	3	0%,	18.1%,	10.3%,
AT4G24830.1	| Symbols: | arginosuccinate synthase family | chr4:12793085-12795857 REVERSE LENGTH=494	0	0	3	0%,	0%,	6.9%,
AT4G27560.1	| Symbols: | UDP-Glycosyltransferase superfamily protein | chr4:13760114-13761481 REVERSE LENGTH=455	0	0	3	0%,	0%,	6.2%,
AT4G27570.1	| Symbols: | UDP-Glycosyltransferase superfamily protein | chr4:13763657-13765018 REVERSE LENGTH=453	0	0	3	0%,	0%,	6.2%,
AT4G30920.1	| Symbols: | Cytosol aminopeptidase family protein | chr4:15046589-15049304 REVERSE LENGTH=583	0	3	3	0%,	7.9%,	6.9%,
AT4G33510.1	| Symbols: DHS2 | 3-deoxy-d-arabino-heptulosonate 7-phosphate synthase | chr4:16116496-16118549 FORWARD LENGTH=507	0	0	3	0%,	0%,	6.5%,
AT4G34890.1	| Symbols: ATXDH1, XDH1 | xanthine dehydrogenase 1 | chr4:16618736-16624983 REVERSE LENGTH=1361	0	0	3	0%,	0%,	3.1%,
AT4G35100.1	| Symbols: PIP3, PIP3A, PIP2;7, SIMIP | plasma membrane intrinsic protein 3 | chr4:16708672-16709958 FORWARD LENGTH=280	0	0	3	0%,	0%,	17.1%,
AT5G02050.1	| Symbols: | Mitochondrial glycoprotein family protein | chr5:403239-404244 REVERSE LENGTH=267	0	0	3	0%,	0%,	13.5%,
AT5G07740.1	| Symbols: | actin binding | chr5:2459076-2466580 REVERSE LENGTH=1649	0	0	3	0%,	0%,	3.5%,
AT5G08280.1	| Symbols: HEMC | hydroxymethylbilane synthase | chr5:2663763-2665596 REVERSE LENGTH=382	0	2	3	0%,	5.8%,	8.6%,
AT5G08560.1	| Symbols: | transducin family protein / WD-40 repeat family protein | chr5:2771104-2773827 REVERSE LENGTH=589	0	0	3	0%,	0%,	10.2%,
AT5G10900.1	| Symbols: | Calcineurin-like metallo-phosphoesterase superfamily protein | chr5:3436413-3439221 REVERSE LENGTH=600	0	0	3	0%,	0%,	5.5%,
AT5G10920.1	| Symbols: | L-Aspartase-like family protein | chr5:3441805-3443892 FORWARD LENGTH=517	0	0	3	0%,	0%,	8.3%,
AT5G11040.1	| Symbols: TRS120, AtTRS120 | TRS120 | chr5:3495332-3500610 FORWARD LENGTH=1186	0	2	3	0%,	3.5%,	3.0%,
AT5G11580.1	| Symbols: | Regulator of chromosome condensation (RCC1) family protein | chr5:3718913-3721125 FORWARD LENGTH=553	0	0	3	0%,	0%,	7.6%,
AT5G12410.1	| Symbols: | THUMP domain-containing protein | chr5:4021974-4023950 REVERSE LENGTH=376	0	0	3	0%,	0%,	8.2%,
AT5G13930.1	| Symbols: CHS, TT4, ATCHS | Chalcone and stilbene synthase family protein | chr5:4488762-4490035 FORWARD LENGTH=395	0	0	3	0%,	0%,	10.1%,
AT5G16130.1	| Symbols: | Ribosomal protein S7e family protein | chr5:5268984-5269912 FORWARD LENGTH=190	0	0	3	0%,	0%,	34.2%,
AT5G18230.2	| Symbols: | transcription regulator NOT2/NOT3/NOT5 family protein | chr5:6021610-6027031 REVERSE LENGTH=845	0	2	3	0%,	5.3%,	5.3%,
AT5G22580.1	| Symbols: | Stress responsive A/B Barrel Domain | chr5:7502709-7503137 FORWARD LENGTH=111	0	3	3	0%,	29.7%,	24.3%,
AT5G42820.2	| Symbols: ATU2AF35B, U2AF35B | Zinc finger C-x8-C-x5-C-x3-H type family protein | chr5:17170445-17171296 REVERSE LENGTH=283	0	2	3	0%,	9.9%,	12.4%,
AT5G53060.1	| Symbols: | RNA-binding KH domain-containing protein | chr5:21515355-21518197 FORWARD LENGTH=652	0	0	3	0%,	0%,	6.3%,
AT5G56280.1	| Symbols: CSN6A | COP9 signalosome subunit 6A | chr5:22783617-22785530 REVERSE LENGTH=317	0	2	3	0%,	6.6%,	13.6%,
AT5G57460.1	| Symbols: | unknown protein; FUNCTIONS IN: molecular_function unknown; INVOLVED IN: biological_process unknown; LOCATED IN: plasma membrane, chloroplast; EXPRESSED IN: 23 plant structures; EXPRESSED DURING: 13 growth stages; Has 166 Blast hits to 166 proteins in 41 species: Archae - 0; Bacteria - 0; Metazoa - 112; Fungi - 4; Plants - 36; Viruses - 0; Other Eukaryotes - 14 (source: NCBI BLink). |…	0	0	3	0%,	0%,	9.8%,
AT5G57655.2	| Symbols: | xylose isomerase family protein | chr5:23347030-23349805 FORWARD LENGTH=477	0	0	3	0%,	0%,	8.0%,
AT5G58410.1	| Symbols: | HEAT/U-box domain-containing protein | chr5:23609663-23617343 FORWARD LENGTH=1873	0	2	3	0%,	1.3%,	2.0%,
AT5G58490.1	| Symbols: | NAD(P)-binding Rossmann-fold superfamily protein | chr5:23643068-23644455 FORWARD LENGTH=324	0	2	3	0%,	6.5%,	9.6%,
AT5G62300.1	| Symbols: | Ribosomal protein S10p/S20e family protein | chr5:25021388-25022235 REVERSE LENGTH=124	0	4	3	0%,	29.0%,	33.1%,
AT5G64040.2	| Symbols: PSAN | photosystem I reaction center subunit PSI-N, chloroplast, putative / PSI-N, putative (PSAN) | chr5:25628690-25629409 REVERSE LENGTH=181	0	2	3	0%,	12.7%,	12.7%,
AT5G65950.1	| Symbols: | FUNCTIONS IN: molecular_function unknown; INVOLVED IN: biological_process unknown; LOCATED IN: cellular_component unknown; EXPRESSED IN: 25 plant structures; EXPRESSED DURING: 15 growth stages; CONTAINS InterPro DOMAIN/s: Protein of unknown function DUF1683, C-terminal (InterPro:IPR012880), Foie gras liver health family 1 (InterPro:IPR021773); Has 30201 Blast hits to 17322 proteins i…	0	0	3	0%,	0%,	4.3%,
AT4G27000.1	| Symbols: ATRBP45C | RNA-binding (RRM/RBD/RNP motifs) family protein | chr4:13554983-13557763 REVERSE LENGTH=415	8	5	4	16.6%,	11.8%,	11.8%,
AT2G16950.1	| Symbols: TRN1, ATTRN1 | transportin 1 | chr2:7353939-7360637 FORWARD LENGTH=895	7	4	4	13.5%,	8.4%,	9.8%,
AT3G51240.1	| Symbols: F3H, TT6, F3'H | flavanone 3-hydroxylase | chr3:19025409-19026658 FORWARD LENGTH=358	7	5	4	25.7%,	20.4%,	12.8%,
AT4G24800.1	| Symbols: | MA3 domain-containing protein | chr4:12782463-12784902 FORWARD LENGTH=702	7	6	4	16.7%,	14.7%,	8.0%,
AT5G57870.1	| Symbols: eIFiso4G1 | MIF4G domain-containing protein / MA3 domain-containing protein | chr5:23439755-23443433 FORWARD LENGTH=780	7	3	4	9.7%,	5.6%,	7.3%,
AT2G15430.1	| Symbols: RBP36A, RPB35.5A, NRPB3, NRPD3, NRPE3A | DNA-directed RNA polymerase family protein | chr2:6733661-6735482 FORWARD LENGTH=319	6	4	4	29.8%,	20.4%,	23.2%,
AT2G37660.1	| Symbols: | NAD(P)-binding Rossmann-fold superfamily protein | chr2:15795481-15796977 REVERSE LENGTH=325	6	5	4	26.2%,	18.8%,	21.8%,
AT2G37690.1	| Symbols: | phosphoribosylaminoimidazole carboxylase, putative / AIR carboxylase, putative | chr2:15806111-15810240 FORWARD LENGTH=642	6	9	4	12.3%,	16.8%,	11.1%,
AT3G11510.1	| Symbols: | Ribosomal protein S11 family protein | chr3:3623757-3624866 REVERSE LENGTH=150	6	7	4	44.7%,	44.0%,	37.3%,
AT3G12490.2	| Symbols: ATCYSB, ATCYS6, CYSB | cystatin B | chr3:3960523-3961876 REVERSE LENGTH=234	6	3	4	33.3%,	16.2%,	23.9%,
AT3G54670.3	| Symbols: TTN8 | Structural maintenance of chromosomes (SMC) family protein | chr3:20235818-20243701 FORWARD LENGTH=1239	6	0	4	5.8%,	0%,	2.7%,
AT5G54900.1	| Symbols: ATRBP45A, RBP45A | RNA-binding protein 45A | chr5:22295412-22298126 FORWARD LENGTH=387	6	4	4	20.7%,	12.4%,	23.3%,
AT5G59810.1	| Symbols: ATSBT5.4, SBT5.4 | Subtilase family protein | chr5:24096895-24100387 REVERSE LENGTH=778	6	2	4	11.7%,	3.9%,	6.6%,
AT1G05520.1	| Symbols: | Sec23/Sec24 protein transport family protein | chr1:1631126-1635703 REVERSE LENGTH=783	5	6	4	8.6%,	8.6%,	6.3%,
AT1G10430.1	| Symbols: PP2A-2 | protein phosphatase 2A-2 | chr1:3428705-3430437 REVERSE LENGTH=306	5	4	4	0%,	0%,	15.4%,
AT1G21440.1	| Symbols: | Phosphoenolpyruvate carboxylase family protein | chr1:7502325-7504103 REVERSE LENGTH=336	5	0	4	20.5%,	0%,	16.7%,
AT1G56190.1	| Symbols: | Phosphoglycerate kinase family protein | chr1:21028403-21030454 FORWARD LENGTH=478	5	6	4	15.5%,	14.4%,	12.3%,
AT1G59830.1	| Symbols: PP2A-1 | protein phosphatase 2A-2 | chr1:22020708-22022293 REVERSE LENGTH=306	5	4	4	20.3%,	16.3%,	15.4%,
AT1G60200.1	| Symbols: | splicing factor PWI domain-containing protein / RNA recognition motif (RRM)-containing protein | chr1:22200882-22205241 REVERSE LENGTH=899	5	4	4	6.9%,	6.9%,	8.8%,
AT1G62640.1	| Symbols: KAS III | 3-ketoacyl-acyl carrier protein synthase III | chr1:23192502-23194737 FORWARD LENGTH=404	5	3	4	17.1%,	12.1%,	15.8%,
AT2G29320.1	| Symbols: | NAD(P)-binding Rossmann-fold superfamily protein | chr2:12592180-12593377 FORWARD LENGTH=269	5	6	4	17.5%,	18.2%,	14.5%,
AT2G30200.1	| Symbols: | catalytics;transferases;[acyl-carrier-protein] S-malonyltransferases;binding | chr2:12883162-12885482 REVERSE LENGTH=393	5	5	4	13.7%,	14.2%,	14.2%,
AT2G36160.1	| Symbols: | Ribosomal protein S11 family protein | chr2:15169925-15171159 FORWARD LENGTH=150	5	6	4	0%,	0%,	37.3%,
AT2G42740.1	| Symbols: RPL16A | ribosomal protein large subunit 16A | chr2:17791794-17792946 FORWARD LENGTH=182	5	5	4	29.1%,	36.8%,	23.6%,
AT2G43710.2	| Symbols: SSI2, FAB2 | Plant stearoyl-acyl-carrier-protein desaturase family protein | chr2:18120107-18122495 FORWARD LENGTH=401	5	4	4	16.2%,	12.7%,	12.7%,
AT3G10340.1	| Symbols: PAL4 | phenylalanine ammonia-lyase 4 | chr3:3204260-3207809 FORWARD LENGTH=707	5	4	4	7.6%,	6.5%,	0%,
AT3G53870.1	| Symbols: | Ribosomal protein S3 family protein | chr3:19951547-19952782 FORWARD LENGTH=249	5	8	4	22.1%,	24.9%,	18.9%,
AT3G56090.1	| Symbols: ATFER3, FER3 | ferritin 3 | chr3:20814350-20815984 REVERSE LENGTH=259	5	7	4	20.5%,	22.4%,	22.8%,
AT3G58700.1	| Symbols: | Ribosomal L5P family protein | chr3:21711661-21712816 FORWARD LENGTH=182	5	5	4	29.1%,	36.8%,	23.6%,
AT4G18730.1	| Symbols: RPL16B | ribosomal protein L16B | chr4:10302238-10303206 FORWARD LENGTH=182	5	5	4	29.1%,	36.8%,	23.6%,
AT4G34350.1	| Symbols: CLB6, ISPH, HDR | 4-hydroxy-3-methylbut-2-enyl diphosphate reductase | chr4:16428681-16431038 REVERSE LENGTH=466	5	0	4	13.7%,	0%,	12.9%,
AT4G36020.1	| Symbols: CSDP1 | cold shock domain protein 1 | chr4:17043443-17044342 REVERSE LENGTH=299	5	4	4	33.4%,	21.7%,	23.1%,
AT5G06060.1	| Symbols: | NAD(P)-binding Rossmann-fold superfamily protein | chr5:1824066-1825833 REVERSE LENGTH=264	5	0	4	18.9%,	0%,	18.6%,
AT5G13650.2	| Symbols: | elongation factor family protein | chr5:4397821-4402364 FORWARD LENGTH=676	5	4	4	9.8%,	10.8%,	13.3%,
AT5G45775.2	| Symbols: | Ribosomal L5P family protein | chr5:18565281-18566496 REVERSE LENGTH=182	5	5	4	29.1%,	36.8%,	23.6%,
AT5G63110.1	| Symbols: HDA6, AXE1, ATHDA6, RTS1, RPD3B, SIL1 | histone deacetylase 6 | chr5:25315834-25318227 REVERSE LENGTH=471	5	7	4	15.1%,	21.0%,	15.7%,
AT1G12840.1	| Symbols: DET3, ATVHA-C | vacuolar ATP synthase subunit C (VATC) / V-ATPase C subunit / vacuolar proton pump C subunit (DET3) | chr1:4375584-4378220 FORWARD LENGTH=375	4	3	4	11.2%,	9.1%,	11.7%,
AT1G33680.1	| Symbols: | KH domain-containing protein | chr1:12204056-12208282 FORWARD LENGTH=763	4	5	4	8.0%,	10.6%,	12.1%,
AT1G66200.3	| Symbols: GSR2, GLN1;2 | glutamine synthase clone F11 | chr1:24655520-24657520 REVERSE LENGTH=365	4	0	4	6.6%,	0%,	7.4%,
AT1G74040.1	| Symbols: IMS1, MAML-3, IPMS2 | 2-isopropylmalate synthase 1 | chr1:27842258-27845566 FORWARD LENGTH=631	4	9	4	11.3%,	15.1%,	9.0%,
AT1G76810.1	| Symbols: | eukaryotic translation initiation factor 2 (eIF-2) family protein | chr1:28831366-28836310 REVERSE LENGTH=1294	4	2	4	3.6%,	2.9%,	3.1%,
AT2G24020.1	| Symbols: | Uncharacterised BCR, YbaB family COG0718 | chr2:10217869-10219269 REVERSE LENGTH=182	4	2	4	20.9%,	11.5%,	28.6%,
AT2G30060.1	| Symbols: | Pleckstrin homology (PH) domain superfamily protein | chr2:12827035-12828551 FORWARD LENGTH=217	4	0	4	33.2%,	0%,	25.8%,
AT2G31610.1	| Symbols: | Ribosomal protein S3 family protein | chr2:13450384-13451669 FORWARD LENGTH=250	4	7	4	0%,	0%,	18.8%,
AT2G36250.1	| Symbols: FTSZ2-1, ATFTSZ2-1 | Tubulin/FtsZ family protein | chr2:15197661-15199932 REVERSE LENGTH=478	4	4	4	14.9%,	11.1%,	13.8%,
AT3G03570.1	| Symbols: | Protein of unknown function (DUF3550/UPF0682) | chr3:857013-860105 FORWARD LENGTH=607	4	3	4	10.2%,	10.0%,	12.0%,
AT3G06580.1	| Symbols: GAL1, GALK | Mevalonate/galactokinase family protein | chr3:2049141-2051867 REVERSE LENGTH=496	4	2	4	10.3%,	5.4%,	14.5%,
AT3G11270.1	| Symbols: MEE34 | Mov34/MPN/PAD-1 family protein | chr3:3528989-3531317 FORWARD LENGTH=310	4	0	4	10.6%,	0%,	10.6%,
AT3G12800.1	| Symbols: SDRB, DECR | short-chain dehydrogenase-reductase B | chr3:4063463-4064757 REVERSE LENGTH=298	4	5	4	19.8%,	20.1%,	16.4%,
AT3G55020.1	| Symbols: | Ypt/Rab-GAP domain of gyp1p superfamily protein | chr3:20389278-20394713 REVERSE LENGTH=777	4	3	4	7.6%,	4.4%,	5.8%,
AT3G56860.3	| Symbols: UBA2A | UBP1-associated protein 2A | chr3:21050708-21052144 REVERSE LENGTH=478	4	5	4	10.7%,	13.6%,	14.6%,
AT4G17100.2	| Symbols: | EXPRESSED IN: 23 plant structures; EXPRESSED DURING: 13 growth stages; CONTAINS InterPro DOMAIN/s: Endoribonuclease XendoU (InterPro:IPR018998). | chr4:9610164-9612513 REVERSE LENGTH=437	4	3	4	10.8%,	7.3%,	14.4%,
AT4G19210.1	| Symbols: ATRLI2, RLI2 | RNAse l inhibitor protein 2 | chr4:10501906-10504776 FORWARD LENGTH=605	4	2	4	6.3%,	4.1%,	7.3%,
AT4G33090.1	| Symbols: APM1, ATAPM1 | aminopeptidase M1 | chr4:15965915-15970418 REVERSE LENGTH=879	4	5	4	6.1%,	7.7%,	5.0%,
AT5G42220.1	| Symbols: | Ubiquitin-like superfamily protein | chr5:16872962-16877455 FORWARD LENGTH=879	4	5	4	5.5%,	10.9%,	7.2%,
AT5G54750.2	| Symbols: | Transport protein particle (TRAPP) component | chr5:22242080-22243477 FORWARD LENGTH=199	4	4	4	15.1%,	18.6%,	18.6%,
ATCG00800.1	| Symbols: | structural constituent of ribosome | chrC:82826-83482 REVERSE LENGTH=218	4	5	4	18.3%,	27.5%,	20.6%,
AT1G13270.1	| Symbols: MAP1C, MAP1B | methionine aminopeptidase 1B | chr1:4544999-4547155 FORWARD LENGTH=369	3	6	4	10.0%,	19.0%,	15.7%,
AT1G29880.1	| Symbols: | glycyl-tRNA synthetase / glycine--tRNA ligase | chr1:10459662-10462781 REVERSE LENGTH=729	3	4	4	5.3%,	7.4%,	7.7%,
AT1G43690.1	| Symbols: | ubiquitin interaction motif-containing protein | chr1:16478519-16482589 FORWARD LENGTH=599	3	2	4	6.0%,	4.5%,	12.2%,
AT1G49600.1	| Symbols: ATRBP47A, RBP47A | RNA-binding protein 47A | chr1:18357236-18360150 REVERSE LENGTH=445	3	5	4	9.0%,	14.8%,	14.8%,
AT1G50300.1	| Symbols: TAF15 | TBP-associated factor 15 | chr1:18628818-18631662 REVERSE LENGTH=372	3	0	4	10.8%,	0%,	7.5%,
AT1G52730.2	| Symbols: | Transducin/WD40 repeat-like superfamily protein | chr1:19642866-19644978 FORWARD LENGTH=343	3	4	4	14.9%,	19.0%,	19.0%,
AT1G53280.1	| Symbols: | Class I glutamine amidotransferase-like superfamily protein | chr1:19864942-19867341 REVERSE LENGTH=438	3	0	4	10.0%,	0%,	10.0%,
AT1G53720.1	| Symbols: ATCYP59, CYP59 | cyclophilin 59 | chr1:20057012-20059508 FORWARD LENGTH=506	3	2	4	6.3%,	4.3%,	8.5%,
AT1G65010.1	| Symbols: | Plant protein of unknown function (DUF827) | chr1:24149543-24154024 FORWARD LENGTH=1345	3	3	4	4.0%,	2.9%,	4.6%,
AT1G67230.1	| Symbols: LINC1 | little nuclei1 | chr1:25151561-25156032 REVERSE LENGTH=1132	3	2	4	3.0%,	2.0%,	3.8%,
AT1G70830.1	| Symbols: MLP28 | MLP-like protein 28 | chr1:26710203-26711395 REVERSE LENGTH=335	3	5	4	19.7%,	29.9%,	13.1%,
AT2G17420.1	| Symbols: NTRA, ATNTRA, NTR2 | NADPH-dependent thioredoxin reductase A | chr2:7564357-7566219 FORWARD LENGTH=378	3	2	4	10.3%,	8.2%,	19.0%,
AT2G27680.1	| Symbols: | NAD(P)-linked oxidoreductase superfamily protein | chr2:11803981-11805965 REVERSE LENGTH=384	3	2	4	13.8%,	7.8%,	13.5%,
AT2G31810.1	| Symbols: | ACT domain-containing small subunit of acetolactate synthase protein | chr2:13524271-13528246 FORWARD LENGTH=491	3	6	4	9.2%,	14.7%,	10.0%,
AT2G33430.1	| Symbols: DAL1, DAL | differentiation and greening-like 1 | chr2:14162732-14164729 FORWARD LENGTH=219	3	4	4	17.4%,	26.0%,	23.3%,
AT2G38700.1	| Symbols: MVD1, ATMVD1 | mevalonate diphosphate decarboxylase 1 | chr2:16180918-16183785 REVERSE LENGTH=412	3	0	4	8.7%,	0%,	12.6%,
AT2G45240.1	| Symbols: MAP1A | methionine aminopeptidase 1A | chr2:18656059-18658906 FORWARD LENGTH=398	3	3	4	8.0%,	12.3%,	17.3%,
AT2G47240.1	| Symbols: CER8, LACS1 | AMP-dependent synthetase and ligase family protein | chr2:19393835-19397616 FORWARD LENGTH=660	3	2	4	4.8%,	4.4%,	7.6%,
AT2G47400.1	| Symbols: CP12-1, CP12 | CP12 domain-containing protein 1 | chr2:19446889-19447263 FORWARD LENGTH=124	3	5	4	49.2%,	49.2%,	41.1%,
AT3G12050.1	| Symbols: | Aha1 domain-containing protein | chr3:3839289-3841303 FORWARD LENGTH=360	3	0	4	17.2%,	0%,	20.8%,
AT3G33530.3	| Symbols: | Transducin family protein / WD-40 repeat family protein | chr3:14085354-14093449 FORWARD LENGTH=1376	3	0	4	3.9%,	0%,	4.4%,
AT4G02060.1	| Symbols: PRL, MCM7 | Minichromosome maintenance (MCM2/3/5) family protein | chr4:901484-905297 FORWARD LENGTH=716	3	4	4	4.2%,	9.4%,	5.7%,
AT4G08520.1	| Symbols: | SNARE-like superfamily protein | chr4:5417887-5420295 FORWARD LENGTH=181	3	2	4	12.7%,	12.2%,	12.7%,
AT4G09020.1	| Symbols: ATISA3, ISA3 | isoamylase 3 | chr4:5784099-5788839 FORWARD LENGTH=764	3	2	4	4.7%,	4.8%,	6.9%,
AT4G17190.1	| Symbols: FPS2 | farnesyl diphosphate synthase 2 | chr4:9648743-9650865 REVERSE LENGTH=342	3	6	4	7.0%,	11.7%,	12.3%,
AT4G18060.1	| Symbols: | SH3 domain-containing protein | chr4:10027668-10029662 REVERSE LENGTH=351	3	4	4	9.4%,	14.5%,	15.1%,
AT4G30160.2	| Symbols: VLN4 | villin 4 | chr4:14754528-14759511 FORWARD LENGTH=983	3	4	4	4.0%,	5.1%,	3.8%,
AT4G33650.2	| Symbols: DRP3A | dynamin-related protein 3A | chr4:16161073-16166587 FORWARD LENGTH=809	3	2	4	5.2%,	0%,	6.3%,
AT4G34670.1	| Symbols: | Ribosomal protein S3Ae | chr4:16548724-16550222 FORWARD LENGTH=262	3	4	4	9.5%,	17.9%,	16.0%,
AT4G35260.1	| Symbols: IDH1, IDH-I | isocitrate dehydrogenase 1 | chr4:16774494-16776233 REVERSE LENGTH=367	3	4	4	9.8%,	10.1%,	12.8%,
AT5G16570.1	| Symbols: GLN1;4 | glutamine synthetase 1;4 | chr5:5421898-5424523 REVERSE LENGTH=356	3	0	4	13.8%,	0%,	10.4%,
AT5G37600.1	| Symbols: ATGSR1, GLN1;1, GSR 1, ATGLN1;1 | glutamine synthase clone R1 | chr5:14933574-14935656 REVERSE LENGTH=356	3	0	4	13.8%,	0%,	10.4%,
AT5G42980.1	| Symbols: ATTRX3, ATH3, ATTRXH3, TRXH3, TRX3 | thioredoxin 3 | chr5:17242772-17243718 FORWARD LENGTH=118	3	3	4	26.3%,	26.3%,	26.3%,
AT5G59290.2	| Symbols: UXS3, ATUXS3 | UDP-glucuronic acid decarboxylase 3 | chr5:23915814-23917998 REVERSE LENGTH=357	3	2	4	16.5%,	12.9%,	18.2%,
ATCG00470.1	| Symbols: ATPE | ATP synthase epsilon chain | chrC:52265-52663 REVERSE LENGTH=132	3	0	4	35.6%,	0%,	31.1%,
AT1G24360.1	| Symbols: | NAD(P)-binding Rossmann-fold superfamily protein | chr1:8640820-8643283 FORWARD LENGTH=319	2	2	4	10.3%,	9.7%,	14.4%,
AT1G43170.1	| Symbols: ARP1, emb2207, RPL3A, RP1 | ribosomal protein 1 | chr1:16266992-16268631 FORWARD LENGTH=389	2	2	4	5.9%,	5.1%,	7.5%,
AT1G52510.1	| Symbols: | alpha/beta-Hydrolases superfamily protein | chr1:19563039-19565260 REVERSE LENGTH=380	2	0	4	9.5%,	0%,	19.7%,
AT1G54080.2	| Symbols: UBP1A | oligouridylate-binding protein 1A | chr1:20183923-20186824 REVERSE LENGTH=430	2	6	4	11.2%,	21.6%,	17.2%,
AT1G63000.1	| Symbols: NRS/ER, UER1 | nucleotide-rhamnose synthase/epimerase-reductase | chr1:23342510-23343859 FORWARD LENGTH=301	2	3	4	9.6%,	14.3%,	17.3%,
AT1G66240.1	| Symbols: ATX1, ATATX1 | homolog of anti-oxidant 1 | chr1:24686445-24687327 REVERSE LENGTH=106	2	3	4	24.5%,	37.7%,	49.1%,
AT1G70310.1	| Symbols: SPDS2 | spermidine synthase 2 | chr1:26485497-26487352 REVERSE LENGTH=340	2	3	4	8.2%,	12.1%,	12.4%,
AT2G24210.1	| Symbols: TPS10 | terpene synthase 10 | chr2:10294330-10297401 FORWARD LENGTH=591	2	3	4	5.2%,	5.4%,	11.3%,
AT2G37190.1	| Symbols: | Ribosomal protein L11 family protein | chr2:15619559-15620059 REVERSE LENGTH=166	2	4	4	18.7%,	18.7%,	27.7%,
AT2G47640.1	| Symbols: | Small nuclear ribonucleoprotein family protein | chr2:19537393-19538431 FORWARD LENGTH=109	2	6	4	18.3%,	43.1%,	25.7%,
AT3G01540.2	| Symbols: DRH1, ATDRH1 | DEAD box RNA helicase 1 | chr3:213077-216142 REVERSE LENGTH=619	2	4	4	5.7%,	8.7%,	5.8%,
AT3G02630.1	| Symbols: | Plant stearoyl-acyl-carrier-protein desaturase family protein | chr3:562164-564524 FORWARD LENGTH=396	2	4	4	8.1%,	11.4%,	12.9%,
AT3G04620.1	| Symbols: | Alba DNA/RNA-binding protein | chr3:1255660-1256739 REVERSE LENGTH=164	2	2	4	18.9%,	18.9%,	18.9%,
AT3G05000.1	| Symbols: | Transport protein particle (TRAPP) component | chr3:1387444-1388697 REVERSE LENGTH=173	2	3	4	21.4%,	17.3%,	17.3%,
AT3G27830.1	| Symbols: RPL12-A, RPL12 | ribosomal protein L12-A | chr3:10318576-10319151 FORWARD LENGTH=191	2	4	4	14.1%,	12.0%,	18.3%,
AT3G27850.1	| Symbols: RPL12-C | ribosomal protein L12-C | chr3:10324905-10325468 FORWARD LENGTH=187	2	4	4	14.4%,	12.3%,	18.7%,
AT3G46440.1	| Symbols: UXS5 | UDP-XYL synthase 5 | chr3:17089268-17091611 REVERSE LENGTH=341	2	2	4	13.5%,	13.5%,	19.4%,
AT3G53430.1	| Symbols: | Ribosomal protein L11 family protein | chr3:19809895-19810395 REVERSE LENGTH=166	2	4	4	18.7%,	18.7%,	27.7%,
AT3G62840.1	| Symbols: | Small nuclear ribonucleoprotein family protein | chr3:23235727-23236615 REVERSE LENGTH=109	2	6	4	18.3%,	43.1%,	25.7%,
AT4G08390.1	| Symbols: SAPX | stromal ascorbate peroxidase | chr4:5314999-5317071 FORWARD LENGTH=372	2	8	4	5.4%,	23.9%,	13.7%,
AT4G09320.1	| Symbols: NDPK1 | Nucleoside diphosphate kinase family protein | chr4:5923424-5924366 FORWARD LENGTH=169	2	3	4	17.2%,	23.1%,	23.1%,
AT4G14890.1	| Symbols: FdC2 | 2Fe-2S ferredoxin-like superfamily protein | chr4:8520887-8521351 FORWARD LENGTH=154	2	3	4	24.0%,	20.8%,	48.7%,
AT4G24130.1	| Symbols: | Protein of unknown function, DUF538 | chr4:12527861-12528423 FORWARD LENGTH=157	2	5	4	15.3%,	32.5%,	24.8%,
AT4G35800.1	| Symbols: NRPB1, RPB1, RNA_POL_II_LSRNA_POL_II_LS, RNA_POL_II_LS | RNA polymerase II large subunit | chr4:16961115-16967892 REVERSE LENGTH=1839	2	4	4	1.1%,	2.9%,	2.9%,
AT5G10770.1	| Symbols: | Eukaryotic aspartyl protease family protein | chr5:3403331-3405331 REVERSE LENGTH=474	2	0	4	9.1%,	0%,	11.8%,
AT5G16240.1	| Symbols: | Plant stearoyl-acyl-carrier-protein desaturase family protein | chr5:5306981-5309639 FORWARD LENGTH=394	2	3	4	6.9%,	0%,	12.9%,
AT5G52650.1	| Symbols: | RNA binding Plectin/S10 domain-containing protein | chr5:21355781-21357003 REVERSE LENGTH=179	2	2	4	16.2%,	11.2%,	12.3%,
AT5G54770.1	| Symbols: THI1, TZ, THI4 | thiazole biosynthetic enzyme, chloroplast (ARA6) (THI1) (THI4) | chr5:22246634-22247891 FORWARD LENGTH=349	2	4	4	9.5%,	17.5%,	14.9%,
AT5G56350.1	| Symbols: | Pyruvate kinase family protein | chr5:22820254-22822529 REVERSE LENGTH=498	2	2	4	5.4%,	5.8%,	12.2%,
AT5G59880.1	| Symbols: ADF3 | actin depolymerizing factor 3 | chr5:24120382-24121628 FORWARD LENGTH=139	2	0	4	26.6%,	0%,	26.6%,
AT1G04990.2	| Symbols: | Zinc finger C-x8-C-x5-C-x3-H type family protein | chr1:1419368-1421454 REVERSE LENGTH=404	0	2	4	0%,	5.9%,	11.9%,
AT1G12570.1	| Symbols: | Glucose-methanol-choline (GMC) oxidoreductase family protein | chr1:4278192-4280753 REVERSE LENGTH=572	0	0	4	0%,	0%,	7.9%,
AT1G31160.1	| Symbols: HINT 2 | HISTIDINE TRIAD NUCLEOTIDE-BINDING 2 | chr1:11122880-11124106 REVERSE LENGTH=187	0	0	4	0%,	0%,	25.7%,
AT1G51710.1	| Symbols: UBP6, ATUBP6 | ubiquitin-specific protease 6 | chr1:19175805-19179894 REVERSE LENGTH=482	0	4	4	0%,	10.0%,	7.5%,
AT1G63660.1	| Symbols: | GMP synthase (glutamine-hydrolyzing), putative / glutamine amidotransferase, putative | chr1:23604127-23607080 REVERSE LENGTH=534	0	3	4	0%,	11.0%,	8.6%,
AT1G71820.2	| Symbols: SEC6 | SEC6 | chr1:27010022-27016745 FORWARD LENGTH=774	0	4	4	0%,	9.6%,	5.4%,
AT1G71860.1	| Symbols: PTP1, ATPTP1 | protein tyrosine phosphatase 1 | chr1:27026866-27028675 FORWARD LENGTH=340	0	3	4	0%,	14.4%,	12.6%,
AT2G02160.1	| Symbols: | CCCH-type zinc finger family protein | chr2:553407-555899 REVERSE LENGTH=669	0	3	4	0%,	10.0%,	10.0%,
AT2G24200.1	| Symbols: | Cytosol aminopeptidase family protein | chr2:10287017-10289450 REVERSE LENGTH=520	0	0	4	0%,	0%,	9.8%,
AT2G30170.1	| Symbols: | Protein phosphatase 2C family protein | chr2:12879802-12881474 REVERSE LENGTH=298	0	0	4	0%,	0%,	11.7%,
AT2G34040.1	| Symbols: | Apoptosis inhibitory protein 5 (API5) | chr2:14377957-14382246 REVERSE LENGTH=553	0	0	4	0%,	0%,	13.2%,
AT2G38020.1	| Symbols: VCL1, MAN, EMB258 | vacuoleless1 (VCL1) | chr2:15910098-15914190 REVERSE LENGTH=858	0	3	4	0%,	6.6%,	6.6%,
AT2G38400.2	| Symbols: AGT3 | alanine:glyoxylate aminotransferase 3 | chr2:16083779-16086115 FORWARD LENGTH=493	0	0	4	0%,	0%,	10.5%,
AT2G41680.1	| Symbols: NTRC | NADPH-dependent thioredoxin reductase C | chr2:17376349-17379028 REVERSE LENGTH=529	0	2	4	0%,	7.8%,	12.1%,
AT2G47710.1	| Symbols: | Adenine nucleotide alpha hydrolases-like superfamily protein | chr2:19555045-19555956 REVERSE LENGTH=162	0	5	4	0%,	46.3%,	32.7%,
AT3G04470.1	| Symbols: | Ankyrin repeat family protein | chr3:1189841-1191853 REVERSE LENGTH=640	0	4	4	0%,	4.8%,	4.8%,
AT3G05680.2	| Symbols: EMB2016 | embryo defective 2016 | chr3:1660802-1672015 REVERSE LENGTH=2152	0	0	4	0%,	0%,	2.6%,
AT3G15000.1	| Symbols: | cobalt ion binding | chr3:5050321-5052121 FORWARD LENGTH=395	0	3	4	0%,	7.8%,	11.9%,
AT3G15660.1	| Symbols: ATGRX4, GRX4 | glutaredoxin 4 | chr3:5308134-5309383 REVERSE LENGTH=169	0	0	4	0%,	0%,	21.9%,
AT3G22890.1	| Symbols: APS1 | ATP sulfurylase 1 | chr3:8112837-8114734 FORWARD LENGTH=463	0	0	4	0%,	0%,	13.4%,
AT3G49910.1	| Symbols: | Translation protein SH3-like family protein | chr3:18504311-18504751 FORWARD LENGTH=146	0	0	4	0%,	0%,	24.7%,
AT3G61820.1	| Symbols: | Eukaryotic aspartyl protease family protein | chr3:22880074-22881525 REVERSE LENGTH=483	0	3	4	0%,	6.2%,	16.1%,
AT4G03120.1	| Symbols: | C2H2 and C2HC zinc fingers superfamily protein | chr4:1385747-1387331 FORWARD LENGTH=207	0	2	4	0%,	17.4%,	17.4%,
AT4G22220.1	| Symbols: ISU1, ATISU1 | SufE/NifU family protein | chr4:11759444-11760881 REVERSE LENGTH=167	0	0	4	0%,	0%,	16.2%,
AT4G24490.1	| Symbols: RGTA1, ATRGTA1 | RAB geranylgeranyl transferase alpha subunit 1 | chr4:12655330-12658103 REVERSE LENGTH=678	0	0	4	0%,	0%,	5.8%,
AT5G18410.1	| Symbols: PIR, KLK, PIR121, SRA1, PIRP, ATSRA1 | transcription activators | chr5:6097456-6104783 REVERSE LENGTH=1283	0	2	4	0%,	2.3%,	3.6%,
AT5G24770.1	| Symbols: VSP2, ATVSP2 | vegetative storage protein 2 | chr5:8500713-8501844 REVERSE LENGTH=265	0	3	4	0%,	12.5%,	12.8%,
AT5G37510.2	| Symbols: EMB1467, CI76 | NADH-ubiquinone dehydrogenase, mitochondrial, putative | chr5:14897490-14900447 FORWARD LENGTH=748	0	3	4	0%,	3.9%,	8.6%,
AT5G40450.1	| Symbols: | unknown protein; FUNCTIONS IN: molecular_function unknown; INVOLVED IN: biological_process unknown; LOCATED IN: chloroplast, plasma membrane; EXPRESSED IN: 24 plant structures; EXPRESSED DURING: 13 growth stages; Has 30201 Blast hits to 17322 proteins in 780 species: Archae - 12; Bacteria - 1396; Metazoa - 17338; Fungi - 3422; Plants - 5037; Viruses - 0; Other Eukaryotes - 2996 (sour…	0	0	4	0%,	0%,	2.1%,
AT5G47870.1	| Symbols: | FUNCTIONS IN: molecular_function unknown; INVOLVED IN: biological_process unknown; LOCATED IN: chloroplast; EXPRESSED IN: 22 plant structures; EXPRESSED DURING: 13 growth stages; BEST Arabidopsis thaliana protein match is: cobalt ion binding (TAIR:AT1G71310.1); Has 1807 Blast hits to 1807 proteins in 277 species: Archae - 0; Bacteria - 0; Metazoa - 736; Fungi - 347; Plants - 385; Vir…	0	2	4	0%,	20.1%,	20.1%,
AT5G67490.1	| Symbols: | unknown protein; CONTAINS InterPro DOMAIN/s: Protein of unknown function DUF1674 (InterPro:IPR012875); Has 30201 Blast hits to 17322 proteins in 780 species: Archae - 12; Bacteria - 1396; Metazoa - 17338; Fungi - 3422; Plants - 5037; Viruses - 0; Other Eukaryotes - 2996 (source: NCBI BLink). | chr5:26934368-26934694 REVERSE LENGTH=108	0	0	4	0%,	0%,	38.9%,
AT5G53620.1	| Symbols: | unknown protein; INVOLVED IN: biological_process unknown; EXPRESSED IN: 23 plant structures; EXPRESSED DURING: 13 growth stages; Has 28929 Blast hits to 19542 proteins in 1425 species: Archae - 211; Bacteria - 3079; Metazoa - 14558; Fungi - 2157; Plants - 966; Viruses - 80; Other Eukaryotes - 7878 (source: NCBI BLink). | chr5:21781217-21785061 FORWARD LENGTH=682	10	4	5	15.8%,	8.4%,	12.3%,
AT4G34860.1	| Symbols: | Plant neutral invertase family protein | chr4:16609955-16612019 REVERSE LENGTH=571	9	3	5	14.2%,	6.5%,	11.4%,
AT5G19820.1	| Symbols: emb2734 | ARM repeat superfamily protein | chr5:6695731-6701247 REVERSE LENGTH=1116	9	7	5	11.7%,	10.0%,	8.2%,
AT1G12910.1	| Symbols: ATAN11, LWD1 | Transducin/WD40 repeat-like superfamily protein | chr1:4395114-4396154 REVERSE LENGTH=346	8	5	5	23.1%,	19.1%,	18.2%,
AT4G00490.1	| Symbols: BAM2, BMY9 | beta-amylase 2 | chr4:222422-224862 FORWARD LENGTH=542	8	3	5	21.0%,	10.0%,	11.1%,
AT3G10850.1	| Symbols: GLX2-2, GLY2 | Metallo-hydrolase/oxidoreductase superfamily protein | chr3:3397756-3399522 REVERSE LENGTH=258	7	4	5	52.7%,	42.6%,	24.4%,
AT4G31180.1	| Symbols: | Class II aminoacyl-tRNA and biotin synthetases superfamily protein | chr4:15156696-15159362 FORWARD LENGTH=558	7	3	5	17.0%,	6.8%,	10.0%,
AT5G16730.1	| Symbols: | Plant protein of unknown function (DUF827) | chr5:5497890-5500775 FORWARD LENGTH=853	7	4	5	9.8%,	2.5%,	8.2%,
AT1G17100.1	| Symbols: | SOUL heme-binding family protein | chr1:5844766-5845539 FORWARD LENGTH=232	6	7	5	40.5%,	40.5%,	33.6%,
AT1G22410.1	| Symbols: | Class-II DAHP synthetase family protein | chr1:7912120-7914742 FORWARD LENGTH=527	6	6	5	13.7%,	14.4%,	15.4%,
AT1G47550.2	| Symbols: SEC3A | exocyst complex component sec3A | chr1:17457171-17463896 FORWARD LENGTH=888	6	3	5	9.1%,	4.4%,	9.1%,
AT2G36580.1	| Symbols: | Pyruvate kinase family protein | chr2:15339253-15342781 FORWARD LENGTH=527	6	4	5	14.4%,	0%,	10.6%,
AT3G04610.1	| Symbols: FLK | RNA-binding KH domain-containing protein | chr3:1250762-1254272 REVERSE LENGTH=577	6	4	5	12.0%,	9.5%,	10.4%,
AT3G10690.1	| Symbols: GYRA | DNA GYRASE A | chr3:3339612-3346243 REVERSE LENGTH=950	6	5	5	8.9%,	8.6%,	7.4%,
AT3G61140.1	| Symbols: FUS6, ATFUS6, CSN1, COP11, EMB78, ATSK31, SK31 | 26S proteasome, regulatory subunit Rpn7;Proteasome component (PCI) domain | chr3:22626335-22628895 FORWARD LENGTH=441	6	6	5	16.1%,	18.4%,	12.9%,
AT5G13680.1	| Symbols: ELO2, ABO1 | IKI3 family protein | chr5:4410522-4415471 REVERSE LENGTH=1319	6	3	5	6.4%,	3.3%,	5.3%,
AT5G51660.1	| Symbols: CPSF160, ATCPSF160 | cleavage and polyadenylation specificity factor 160 | chr5:20980250-20989268 FORWARD LENGTH=1442	6	0	5	4.6%,	0%,	5.3%,
AT5G67630.1	| Symbols: | P-loop containing nucleoside triphosphate hydrolases superfamily protein | chr5:26967535-26969306 REVERSE LENGTH=469	6	9	5	13.2%,	20.7%,	15.8%,
AT1G04510.1	| Symbols: MAC3A | MOS4-associated complex 3A | chr1:1226749-1230592 FORWARD LENGTH=523	5	4	5	14.3%,	11.5%,	12.4%,
AT1G24180.1	| Symbols: IAR4 | Thiamin diphosphate-binding fold (THDP-binding) superfamily protein | chr1:8560777-8563382 REVERSE LENGTH=393	5	3	5	19.6%,	13.0%,	19.6%,
AT1G29350.1	| Symbols: | Kinase-related protein of unknown function (DUF1296) | chr1:10268761-10273613 REVERSE LENGTH=831	5	2	5	5.8%,	3.7%,	7.9%,
AT1G29370.1	| Symbols: | Kinase-related protein of unknown function (DUF1296) | chr1:10278080-10283024 REVERSE LENGTH=831	5	2	5	5.8%,	3.7%,	7.9%,
AT1G61850.1	| Symbols: | phospholipases;galactolipases | chr1:22856317-22862225 FORWARD LENGTH=1311	5	4	5	5.3%,	3.8%,	7.6%,
AT1G79830.4	| Symbols: GC5 | golgin candidate 5 | chr1:30028110-30033508 REVERSE LENGTH=976	5	4	5	6.1%,	5.5%,	7.5%,
AT3G02360.2	| Symbols: | 6-phosphogluconate dehydrogenase family protein | chr3:482498-483958 FORWARD LENGTH=486	5	2	5	12.8%,	4.1%,	11.3%,
AT3G13300.1	| Symbols: VCS | Transducin/WD40 repeat-like superfamily protein | chr3:4304085-4309949 FORWARD LENGTH=1344	5	4	5	4.7%,	0%,	4.9%,
AT3G15190.1	| Symbols: | chloroplast 30S ribosomal protein S20, putative | chr3:5116216-5117412 FORWARD LENGTH=202	5	5	5	12.9%,	25.2%,	12.4%,
AT3G52880.2	| Symbols: ATMDAR1, MDAR1 | monodehydroascorbate reductase 1 | chr3:19601477-19604366 REVERSE LENGTH=466	5	6	5	16.7%,	14.6%,	14.8%,
AT5G10240.1	| Symbols: ASN3 | asparagine synthetase 3 | chr5:3212934-3216418 REVERSE LENGTH=578	5	5	5	11.8%,	10.2%,	11.8%,
AT5G23740.1	| Symbols: RPS11-BETA | ribosomal protein S11-beta | chr5:8008251-8009330 REVERSE LENGTH=159	5	3	5	31.4%,	21.4%,	27.7%,
AT1G07360.1	| Symbols: | CCCH-type zinc fingerfamily protein with RNA-binding domain | chr1:2260562-2262795 REVERSE LENGTH=481	4	2	5	11.6%,	5.6%,	15.2%,
AT1G12310.1	| Symbols: | Calcium-binding EF-hand family protein | chr1:4187500-4187946 REVERSE LENGTH=148	4	5	5	27.0%,	39.2%,	38.5%,
AT1G44835.2	| Symbols: | YbaK/aminoacyl-tRNA synthetase-associated domain | chr1:16939909-16942337 FORWARD LENGTH=308	4	4	5	16.6%,	17.5%,	21.4%,
AT1G58380.1	| Symbols: XW6 | Ribosomal protein S5 family protein | chr1:21689115-21690085 FORWARD LENGTH=284	4	5	5	13.4%,	22.5%,	13.4%,
AT1G58684.1	| Symbols: | Ribosomal protein S5 family protein | chr1:21770021-21771217 REVERSE LENGTH=284	4	5	5	13.4%,	22.5%,	13.4%,
AT1G58983.1	| Symbols: | Ribosomal protein S5 family protein | chr1:21806279-21807475 REVERSE LENGTH=284	4	5	5	13.4%,	22.5%,	13.4%,
AT1G59359.1	| Symbols: | Ribosomal protein S5 family protein | chr1:21842537-21843733 REVERSE LENGTH=284	4	5	5	13.4%,	22.5%,	13.4%,
AT1G76550.1	| Symbols: | Phosphofructokinase family protein | chr1:28722900-28726929 REVERSE LENGTH=617	4	3	5	8.1%,	0%,	12.2%,
AT2G04842.1	| Symbols: EMB2761 | threonyl-tRNA synthetase, putative / threonine--tRNA ligase, putative | chr2:1698466-1701271 REVERSE LENGTH=650	4	8	5	9.1%,	13.8%,	8.0%,
AT2G18020.1	| Symbols: EMB2296 | Ribosomal protein L2 family | chr2:7837151-7838160 FORWARD LENGTH=258	4	5	5	17.4%,	15.1%,	22.1%,
AT2G41110.2	| Symbols: CAM2 | calmodulin 2 | chr2:17140379-17141192 FORWARD LENGTH=161	4	6	5	24.8%,	24.8%,	0%,
AT3G22630.1	| Symbols: PBD1, PRCGB | 20S proteasome beta subunit D1 | chr3:8009709-8010774 REVERSE LENGTH=204	4	5	5	21.1%,	27.9%,	27.9%,
AT3G25050.1	| Symbols: XTH3 | xyloglucan endotransglucosylase/hydrolase 3 | chr3:9126872-9128218 FORWARD LENGTH=290	4	3	5	10.7%,	14.8%,	21.0%,
AT3G49680.1	| Symbols: ATBCAT-3, BCAT3 | branched-chain aminotransferase 3 | chr3:18422768-18425473 FORWARD LENGTH=413	4	3	5	11.4%,	8.2%,	14.0%,
AT4G02030.2	| Symbols: | Vps51/Vps67 family (components of vesicular transport) protein | chr4:892262-897175 FORWARD LENGTH=805	4	3	5	5.2%,	4.1%,	8.7%,
AT4G17520.1	| Symbols: | Hyaluronan / mRNA binding family | chr4:9771496-9773313 FORWARD LENGTH=360	4	3	5	15.6%,	13.1%,	13.1%,
AT4G19006.1	| Symbols: | Proteasome component (PCI) domain protein | chr4:10409349-10411347 REVERSE LENGTH=386	4	3	5	12.7%,	7.8%,	14.0%,
AT4G27440.1	| Symbols: PORB | protochlorophyllide oxidoreductase B | chr4:13725648-13727107 FORWARD LENGTH=401	4	6	5	17.7%,	24.9%,	11.7%,
AT4G34360.1	| Symbols: | S-adenosyl-L-methionine-dependent methyltransferases superfamily protein | chr4:16432011-16433752 FORWARD LENGTH=248	4	5	5	27.0%,	20.2%,	34.3%,
AT5G01600.1	| Symbols: ATFER1, FER1 | ferretin 1 | chr5:228149-229594 REVERSE LENGTH=255	4	10	5	20.4%,	26.7%,	23.5%,
AT5G13530.1	| Symbols: KEG | protein kinases;ubiquitin-protein ligases | chr5:4345618-4354369 FORWARD LENGTH=1625	4	0	5	4.1%,	0%,	4.7%,
AT5G14240.1	| Symbols: | Thioredoxin superfamily protein | chr5:4596223-4597568 REVERSE LENGTH=256	4	8	5	23.4%,	29.3%,	16.4%,
AT5G20280.1	| Symbols: ATSPS1F, SPS1F | sucrose phosphate synthase 1F | chr5:6844994-6849997 REVERSE LENGTH=1043	4	6	5	3.1%,	5.7%,	6.9%,
AT5G28740.1	| Symbols: | Tetratricopeptide repeat (TPR)-like superfamily protein | chr5:10780774-10783772 FORWARD LENGTH=917	4	4	5	6.9%,	6.3%,	6.1%,
AT5G62600.1	| Symbols: | ARM repeat superfamily protein | chr5:25123337-25132473 REVERSE LENGTH=958	4	7	5	4.2%,	10.3%,	7.4%,
AT5G63570.1	| Symbols: GSA1 | glutamate-1-semialdehyde-2,1-aminomutase | chr5:25451957-25453620 FORWARD LENGTH=474	4	2	5	12.9%,	7.4%,	0%,
AT1G04530.1	| Symbols: TPR4 | Tetratricopeptide repeat (TPR)-like superfamily protein | chr1:1234456-1235895 REVERSE LENGTH=310	3	5	5	12.9%,	19.0%,	25.2%,
AT1G07440.1	| Symbols: | NAD(P)-binding Rossmann-fold superfamily protein | chr1:2286436-2287665 REVERSE LENGTH=266	3	6	5	15.4%,	24.4%,	24.1%,
AT1G13320.1	| Symbols: PP2AA3 | protein phosphatase 2A subunit A3 | chr1:4563692-4567348 REVERSE LENGTH=587	3	2	5	7.2%,	5.3%,	8.3%,
AT1G19570.1	| Symbols: DHAR1, ATDHAR1, DHAR5 | dehydroascorbate reductase | chr1:6773462-6774413 REVERSE LENGTH=213	3	3	5	24.4%,	9.9%,	16.9%,
AT1G20760.1	| Symbols: | Calcium-binding EF hand family protein | chr1:7209515-7214773 FORWARD LENGTH=1019	3	0	5	3.5%,	0%,	7.9%,
AT1G21540.1	| Symbols: | AMP-dependent synthetase and ligase family protein | chr1:7548758-7550521 REVERSE LENGTH=550	3	4	5	7.1%,	14.2%,	16.9%,
AT1G24020.1	| Symbols: MLP423 | MLP-like protein 423 | chr1:8500653-8501458 REVERSE LENGTH=155	3	4	5	16.1%,	23.9%,	29.0%,
AT1G74030.1	| Symbols: ENO1 | enolase 1 | chr1:27839465-27841901 REVERSE LENGTH=477	3	3	5	6.5%,	9.0%,	12.2%,
AT1G74960.2	| Symbols: FAB1, KAS2 | fatty acid biosynthesis 1 | chr1:28152564-28155948 REVERSE LENGTH=541	3	6	5	9.2%,	12.2%,	12.2%,
AT2G17280.1	| Symbols: | Phosphoglycerate mutase family protein | chr2:7513274-7514844 FORWARD LENGTH=271	3	3	5	13.7%,	13.7%,	20.7%,
AT2G32060.1	| Symbols: | Ribosomal protein L7Ae/L30e/S12e/Gadd45 family protein | chr2:13639228-13640104 REVERSE LENGTH=144	3	5	5	20.1%,	27.8%,	27.1%,
AT2G47580.1	| Symbols: U1A | spliceosomal protein U1A | chr2:19517229-19518686 FORWARD LENGTH=250	3	5	5	14.4%,	19.2%,	14.4%,
AT3G14990.1	| Symbols: | Class I glutamine amidotransferase-like superfamily protein | chr3:5047510-5049621 FORWARD LENGTH=392	3	3	5	8.9%,	11.7%,	14.3%,
AT3G52960.1	| Symbols: | Thioredoxin superfamily protein | chr3:19639699-19640403 FORWARD LENGTH=234	3	4	5	13.2%,	29.5%,	27.4%,
AT4G01290.1	| Symbols: | unknown protein; FUNCTIONS IN: molecular_function unknown; INVOLVED IN: biological_process unknown; LOCATED IN: cellular_component unknown; EXPRESSED IN: 24 plant structures; EXPRESSED DURING: 15 growth stages; Has 1744 Blast hits to 1308 proteins in 219 species: Archae - 0; Bacteria - 241; Metazoa - 793; Fungi - 253; Plants - 108; Viruses - 0; Other Eukaryotes - 349 (source: NCBI BL…	3	0	5	4.6%,	0%,	6.0%,
AT4G02290.1	| Symbols: AtGH9B13, GH9B13 | glycosyl hydrolase 9B13 | chr4:1002654-1005125 REVERSE LENGTH=516	3	5	5	11.8%,	13.8%,	13.6%,
AT4G02570.1	| Symbols: ATCUL1, CUL1, AXR6 | cullin 1 | chr4:1129315-1133435 FORWARD LENGTH=738	3	3	5	5.0%,	5.8%,	9.9%,
AT4G03190.1	| Symbols: GRH1, ATGRH1, AFB1 | GRR1-like protein 1 | chr4:1405108-1407057 REVERSE LENGTH=585	3	11	5	7.2%,	22.7%,	9.9%,
AT4G15802.1	| Symbols: HSBP, AtHSBP | heat shock factor binding protein | chr4:8986864-8988339 REVERSE LENGTH=86	3	4	5	29.1%,	30.2%,	43.0%,
AT4G24840.1	| Symbols: | FUNCTIONS IN: molecular_function unknown; INVOLVED IN: protein transport, Golgi organization; LOCATED IN: vacuole; EXPRESSED IN: 23 plant structures; EXPRESSED DURING: 13 growth stages; CONTAINS InterPro DOMAIN/s: COG complex component, COG2 (InterPro:IPR009316); Has 30201 Blast hits to 17322 proteins in 780 species: Archae - 12; Bacteria - 1396; Metazoa - 17338; Fungi - 3422; Plants…	3	0	5	7.5%,	0%,	11.5%,
AT4G26760.1	| Symbols: MAP65-2 | microtubule-associated protein 65-2 | chr4:13478834-13481300 REVERSE LENGTH=578	3	5	5	6.6%,	10.2%,	6.6%,
AT4G30800.1	| Symbols: | Nucleic acid-binding, OB-fold-like protein | chr4:15001216-15002392 FORWARD LENGTH=159	3	2	5	15.7%,	0%,	0%,
AT4G34870.1	| Symbols: ROC5, ATCYP1 | rotamase cyclophilin 5 | chr4:16614451-16614969 FORWARD LENGTH=172	3	2	5	20.3%,	12.8%,	44.2%,
AT4G39980.1	| Symbols: DHS1 | 3-deoxy-D-arabino-heptulosonate 7-phosphate synthase 1 | chr4:18539654-18541832 FORWARD LENGTH=525	3	0	5	5.7%,	0%,	9.1%,
AT5G12110.1	| Symbols: | Glutathione S-transferase, C-terminal-like;Translation elongation factor EF1B/ribosomal protein S6 | chr5:3914483-3915732 FORWARD LENGTH=228	3	3	5	14.0%,	14.0%,	18.0%,
AT5G20920.1	| Symbols: EIF2 BETA, EMB1401 | eukaryotic translation initiation factor 2 beta subunit | chr5:7094994-7096661 REVERSE LENGTH=268	3	4	5	13.8%,	11.6%,	32.8%,
AT5G64270.1	| Symbols: | splicing factor, putative | chr5:25706909-25710718 FORWARD LENGTH=1269	3	2	5	3.0%,	1.7%,	4.6%,
ATCG00170.1	| Symbols: RPOC2 | DNA-directed RNA polymerase family protein | chrC:15938-20068 REVERSE LENGTH=1376	3	0	5	3.0%,	0%,	4.9%,
AT1G08520.1	| Symbols: ALB1, ALB-1V, V157, PDE166, CHLD | ALBINA 1 | chr1:2696538-2700819 FORWARD LENGTH=760	2	4	5	3.3%,	7.5%,	9.2%,
AT1G09430.1	| Symbols: ACLA-3 | ATP-citrate lyase A-3 | chr1:3042135-3044978 FORWARD LENGTH=424	2	0	5	0%,	0%,	12.5%,
AT1G12920.1	| Symbols: ERF1-2 | eukaryotic release factor 1-2 | chr1:4396555-4397859 REVERSE LENGTH=434	2	3	5	6.9%,	8.3%,	18.0%,
AT1G27970.2	| Symbols: NTF2B | nuclear transport factor 2B | chr1:9746921-9748306 FORWARD LENGTH=134	2	2	5	24.6%,	24.6%,	32.1%,
AT1G59890.2	| Symbols: SNL5 | SIN3-like 5 | chr1:22044326-22050670 FORWARD LENGTH=1167	2	2	5	2.3%,	2.3%,	4.2%,
AT2G19570.1	| Symbols: CDA1, AT-CDA1, DESZ | cytidine deaminase 1 | chr2:8470598-8471503 REVERSE LENGTH=301	2	2	5	12.3%,	12.3%,	20.6%,
AT2G22250.2	| Symbols: ATAAT, AAT, MEE17 | aspartate aminotransferase | chr2:9458011-9460297 REVERSE LENGTH=475	2	6	5	4.4%,	15.4%,	9.1%,
AT2G31570.1	| Symbols: ATGPX2, GPX2 | glutathione peroxidase 2 | chr2:13438211-13439775 REVERSE LENGTH=169	2	0	5	20.1%,	0%,	32.5%,
AT2G41790.1	| Symbols: | Insulinase (Peptidase family M16) family protein | chr2:17429453-17436110 REVERSE LENGTH=970	2	3	5	5.2%,	3.9%,	6.7%,
AT3G07100.1	| Symbols: ERMO2, SEC24A | Sec23/Sec24 protein transport family protein | chr3:2245689-2250077 REVERSE LENGTH=1038	2	5	5	2.7%,	6.1%,	5.9%,
AT3G07850.1	| Symbols: | Pectin lyase-like superfamily protein | chr3:2505813-2507438 REVERSE LENGTH=444	2	2	5	6.5%,	7.7%,	20.3%,
AT3G14040.1	| Symbols: | Pectin lyase-like superfamily protein | chr3:4648607-4650226 REVERSE LENGTH=445	2	2	5	6.5%,	7.6%,	20.2%,
AT4G08350.1	| Symbols: GTA02, GTA2 | global transcription factor group A2 | chr4:5286351-5292072 FORWARD LENGTH=1041	2	6	5	1.7%,	5.8%,	8.8%,
AT4G13930.1	| Symbols: SHM4 | serine hydroxymethyltransferase 4 | chr4:8048013-8050021 REVERSE LENGTH=471	2	4	5	6.8%,	18.3%,	20.0%,
AT4G20050.1	| Symbols: QRT3 | Pectin lyase-like superfamily protein | chr4:10849911-10852090 REVERSE LENGTH=481	2	3	5	4.6%,	6.9%,	8.7%,
AT4G21280.2	| Symbols: PSBQ, PSBQA, PSBQ-1 | photosystem II subunit QA | chr4:11334446-11335587 FORWARD LENGTH=224	2	7	5	12.1%,	33.5%,	23.2%,
AT4G26110.1	| Symbols: NAP1;1, ATNAP1;1 | nucleosome assembly protein1;1 | chr4:13232712-13235502 FORWARD LENGTH=372	2	3	5	7.0%,	9.4%,	18.3%,
AT4G36080.1	| Symbols: | phosphotransferases, alcohol group as acceptor;binding;inositol or phosphatidylinositol kinases | chr4:17059996-17077628 REVERSE LENGTH=3834	2	0	5	0.7%,	0%,	1.9%,
AT5G12140.1	| Symbols: ATCYS1, CYS1 | cystatin-1 | chr5:3923295-3923936 REVERSE LENGTH=101	2	4	5	37.6%,	46.5%,	37.6%,
AT5G15200.1	| Symbols: | Ribosomal protein S4 | chr5:4935124-4936334 REVERSE LENGTH=198	2	3	5	10.1%,	18.2%,	22.7%,
AT5G16290.1	| Symbols: VAT1 | VALINE-TOLERANT 1 | chr5:5333874-5337387 FORWARD LENGTH=477	2	4	5	5.2%,	11.1%,	14.3%,
AT5G38640.1	| Symbols: | NagB/RpiA/CoA transferase-like superfamily protein | chr5:15468020-15470674 REVERSE LENGTH=642	2	2	5	5.3%,	5.3%,	12.1%,
AT5G60980.2	| Symbols: | Nuclear transport factor 2 (NTF2) family protein with RNA binding (RRM-RBD-RNP motifs) domain | chr5:24543988-24546027 FORWARD LENGTH=460	2	2	5	6.5%,	7.6%,	14.3%,
AT1G31440.1	| Symbols: | SH3 domain-containing protein | chr1:11256150-11258479 REVERSE LENGTH=439	0	4	5	0%,	12.1%,	12.8%,
AT2G14260.1	| Symbols: PIP | proline iminopeptidase | chr2:6041441-6043869 REVERSE LENGTH=380	0	2	5	0%,	10.3%,	13.9%,
AT2G43550.1	| Symbols: | Scorpion toxin-like knottin superfamily protein | chr2:18073263-18073651 FORWARD LENGTH=103	0	3	5	0%,	25.2%,	34.0%,
AT2G44040.1	| Symbols: | Dihydrodipicolinate reductase, bacterial/plant | chr2:18221985-18223998 REVERSE LENGTH=347	0	3	5	0%,	9.8%,	23.3%,
AT3G14310.1	| Symbols: ATPME3, PME3 | pectin methylesterase 3 | chr3:4772214-4775095 REVERSE LENGTH=592	0	4	5	0%,	9.3%,	13.7%,
AT3G19770.1	| Symbols: ATVPS9A, VPS9A, VPS9 | Vacuolar sorting protein 9 (VPS9) domain | chr3:6866916-6869114 FORWARD LENGTH=520	0	4	5	0%,	9.4%,	14.2%,
AT4G17870.1	| Symbols: PYR1, RCAR11 | Polyketide cyclase/dehydrase and lipid transport superfamily protein | chr4:9928792-9929367 FORWARD LENGTH=191	0	0	5	0%,	0%,	20.4%,
AT5G40870.1	| Symbols: ATUK/UPRT1, UKL1, UK/UPRT1 | uridine kinase/uracil phosphoribosyltransferase 1 | chr5:16375021-16378384 FORWARD LENGTH=486	0	0	5	0%,	0%,	12.3%,
AT5G63890.2	| Symbols: ATHDH, HISN8, HDH | histidinol dehydrogenase | chr5:25565600-25568104 REVERSE LENGTH=466	0	2	5	0%,	5.6%,	12.4%,
AT3G02200.2	| Symbols: | Proteasome component (PCI) domain protein | chr3:406692-408919 FORWARD LENGTH=417	10	14	6	34.8%,	34.8%,	23.7%,
AT3G60830.1	| Symbols: ATARP7, ARP7 | actin-related protein 7 | chr3:22474298-22476000 FORWARD LENGTH=363	9	6	6	35.8%,	31.7%,	24.2%,
AT2G16485.1	| Symbols: | nucleic acid binding;zinc ion binding;DNA binding | chr2:7137269-7145222 REVERSE LENGTH=1773	7	2	6	5.8%,	2.1%,	4.8%,
AT5G14170.1	| Symbols: CHC1 | SWIB/MDM2 domain superfamily protein | chr5:4568696-4570444 REVERSE LENGTH=534	7	6	6	15.4%,	14.2%,	13.9%,
AT5G48180.1	| Symbols: NSP5 | nitrile specifier protein 5 | chr5:19541283-19542358 REVERSE LENGTH=326	7	6	6	25.8%,	19.9%,	22.4%,
AT5G53480.1	| Symbols: | ARM repeat superfamily protein | chr5:21714016-21716709 FORWARD LENGTH=870	7	7	6	10.8%,	9.1%,	8.9%,
AT5G55230.2	| Symbols: MAP65-1 | microtubule-associated proteins 65-1 | chr5:22402716-22405182 FORWARD LENGTH=616	7	16	6	14.4%,	27.8%,	18.2%,
AT5G59950.5	| Symbols: | RNA-binding (RRM/RBD/RNP motifs) family protein | chr5:24140235-24141504 FORWARD LENGTH=245	7	2	6	27.8%,	10.6%,	20.4%,
AT2G28190.1	| Symbols: CSD2, CZSOD2 | copper/zinc superoxide dismutase 2 | chr2:12014548-12016303 FORWARD LENGTH=216	6	6	6	38.4%,	40.7%,	40.7%,
AT3G12780.1	| Symbols: PGK1 | phosphoglycerate kinase 1 | chr3:4061127-4063140 REVERSE LENGTH=481	6	7	6	17.7%,	19.8%,	19.1%,
AT4G16130.1	| Symbols: ARA1, ISA1, ATISA1 | arabinose kinase | chr4:9120875-9127656 FORWARD LENGTH=1039	6	7	6	9.0%,	8.8%,	7.3%,
AT4G34430.4	| Symbols: CHB3, ATSWI3D | DNA-binding family protein | chr4:16461069-16464993 FORWARD LENGTH=986	6	3	6	9.3%,	4.6%,	8.1%,
AT2G30970.1	| Symbols: ASP1 | aspartate aminotransferase 1 | chr2:13179012-13181686 FORWARD LENGTH=430	5	3	6	17.7%,	8.4%,	15.8%,
AT2G32080.1	| Symbols: PUR ALPHA-1 | purin-rich alpha 1 | chr2:13642716-13644036 REVERSE LENGTH=296	5	5	6	22.6%,	18.6%,	22.3%,
AT2G34970.1	| Symbols: | Trimeric LpxA-like enzyme | chr2:14746340-14748532 FORWARD LENGTH=730	5	5	6	9.9%,	8.6%,	9.9%,
AT4G00660.2	| Symbols: RH8, ATRH8 | RNAhelicase-like 8 | chr4:274638-277438 FORWARD LENGTH=505	5	7	6	17.0%,	19.2%,	15.8%,
AT4G26870.1	| Symbols: | Class II aminoacyl-tRNA and biotin synthetases superfamily protein | chr4:13505381-13507619 FORWARD LENGTH=532	5	4	6	9.4%,	10.3%,	8.6%,
AT4G34200.1	| Symbols: EDA9 | D-3-phosphoglycerate dehydrogenase | chr4:16374041-16376561 REVERSE LENGTH=603	5	8	6	11.3%,	15.1%,	13.3%,
AT5G44635.1	| Symbols: MCM6 | minichromosome maintenance (MCM2/3/5) family protein | chr5:18006431-18010542 REVERSE LENGTH=831	5	5	6	6.5%,	7.7%,	8.7%,
AT5G45620.1	| Symbols: | Proteasome component (PCI) domain protein | chr5:18501590-18503868 FORWARD LENGTH=386	5	3	6	16.6%,	6.5%,	17.4%,
AT5G64760.1	| Symbols: RPN5B | regulatory particle non-ATPase subunit 5B | chr5:25894027-25896445 REVERSE LENGTH=442	5	8	6	9.7%,	13.6%,	11.1%,
AT5G65010.2	| Symbols: ASN2 | asparagine synthetase 2 | chr5:25969224-25972278 FORWARD LENGTH=579	5	3	6	11.1%,	7.1%,	11.7%,
AT1G04080.3	| Symbols: PRP39 | Tetratricopeptide repeat (TPR)-like superfamily protein | chr1:1051803-1056550 FORWARD LENGTH=823	4	2	6	7.0%,	3.8%,	8.6%,
AT1G62390.1	| Symbols: Phox2 | Octicosapeptide/Phox/Bem1p (PB1) domain-containing protein / tetratricopeptide repeat (TPR)-containing protein | chr1:23084632-23086887 REVERSE LENGTH=751	4	0	6	8.9%,	0%,	12.6%,
AT2G06850.1	| Symbols: EXGT-A1, EXT, XTH4 | xyloglucan endotransglucosylase/hydrolase 4 | chr2:2763619-2765490 FORWARD LENGTH=296	4	4	6	16.6%,	17.2%,	26.7%,
AT2G26060.1	| Symbols: emb1345 | Transducin/WD40 repeat-like superfamily protein | chr2:11102400-11105127 FORWARD LENGTH=352	4	4	6	15.9%,	16.5%,	29.5%,
AT2G27030.3	| Symbols: CAM5 | calmodulin 5 | chr2:11532069-11534176 FORWARD LENGTH=181	4	6	6	22.1%,	22.1%,	0%,
AT2G42910.1	| Symbols: | Phosphoribosyltransferase family protein | chr2:17856396-17858394 FORWARD LENGTH=337	4	2	6	20.2%,	6.2%,	22.8%,
AT2G45300.1	| Symbols: | RNA 3'-terminal phosphate cyclase/enolpyruvate transferase, alpha/beta | chr2:18677518-18679868 FORWARD LENGTH=520	4	2	6	8.3%,	0%,	13.7%,
AT3G17760.1	| Symbols: GAD5 | glutamate decarboxylase 5 | chr3:6078893-6080838 REVERSE LENGTH=494	4	0	6	7.7%,	0%,	12.1%,
AT3G25800.1	| Symbols: PDF1, PR 65, PP2AA2 | protein phosphatase 2A subunit A2 | chr3:9422822-9425783 REVERSE LENGTH=587	4	5	6	8.5%,	10.9%,	12.1%,
AT3G47520.1	| Symbols: MDH | malate dehydrogenase | chr3:17513657-17514868 FORWARD LENGTH=403	4	4	6	14.4%,	11.7%,	19.9%,
AT3G54050.1	| Symbols: HCEF1 | high cyclic electron flow 1 | chr3:20016951-20018527 FORWARD LENGTH=417	4	9	6	16.8%,	27.1%,	21.6%,
AT3G55800.1	| Symbols: SBPASE | sedoheptulose-bisphosphatase | chr3:20709640-20711421 FORWARD LENGTH=393	4	5	6	9.7%,	15.3%,	16.5%,
AT3G58570.1	| Symbols: | P-loop containing nucleoside triphosphate hydrolases superfamily protein | chr3:21657099-21660352 FORWARD LENGTH=646	4	7	6	7.7%,	11.9%,	12.2%,
AT4G14800.2	| Symbols: PBD2 | 20S proteasome beta subunit D2 | chr4:8500398-8502058 FORWARD LENGTH=215	4	5	6	20.0%,	23.3%,	23.3%,
AT5G03290.1	| Symbols: IDH-V | isocitrate dehydrogenase V | chr5:794043-795939 FORWARD LENGTH=374	4	4	6	15.2%,	14.2%,	14.7%,
AT5G06850.1	| Symbols: | C2 calcium/lipid-binding plant phosphoribosyltransferase family protein | chr5:2127200-2129584 REVERSE LENGTH=794	4	6	6	6.9%,	5.9%,	7.4%,
AT5G28050.2	| Symbols: | Cytidine/deoxycytidylate deaminase family protein | chr5:10044209-10045484 REVERSE LENGTH=204	4	4	6	36.3%,	15.7%,	39.7%,
AT5G55670.1	| Symbols: | RNA-binding (RRM/RBD/RNP motifs) family protein | chr5:22544669-22546801 REVERSE LENGTH=710	4	2	6	12.8%,	6.6%,	12.8%,
AT5G64350.1	| Symbols: FKBP12, ATFKBP12 | FK506-binding protein 12 | chr5:25734810-25735990 REVERSE LENGTH=112	4	0	6	23.2%,	0%,	49.1%,
AT5G65720.1	| Symbols: ATNIFS1, NIFS1, NFS1, ATNFS1 | nitrogen fixation S (NIFS)-like 1 | chr5:26296349-26297710 FORWARD LENGTH=453	4	6	6	16.6%,	15.0%,	20.3%,
AT1G03090.2	| Symbols: MCCA | methylcrotonyl-CoA carboxylase alpha chain, mitochondrial / 3-methylcrotonyl-CoA carboxylase 1 (MCCA) | chr1:739715-743819 FORWARD LENGTH=734	3	5	6	6.8%,	10.2%,	12.9%,
AT1G19920.1	| Symbols: APS2, ASA1 | Pseudouridine synthase/archaeosine transglycosylase-like family protein | chr1:6914835-6916657 REVERSE LENGTH=476	3	4	6	5.3%,	6.7%,	11.6%,
AT2G05710.1	| Symbols: ACO3 | aconitase 3 | chr2:2141591-2146350 FORWARD LENGTH=990	3	5	6	4.7%,	6.7%,	7.6%,
AT4G16390.1	| Symbols: SVR7 | pentatricopeptide (PPR) repeat-containing protein | chr4:9257985-9260093 FORWARD LENGTH=702	3	2	6	5.6%,	3.3%,	11.1%,
AT4G23680.1	| Symbols: | Polyketide cyclase/dehydrase and lipid transport superfamily protein | chr4:12336416-12337417 REVERSE LENGTH=151	3	3	6	17.2%,	36.4%,	17.2%,
AT4G37930.1	| Symbols: SHM1, STM, SHMT1 | serine transhydroxymethyltransferase 1 | chr4:17831891-17834742 REVERSE LENGTH=517	3	6	6	8.3%,	13.9%,	18.0%,
AT5G03470.1	| Symbols: ATB' ALPHA | Protein phosphatase 2A regulatory B subunit family protein | chr5:866795-868872 FORWARD LENGTH=495	3	7	6	7.3%,	13.9%,	15.4%,
AT5G16300.1	| Symbols: | Vps51/Vps67 family (components of vesicular transport) protein | chr5:5338119-5342186 FORWARD LENGTH=1068	3	0	6	4.9%,	0%,	6.0%,
AT5G50850.1	| Symbols: MAB1 | Transketolase family protein | chr5:20689671-20692976 FORWARD LENGTH=363	3	2	6	11.3%,	8.3%,	24.8%,
AT5G63860.1	| Symbols: UVR8 | Regulator of chromosome condensation (RCC1) family protein | chr5:25554821-25558587 REVERSE LENGTH=440	3	2	6	8.0%,	5.5%,	15.9%,
AT1G06000.1	| Symbols: | UDP-Glycosyltransferase superfamily protein | chr1:1820495-1821802 REVERSE LENGTH=435	2	4	6	7.6%,	13.8%,	15.4%,
AT1G26570.1	| Symbols: UGD1, ATUGD1 | UDP-glucose dehydrogenase 1 | chr1:9182801-9184246 FORWARD LENGTH=481	2	3	6	0%,	0%,	9.4%,
AT2G43770.1	| Symbols: | Transducin/WD40 repeat-like superfamily protein | chr2:18134272-18135303 REVERSE LENGTH=343	2	7	6	8.7%,	27.4%,	28.9%,
AT4G16830.1	| Symbols: | Hyaluronan / mRNA binding family | chr4:9470621-9472308 FORWARD LENGTH=355	2	3	6	0%,	5.6%,	19.4%,
AT5G17310.2	| Symbols: UGP2 | UDP-glucose pyrophosphorylase 2 | chr5:5696955-5700845 REVERSE LENGTH=470	2	2	6	0%,	5.5%,	12.1%,
AT1G61010.1	| Symbols: CPSF73-I | cleavage and polyadenylation specificity factor 73-I | chr1:22474954-22477660 REVERSE LENGTH=693	0	2	6	0%,	4.3%,	10.2%,
AT1G73380.1	| Symbols: | unknown protein; CONTAINS InterPro DOMAIN/s: Protein of unknown function DUF1308 (InterPro:IPR010733); Has 162 Blast hits to 160 proteins in 67 species: Archae - 0; Bacteria - 2; Metazoa - 120; Fungi - 0; Plants - 34; Viruses - 0; Other Eukaryotes - 6 (source: NCBI BLink). | chr1:27589100-27590657 FORWARD LENGTH=434	0	3	6	0%,	7.1%,	11.8%,
AT2G47470.1	| Symbols: ATPDIL2-1, UNE5, MEE30, PDI11, ATPDI11 | thioredoxin family protein | chr2:19481503-19483683 FORWARD LENGTH=361	0	2	6	0%,	10.0%,	18.6%,
AT3G43810.1	| Symbols: CAM7 | calmodulin 7 | chr3:15664619-15666355 REVERSE LENGTH=149	0	0	6	0%,	0%,	38.3%,
AT4G24620.1	| Symbols: PGI1, PGI | phosphoglucose isomerase 1 | chr4:12708972-12712610 REVERSE LENGTH=613	0	0	6	0%,	0%,	11.9%,
AT5G21274.1	| Symbols: CAM6, ACAM-6 | calmodulin 6 | chr5:7214740-7215950 REVERSE LENGTH=149	0	0	6	0%,	0%,	38.3%,
AT2G26080.1	| Symbols: AtGLDP2, GLDP2 | glycine decarboxylase P-protein 2 | chr2:11109330-11113786 REVERSE LENGTH=1044	10	13	7	14.0%,	17.8%,	9.3%,
AT2G24270.4	| Symbols: ALDH11A3 | aldehyde dehydrogenase 11A3 | chr2:10327109-10329601 REVERSE LENGTH=503	9	9	7	26.2%,	25.2%,	19.1%,
AT3G48000.1	| Symbols: ALDH2B4, ALDH2, ALDH2A | aldehyde dehydrogenase 2B4 | chr3:17717082-17719843 REVERSE LENGTH=538	9	8	7	19.3%,	15.8%,	17.3%,
AT1G18500.1	| Symbols: MAML-4, IPMS1 | methylthioalkylmalate synthase-like 4 | chr1:6369347-6372861 FORWARD LENGTH=631	8	14	7	18.2%,	19.5%,	13.5%,
AT1G21630.2	| Symbols: | Calcium-binding EF hand family protein | chr1:7581457-7587796 FORWARD LENGTH=1247	8	9	7	9.2%,	11.4%,	11.7%,
AT2G17870.1	| Symbols: ATCSP3, CSP3 | cold shock domain protein 3 | chr2:7764276-7765181 REVERSE LENGTH=301	8	9	7	43.2%,	40.2%,	30.9%,
AT2G27170.1	| Symbols: TTN7, SMC3 | Structural maintenance of chromosomes (SMC) family protein | chr2:11609319-11617064 REVERSE LENGTH=1204	8	3	7	7.8%,	4.2%,	7.1%,
AT3G44110.1	| Symbols: ATJ3, ATJ | DNAJ homologue 3 | chr3:15869115-15871059 REVERSE LENGTH=420	8	9	7	20.5%,	21.0%,	19.3%,
AT3G50590.1	| Symbols: | Transducin/WD40 repeat-like superfamily protein | chr3:18771292-18779220 FORWARD LENGTH=1614	8	5	7	6.4%,	3.5%,	6.0%,
AT4G20440.1	| Symbols: smB | small nuclear ribonucleoprotein associated protein B | chr4:11022843-11023616 REVERSE LENGTH=257	8	7	7	16.3%,	15.6%,	15.6%,
AT5G44500.1	| Symbols: | Small nuclear ribonucleoprotein family protein | chr5:17927505-17928269 FORWARD LENGTH=254	8	7	7	16.5%,	15.7%,	15.7%,
AT1G22920.1	| Symbols: CSN5A, JAB1, AJH1 | COP9 signalosome 5A | chr1:8109882-8111895 REVERSE LENGTH=357	7	5	7	26.9%,	14.8%,	17.6%,
AT1G69740.1	| Symbols: HEMB1 | Aldolase superfamily protein | chr1:26232197-26234713 FORWARD LENGTH=430	7	13	7	27.2%,	35.3%,	25.1%,
AT2G16600.1	| Symbols: ROC3 | rotamase CYP 3 | chr2:7200862-7201383 FORWARD LENGTH=173	7	7	7	60.7%,	50.9%,	49.1%,
AT2G43090.1	| Symbols: | Aconitase/3-isopropylmalate dehydratase protein | chr2:17918957-17919712 FORWARD LENGTH=251	7	8	7	29.5%,	29.5%,	29.5%,
AT3G62310.1	| Symbols: | RNA helicase family protein | chr3:23057516-23060561 REVERSE LENGTH=726	7	6	7	13.4%,	11.6%,	10.6%,
AT5G05780.1	| Symbols: RPN8A, AE3, ATHMOV34 | RP non-ATPase subunit 8A | chr5:1735862-1738176 FORWARD LENGTH=308	7	4	7	18.8%,	11.0%,	18.8%,
AT5G09900.3	| Symbols: EMB2107, RPN5A, MSA | 26S proteasome regulatory subunit, putative (RPN5) | chr5:3089406-3092434 REVERSE LENGTH=462	7	11	7	18.2%,	24.2%,	17.5%,
AT5G17020.1	| Symbols: XPO1A, ATCRM1, ATXPO1, XPO1, HIT2 | exportin 1A | chr5:5594904-5602467 FORWARD LENGTH=1075	7	6	7	6.1%,	5.6%,	7.6%,
AT1G18210.1	| Symbols: | Calcium-binding EF-hand family protein | chr1:6268273-6268785 REVERSE LENGTH=170	6	4	7	47.1%,	27.6%,	55.9%,
AT2G28790.1	| Symbols: | Pathogenesis-related thaumatin superfamily protein | chr2:12354664-12355413 REVERSE LENGTH=249	6	7	7	38.6%,	28.1%,	28.1%,
AT2G38230.1	| Symbols: ATPDX1.1, PDX1.1 | pyridoxine biosynthesis 1.1 | chr2:16011475-16012404 FORWARD LENGTH=309	6	6	7	20.7%,	16.5%,	24.6%,
AT4G28980.2	| Symbols: CDKF;1, CAK1AT | CDK-activating kinase 1AT | chr4:14288471-14290102 FORWARD LENGTH=479	6	6	7	16.9%,	16.7%,	17.3%,
AT4G29510.1	| Symbols: ATPRMT11, PRMT11, ATPRMT1B, PRMT1B | arginine methyltransferase 11 | chr4:14491739-14493752 FORWARD LENGTH=390	6	9	7	20.5%,	26.9%,	20.5%,
AT5G07350.2	| Symbols: Tudor1, AtTudor1, TSN1 | TUDOR-SN protein 1 | chr5:2320021-2324892 REVERSE LENGTH=1007	6	5	7	6.9%,	5.5%,	6.3%,
AT5G53440.1	| Symbols: | unknown protein; FUNCTIONS IN: molecular_function unknown; INVOLVED IN: biological_process unknown; LOCATED IN: cytosol; EXPRESSED IN: 25 plant structures; EXPRESSED DURING: 15 growth stages; Has 1807 Blast hits to 1807 proteins in 277 species: Archae - 0; Bacteria - 0; Metazoa - 736; Fungi - 347; Plants - 385; Viruses - 0; Other Eukaryotes - 339 (source: NCBI BLink). | chr5:21683679…	6	2	7	6.5%,	2.5%,	5.6%,
AT1G01090.1	| Symbols: PDH-E1 ALPHA | pyruvate dehydrogenase E1 alpha | chr1:47705-49166 REVERSE LENGTH=428	5	5	7	15.7%,	14.5%,	19.2%,
AT1G11650.2	| Symbols: ATRBP45B, RBP45B | RNA-binding (RRM/RBD/RNP motifs) family protein | chr1:3914895-3917941 FORWARD LENGTH=405	5	4	7	16.3%,	13.8%,	24.4%,
AT1G20220.1	| Symbols: | Alba DNA/RNA-binding protein | chr1:7005090-7007285 REVERSE LENGTH=315	5	9	7	27.6%,	23.2%,	27.6%,
AT1G25490.1	| Symbols: RCN1, REGA, ATB BETA BETA, EER1 | ARM repeat superfamily protein | chr1:8951700-8954899 FORWARD LENGTH=588	5	6	7	8.3%,	14.5%,	11.1%,
AT1G52040.1	| Symbols: MBP1, ATMBP | myrosinase-binding protein 1 | chr1:19350595-19352578 REVERSE LENGTH=462	5	4	7	19.3%,	13.9%,	13.4%,
AT1G69940.1	| Symbols: ATPPME1, PPME1 | Pectin lyase-like superfamily protein | chr1:26343549-26344971 REVERSE LENGTH=361	5	5	7	16.1%,	0%,	0%,
AT2G42520.1	| Symbols: | P-loop containing nucleoside triphosphate hydrolases superfamily protein | chr2:17705382-17708744 FORWARD LENGTH=633	5	8	7	10.6%,	14.4%,	14.7%,
AT3G14067.1	| Symbols: | Subtilase family protein | chr3:4658421-4660754 REVERSE LENGTH=777	5	9	7	14.4%,	23.2%,	13.8%,
AT4G11150.1	| Symbols: TUF, emb2448, TUFF, VHA-E1 | vacuolar ATP synthase subunit E1 | chr4:6800091-6801696 FORWARD LENGTH=230	5	8	7	28.7%,	30.0%,	28.7%,
AT4G13430.1	| Symbols: IIL1, ATLEUC1 | isopropyl malate isomerase large subunit 1 | chr4:7804194-7807789 REVERSE LENGTH=509	5	8	7	14.1%,	21.2%,	18.7%,
AT4G14160.1	| Symbols: | Sec23/Sec24 protein transport family protein | chr4:8167574-8173026 FORWARD LENGTH=773	5	8	7	8.8%,	13.3%,	12.2%,
AT5G08640.1	| Symbols: FLS, ATFLS1, FLS1 | flavonol synthase 1 | chr5:2804009-2805175 FORWARD LENGTH=336	5	2	7	15.2%,	9.2%,	22.9%,
AT5G18420.2	| Symbols: | unknown protein; FUNCTIONS IN: molecular_function unknown; INVOLVED IN: biological_process unknown; LOCATED IN: cellular_component unknown; EXPRESSED IN: 25 plant structures; EXPRESSED DURING: 15 growth stages; CONTAINS InterPro DOMAIN/s: Protein of unknown function DUF2363 (InterPro:IPR019312); Has 233 Blast hits to 233 proteins in 86 species: Archae - 0; Bacteria - 0; Metazoa - 106…	5	2	7	14.9%,	8.6%,	17.2%,
AT5G47690.3	| Symbols: | binding | chr5:19317899-19327014 FORWARD LENGTH=1607	5	9	7	3.9%,	6.6%,	6.3%,
ATCG01060.1	| Symbols: PSAC | iron-sulfur cluster binding;electron carriers;4 iron, 4 sulfur cluster binding | chrC:117318-117563 REVERSE LENGTH=81	5	8	7	64.2%,	53.1%,	53.1%,
AT1G02050.1	| Symbols: LAP6 | Chalcone and stilbene synthase family protein | chr1:359164-360441 REVERSE LENGTH=395	4	5	7	15.7%,	12.7%,	21.8%,
AT1G10630.1	| Symbols: ATARFA1F, ARFA1F | ADP-ribosylation factor A1F | chr1:3513189-3514230 REVERSE LENGTH=181	4	8	7	36.5%,	43.1%,	31.5%,
AT1G16350.1	| Symbols: | Aldolase-type TIM barrel family protein | chr1:5590951-5592872 FORWARD LENGTH=502	4	9	7	15.5%,	15.7%,	14.3%,
AT1G30580.1	| Symbols: | GTP binding | chr1:10831953-10835454 REVERSE LENGTH=394	4	6	7	15.7%,	16.0%,	17.8%,
AT1G51690.3	| Symbols: B ALPHA | protein phosphatase 2A 55 kDa regulatory subunit B alpha isoform | chr1:19164124-19169974 FORWARD LENGTH=603	4	5	7	8.6%,	11.3%,	12.9%,
AT1G59900.1	| Symbols: AT-E1 ALPHA, E1 ALPHA | pyruvate dehydrogenase complex E1 alpha subunit | chr1:22051368-22053660 FORWARD LENGTH=389	4	5	7	12.3%,	16.2%,	23.4%,
AT1G68560.1	| Symbols: ATXYL1, XYL1, TRG1 | alpha-xylosidase 1 | chr1:25734435-25737897 REVERSE LENGTH=915	4	7	7	5.5%,	9.5%,	9.0%,
AT1G76850.1	| Symbols: SEC5A | exocyst complex component sec5 | chr1:28848013-28854282 FORWARD LENGTH=1090	4	3	7	5.3%,	3.4%,	10.2%,
AT2G04520.1	| Symbols: | Nucleic acid-binding, OB-fold-like protein | chr2:1574802-1575239 REVERSE LENGTH=145	4	4	7	26.2%,	19.3%,	26.2%,
AT2G39080.1	| Symbols: | NAD(P)-binding Rossmann-fold superfamily protein | chr2:16309981-16312475 REVERSE LENGTH=351	4	5	7	13.1%,	17.4%,	23.1%,
AT2G44350.2	| Symbols: ATCS, CSY4 | Citrate synthase family protein | chr2:18316673-18320524 FORWARD LENGTH=474	4	6	7	10.3%,	12.7%,	17.1%,
AT2G47170.1	| Symbols: ARF1A1C | Ras-related small GTP-binding family protein | chr2:19367264-19368518 FORWARD LENGTH=181	4	8	7	36.5%,	43.1%,	31.5%,
AT3G14100.1	| Symbols: | RNA-binding (RRM/RBD/RNP motifs) family protein | chr3:4673027-4675950 FORWARD LENGTH=427	4	5	7	10.8%,	17.3%,	22.5%,
AT3G22330.1	| Symbols: PMH2, ATRH53 | putative mitochondrial RNA helicase 2 | chr3:7892641-7895145 FORWARD LENGTH=616	4	2	7	10.6%,	4.5%,	13.3%,
AT3G55760.1	| Symbols: | unknown protein; LOCATED IN: chloroplast stroma, chloroplast; EXPRESSED IN: 16 plant structures; EXPRESSED DURING: 10 growth stages; BEST Arabidopsis thaliana protein match is: unknown protein (TAIR:AT1G42430.2); Has 176 Blast hits to 125 proteins in 40 species: Archae - 0; Bacteria - 3; Metazoa - 19; Fungi - 9; Plants - 81; Viruses - 0; Other Eukaryotes - 64 (source: NCBI BLink). | …	4	4	7	8.7%,	7.6%,	12.3%,
AT4G26530.1	| Symbols: | Aldolase superfamily protein | chr4:13391566-13392937 FORWARD LENGTH=358	4	5	7	10.9%,	10.1%,	14.2%,
AT4G36690.1	| Symbols: ATU2AF65A | U2 snRNP auxilliary factor, large subunit, splicing factor | chr4:17294139-17297609 REVERSE LENGTH=573	4	3	7	14.1%,	14.0%,	16.2%,
AT4G38740.1	| Symbols: ROC1 | rotamase CYP 1 | chr4:18083620-18084138 REVERSE LENGTH=172	4	8	7	33.7%,	45.9%,	45.3%,
AT5G02530.1	| Symbols: | RNA-binding (RRM/RBD/RNP motifs) family protein | chr5:564332-565776 REVERSE LENGTH=292	4	8	7	12.3%,	18.5%,	18.8%,
AT5G07470.1	| Symbols: PMSR3, ATMSRA3 | peptidemethionine sulfoxide reductase 3 | chr5:2362760-2364286 REVERSE LENGTH=202	4	4	7	33.2%,	9.9%,	33.2%,
AT5G35680.3	| Symbols: | Nucleic acid-binding, OB-fold-like protein | chr5:13858085-13858589 REVERSE LENGTH=150	4	4	7	25.3%,	18.7%,	25.3%,
AT1G17745.2	| Symbols: PGDH | D-3-phosphoglycerate dehydrogenase | chr1:6101157-6104979 FORWARD LENGTH=651	3	5	7	4.9%,	9.4%,	12.6%,
AT1G23490.1	| Symbols: ATARFA1A, ATARF1, ATARF, ARF1 | ADP-ribosylation factor 1 | chr1:8337232-8338373 FORWARD LENGTH=181	3	8	7	0%,	43.1%,	31.5%,
AT1G48860.1	| Symbols: | RNA 3'-terminal phosphate cyclase/enolpyruvate transferase, alpha/beta | chr1:18068892-18071331 REVERSE LENGTH=521	3	3	7	5.2%,	6.9%,	16.5%,
AT2G26780.1	| Symbols: | ARM repeat superfamily protein | chr2:11410125-11423598 FORWARD LENGTH=1826	3	0	7	2.0%,	0%,	6.4%,
AT3G56490.1	| Symbols: HIT3, HINT1 | HIS triad family protein 3 | chr3:20941532-20943129 FORWARD LENGTH=147	3	5	7	25.9%,	30.6%,	30.6%,
AT3G60820.1	| Symbols: PBF1 | N-terminal nucleophile aminohydrolases (Ntn hydrolases) superfamily protein | chr3:22472038-22473809 REVERSE LENGTH=223	3	7	7	24.2%,	32.7%,	42.6%,
AT4G25130.1	| Symbols: PMSR4 | peptide met sulfoxide reductase 4 | chr4:12898802-12899998 REVERSE LENGTH=258	3	7	7	12.0%,	23.6%,	23.6%,
AT4G37870.1	| Symbols: PCK1, PEPCK | phosphoenolpyruvate carboxykinase 1 | chr4:17802974-17806332 REVERSE LENGTH=671	3	3	7	7.2%,	9.5%,	13.4%,
AT5G24780.1	| Symbols: VSP1, ATVSP1 | vegetative storage protein 1 | chr5:8507783-8508889 REVERSE LENGTH=270	3	5	7	16.3%,	16.3%,	16.7%,
AT5G26742.2	| Symbols: emb1138 | DEAD box RNA helicase (RH3) | chr5:9285540-9288871 REVERSE LENGTH=748	3	4	7	6.1%,	7.1%,	9.6%,
AT5G53460.1	| Symbols: GLT1 | NADH-dependent glutamate synthase 1 | chr5:21700518-21709629 FORWARD LENGTH=2208	3	5	7	1.8%,	2.7%,	3.8%,
AT1G06290.1	| Symbols: ACX3, ATACX3 | acyl-CoA oxidase 3 | chr1:1922423-1926002 FORWARD LENGTH=675	2	3	7	4.4%,	3.6%,	7.7%,
AT1G78150.3	| Symbols: | unknown protein; FUNCTIONS IN: molecular_function unknown; INVOLVED IN: biological_process unknown; EXPRESSED IN: 23 plant structures; EXPRESSED DURING: 13 growth stages; BEST Arabidopsis thaliana protein match is: unknown protein (TAIR:AT1G35780.1). | chr1:29404996-29406341 FORWARD LENGTH=303	2	5	7	8.9%,	14.5%,	24.8%,
AT3G04840.1	| Symbols: | Ribosomal protein S3Ae | chr3:1329751-1331418 FORWARD LENGTH=262	2	6	7	10.7%,	25.2%,	27.9%,
AT3G25860.1	| Symbols: LTA2, PLE2 | 2-oxoacid dehydrogenases acyltransferase family protein | chr3:9460632-9462585 FORWARD LENGTH=480	2	2	7	6.7%,	9.0%,	18.3%,
AT4G21860.1	| Symbols: MSRB2 | methionine sulfoxide reductase B 2 | chr4:11600238-11601507 REVERSE LENGTH=202	2	6	7	14.4%,	33.2%,	37.6%,
AT1G04690.1	| Symbols: KAB1, KV-BETA1 | potassium channel beta subunit 1 | chr1:1313662-1315420 FORWARD LENGTH=328	0	4	7	0%,	13.1%,	35.4%,
AT1G17370.1	| Symbols: UBP1B | oligouridylate binding protein 1B | chr1:5951842-5954825 REVERSE LENGTH=419	0	3	7	0%,	6.9%,	14.1%,
AT1G62380.1	| Symbols: ACO2, ATACO2 | ACC oxidase 2 | chr1:23082340-23084068 FORWARD LENGTH=320	0	3	7	0%,	17.5%,	20.0%,
AT1G70490.1	| Symbols: ATARFA1D, ARFA1D | Ras-related small GTP-binding family protein | chr1:26564162-26565152 REVERSE LENGTH=181	0	8	7	0%,	43.1%,	31.5%,
AT3G62290.1	| Symbols: ATARFA1E, ARFA1E | ADP-ribosylation factor A1E | chr3:23052287-23053545 FORWARD LENGTH=181	0	8	7	0%,	43.1%,	31.5%,
AT5G14670.1	| Symbols: ATARFA1B, ARFA1B | ADP-ribosylation factor A1B | chr5:4729319-4730495 FORWARD LENGTH=188	0	8	7	0%,	41.5%,	30.3%,
AT2G46020.2	| Symbols: CHR2, ATBRM, BRM, CHA2 | transcription regulatory protein SNF2, putative | chr2:18923304-18931769 FORWARD LENGTH=2193	12	7	8	7.6%,	4.1%,	5.2%,
AT2G01690.2	| Symbols: | ARM repeat superfamily protein | chr2:309144-313499 REVERSE LENGTH=744	11	8	8	19.6%,	7.9%,	8.6%,
AT2G33150.1	| Symbols: PKT3, PED1, KAT2 | peroxisomal 3-ketoacyl-CoA thiolase 3 | chr2:14047814-14050983 REVERSE LENGTH=462	11	7	8	30.1%,	29.0%,	28.4%,
AT4G24820.1	| Symbols: | 26S proteasome, regulatory subunit Rpn7;Proteasome component (PCI) domain | chr4:12790471-12792599 REVERSE LENGTH=387	10	8	8	18.9%,	18.6%,	17.3%,
AT1G32060.1	| Symbols: PRK | phosphoribulokinase | chr1:11532668-11534406 FORWARD LENGTH=395	9	9	8	36.2%,	36.5%,	27.3%,
AT4G23460.1	| Symbols: | Adaptin family protein | chr4:12243899-12248898 REVERSE LENGTH=893	9	8	8	11.4%,	0%,	10.3%,
AT4G23670.1	| Symbols: | Polyketide cyclase/dehydrase and lipid transport superfamily protein | chr4:12332846-12333656 REVERSE LENGTH=151	9	8	8	52.3%,	31.8%,	23.8%,
AT5G15650.1	| Symbols: RGP2, ATRGP2 | reversibly glycosylated polypeptide 2 | chr5:5092203-5094093 FORWARD LENGTH=360	9	10	8	31.7%,	37.8%,	21.1%,
AT1G17720.1	| Symbols: ATB BETA | Protein phosphatase 2A, regulatory subunit PR55 | chr1:6093949-6098065 REVERSE LENGTH=501	8	6	8	19.6%,	15.4%,	23.0%,
AT1G43190.1	| Symbols: PTB3 | polypyrimidine tract-binding protein 3 | chr1:16275432-16278185 REVERSE LENGTH=432	8	6	8	23.6%,	25.7%,	24.3%,
AT1G49760.1	| Symbols: PAB8, PABP8 | poly(A) binding protein 8 | chr1:18416740-18419753 FORWARD LENGTH=671	8	9	8	13.3%,	12.1%,	14.3%,
AT1G75950.1	| Symbols: SKP1, ASK1, ATSKP1, SKP1A, UIP1 | S phase kinase-associated protein 1 | chr1:28516715-28517454 FORWARD LENGTH=160	8	8	8	30.6%,	22.5%,	31.9%,
AT4G29060.1	| Symbols: emb2726 | elongation factor Ts family protein | chr4:14317744-14321315 FORWARD LENGTH=953	8	6	8	10.9%,	7.6%,	12.4%,
AT4G39260.1	| Symbols: CCR1, ATGRP8, GR-RBP8, GRP8 | cold, circadian rhythm, and RNA binding 1 | chr4:18274166-18274958 REVERSE LENGTH=169	8	8	8	44.4%,	44.4%,	44.4%,
AT5G46290.3	| Symbols: KASI | 3-ketoacyl-acyl carrier protein synthase I | chr5:18774439-18776629 REVERSE LENGTH=489	8	10	8	11.7%,	21.1%,	17.4%,
AT5G52920.1	| Symbols: PKP1, PKP-BETA1, PKP2 | plastidic pyruvate kinase beta subunit 1 | chr5:21463680-21466612 FORWARD LENGTH=579	8	9	8	22.6%,	17.4%,	15.9%,
AT3G27530.1	| Symbols: GC6, MAG4 | golgin candidate 6 | chr3:10193778-10199659 REVERSE LENGTH=914	7	7	8	9.1%,	9.2%,	12.7%,
AT3G60860.1	| Symbols: | SEC7-like guanine nucleotide exchange family protein | chr3:22484804-22491510 FORWARD LENGTH=1793	7	6	8	4.4%,	3.7%,	5.4%,
AT4G11380.2	| Symbols: | Adaptin family protein | chr4:6920608-6925444 FORWARD LENGTH=916	7	9	8	0%,	11.4%,	10.0%,
AT4G39330.1	| Symbols: ATCAD9, CAD9 | cinnamyl alcohol dehydrogenase 9 | chr4:18291268-18292772 FORWARD LENGTH=360	7	2	8	18.6%,	6.9%,	23.1%,
AT5G41950.1	| Symbols: | Tetratricopeptide repeat (TPR)-like superfamily protein | chr5:16785825-16789360 FORWARD LENGTH=565	7	7	8	23.7%,	25.8%,	23.5%,
AT5G42190.1	| Symbols: ASK2, SKP1B | E3 ubiquitin ligase SCF complex subunit SKP1/ASK1 family protein | chr5:16854495-16855516 REVERSE LENGTH=171	7	7	8	0%,	24.6%,	51.5%,
AT1G04170.1	| Symbols: EIF2 GAMMA | eukaryotic translation initiation factor 2 gamma subunit | chr1:1097423-1099702 FORWARD LENGTH=465	6	7	8	13.5%,	23.9%,	23.9%,
AT1G13880.1	| Symbols: | ELM2 domain-containing protein | chr1:4749603-4750967 FORWARD LENGTH=424	6	3	8	15.6%,	9.7%,	18.2%,
AT2G05990.1	| Symbols: MOD1, ENR1 | NAD(P)-binding Rossmann-fold superfamily protein | chr2:2322876-2324867 FORWARD LENGTH=390	6	5	8	23.3%,	16.2%,	24.6%,
AT2G41530.1	| Symbols: ATSFGH, SFGH | S-formylglutathione hydrolase | chr2:17323656-17325430 REVERSE LENGTH=284	6	6	8	23.9%,	23.9%,	23.2%,
AT2G41840.1	| Symbols: | Ribosomal protein S5 family protein | chr2:17460016-17461398 REVERSE LENGTH=285	6	10	8	18.6%,	27.7%,	18.6%,
AT2G46520.1	| Symbols: | cellular apoptosis susceptibility protein, putative / importin-alpha re-exporter, putative | chr2:19096867-19099785 FORWARD LENGTH=972	6	5	8	6.9%,	7.6%,	13.1%,
AT2G47940.1	| Symbols: DEGP2 | DEGP protease 2 | chr2:19618372-19622164 REVERSE LENGTH=607	6	6	8	17.8%,	16.0%,	20.8%,
AT3G26060.2	| Symbols: ATPRX Q | Thioredoxin superfamily protein | chr3:9524807-9526123 FORWARD LENGTH=217	6	7	8	23.5%,	37.3%,	33.2%,
AT3G58610.1	| Symbols: | ketol-acid reductoisomerase | chr3:21671561-21674639 FORWARD LENGTH=591	6	7	8	15.1%,	15.1%,	16.2%,
AT4G29350.1	| Symbols: PFN2, PRO2, PRF2 | profilin 2 | chr4:14450135-14451119 FORWARD LENGTH=131	6	6	8	51.1%,	51.1%,	51.1%,
AT5G26860.1	| Symbols: LON_ARA_ARA, LON1 | lon protease 1 | chr5:9451183-9456631 FORWARD LENGTH=940	6	2	8	12.3%,	2.3%,	16.0%,
AT5G48880.2	| Symbols: PKT2, KAT5 | peroxisomal 3-keto-acyl-CoA thiolase 2 | chr5:19814576-19817021 REVERSE LENGTH=457	6	7	8	15.3%,	24.7%,	23.2%,
AT5G54160.1	| Symbols: ATOMT1, OMT1 | O-methyltransferase 1 | chr5:21982075-21984167 FORWARD LENGTH=363	6	10	8	23.4%,	30.3%,	28.4%,
AT5G65430.3	| Symbols: GRF8 | general regulatory factor 8 | chr5:26148630-26150255 REVERSE LENGTH=260	6	6	8	26.2%,	23.8%,	26.9%,
AT1G02690.2	| Symbols: IMPA-6 | importin alpha isoform 6 | chr1:584397-587036 FORWARD LENGTH=539	5	8	8	8.3%,	9.6%,	9.6%,
AT1G11860.1	| Symbols: | Glycine cleavage T-protein family | chr1:4001801-4003245 FORWARD LENGTH=408	5	8	8	14.5%,	20.3%,	21.1%,
AT1G15930.2	| Symbols: | Ribosomal protein L7Ae/L30e/S12e/Gadd45 family protein | chr1:5471702-5472741 FORWARD LENGTH=144	5	6	8	20.8%,	36.1%,	37.5%,
AT2G30050.1	| Symbols: | transducin family protein / WD-40 repeat family protein | chr2:12825540-12826448 FORWARD LENGTH=302	5	9	8	27.5%,	41.7%,	38.7%,
AT3G27740.1	| Symbols: CARA | carbamoyl phosphate synthetase A | chr3:10281470-10283792 REVERSE LENGTH=430	5	4	8	16.7%,	11.4%,	24.4%,
AT3G45190.1	| Symbols: | SIT4 phosphatase-associated family protein | chr3:16541994-16548161 REVERSE LENGTH=789	5	7	8	7.7%,	11.7%,	10.4%,
AT5G07410.1	| Symbols: | Pectin lyase-like superfamily protein | chr5:2345852-2347276 FORWARD LENGTH=361	5	6	8	16.1%,	17.7%,	23.5%,
AT5G14250.1	| Symbols: COP13, CSN3, FUS11 | Proteasome component (PCI) domain protein | chr5:4597970-4600561 FORWARD LENGTH=429	5	7	8	9.1%,	21.2%,	17.7%,
AT5G48230.2	| Symbols: EMB1276, ACAT2 | acetoacetyl-CoA thiolase 2 | chr5:19552570-19555122 REVERSE LENGTH=403	5	5	8	26.8%,	17.9%,	44.7%,
AT2G30110.1	| Symbols: ATUBA1, MOS5, UBA1 | ubiquitin-activating enzyme 1 | chr2:12852632-12857369 REVERSE LENGTH=1080	4	7	8	4.3%,	10.4%,	12.0%,
AT3G25230.2	| Symbols: ROF1, ATFKBP62, FKBP62 | rotamase FKBP 1 | chr3:9188257-9191175 FORWARD LENGTH=562	4	6	8	8.2%,	10.7%,	18.3%,
AT3G48930.1	| Symbols: EMB1080 | Nucleic acid-binding, OB-fold-like protein | chr3:18141017-18142189 REVERSE LENGTH=160	4	3	8	24.4%,	23.8%,	40.6%,
AT3G58140.1	| Symbols: | phenylalanyl-tRNA synthetase class IIc family protein | chr3:21529988-21532386 REVERSE LENGTH=429	4	5	8	11.9%,	15.4%,	17.9%,
AT3G62530.1	| Symbols: | ARM repeat superfamily protein | chr3:23132219-23133121 FORWARD LENGTH=221	4	6	8	17.6%,	26.2%,	28.1%,
AT5G28840.1	| Symbols: GME | GDP-D-mannose 3',5'-epimerase | chr5:10862472-10864024 REVERSE LENGTH=377	4	9	8	13.5%,	24.7%,	24.7%,
AT1G21750.1	| Symbols: ATPDIL1-1, ATPDI5, PDI5, PDIL1-1 | PDI-like 1-1 | chr1:7645767-7648514 FORWARD LENGTH=501	3	7	8	7.2%,	17.2%,	19.0%,
AT3G02760.1	| Symbols: | Class II aaRS and biotin synthetases superfamily protein | chr3:597588-600650 REVERSE LENGTH=883	3	7	8	5.7%,	10.8%,	11.3%,
AT5G62790.2	| Symbols: DXR | 1-deoxy-D-xylulose 5-phosphate reductoisomerase | chr5:25214358-25217289 REVERSE LENGTH=497	3	5	8	9.3%,	14.3%,	22.3%,
AT1G09340.1	| Symbols: CRB, CSP41B, HIP1.3 | chloroplast RNA binding | chr1:3015473-3018035 FORWARD LENGTH=378	2	5	8	5.8%,	14.3%,	21.4%,
AT4G02480.1	| Symbols: | AAA-type ATPase family protein | chr4:1082082-1088680 REVERSE LENGTH=1265	2	3	8	2.8%,	4.9%,	9.6%,
AT2G38770.1	| Symbols: EMB2765 | P-loop containing nucleoside triphosphate hydrolases superfamily protein | chr2:16203185-16210253 REVERSE LENGTH=1509	0	5	8	0%,	3.7%,	7.0%,
AT3G14940.1	| Symbols: ATPPC3, PPC3 | phosphoenolpyruvate carboxylase 3 | chr3:5025584-5029476 FORWARD LENGTH=968	11	9	9	10.3%,	0%,	0%,
AT5G43940.2	| Symbols: HOT5 | GroES-like zinc-binding dehydrogenase family protein | chr5:17684265-17686379 FORWARD LENGTH=391	10	10	9	28.9%,	30.4%,	24.0%,
AT4G34110.1	| Symbols: PAB2, PABP2, ATPAB2 | poly(A) binding protein 2 | chr4:16336732-16339892 FORWARD LENGTH=629	9	9	9	14.6%,	17.2%,	16.7%,
AT5G44320.1	| Symbols: | Eukaryotic translation initiation factor 3 subunit 7 (eIF-3) | chr5:17854901-17856667 REVERSE LENGTH=588	9	6	9	24.7%,	14.5%,	20.9%,
AT1G79530.1	| Symbols: GAPCP-1 | glyceraldehyde-3-phosphate dehydrogenase of plastid 1 | chr1:29916232-29919088 REVERSE LENGTH=422	8	7	9	20.1%,	14.0%,	19.2%,
AT2G47510.1	| Symbols: FUM1 | fumarase 1 | chr2:19498614-19502020 FORWARD LENGTH=492	8	8	9	21.5%,	22.0%,	27.2%,
AT3G02230.1	| Symbols: RGP1, ATRGP1 | reversibly glycosylated polypeptide 1 | chr3:415463-417304 FORWARD LENGTH=357	8	12	9	26.3%,	42.3%,	24.4%,
AT3G55440.1	| Symbols: ATCTIMC, TPI, CYTOTPI | triosephosphate isomerase | chr3:20553794-20556078 FORWARD LENGTH=254	8	10	9	38.6%,	38.6%,	38.2%,
AT4G02930.1	| Symbols: | GTP binding Elongation factor Tu family protein | chr4:1295751-1298354 REVERSE LENGTH=454	8	5	9	16.3%,	13.9%,	19.6%,
AT4G04910.1	| Symbols: NSF | AAA-type ATPase family protein | chr4:2489696-2495666 REVERSE LENGTH=742	8	7	9	16.4%,	14.2%,	16.3%,
AT4G31700.1	| Symbols: RPS6, RPS6A | ribosomal protein S6 | chr4:15346306-15347714 REVERSE LENGTH=250	8	7	9	26.8%,	22.0%,	25.6%,
AT5G39500.1	| Symbols: GNL1, ERMO1 | GNOM-like 1 | chr5:15815274-15819910 FORWARD LENGTH=1443	8	10	9	8.2%,	6.6%,	9.8%,
AT5G56290.1	| Symbols: PEX5, ATPEX5 | peroxin 5 | chr5:22786655-22791972 FORWARD LENGTH=728	8	6	9	16.1%,	8.9%,	19.2%,
AT1G60420.1	| Symbols: | DC1 domain-containing protein | chr1:22261978-22264243 FORWARD LENGTH=578	7	7	9	12.8%,	18.9%,	23.4%,
AT2G45810.1	| Symbols: | DEA(D/H)-box RNA helicase family protein | chr2:18859836-18862318 FORWARD LENGTH=528	7	5	9	18.8%,	15.9%,	18.6%,
AT3G53110.1	| Symbols: LOS4 | P-loop containing nucleoside triphosphate hydrolases superfamily protein | chr3:19687968-19690423 FORWARD LENGTH=496	7	6	9	22.0%,	15.7%,	28.8%,
AT5G10360.1	| Symbols: EMB3010, RPS6B | Ribosomal protein S6e | chr5:3258734-3260142 REVERSE LENGTH=249	7	7	9	26.5%,	22.1%,	25.7%,
AT5G24420.1	| Symbols: PGL5 | 6-phosphogluconolactonase 5 | chr5:8336943-8337879 REVERSE LENGTH=252	7	6	9	23.0%,	21.8%,	30.2%,
AT5G66760.1	| Symbols: SDH1-1 | succinate dehydrogenase 1-1 | chr5:26653776-26657224 FORWARD LENGTH=634	7	9	9	16.6%,	20.7%,	18.1%,
AT1G06220.2	| Symbols: MEE5 | Ribosomal protein S5/Elongation factor G/III/V family protein | chr1:1900524-1904583 FORWARD LENGTH=987	6	10	9	8.4%,	13.5%,	13.2%,
AT2G23350.1	| Symbols: PAB4, PABP4 | poly(A) binding protein 4 | chr2:9943209-9946041 FORWARD LENGTH=662	6	6	9	14.0%,	11.3%,	15.4%,
AT3G14240.1	| Symbols: | Subtilase family protein | chr3:4741637-4743964 REVERSE LENGTH=775	6	9	9	10.8%,	16.1%,	18.2%,
AT4G17330.1	| Symbols: ATG2484-1, G2484-1 | G2484-1 protein | chr4:9689263-9697172 REVERSE LENGTH=2037	6	4	9	4.1%,	2.7%,	6.4%,
AT5G46070.1	| Symbols: | Guanylate-binding family protein | chr5:18683468-18688397 FORWARD LENGTH=1082	6	8	9	7.2%,	11.9%,	9.8%,
AT1G03630.1	| Symbols: POR C, PORC | protochlorophyllide oxidoreductase C | chr1:907699-909245 FORWARD LENGTH=401	5	5	9	11.5%,	15.5%,	31.2%,
AT1G48410.2	| Symbols: AGO1 | Stabilizer of iron transporter SufD / Polynucleotidyl transferase | chr1:17886285-17891892 REVERSE LENGTH=1050	5	5	9	6.0%,	5.8%,	11.2%,
AT2G07360.2	| Symbols: | SH3 domain-containing protein | chr2:3047623-3057099 REVERSE LENGTH=1198	5	2	9	7.8%,	2.8%,	9.8%,
AT2G14120.3	| Symbols: DRP3B | dynamin related protein | chr2:5954253-5960015 REVERSE LENGTH=809	5	5	9	10.3%,	10.8%,	12.6%,
AT2G21330.1	| Symbols: FBA1 | fructose-bisphosphate aldolase 1 | chr2:9128416-9130152 REVERSE LENGTH=399	5	11	9	18.5%,	33.3%,	27.1%,
AT3G18130.1	| Symbols: RACK1C_AT | receptor for activated C kinase 1C | chr3:6211109-6212371 REVERSE LENGTH=326	5	7	9	22.4%,	28.2%,	32.5%,
AT3G26340.1	| Symbols: | N-terminal nucleophile aminohydrolases (Ntn hydrolases) superfamily protein | chr3:9650600-9652572 REVERSE LENGTH=273	5	3	9	23.1%,	0%,	32.6%,
AT3G54930.1	| Symbols: | Protein phosphatase 2A regulatory B subunit family protein | chr3:20351084-20352659 REVERSE LENGTH=497	5	5	9	14.3%,	13.5%,	22.5%,
AT3G55120.1	| Symbols: TT5, A11, CFI | Chalcone-flavanone isomerase family protein | chr3:20430248-20431415 REVERSE LENGTH=246	5	4	9	19.9%,	19.9%,	25.2%,
AT5G43830.1	| Symbols: | Aluminium induced protein with YGL and LRDR motifs | chr5:17622593-17624239 REVERSE LENGTH=251	5	3	9	28.3%,	18.3%,	27.1%,
AT1G30630.1	| Symbols: | Coatomer epsilon subunit | chr1:10858546-10860173 REVERSE LENGTH=292	4	6	9	18.5%,	30.5%,	32.2%,
AT1G52410.2	| Symbols: TSA1 | TSK-associating protein 1 | chr1:19520762-19525361 FORWARD LENGTH=759	4	2	9	9.4%,	4.3%,	15.9%,
AT2G13560.1	| Symbols: NAD-ME1 | NAD-dependent malic enzyme 1 | chr2:5650089-5655103 FORWARD LENGTH=623	4	9	9	7.2%,	17.3%,	19.4%,
AT2G18790.1	| Symbols: PHYB, HY3, OOP1 | phytochrome B | chr2:8140079-8144151 FORWARD LENGTH=1172	4	3	9	4.9%,	2.9%,	8.9%,
AT3G48730.1	| Symbols: GSA2 | glutamate-1-semialdehyde 2,1-aminomutase 2 | chr3:18049697-18051550 FORWARD LENGTH=472	4	2	9	12.9%,	7.4%,	27.5%,
AT3G51260.1	| Symbols: PAD1 | 20S proteasome alpha subunit PAD1 | chr3:19031086-19032746 FORWARD LENGTH=250	4	8	9	29.6%,	46.0%,	34.8%,
AT5G03690.1	| Symbols: | Aldolase superfamily protein | chr5:963389-964982 REVERSE LENGTH=393	4	6	9	0%,	0%,	12.7%,
AT5G61020.1	| Symbols: ECT3 | evolutionarily conserved C-terminal region 3 | chr5:24557485-24559780 REVERSE LENGTH=495	4	7	9	9.1%,	15.2%,	17.8%,
AT2G19070.1	| Symbols: SHT | spermidine hydroxycinnamoyl transferase | chr2:8260185-8261958 REVERSE LENGTH=451	3	10	9	10.4%,	23.5%,	22.6%,
AT3G19170.1	| Symbols: ATPREP1, ATZNMP, PREP1 | presequence protease 1 | chr3:6625578-6631874 REVERSE LENGTH=1080	3	4	9	3.7%,	5.2%,	12.2%,
AT4G24510.1	| Symbols: CER2, VC2, VC-2 | HXXXD-type acyl-transferase family protein | chr4:12660929-12662537 FORWARD LENGTH=421	3	6	9	9.3%,	18.3%,	26.8%,
AT5G58040.1	| Symbols: ATFIP1[V], FIPS5, ATFIPS5, FIP1[V] | homolog of yeast FIP1 [V] | chr5:23488865-23494000 FORWARD LENGTH=1196	3	6	9	3.0%,	5.9%,	9.8%,
AT3G01340.1	| Symbols: | Transducin/WD40 repeat-like superfamily protein | chr3:127557-128465 REVERSE LENGTH=302	13	11	10	50.3%,	36.8%,	29.8%,
AT4G16340.1	| Symbols: SPK1 | guanyl-nucleotide exchange factors;GTPase binding;GTP binding | chr4:9228773-9241060 REVERSE LENGTH=1830	12	6	10	7.0%,	4.3%,	7.3%,
AT5G35430.1	| Symbols: | Tetratricopeptide repeat (TPR)-like superfamily protein | chr5:13662077-13665735 FORWARD LENGTH=786	12	7	10	19.0%,	14.4%,	15.5%,
AT2G42500.1	| Symbols: PP2A-3 | protein phosphatase 2A-3 | chr2:17698099-17701226 REVERSE LENGTH=313	11	12	10	0%,	0%,	34.8%,
AT4G02150.1	| Symbols: MOS6, ATIMPALPHA3, IMPA-3 | ARM repeat superfamily protein | chr4:950884-953602 REVERSE LENGTH=531	11	13	10	18.5%,	29.9%,	19.6%,
AT5G36160.1	| Symbols: | Tyrosine transaminase family protein | chr5:14233261-14235129 REVERSE LENGTH=420	11	10	10	29.8%,	17.9%,	22.4%,
AT1G20260.1	| Symbols: | ATPase, V1 complex, subunit B protein | chr1:7016971-7020290 FORWARD LENGTH=487	10	15	10	0%,	39.0%,	0%,
AT1G26630.1	| Symbols: FBR12, ATELF5A-2, ELF5A-2 | Eukaryotic translation initiation factor 5A-1 (eIF-5A 1) protein | chr1:9205968-9207098 FORWARD LENGTH=159	10	12	10	50.9%,	52.8%,	57.9%,
AT4G38510.5	| Symbols: | ATPase, V1 complex, subunit B protein | chr4:18011155-18014897 REVERSE LENGTH=494	10	15	10	25.7%,	38.9%,	20.9%,
AT5G02240.1	| Symbols: | NAD(P)-binding Rossmann-fold superfamily protein | chr5:451502-452984 FORWARD LENGTH=253	10	10	10	30.4%,	32.0%,	39.5%,
AT5G39570.1	| Symbols: | FUNCTIONS IN: molecular_function unknown; INVOLVED IN: biological_process unknown; LOCATED IN: cytosol, nucleus; EXPRESSED IN: 25 plant structures; EXPRESSED DURING: 14 growth stages; BEST Arabidopsis thaliana protein match is: glycine-rich protein (TAIR:AT3G29075.1); Has 30201 Blast hits to 17322 proteins in 780 species: Archae - 12; Bacteria - 1396; Metazoa - 17338; Fungi - 3422; P…	10	11	10	44.1%,	40.7%,	40.4%,
AT5G48300.1	| Symbols: ADG1, APS1 | ADP glucose pyrophosphorylase 1 | chr5:19570326-19572557 FORWARD LENGTH=520	10	7	10	24.0%,	12.3%,	24.4%,
AT1G10670.3	| Symbols: ACLA-1 | ATP-citrate lyase A-1 | chr1:3535787-3538098 FORWARD LENGTH=443	9	9	10	24.4%,	25.1%,	18.3%,
AT1G20630.1	| Symbols: CAT1 | catalase 1 | chr1:7146812-7149609 FORWARD LENGTH=492	9	10	10	20.7%,	17.7%,	18.3%,
AT2G47110.1	| Symbols: UBQ6 | ubiquitin 6 | chr2:19344701-19345174 FORWARD LENGTH=157	9	11	10	45.2%,	45.2%,	45.2%,
AT3G15880.2	| Symbols: WSIP2, TPR4 | WUS-interacting protein 2 | chr3:5364454-5371869 REVERSE LENGTH=1137	9	9	10	9.2%,	8.0%,	11.9%,
AT3G62250.1	| Symbols: UBQ5 | ubiquitin 5 | chr3:23037138-23037611 FORWARD LENGTH=157	9	11	10	45.2%,	45.2%,	45.2%,
AT4G00570.1	| Symbols: NAD-ME2 | NAD-dependent malic enzyme 2 | chr4:242817-246522 REVERSE LENGTH=607	9	12	10	15.7%,	28.8%,	24.2%,
AT4G21710.1	| Symbols: NRPB2, EMB1989, RPB2 | DNA-directed RNA polymerase family protein | chr4:11535684-11542200 REVERSE LENGTH=1188	9	8	10	11.8%,	8.5%,	9.0%,
AT5G39320.1	| Symbols: | UDP-glucose 6-dehydrogenase family protein | chr5:15743254-15744696 FORWARD LENGTH=480	9	12	10	26.2%,	24.4%,	22.9%,
AT1G14810.1	| Symbols: | semialdehyde dehydrogenase family protein | chr1:5102684-5104633 REVERSE LENGTH=375	8	8	10	30.9%,	28.3%,	36.0%,
AT3G18060.1	| Symbols: | transducin family protein / WD-40 repeat family protein | chr3:6183880-6186788 FORWARD LENGTH=609	8	6	10	14.0%,	12.3%,	22.2%,
AT5G40270.1	| Symbols: | HD domain-containing metal-dependent phosphohydrolase family protein | chr5:16093394-16097093 REVERSE LENGTH=473	8	14	10	22.8%,	29.0%,	27.9%,
AT3G48560.1	| Symbols: CSR1, ALS, AHAS, TZP5, IMR1 | chlorsulfuron/imidazolinone resistant 1 | chr3:18001530-18003542 REVERSE LENGTH=670	7	7	10	12.4%,	13.0%,	18.4%,
AT3G63095.1	| Symbols: | Tetratricopeptide repeat (TPR)-like superfamily protein | chr3:23315506-23316258 FORWARD LENGTH=250	7	11	10	20.0%,	20.0%,	20.0%,
AT4G34490.1	| Symbols: ATCAP1, CAP 1, CAP1 | cyclase associated protein 1 | chr4:16484896-16487355 REVERSE LENGTH=476	7	6	10	23.1%,	10.3%,	28.8%,
AT4G38600.1	| Symbols: KAK, UPL3 | HEAT repeat ;HECT-domain (ubiquitin-transferase) | chr4:18041503-18049292 REVERSE LENGTH=1888	7	7	10	5.1%,	5.1%,	7.8%,
AT1G50200.1	| Symbols: ALATS, ACD | Alanyl-tRNA synthetase | chr1:18591429-18598311 REVERSE LENGTH=1003	6	9	10	8.5%,	11.3%,	18.3%,
AT2G05120.1	| Symbols: | Nucleoporin, Nup133/Nup155-like | chr2:1842069-1846858 REVERSE LENGTH=1285	6	6	10	7.5%,	8.0%,	12.2%,
AT2G44160.1	| Symbols: MTHFR2 | methylenetetrahydrofolate reductase 2 | chr2:18262301-18265185 FORWARD LENGTH=594	6	11	10	10.6%,	23.7%,	23.6%,
AT3G01780.1	| Symbols: TPLATE | ARM repeat superfamily protein | chr3:279171-283399 FORWARD LENGTH=1176	6	8	10	7.6%,	7.8%,	13.4%,
AT5G42970.1	| Symbols: COP8, FUS4, EMB134, COP14, CSN4, FUS8, ATS4 | Proteasome component (PCI) domain protein | chr5:17237470-17240649 REVERSE LENGTH=397	6	11	10	19.1%,	30.5%,	24.9%,
AT5G43990.2	| Symbols: SUVR2, SDG18 | SET-domain containing protein lysine methyltransferase family protein | chr5:17698454-17701733 FORWARD LENGTH=740	6	10	10	14.7%,	20.8%,	26.4%,
AT1G48600.2	| Symbols: PMEAMT, AtPMEAMT | S-adenosyl-L-methionine-dependent methyltransferases superfamily protein | chr1:17966074-17969077 FORWARD LENGTH=491	5	13	10	12.6%,	24.4%,	26.5%,
AT1G60710.1	| Symbols: ATB2 | NAD(P)-linked oxidoreductase superfamily protein | chr1:22355073-22356627 REVERSE LENGTH=345	5	9	10	13.9%,	27.8%,	27.5%,
AT1G60810.1	| Symbols: ACLA-2 | ATP-citrate lyase A-2 | chr1:22388691-22390993 REVERSE LENGTH=423	5	5	10	14.7%,	10.4%,	22.0%,
AT3G03250.1	| Symbols: UGP, UGP1, AtUGP1 | UDP-GLUCOSE PYROPHOSPHORYLASE 1 | chr3:749761-754014 REVERSE LENGTH=469	5	2	10	13.4%,	5.5%,	22.2%,
AT5G01410.1	| Symbols: PDX1, ATPDX1.3, RSR4, PDX1.3, ATPDX1 | Aldolase-type TIM barrel family protein | chr5:172576-173505 REVERSE LENGTH=309	5	8	10	14.2%,	18.1%,	25.6%,
AT5G27030.2	| Symbols: TPR3 | TOPLESS-related 3 | chr5:9508913-9515263 REVERSE LENGTH=1134	5	9	10	4.9%,	9.9%,	11.2%,
AT2G17360.1	| Symbols: | Ribosomal protein S4 (RPS4A) family protein | chr2:7546598-7548138 FORWARD LENGTH=261	4	9	10	19.2%,	29.5%,	30.7%,
AT3G18000.1	| Symbols: NMT1, XPL1, PEAMT | S-adenosyl-L-methionine-dependent methyltransferases superfamily protein | chr3:6154578-6157331 FORWARD LENGTH=491	4	14	10	9.8%,	26.9%,	20.6%,
AT5G07090.1	| Symbols: | Ribosomal protein S4 (RPS4A) family protein | chr5:2202410-2203805 FORWARD LENGTH=262	4	9	10	19.1%,	29.4%,	30.5%,
AT5G08670.1	| Symbols: | ATP synthase alpha/beta family protein | chr5:2818395-2821149 REVERSE LENGTH=556	4	5	10	11.3%,	16.0%,	18.9%,
AT5G08680.1	| Symbols: | ATP synthase alpha/beta family protein | chr5:2821992-2824683 FORWARD LENGTH=559	4	5	10	11.3%,	15.9%,	18.8%,
AT5G08690.1	| Symbols: | ATP synthase alpha/beta family protein | chr5:2825739-2828352 FORWARD LENGTH=556	4	5	10	11.3%,	16.0%,	18.9%,
AT5G58420.1	| Symbols: | Ribosomal protein S4 (RPS4A) family protein | chr5:23619599-23620896 FORWARD LENGTH=262	4	9	10	19.1%,	29.4%,	30.5%,
AT2G27040.1	| Symbols: AGO4, OCP11 | Argonaute family protein | chr2:11536795-11541503 REVERSE LENGTH=924	3	8	10	4.9%,	11.4%,	15.5%,
AT5G66140.1	| Symbols: PAD2 | proteasome alpha subunit D2 | chr5:26437445-26438677 REVERSE LENGTH=250	3	6	10	20.0%,	0%,	40.0%,
AT5G35980.1	| Symbols: YAK1 | yeast YAK1-related gene 1 | chr5:14128551-14135984 FORWARD LENGTH=956	2	6	10	2.6%,	6.1%,	7.3%,
AT3G48870.1	| Symbols: ATCLPC, ATHSP93-III, HSP93-III | Clp ATPase | chr3:18122363-18126008 REVERSE LENGTH=952	13	11	11	17.1%,	13.8%,	15.0%,
AT1G47250.1	| Symbols: PAF2 | 20S proteasome alpha subunit F2 | chr1:17319220-17320900 FORWARD LENGTH=277	12	12	11	57.0%,	38.3%,	40.8%,
AT3G58500.1	| Symbols: PP2A-4 | protein phosphatase 2A-4 | chr3:21635503-21638911 REVERSE LENGTH=313	12	13	11	45.4%,	40.9%,	33.9%,
AT2G19520.1	| Symbols: FVE, ACG1, MSI4, NFC4, NFC04, ATMSI4 | Transducin family protein / WD-40 repeat family protein | chr2:8456006-8459235 FORWARD LENGTH=507	11	11	11	40.0%,	29.8%,	31.6%,
AT2G27860.1	| Symbols: AXS1 | UDP-D-apiose/UDP-D-xylose synthase 1 | chr2:11864684-11866843 REVERSE LENGTH=389	10	16	11	31.9%,	49.1%,	32.9%,
AT4G09510.1	| Symbols: CINV2 | cytosolic invertase 2 | chr4:6021312-6023310 REVERSE LENGTH=558	10	8	11	20.6%,	15.2%,	22.2%,
AT4G33010.1	| Symbols: AtGLDP1, GLDP1 | glycine decarboxylase P-protein 1 | chr4:15926852-15931150 REVERSE LENGTH=1037	10	13	11	13.8%,	17.6%,	10.6%,
AT5G05010.1	| Symbols: | clathrin adaptor complexes medium subunit family protein | chr5:1477137-1479872 FORWARD LENGTH=527	10	9	11	22.2%,	22.2%,	25.4%,
AT5G63840.1	| Symbols: RSW3, PSL5 | Glycosyl hydrolases family 31 protein | chr5:25545056-25548922 FORWARD LENGTH=921	10	5	11	11.4%,	4.9%,	13.0%,
AT5G43960.1	| Symbols: | Nuclear transport factor 2 (NTF2) family protein with RNA binding (RRM-RBD-RNP motifs) domain | chr5:17689154-17691653 REVERSE LENGTH=450	9	10	11	24.0%,	25.1%,	28.4%,
AT5G61970.1	| Symbols: | signal recognition particle-related / SRP-related | chr5:24888920-24893079 FORWARD LENGTH=605	9	8	11	21.8%,	21.2%,	22.5%,
AT1G09620.1	| Symbols: | ATP binding;leucine-tRNA ligases;aminoacyl-tRNA ligases;nucleotide binding;ATP binding;aminoacyl-tRNA ligases | chr1:3113077-3116455 REVERSE LENGTH=1091	8	13	11	10.3%,	16.7%,	13.6%,
AT1G20950.1	| Symbols: | Phosphofructokinase family protein | chr1:7297467-7301336 REVERSE LENGTH=614	8	12	11	19.5%,	23.6%,	25.9%,
AT1G67140.3	| Symbols: SWEETIE | HEAT repeat-containing protein | chr1:25101016-25117372 REVERSE LENGTH=2223	8	4	11	5.9%,	3.1%,	7.0%,
AT3G10380.1	| Symbols: SEC8, ATSEC8 | subunit of exocyst complex 8 | chr3:3219922-3228356 REVERSE LENGTH=1053	8	5	11	8.4%,	6.6%,	11.4%,
AT4G31300.2	| Symbols: PBA1 | N-terminal nucleophile aminohydrolases (Ntn hydrolases) superfamily protein | chr4:15188927-15190935 FORWARD LENGTH=234	8	5	11	27.4%,	16.2%,	31.6%,
AT5G06290.1	| Symbols: 2-Cys Prx B, 2CPB | 2-cysteine peroxiredoxin B | chr5:1919380-1921211 FORWARD LENGTH=273	8	9	11	34.4%,	33.7%,	34.4%,
AT5G35590.1	| Symbols: PAA1 | proteasome alpha subunit A1 | chr5:13765417-13767768 REVERSE LENGTH=246	8	10	11	47.6%,	43.1%,	32.1%,
AT1G05460.1	| Symbols: SDE3 | P-loop containing nucleoside triphosphate hydrolases superfamily protein | chr1:1601357-1604658 REVERSE LENGTH=1002	7	11	11	10.6%,	13.3%,	13.7%,
AT1G12000.1	| Symbols: | Phosphofructokinase family protein | chr1:4050159-4053727 REVERSE LENGTH=566	7	10	11	18.0%,	23.1%,	20.5%,
AT1G48630.1	| Symbols: RACK1B_AT | receptor for activated C kinase 1B | chr1:17981977-17983268 REVERSE LENGTH=326	7	10	11	34.4%,	40.2%,	35.9%,
AT1G50370.1	| Symbols: | Calcineurin-like metallo-phosphoesterase superfamily protein | chr1:18658894-18661672 FORWARD LENGTH=303	7	13	11	27.1%,	46.5%,	33.7%,
AT3G02110.1	| Symbols: scpl25 | serine carboxypeptidase-like 25 | chr3:370902-373637 REVERSE LENGTH=473	7	9	11	13.5%,	13.5%,	17.8%,
AT5G20830.1	| Symbols: SUS1, ASUS1, atsus1 | sucrose synthase 1 | chr5:7050599-7054032 REVERSE LENGTH=808	7	7	11	10.8%,	11.8%,	17.2%,
AT5G23540.1	| Symbols: | Mov34/MPN/PAD-1 family protein | chr5:7937772-7939339 FORWARD LENGTH=308	7	11	11	21.1%,	36.7%,	23.7%,
AT2G18110.1	| Symbols: | Translation elongation factor EF1B/ribosomal protein S6 family protein | chr2:7872636-7873713 FORWARD LENGTH=231	6	6	11	19.9%,	19.9%,	38.5%,
AT2G23390.1	| Symbols: | CONTAINS InterPro DOMAIN/s: Protein of unknown function DUF482 (InterPro:IPR007434), Acyl-CoA N-acyltransferase (InterPro:IPR016181); Has 2165 Blast hits to 2163 proteins in 543 species: Archae - 0; Bacteria - 1044; Metazoa - 0; Fungi - 0; Plants - 33; Viruses - 0; Other Eukaryotes - 1088 (source: NCBI BLink). | chr2:9960568-9963476 REVERSE LENGTH=469	6	9	11	14.5%,	18.6%,	21.3%,
AT4G18040.1	| Symbols: EIF4E, CUM1, AT.EIF4E1, eIF4E1 | eukaryotic translation initiation factor 4E | chr4:10016724-10018151 REVERSE LENGTH=235	6	7	11	29.4%,	29.4%,	24.7%,
AT5G15490.1	| Symbols: | UDP-glucose 6-dehydrogenase family protein | chr5:5027872-5029314 REVERSE LENGTH=480	6	13	11	0%,	27.7%,	20.6%,
AT5G24710.1	| Symbols: | Transducin/WD40 repeat-like superfamily protein | chr5:8459148-8467920 REVERSE LENGTH=1377	6	7	11	5.0%,	6.9%,	12.1%,
AT2G24940.1	| Symbols: AtMAPR2, MAPR2 | membrane-associated progesterone binding protein 2 | chr2:10609447-10609749 FORWARD LENGTH=100	4	6	11	49.0%,	41.0%,	56.0%,
AT4G38630.1	| Symbols: RPN10, MCB1, ATMCB1, MBP1 | regulatory particle non-ATPase 10 | chr4:18057357-18059459 REVERSE LENGTH=386	4	7	11	9.6%,	14.2%,	23.1%,
AT4G21100.1	| Symbols: DDB1B | damaged DNA binding protein 1B | chr4:11258916-11265309 REVERSE LENGTH=1088	3	5	11	0%,	0%,	11.1%,
AT5G04140.2	| Symbols: GLU1, GLS1, GLUS, FD-GOGAT | glutamate synthase 1 | chr5:1130031-1138186 FORWARD LENGTH=1648	3	8	11	2.3%,	7.5%,	9.0%,
AT5G56360.1	| Symbols: PSL4 | calmodulin-binding protein | chr5:22823586-22827950 REVERSE LENGTH=647	3	0	11	8.2%,	0%,	24.4%,
AT1G26110.1	| Symbols: DCP5 | decapping 5 | chr1:9024616-9027556 REVERSE LENGTH=611	2	9	11	5.6%,	13.3%,	14.7%,
AT1G35580.1	| Symbols: CINV1 | cytosolic invertase 1 | chr1:13122460-13124808 REVERSE LENGTH=551	14	12	12	25.4%,	26.7%,	23.8%,
AT1G18450.1	| Symbols: ATARP4, ARP4 | actin-related protein 4 | chr1:6348199-6351766 FORWARD LENGTH=441	13	11	12	39.2%,	32.4%,	34.0%,
AT5G11520.1	| Symbols: ASP3, YLS4 | aspartate aminotransferase 3 | chr5:3685257-3687721 REVERSE LENGTH=449	12	11	12	26.9%,	28.3%,	34.5%,
AT1G10840.1	| Symbols: TIF3H1 | translation initiation factor 3 subunit H1 | chr1:3607885-3610299 REVERSE LENGTH=337	11	18	12	38.0%,	46.6%,	36.2%,
AT3G44340.1	| Symbols: CEF | clone eighty-four | chr3:16011923-16019873 REVERSE LENGTH=1096	11	8	12	13.5%,	10.2%,	10.5%,
AT4G29040.1	| Symbols: RPT2a | regulatory particle AAA-ATPase 2A | chr4:14312369-14314386 FORWARD LENGTH=443	11	14	12	30.0%,	33.0%,	30.0%,
AT5G60790.1	| Symbols: ATGCN1, GCN1 | ABC transporter family protein | chr5:24453760-24455767 REVERSE LENGTH=595	11	9	12	20.5%,	18.7%,	22.7%,
AT1G06410.1	| Symbols: ATTPS7, TPS7, ATTPSA | trehalose-phosphatase/synthase 7 | chr1:1955413-1958153 FORWARD LENGTH=851	10	8	12	14.7%,	11.3%,	18.7%,
AT4G33250.1	| Symbols: EIF3K, TIF3K1, ATTIF3K1 | eukaryotic translation initiation factor 3K | chr4:16039066-16040617 REVERSE LENGTH=226	10	10	12	38.5%,	30.1%,	35.8%,
AT4G38130.1	| Symbols: HD1, ATHD1, HDA1, RPD3A, HDA19, ATHDA19 | histone deacetylase 1 | chr4:17896493-17899057 REVERSE LENGTH=501	10	10	12	30.3%,	36.5%,	30.3%,
AT1G13060.2	| Symbols: PBE1 | 20S proteasome beta subunit E1 | chr1:4452641-4454663 FORWARD LENGTH=298	9	11	12	38.3%,	38.3%,	35.9%,
AT2G40840.1	| Symbols: DPE2 | disproportionating enzyme 2 | chr2:17045368-17050779 FORWARD LENGTH=955	9	8	12	11.2%,	8.5%,	17.4%,
AT4G31990.3	| Symbols: ASP5, AAT3, ATAAT1 | aspartate aminotransferase 5 | chr4:15470876-15473521 REVERSE LENGTH=462	9	9	12	28.8%,	26.2%,	26.4%,
AT5G14740.1	| Symbols: CA2, CA18, BETA CA2 | carbonic anhydrase 2 | chr5:4758257-4762382 FORWARD LENGTH=331	9	13	12	27.8%,	32.0%,	36.3%,
AT5G47010.1	| Symbols: UPF1, LBA1, ATUPF1 | RNA helicase, putative | chr5:19072009-19078856 FORWARD LENGTH=1254	9	9	12	10.9%,	11.4%,	15.1%,
AT5G43330.1	| Symbols: | Lactate/malate dehydrogenase family protein | chr5:17390552-17392449 FORWARD LENGTH=332	8	13	12	24.4%,	36.7%,	31.6%,
AT1G79210.1	| Symbols: | N-terminal nucleophile aminohydrolases (Ntn hydrolases) superfamily protein | chr1:29796286-29798240 REVERSE LENGTH=235	7	9	12	37.4%,	48.1%,	44.7%,
AT2G39990.1	| Symbols: EIF2, AteIF3f, eIF3F | eukaryotic translation initiation factor 2 | chr2:16698332-16699929 REVERSE LENGTH=293	7	7	12	39.6%,	36.9%,	47.4%,
AT3G23600.1	| Symbols: | alpha/beta-Hydrolases superfamily protein | chr3:8473833-8475655 FORWARD LENGTH=239	7	13	12	38.1%,	45.2%,	45.2%,
AT5G43060.1	| Symbols: | Granulin repeat cysteine protease family protein | chr5:17269784-17272117 REVERSE LENGTH=463	7	5	12	16.8%,	10.4%,	22.2%,
AT1G16470.1	| Symbols: PAB1 | proteasome subunit PAB1 | chr1:5623122-5625439 FORWARD LENGTH=235	6	8	12	0%,	0%,	44.7%,
AT3G03530.1	| Symbols: NPC4 | non-specific phospholipase C4 | chr3:842686-844970 REVERSE LENGTH=538	6	8	12	9.9%,	9.3%,	14.3%,
AT1G56450.1	| Symbols: PBG1 | 20S proteasome beta subunit G1 | chr1:21141970-21144186 FORWARD LENGTH=246	5	8	12	23.2%,	42.7%,	40.2%,
AT2G05840.1	| Symbols: PAA2 | 20S proteasome subunit PAA2 | chr2:2234226-2236053 FORWARD LENGTH=246	5	10	12	21.5%,	36.2%,	30.9%,
AT5G20720.1	| Symbols: CPN20, CPN10, CHCPN10, ATCPN21, CPN21 | chaperonin 20 | chr5:7015015-7016354 FORWARD LENGTH=253	4	11	12	19.0%,	50.6%,	38.3%,
AT3G52140.4	| Symbols: | tetratricopeptide repeat (TPR)-containing protein | chr3:19333232-19341295 FORWARD LENGTH=1419	22	13	13	23.0%,	12.0%,	11.9%,
AT5G50920.1	| Symbols: CLPC, ATHSP93-V, HSP93-V, DCA1, CLPC1 | CLPC homologue 1 | chr5:20715710-20719800 REVERSE LENGTH=929	14	14	13	19.9%,	16.5%,	16.7%,
AT4G04950.1	| Symbols: | thioredoxin family protein | chr4:2517882-2519924 REVERSE LENGTH=488	13	12	13	32.2%,	28.5%,	34.6%,
AT3G01500.2	| Symbols: CA1 | carbonic anhydrase 1 | chr3:194853-197873 REVERSE LENGTH=347	11	15	13	32.6%,	38.6%,	38.0%,
AT5G22770.1	| Symbols: alpha-ADR | alpha-adaptin | chr5:7579844-7588026 REVERSE LENGTH=1012	11	7	13	14.8%,	10.9%,	15.3%,
AT1G22300.1	| Symbols: GRF10, 14-3-3EPSILON, GF14 EPSILON | general regulatory factor 10 | chr1:7879146-7881103 REVERSE LENGTH=254	10	17	13	37.4%,	55.1%,	43.3%,
AT3G07770.1	| Symbols: Hsp89.1, AtHsp90.6, AtHsp90-6 | HEAT SHOCK PROTEIN 89.1 | chr3:2479611-2483970 FORWARD LENGTH=799	10	12	13	15.5%,	19.0%,	19.1%,
AT5G22780.1	| Symbols: | Adaptor protein complex AP-2, alpha subunit | chr5:7590100-7597828 REVERSE LENGTH=1013	10	7	13	0%,	10.9%,	16.0%,
AT2G37040.1	| Symbols: PAL1, ATPAL1 | PHE ammonia lyase 1 | chr2:15557602-15560237 REVERSE LENGTH=725	9	7	13	18.9%,	12.4%,	22.9%,
AT3G22110.1	| Symbols: PAC1 | 20S proteasome alpha subunit C1 | chr3:7792819-7793571 REVERSE LENGTH=250	9	17	13	44.0%,	64.8%,	48.8%,
AT5G56740.1	| Symbols: HAG2, HAC7, HAG02, HAC07 | histone acetyltransferase of the GNAT family 2 | chr5:22953009-22955577 REVERSE LENGTH=467	9	6	13	24.2%,	15.2%,	32.3%,
AT1G45000.1	| Symbols: | AAA-type ATPase family protein | chr1:17009220-17011607 FORWARD LENGTH=399	8	8	13	21.8%,	0%,	34.3%,
AT3G61240.1	| Symbols: | DEA(D/H)-box RNA helicase family protein | chr3:22666590-22669154 FORWARD LENGTH=498	8	7	13	27.9%,	25.5%,	28.1%,
AT5G09650.1	| Symbols: AtPPa6, PPa6 | pyrophosphorylase 6 | chr5:2991331-2993117 REVERSE LENGTH=300	8	12	13	22.7%,	29.3%,	27.3%,
AT2G21660.1	| Symbols: ATGRP7, CCR2, GR-RBP7, GRP7 | cold, circadian rhythm, and rna binding 2 | chr2:9265477-9266316 REVERSE LENGTH=176	7	11	13	40.9%,	57.4%,	57.4%,
AT3G60750.1	| Symbols: | Transketolase | chr3:22454004-22456824 FORWARD LENGTH=741	7	11	13	10.7%,	20.9%,	17.4%,
AT5G43010.1	| Symbols: RPT4A | regulatory particle triple-A ATPase 4A | chr5:17248563-17251014 REVERSE LENGTH=399	7	9	13	0%,	31.6%,	34.3%,
AT5G47210.1	| Symbols: | Hyaluronan / mRNA binding family | chr5:19169222-19171012 REVERSE LENGTH=357	5	5	13	14.0%,	14.3%,	26.9%,
AT5G19550.1	| Symbols: ASP2, AAT2 | aspartate aminotransferase 2 | chr5:6598201-6601597 FORWARD LENGTH=405	17	14	14	49.1%,	40.7%,	43.0%,
AT1G75990.1	| Symbols: | PAM domain (PCI/PINT associated module) protein | chr1:28524623-28526718 REVERSE LENGTH=487	14	11	14	26.9%,	21.1%,	24.2%,
AT5G65770.2	| Symbols: LINC4 | little nuclei4 | chr5:26311587-26315544 FORWARD LENGTH=1042	14	12	14	13.8%,	11.8%,	15.4%,
AT5G65780.2	| Symbols: ATBCAT-5 | branched-chain amino acid aminotransferase 5 / branched-chain amino acid transaminase 5 (BCAT5) | chr5:26311587-26315610 FORWARD LENGTH=1018	14	12	14	14.1%,	12.1%,	15.7%,
AT3G55610.1	| Symbols: P5CS2 | delta 1-pyrroline-5-carboxylate synthase 2 | chr3:20624278-20628989 REVERSE LENGTH=726	13	14	14	17.8%,	18.2%,	19.7%,
AT3G12145.1	| Symbols: FLR1, FLOR1 | Leucine-rich repeat (LRR) family protein | chr3:3874764-3876075 REVERSE LENGTH=325	12	15	14	37.8%,	35.1%,	40.3%,
AT1G78580.1	| Symbols: ATTPS1, TPS1 | trehalose-6-phosphate synthase | chr1:29552495-29557482 REVERSE LENGTH=942	11	13	14	14.2%,	16.2%,	15.9%,
AT2G01140.1	| Symbols: | Aldolase superfamily protein | chr2:95006-96491 REVERSE LENGTH=391	11	11	14	27.6%,	29.4%,	34.8%,
AT5G30510.1	| Symbols: RPS1, ARRPS1 | ribosomal protein S1 | chr5:11619262-11621223 REVERSE LENGTH=416	11	11	14	22.1%,	21.4%,	26.4%,
AT5G38480.1	| Symbols: GRF3, RCI1 | general regulatory factor 3 | chr5:15410277-15411285 FORWARD LENGTH=255	10	17	14	45.5%,	54.1%,	43.1%,
AT1G20020.1	| Symbols: ATLFNR2, FNR2 | ferredoxin-NADP(+)-oxidoreductase 2 | chr1:6942851-6944868 FORWARD LENGTH=369	9	9	14	28.2%,	23.0%,	25.7%,
AT1G47128.1	| Symbols: RD21, RD21A | Granulin repeat cysteine protease family protein | chr1:17283139-17285609 REVERSE LENGTH=462	9	11	14	19.3%,	17.3%,	19.5%,
AT1G76010.1	| Symbols: | Alba DNA/RNA-binding protein | chr1:28528505-28530488 REVERSE LENGTH=350	9	9	14	29.4%,	30.6%,	36.0%,
AT5G19510.1	| Symbols: | Translation elongation factor EF1B/ribosomal protein S6 family protein | chr5:6581854-6583137 REVERSE LENGTH=224	9	11	14	32.6%,	30.8%,	40.6%,
AT1G64520.1	| Symbols: RPN12a | regulatory particle non-ATPase 12A | chr1:23956459-23958120 FORWARD LENGTH=267	8	14	14	44.2%,	62.2%,	50.2%,
AT2G42100.1	| Symbols: | Actin-like ATPase superfamily protein | chr2:17560211-17561945 FORWARD LENGTH=378	8	10	14	17.5%,	22.8%,	25.7%,
AT4G24190.1	| Symbols: SHD, HSP90.7, AtHsp90.7, AtHsp90-7 | Chaperone protein htpG family protein | chr4:12551902-12555851 REVERSE LENGTH=823	8	16	14	13.2%,	17.1%,	20.9%,
AT5G10450.4	| Symbols: GRF6 | G-box regulating factor 6 | chr5:3284476-3286261 REVERSE LENGTH=273	8	11	14	28.6%,	32.2%,	35.2%,
ATCG00480.1	| Symbols: ATPB, PB | ATP synthase subunit beta | chrC:52660-54156 REVERSE LENGTH=498	8	13	14	26.1%,	44.2%,	40.4%,
AT3G22960.1	| Symbols: PKP1, PKP-ALPHA | Pyruvate kinase family protein | chr3:8139369-8141771 FORWARD LENGTH=596	7	13	14	15.3%,	25.0%,	23.0%,
AT3G55200.1	| Symbols: | Cleavage and polyadenylation specificity factor (CPSF) A subunit protein | chr3:20460533-20464361 FORWARD LENGTH=1214	6	8	14	6.7%,	6.3%,	15.2%,
AT3G55220.1	| Symbols: | Cleavage and polyadenylation specificity factor (CPSF) A subunit protein | chr3:20467116-20470944 REVERSE LENGTH=1214	6	8	14	6.7%,	6.3%,	15.2%,
AT4G31160.1	| Symbols: DCAF1 | DDB1-CUL4 associated factor 1 | chr4:15145936-15152939 FORWARD LENGTH=1883	6	5	14	5.7%,	3.9%,	11.4%,
AT4G05420.1	| Symbols: DDB1A | damaged DNA binding protein 1A | chr4:2746288-2752663 FORWARD LENGTH=1088	4	7	14	5.0%,	7.3%,	14.6%,
AT5G09590.1	| Symbols: MTHSC70-2, HSC70-5 | mitochondrial HSO70 2 | chr5:2975721-2978508 FORWARD LENGTH=682	20	22	15	25.2%,	27.0%,	23.6%,
AT1G52400.1	| Symbols: BGL1, BGLU18, ATBG1 | beta glucosidase 18 | chr1:19515250-19517930 FORWARD LENGTH=528	18	16	15	43.0%,	36.2%,	35.0%,
AT1G53310.1	| Symbols: ATPPC1, PEPC1, ATPEPC1, PPC1 | phosphoenolpyruvate carboxylase 1 | chr1:19884261-19888070 REVERSE LENGTH=967	17	15	15	16.5%,	14.5%,	13.9%,
AT1G01960.1	| Symbols: EDA10 | SEC7-like guanine nucleotide exchange family protein | chr1:330830-337582 REVERSE LENGTH=1750	16	10	15	10.8%,	6.0%,	10.4%,
AT1G35160.2	| Symbols: GF14 PHI | GF14 protein phi chain | chr1:12867264-12868514 FORWARD LENGTH=295	15	18	15	42.7%,	43.1%,	34.2%,
AT2G27020.1	| Symbols: PAG1 | 20S proteasome alpha subunit G1 | chr2:11528515-11530858 REVERSE LENGTH=249	15	10	15	46.2%,	36.1%,	36.1%,
AT1G07890.3	| Symbols: APX1, MEE6, CS1, ATAPX1, ATAPX01 | ascorbate peroxidase 1 | chr1:2438005-2439435 FORWARD LENGTH=250	14	17	15	48.4%,	44.8%,	44.8%,
AT3G29360.1	| Symbols: | UDP-glucose 6-dehydrogenase family protein | chr3:11267375-11268817 REVERSE LENGTH=480	13	14	15	38.5%,	28.1%,	30.4%,
AT1G23310.1	| Symbols: GGT1, AOAT1, GGAT1 | glutamate:glyoxylate aminotransferase | chr1:8268720-8271329 REVERSE LENGTH=481	11	12	15	22.2%,	32.6%,	32.0%,
AT3G13460.1	| Symbols: ECT2 | evolutionarily conserved C-terminal region 2 | chr3:4385274-4388220 REVERSE LENGTH=667	11	10	15	20.5%,	20.1%,	22.8%,
AT1G08200.1	| Symbols: AXS2 | UDP-D-apiose/UDP-D-xylose synthase 2 | chr1:2574259-2576609 REVERSE LENGTH=389	10	16	15	31.9%,	49.1%,	40.9%,
AT5G61780.1	| Symbols: Tudor2, AtTudor2, TSN2 | TUDOR-SN protein 2 | chr5:24822012-24826641 FORWARD LENGTH=985	10	9	15	15.4%,	11.0%,	17.6%,
AT1G18080.1	| Symbols: ATARCA, RACK1A_AT, RACK1A | Transducin/WD40 repeat-like superfamily protein | chr1:6222325-6223901 FORWARD LENGTH=327	9	11	15	28.7%,	38.5%,	40.4%,
AT3G53030.1	| Symbols: SRPK4 | ser/arg-rich protein kinase 4 | chr3:19662412-19664362 FORWARD LENGTH=529	9	18	15	22.5%,	25.9%,	22.5%,
AT3G55870.1	| Symbols: | ADC synthase superfamily protein | chr3:20731326-20733765 FORWARD LENGTH=492	9	11	15	22.6%,	23.8%,	26.2%,
AT5G66190.1	| Symbols: ATLFNR1, FNR1 | ferredoxin-NADP(+)-oxidoreductase 1 | chr5:26451203-26453012 REVERSE LENGTH=360	9	11	15	31.4%,	30.8%,	39.4%,
AT5G67320.1	| Symbols: HOS15 | WD-40 repeat family protein | chr5:26857268-26860974 FORWARD LENGTH=613	8	10	15	21.2%,	20.2%,	27.6%,
AT3G16830.1	| Symbols: TPR2 | TOPLESS-related 2 | chr3:5731709-5737531 FORWARD LENGTH=1131	7	8	15	6.8%,	7.7%,	18.8%,
AT1G04810.1	| Symbols: | 26S proteasome regulatory complex, non-ATPase subcomplex, Rpn2/Psmd1 subunit | chr1:1350304-1355261 FORWARD LENGTH=1001	5	14	15	4.5%,	15.2%,	19.5%,
AT2G05920.1	| Symbols: | Subtilase family protein | chr2:2269831-2272207 REVERSE LENGTH=754	14	15	16	27.9%,	24.5%,	25.2%,
AT3G59970.3	| Symbols: MTHFR1 | methylenetetrahydrofolate reductase 1 | chr3:22151303-22154323 FORWARD LENGTH=592	14	11	16	28.2%,	23.1%,	26.9%,
AT5G42790.1	| Symbols: PAF1, ATPSM30, ARS5 | proteasome alpha subunit F1 | chr5:17159270-17160975 REVERSE LENGTH=278	14	15	16	68.7%,	53.6%,	47.1%,
AT1G65960.2	| Symbols: GAD2 | glutamate decarboxylase 2 | chr1:24552094-24557253 FORWARD LENGTH=494	13	8	16	29.6%,	17.4%,	29.4%,
AT1G09100.1	| Symbols: RPT5B | 26S proteasome AAA-ATPase subunit RPT5B | chr1:2936675-2939258 REVERSE LENGTH=423	11	13	16	0%,	0%,	33.8%,
AT1G78300.1	| Symbols: GRF2, 14-3-3OMEGA, GF14 OMEGA | general regulatory factor 2 | chr1:29461883-29463052 FORWARD LENGTH=259	11	17	16	51.0%,	54.8%,	49.4%,
AT1G29150.1	| Symbols: ATS9, RPN6 | non-ATPase subunit 9 | chr1:10181240-10182499 FORWARD LENGTH=419	10	12	16	23.9%,	24.6%,	26.5%,
AT3G11400.2	| Symbols: EIF3G1, ATEIF3G1 | eukaryotic translation initiation factor 3G1 | chr3:3578536-3580366 FORWARD LENGTH=321	10	12	16	38.0%,	40.8%,	43.6%,
AT4G35090.1	| Symbols: CAT2 | catalase 2 | chr4:16700937-16703215 REVERSE LENGTH=492	10	17	16	27.0%,	43.9%,	37.6%,
AT5G16050.1	| Symbols: GRF5, GF14 UPSILON | general regulatory factor 5 | chr5:5244008-5245402 REVERSE LENGTH=268	10	20	16	39.2%,	46.3%,	39.6%,
AT5G17920.1	| Symbols: ATCIMS, ATMETS, ATMS1 | Cobalamin-independent synthase family protein | chr5:5935771-5939195 FORWARD LENGTH=765	10	19	16	18.8%,	30.2%,	25.4%,
AT5G58230.1	| Symbols: MSI1, MEE70, ATMSI1 | Transducin/WD40 repeat-like superfamily protein | chr5:23556112-23557994 FORWARD LENGTH=424	10	7	16	35.8%,	26.4%,	42.5%,
AT3G42170.1	| Symbols: | BED zinc finger ;hAT family dimerisation domain | chr3:14321838-14323928 FORWARD LENGTH=696	9	10	16	17.5%,	20.1%,	25.3%,
AT4G20360.1	| Symbols: ATRAB8D, ATRABE1B, RABE1b | RAB GTPase homolog E1B | chr4:10990036-10991466 FORWARD LENGTH=476	9	19	16	23.5%,	38.0%,	29.2%,
AT1G64740.1	| Symbols: TUA1 | alpha-1 tubulin | chr1:24050114-24052296 FORWARD LENGTH=450	16	17	17	26.0%,	27.8%,	19.8%,
AT3G60240.4	| Symbols: EIF4G, CUM2 | eukaryotic translation initiation factor 4G | chr3:22261842-22268295 FORWARD LENGTH=1727	16	17	17	13.9%,	12.0%,	14.4%,
AT1G79990.1	| Symbols: | structural molecules | chr1:30084522-30091949 FORWARD LENGTH=1135	15	17	17	16.6%,	14.7%,	21.7%,
AT2G21060.1	| Symbols: ATGRP2B, ATCSP4, GRP2B | glycine-rich protein 2B | chr2:9036983-9037588 REVERSE LENGTH=201	14	18	17	60.2%,	63.2%,	63.2%,
AT3G58510.1	| Symbols: | DEA(D/H)-box RNA helicase family protein | chr3:21640608-21643464 FORWARD LENGTH=612	14	16	17	26.3%,	29.7%,	27.0%,
AT3G02520.1	| Symbols: GRF7, GF14 NU | general regulatory factor 7 | chr3:526800-527915 REVERSE LENGTH=265	13	25	17	58.9%,	58.5%,	46.8%,
AT4G38680.1	| Symbols: GRP2, CSDP2, CSP2, ATCSP2 | glycine rich protein 2 | chr4:18072240-18072851 REVERSE LENGTH=203	12	19	17	54.2%,	57.1%,	57.1%,
AT1G72730.1	| Symbols: | DEA(D/H)-box RNA helicase family protein | chr1:27378040-27379593 REVERSE LENGTH=414	11	17	17	22.7%,	24.6%,	28.0%,
AT2G41740.1	| Symbols: VLN2, ATVLN2 | villin 2 | chr2:17410962-17416878 REVERSE LENGTH=976	11	11	17	16.2%,	15.8%,	22.3%,
AT5G52640.1	| Symbols: HSP81-1, ATHS83, HSP81.1, HSP83, ATHSP90.1, AtHsp90-1, HSP90.1 | heat shock protein 90.1 | chr5:21352542-21355147 FORWARD LENGTH=705	11	17	17	0%,	14.6%,	0%,
AT3G11630.1	| Symbols: | Thioredoxin superfamily protein | chr3:3672189-3673937 FORWARD LENGTH=266	10	11	17	41.7%,	41.0%,	47.0%,
AT4G20980.1	| Symbols: | Eukaryotic translation initiation factor 3 subunit 7 (eIF-3) | chr4:11216997-11218772 FORWARD LENGTH=591	10	13	17	28.3%,	29.3%,	34.9%,
AT5G36880.2	| Symbols: ACS | acetyl-CoA synthetase | chr5:14534961-14540296 REVERSE LENGTH=743	9	13	17	15.2%,	19.1%,	20.2%,
AT5G16070.1	| Symbols: | TCP-1/cpn60 chaperonin family protein | chr5:5247549-5251050 REVERSE LENGTH=535	19	22	18	36.3%,	44.7%,	29.3%,
AT3G13860.1	| Symbols: HSP60-3A | heat shock protein 60-3A | chr3:4561704-4565133 REVERSE LENGTH=572	17	14	18	36.0%,	29.4%,	33.6%,
AT5G20010.1	| Symbols: RAN-1, RAN1, ATRAN1 | RAS-related nuclear protein-1 | chr5:6760364-6761747 FORWARD LENGTH=221	15	17	18	63.8%,	51.6%,	62.4%,
AT1G80410.2	| Symbols: EMB2753 | tetratricopeptide repeat (TPR)-containing protein | chr1:30227779-30234832 REVERSE LENGTH=911	14	10	18	20.1%,	13.1%,	21.4%,
AT2G45540.2	| Symbols: | WD-40 repeat family protein / beige-related | chr2:18757881-18772229 REVERSE LENGTH=3001	13	6	18	6.4%,	4.2%,	8.4%,
AT3G14290.1	| Symbols: PAE2 | 20S proteasome alpha subunit E2 | chr3:4764364-4766381 FORWARD LENGTH=237	13	17	18	65.0%,	70.0%,	65.0%,
AT1G27090.1	| Symbols: | glycine-rich protein | chr1:9404041-9406098 REVERSE LENGTH=420	12	12	18	42.1%,	38.1%,	46.4%,
AT1G65440.1	| Symbols: GTB1 | global transcription factor group B1 | chr1:24306945-24314327 REVERSE LENGTH=1647	11	12	18	7.2%,	10.9%,	11.2%,
AT3G16470.1	| Symbols: JR1 | Mannose-binding lectin superfamily protein | chr3:5596096-5597709 REVERSE LENGTH=451	8	9	18	38.1%,	36.6%,	61.6%,
AT5G49460.1	| Symbols: ACLB-2 | ATP citrate lyase subunit B 2 | chr5:20055048-20058195 FORWARD LENGTH=608	8	20	18	16.1%,	31.9%,	30.3%,
AT5G02790.1	| Symbols: GSTL3 | Glutathione S-transferase family protein | chr5:632877-634858 FORWARD LENGTH=235	7	13	18	26.4%,	34.5%,	51.1%,
AT2G29560.1	| Symbols: ENOC | cytosolic enolase | chr2:12646635-12649694 FORWARD LENGTH=475	5	13	18	15.2%,	33.5%,	43.2%,
AT5G60100.2	| Symbols: PRR3 | pseudo-response regulator 3 | chr5:24198215-24200502 REVERSE LENGTH=522	22	19	19	46.2%,	43.5%,	40.8%,
AT4G23920.1	| Symbols: UGE2, ATUGE2 | UDP-D-glucose/UDP-D-galactose 4-epimerase 2 | chr4:12431416-12433666 FORWARD LENGTH=350	19	21	19	46.3%,	44.3%,	44.3%,
AT5G06600.1	| Symbols: UBP12 | ubiquitin-specific protease 12 | chr5:2019545-2027834 REVERSE LENGTH=1116	19	19	19	21.5%,	21.9%,	18.2%,
AT1G24510.1	| Symbols: | TCP-1/cpn60 chaperonin family protein | chr1:8685504-8688101 REVERSE LENGTH=535	17	21	19	37.0%,	43.9%,	31.8%,
AT1G20960.1	| Symbols: emb1507 | U5 small nuclear ribonucleoprotein helicase, putative | chr1:7302591-7309914 REVERSE LENGTH=2171	16	26	19	9.4%,	15.1%,	10.7%,
AT1G80070.1	| Symbols: SUS2, EMB33, EMB177, EMB14 | Pre-mRNA-processing-splicing factor | chr1:30118052-30127574 FORWARD LENGTH=2359	16	13	19	7.7%,	7.6%,	10.3%,
AT3G14790.1	| Symbols: RHM3, ATRHM3 | rhamnose biosynthesis 3 | chr3:4964791-4966875 FORWARD LENGTH=664	16	16	19	21.1%,	21.1%,	27.7%,
AT3G50670.1	| Symbols: U1-70K, U1SNRNP | U1 small nuclear ribonucleoprotein-70K | chr3:18826476-18829492 REVERSE LENGTH=427	16	20	19	38.2%,	40.5%,	44.3%,
ATCG00500.1	| Symbols: ACCD | acetyl-CoA carboxylase carboxyl transferase subunit beta | chrC:57075-58541 FORWARD LENGTH=488	16	18	19	34.6%,	34.2%,	40.0%,
AT1G53500.1	| Symbols: MUM4, RHM2, ATRHM2, ATMUM4 | NAD-dependent epimerase/dehydratase family protein | chr1:19967157-19969239 REVERSE LENGTH=667	15	18	19	21.6%,	25.2%,	28.5%,
AT2G32730.1	| Symbols: | 26S proteasome regulatory complex, non-ATPase subcomplex, Rpn2/Psmd1 subunit | chr2:13880189-13885464 FORWARD LENGTH=1004	13	18	19	11.7%,	17.4%,	18.8%,
AT5G11170.1	| Symbols: | DEAD/DEAH box RNA helicase family protein | chr5:3553334-3556646 FORWARD LENGTH=427	12	20	19	34.9%,	48.2%,	51.3%,
AT5G11200.2	| Symbols: | DEAD/DEAH box RNA helicase family protein | chr5:3567389-3570686 FORWARD LENGTH=486	12	20	19	30.7%,	42.4%,	45.1%,
AT3G06650.1	| Symbols: ACLB-1 | ATP-citrate lyase B-1 | chr3:2079247-2082633 REVERSE LENGTH=608	11	18	19	22.9%,	28.9%,	32.4%,
AT2G28290.1	| Symbols: SYD, CHR3 | P-loop containing nucleoside triphosphate hydrolases superfamily protein | chr2:12056771-12072950 FORWARD LENGTH=3574	10	9	19	5.1%,	4.3%,	8.0%,
AT3G57410.1	| Symbols: VLN3, ATVLN3 | villin 3 | chr3:21243615-21249809 REVERSE LENGTH=965	7	9	19	8.7%,	14.8%,	23.8%,
AT3G23810.1	| Symbols: SAHH2, ATSAHH2 | S-adenosyl-l-homocysteine (SAH) hydrolase 2 | chr3:8588013-8589671 REVERSE LENGTH=485	18	17	20	40.0%,	37.3%,	40.0%,
AT1G04410.1	| Symbols: | Lactate/malate dehydrogenase family protein | chr1:1189418-1191267 REVERSE LENGTH=332	15	19	20	43.1%,	48.2%,	49.1%,
AT1G52030.2	| Symbols: MBP2, MBP1.2, F-ATMBP | myrosinase-binding protein 2 | chr1:19346090-19348282 REVERSE LENGTH=642	15	15	20	32.9%,	27.6%,	28.5%,
AT4G29270.1	| Symbols: | HAD superfamily, subfamily IIIB acid phosphatase | chr4:14423797-14424848 REVERSE LENGTH=256	15	17	20	44.9%,	44.9%,	44.9%,
AT1G12900.1	| Symbols: GAPA-2 | glyceraldehyde 3-phosphate dehydrogenase A subunit 2 | chr1:4392634-4394283 REVERSE LENGTH=399	13	20	20	31.1%,	37.3%,	40.9%,
AT5G25754.1	| Symbols: | RNA polymerase I-associated factor PAF67 | chr5:8953564-8955511 FORWARD LENGTH=514	13	17	20	28.4%,	34.0%,	28.8%,
AT5G25757.1	| Symbols: | RNA polymerase I-associated factor PAF67 | chr5:8965515-8967460 REVERSE LENGTH=514	13	17	20	28.4%,	34.0%,	28.8%,
AT1G72370.1	| Symbols: P40, AP40, RP40, RPSAA | 40s ribosomal protein SA | chr1:27243148-27244842 REVERSE LENGTH=298	12	14	20	34.9%,	36.6%,	41.9%,
AT1G80490.2	| Symbols: TPR1 | TOPLESS-related 1 | chr1:30261094-30266446 REVERSE LENGTH=1120	12	18	20	11.8%,	15.9%,	19.0%,
AT5G20000.1	| Symbols: | AAA-type ATPase family protein | chr5:6756915-6759550 FORWARD LENGTH=419	10	16	20	28.9%,	0%,	0%,
ATCG00120.1	| Symbols: ATPA | ATP synthase subunit alpha | chrC:9938-11461 REVERSE LENGTH=507	7	18	20	15.6%,	22.3%,	23.5%,
AT3G11910.1	| Symbols: UBP13 | ubiquitin-specific protease 13 | chr3:3761758-3770290 REVERSE LENGTH=1115	21	28	21	22.8%,	29.3%,	19.7%,
AT1G20200.1	| Symbols: EMB2719, HAP15 | PAM domain (PCI/PINT associated module) protein | chr1:7001409-7004154 REVERSE LENGTH=488	18	18	21	28.3%,	30.7%,	35.2%,
AT1G20620.1	| Symbols: CAT3, SEN2, ATCAT3 | catalase 3 | chr1:7143142-7146193 FORWARD LENGTH=492	16	25	21	35.2%,	45.5%,	46.3%,
AT2G22125.1	| Symbols: CSI1 | binding | chr2:9406793-9414223 FORWARD LENGTH=2150	16	17	21	9.7%,	10.0%,	13.2%,
AT1G13440.1	| Symbols: GAPC-2, GAPC2 | glyceraldehyde-3-phosphate dehydrogenase C2 | chr1:4608465-4610494 REVERSE LENGTH=338	15	24	21	48.5%,	54.7%,	57.7%,
AT1G29250.1	| Symbols: | Alba DNA/RNA-binding protein | chr1:10223461-10224592 REVERSE LENGTH=130	15	18	21	43.8%,	43.8%,	43.8%,
AT4G09000.2	| Symbols: GRF1, GF14 CHI | general regulatory factor 1 | chr4:5775387-5777157 FORWARD LENGTH=318	15	24	21	41.5%,	44.3%,	48.7%,
AT3G29410.1	| Symbols: | Terpenoid cyclases/Protein prenyltransferases superfamily protein | chr3:11302574-11305060 REVERSE LENGTH=603	14	18	21	25.2%,	23.7%,	23.7%,
AT5G20290.1	| Symbols: | Ribosomal protein S8e family protein | chr5:6851695-6853012 REVERSE LENGTH=222	14	15	21	39.2%,	40.5%,	47.7%,
AT5G49910.1	| Symbols: CPHSC70-2EAT SHOCK PROTEIN 70-2, HSC70-7, cpHsc70-2 | chloroplast heat shock protein 70-2 | chr5:20303470-20306295 FORWARD LENGTH=718	12	24	21	21.3%,	31.5%,	27.3%,
AT3G54760.1	| Symbols: | dentin sialophosphoprotein-related | chr3:20269659-20272037 REVERSE LENGTH=792	11	14	21	23.7%,	21.7%,	25.0%,
AT4G13940.1	| Symbols: HOG1, EMB1395, SAHH1, MEE58, ATSAHH1 | S-adenosyl-L-homocysteine hydrolase | chr4:8054931-8056676 FORWARD LENGTH=485	23	20	22	49.9%,	46.0%,	43.5%,
AT2G39800.1	| Symbols: P5CS1, ATP5CS | delta1-pyrroline-5-carboxylate synthase 1 | chr2:16598516-16602939 REVERSE LENGTH=717	19	20	22	28.2%,	30.8%,	34.7%,
AT3G59770.3	| Symbols: SAC9 | sacI homology domain-containing protein / WW domain-containing protein | chr3:22079281-22085674 REVERSE LENGTH=1646	17	25	22	12.5%,	20.6%,	17.5%,
AT2G34160.1	| Symbols: | Alba DNA/RNA-binding protein | chr2:14426283-14427220 FORWARD LENGTH=130	16	20	22	50.8%,	50.8%,	50.8%,
AT2G36460.1	| Symbols: | Aldolase superfamily protein | chr2:15296929-15298387 REVERSE LENGTH=358	15	17	22	44.4%,	43.9%,	48.0%,
AT5G66420.2	| Symbols: | LOCATED IN: cellular_component unknown; EXPRESSED IN: 23 plant structures; EXPRESSED DURING: 13 growth stages; CONTAINS InterPro DOMAIN/s: Uncharacterised conserved protein UCP033271 (InterPro:IPR008322), TIM-barrel signal transduction protein, predicted (InterPro:IPR009215); Has 1232 Blast hits to 1230 proteins in 311 species: Archae - 18; Bacteria - 959; Metazoa - 1; Fungi - 84; Pl…	15	17	22	31.8%,	30.5%,	38.9%,
AT4G24280.1	| Symbols: cpHsc70-1 | chloroplast heat shock protein 70-1 | chr4:12590094-12593437 FORWARD LENGTH=718	14	25	22	25.2%,	31.9%,	26.3%,
AT4G38970.1	| Symbols: FBA2 | fructose-bisphosphate aldolase 2 | chr4:18163714-18165659 REVERSE LENGTH=398	14	17	22	32.2%,	41.2%,	39.4%,
AT5G38430.1	| Symbols: | Ribulose bisphosphate carboxylase (small chain) family protein | chr5:15384350-15385155 REVERSE LENGTH=181	14	21	22	46.4%,	53.0%,	53.0%,
AT3G15980.5	| Symbols: | Coatomer, beta' subunit | chr3:5412015-5418313 REVERSE LENGTH=930	13	20	22	18.4%,	23.0%,	26.2%,
AT5G08450.1	| Symbols: | CONTAINS InterPro DOMAIN/s: Histone deacetylation protein Rxt3 (InterPro:IPR013951); Has 34444 Blast hits to 20801 proteins in 1175 species: Archae - 64; Bacteria - 2390; Metazoa - 15568; Fungi - 3729; Plants - 1886; Viruses - 208; Other Eukaryotes - 10599 (source: NCBI BLink). | chr5:2727970-2732572 REVERSE LENGTH=918	13	18	22	17.6%,	22.7%,	23.5%,
AT5G19990.1	| Symbols: RPT6A, ATSUG1 | regulatory particle triple-A ATPase 6A | chr5:6752144-6754918 FORWARD LENGTH=419	8	18	22	0%,	49.2%,	41.5%,
AT2G42600.2	| Symbols: ATPPC2, PPC2 | phosphoenolpyruvate carboxylase 2 | chr2:17734541-17738679 REVERSE LENGTH=963	22	18	23	24.7%,	16.9%,	24.8%,
AT1G53750.1	| Symbols: RPT1A | regulatory particle triple-A 1A | chr1:20065921-20068324 REVERSE LENGTH=426	18	20	23	41.5%,	48.8%,	49.1%,
AT1G64790.2	| Symbols: ILA | ILITYHIA | chr1:24065232-24083403 REVERSE LENGTH=2696	18	17	23	8.5%,	8.4%,	10.4%,
AT3G26650.1	| Symbols: GAPA, GAPA-1 | glyceraldehyde 3-phosphate dehydrogenase A subunit | chr3:9795226-9796848 FORWARD LENGTH=396	17	25	23	50.5%,	56.6%,	49.2%,
AT3G11830.1	| Symbols: | TCP-1/cpn60 chaperonin family protein | chr3:3732734-3736156 FORWARD LENGTH=557	16	20	23	40.9%,	34.3%,	39.3%,
AT3G04120.1	| Symbols: GAPC, GAPC-1, GAPC1 | glyceraldehyde-3-phosphate dehydrogenase C subunit 1 | chr3:1081077-1083131 FORWARD LENGTH=338	15	24	23	48.5%,	54.7%,	60.1%,
AT3G18190.1	| Symbols: | TCP-1/cpn60 chaperonin family protein | chr3:6232226-6233836 FORWARD LENGTH=536	11	18	23	18.3%,	35.8%,	36.8%,
AT1G29900.1	| Symbols: CARB | carbamoyl phosphate synthetase B | chr1:10468164-10471976 FORWARD LENGTH=1187	10	19	23	10.4%,	22.8%,	23.4%,
AT5G35360.3	| Symbols: CAC2 | acetyl Co-enzyme a carboxylase biotin carboxylase subunit | chr5:13584300-13588163 FORWARD LENGTH=555	9	16	23	22.0%,	31.0%,	33.3%,
AT1G55860.1	| Symbols: UPL1 | ubiquitin-protein ligase 1 | chr1:20879900-20895393 REVERSE LENGTH=3930	23	22	24	8.4%,	7.2%,	8.5%,
AT1G09270.1	| Symbols: IMPA-4 | importin alpha isoform 4 | chr1:2994506-2997833 FORWARD LENGTH=538	18	19	24	47.6%,	48.1%,	47.6%,
AT1G30230.2	| Symbols: | Glutathione S-transferase, C-terminal-like;Translation elongation factor EF1B/ribosomal protein S6 | chr1:10639286-10640601 FORWARD LENGTH=260	18	18	24	41.9%,	52.3%,	42.7%,
AT3G09880.1	| Symbols: ATB' BETA | Protein phosphatase 2A regulatory B subunit family protein | chr3:3029902-3031931 FORWARD LENGTH=499	18	24	24	27.1%,	42.5%,	46.7%,
AT3G46520.1	| Symbols: ACT12 | actin-12 | chr3:17128567-17129981 FORWARD LENGTH=377	18	25	24	33.2%,	41.4%,	40.1%,
AT1G54270.1	| Symbols: EIF4A-2 | eif4a-2 | chr1:20260495-20262018 FORWARD LENGTH=412	16	25	24	27.4%,	36.9%,	0%,
AT3G05530.1	| Symbols: RPT5A, ATS6A.2 | regulatory particle triple-A ATPase 5A | chr3:1603540-1605993 FORWARD LENGTH=424	15	19	24	47.4%,	44.3%,	51.2%,
AT4G34450.1	| Symbols: | coatomer gamma-2 subunit, putative / gamma-2 coat protein, putative / gamma-2 COP, putative | chr4:16471956-16476795 FORWARD LENGTH=886	15	21	24	23.8%,	30.7%,	31.4%,
AT2G38040.1	| Symbols: CAC3 | acetyl Co-enzyme a carboxylase carboxyltransferase alpha subunit | chr2:15917612-15920749 FORWARD LENGTH=769	25	30	25	38.6%,	43.0%,	33.7%,
AT4G37910.1	| Symbols: mtHsc70-1 | mitochondrial heat shock protein 70-1 | chr4:17825368-17828099 REVERSE LENGTH=682	23	20	25	31.2%,	22.0%,	31.7%,
AT1G67090.1	| Symbols: RBCS1A | ribulose bisphosphate carboxylase small chain 1A | chr1:25048465-25049249 REVERSE LENGTH=180	21	31	25	52.2%,	52.8%,	52.2%,
AT5G25780.1	| Symbols: EIF3B-2, EIF3B, ATEIF3B-2 | eukaryotic translation initiation factor 3B-2 | chr5:8973420-8976758 REVERSE LENGTH=714	21	25	25	27.5%,	31.4%,	32.1%,
AT3G02530.1	| Symbols: | TCP-1/cpn60 chaperonin family protein | chr3:528806-532457 REVERSE LENGTH=535	19	22	25	37.2%,	40.6%,	37.6%,
AT3G06720.1	| Symbols: AT-IMP, ATKAP ALPHA, AIMP ALPHA, IMPA-1, IMPA1 | importin alpha isoform 1 | chr3:2120559-2123555 FORWARD LENGTH=532	17	28	25	43.6%,	53.4%,	46.1%,
AT1G15750.1	| Symbols: WSIP1, TPL | Transducin family protein / WD-40 repeat family protein | chr1:5415086-5420359 REVERSE LENGTH=1131	15	19	25	19.7%,	18.5%,	26.9%,
AT3G20050.1	| Symbols: ATTCP-1, TCP-1 | T-complex protein 1 alpha subunit | chr3:6998544-7002266 REVERSE LENGTH=545	15	25	25	34.9%,	40.4%,	37.1%,
AT3G57290.1	| Symbols: EIF3E, TIF3E1, ATEIF3E-1, INT-6, ATINT6, INT6 | eukaryotic translation initiation factor 3E | chr3:21196786-21199073 REVERSE LENGTH=441	14	22	25	31.1%,	45.1%,	46.0%,
AT1G42970.1	| Symbols: GAPB | glyceraldehyde-3-phosphate dehydrogenase B subunit | chr1:16127552-16129584 FORWARD LENGTH=447	22	22	26	37.6%,	32.7%,	34.9%,
AT3G03960.1	| Symbols: | TCP-1/cpn60 chaperonin family protein | chr3:1024432-1027604 FORWARD LENGTH=549	21	26	26	40.3%,	37.2%,	44.4%,
AT1G78900.1	| Symbols: VHA-A | vacuolar ATP synthase subunit A | chr1:29660463-29664575 FORWARD LENGTH=623	18	28	26	31.1%,	45.3%,	48.0%,
AT1G02080.1	| Symbols: | transcription regulators | chr1:373335-386682 FORWARD LENGTH=2431	17	28	26	8.6%,	14.2%,	13.9%,
AT5G65730.1	| Symbols: XTH6 | xyloglucan endotransglucosylase/hydrolase 6 | chr5:26299080-26300290 FORWARD LENGTH=292	16	26	26	49.7%,	43.5%,	51.0%,
AT1G09640.1	| Symbols: | Translation elongation factor EF1B, gamma chain | chr1:3120162-3122152 FORWARD LENGTH=414	14	23	26	37.4%,	38.4%,	41.8%,
AT5G26360.1	| Symbols: | TCP-1/cpn60 chaperonin family protein | chr5:9255561-9258891 REVERSE LENGTH=555	9	27	26	21.1%,	39.6%,	43.2%,
AT1G75780.1	| Symbols: TUB1 | tubulin beta-1 chain | chr1:28451378-28453602 REVERSE LENGTH=447	23	32	27	35.6%,	46.1%,	37.6%,
AT4G28470.1	| Symbols: RPN1B, ATRPN1B | 26S proteasome regulatory subunit S2 1B | chr4:14067082-14072357 REVERSE LENGTH=891	23	20	27	26.9%,	19.6%,	28.1%,
AT4G33680.1	| Symbols: AGD2 | Pyridoxal phosphate (PLP)-dependent transferases superfamily protein | chr4:16171847-16174630 REVERSE LENGTH=461	22	29	27	47.7%,	50.8%,	43.0%,
AT3G05900.1	| Symbols: | neurofilament protein-related | chr3:1761408-1763854 REVERSE LENGTH=673	18	17	27	33.0%,	27.0%,	43.4%,
AT3G13920.2	| Symbols: EIF4A1, RH4, TIF4A1 | eukaryotic translation initiation factor 4A1 | chr3:4592586-4594128 REVERSE LENGTH=415	16	25	27	27.2%,	35.7%,	36.6%,
AT3G44320.1	| Symbols: NIT3, AtNIT3 | nitrilase 3 | chr3:15993419-15995493 FORWARD LENGTH=346	16	24	27	39.3%,	43.4%,	35.8%,
AT5G58290.1	| Symbols: RPT3 | regulatory particle triple-A ATPase 3 | chr5:23569155-23571116 FORWARD LENGTH=408	14	21	27	51.0%,	44.6%,	47.1%,
AT4G01850.1	| Symbols: SAM-2, MAT2, SAM2, AtSAM2 | S-adenosylmethionine synthetase 2 | chr4:796298-797479 REVERSE LENGTH=393	17	21	28	47.1%,	47.1%,	51.1%,
AT5G38420.1	| Symbols: | Ribulose bisphosphate carboxylase (small chain) family protein | chr5:15381203-15381978 REVERSE LENGTH=181	17	28	28	45.9%,	53.0%,	53.0%,
AT5G25980.2	| Symbols: TGG2, BGLU37 | glucoside glucohydrolase 2 | chr5:9072730-9075477 FORWARD LENGTH=547	15	28	28	30.9%,	48.4%,	41.9%,
AT5G26710.1	| Symbols: | Glutamyl/glutaminyl-tRNA synthetase, class Ic | chr5:9305673-9308247 FORWARD LENGTH=719	32	31	29	30.9%,	28.0%,	28.0%,
AT3G43300.1	| Symbols: ATMIN7, BEN1 | HOPM interactor 7 | chr3:15234235-15245034 REVERSE LENGTH=1758	22	21	29	15.7%,	15.1%,	19.3%,
AT1G79920.1	| Symbols: | Heat shock protein 70 (Hsp 70) family protein | chr1:30058935-30062224 REVERSE LENGTH=831	21	24	29	27.6%,	33.9%,	35.7%,
AT3G44300.1	| Symbols: NIT2, AtNIT2 | nitrilase 2 | chr3:15983351-15985172 FORWARD LENGTH=339	19	20	29	28.0%,	27.7%,	32.7%,
AT2G37620.1	| Symbols: ACT1, AAc1 | actin 1 | chr2:15779761-15781241 FORWARD LENGTH=377	18	26	29	41.4%,	46.9%,	57.3%,
AT3G53750.1	| Symbols: ACT3 | actin 3 | chr3:19915924-19917371 FORWARD LENGTH=377	18	26	29	41.4%,	46.9%,	57.3%,
AT1G07920.1	| Symbols: | GTP binding Elongation factor Tu family protein | chr1:2455559-2457001 FORWARD LENGTH=449	15	35	29	29.2%,	37.9%,	39.9%,
AT1G07930.1	| Symbols: | GTP binding Elongation factor Tu family protein | chr1:2459014-2460458 FORWARD LENGTH=449	15	35	29	29.2%,	37.9%,	39.9%,
AT1G07940.1	| Symbols: | GTP binding Elongation factor Tu family protein | chr1:2463350-2464792 REVERSE LENGTH=449	15	35	29	29.2%,	37.9%,	39.9%,
AT1G52360.2	| Symbols: | Coatomer, beta' subunit | chr1:19499420-19505397 FORWARD LENGTH=970	15	27	29	20.0%,	27.1%,	33.7%,
AT5G60390.1	| Symbols: | GTP binding Elongation factor Tu family protein | chr5:24289226-24290675 FORWARD LENGTH=449	15	35	29	29.2%,	37.9%,	39.9%,
AT2G36880.1	| Symbols: MAT3 | methionine adenosyltransferase 3 | chr2:15479721-15480893 REVERSE LENGTH=390	13	31	29	45.1%,	69.2%,	57.9%,
AT1G79930.1	| Symbols: HSP91 | heat shock protein 91 | chr1:30063781-30067067 REVERSE LENGTH=831	23	25	30	29.8%,	38.7%,	32.7%,
AT5G56500.1	| Symbols: | TCP-1/cpn60 chaperonin family protein | chr5:22874058-22876966 FORWARD LENGTH=597	23	27	30	33.7%,	35.2%,	38.2%,
AT1G78570.1	| Symbols: RHM1, ROL1, ATRHM1 | rhamnose biosynthesis 1 | chr1:29550110-29552207 FORWARD LENGTH=669	21	30	30	35.4%,	43.5%,	41.1%,
AT2G40660.1	| Symbols: | Nucleic acid-binding, OB-fold-like protein | chr2:16966011-16968866 FORWARD LENGTH=389	16	20	30	45.8%,	56.0%,	66.6%,
AT1G02500.1	| Symbols: SAM1, SAM-1, MAT1, AtSAM1 | S-adenosylmethionine synthetase 1 | chr1:519037-520218 FORWARD LENGTH=393	15	22	30	53.2%,	48.1%,	55.2%,
AT1G71220.2	| Symbols: EBS1 | UDP-glucose:glycoprotein glucosyltransferases;transferases, transferring hexosyl groups;transferases, transferring glycosyl groups | chr1:26841664-26851730 FORWARD LENGTH=1614	25	29	31	19.5%,	24.6%,	22.4%,
AT4G11420.1	| Symbols: EIF3A, ATEIF3A-1, EIF3A-1, ATTIF3A1, TIF3A1 | eukaryotic translation initiation factor 3A | chr4:6947834-6952053 REVERSE LENGTH=987	24	32	31	22.3%,	27.9%,	26.8%,
AT3G12110.1	| Symbols: ACT11 | actin-11 | chr3:3858116-3859609 FORWARD LENGTH=377	20	28	31	40.6%,	46.9%,	63.4%,
AT4G31490.1	| Symbols: | Coatomer, beta subunit | chr4:15269460-15272693 FORWARD LENGTH=948	20	20	31	27.7%,	24.9%,	33.3%,
AT4G31480.1	| Symbols: | Coatomer, beta subunit | chr4:15264145-15267384 FORWARD LENGTH=948	19	22	31	0%,	28.8%,	34.4%,
AT5G19770.1	| Symbols: TUA3 | tubulin alpha-3 | chr5:6682761-6684474 REVERSE LENGTH=450	27	30	32	49.1%,	46.7%,	44.2%,
AT5G19780.1	| Symbols: TUA5 | tubulin alpha-5 | chr5:6687212-6688926 FORWARD LENGTH=450	27	30	32	49.1%,	46.7%,	44.2%,
AT1G49240.1	| Symbols: ACT8 | actin 8 | chr1:18216539-18217947 FORWARD LENGTH=377	22	27	32	50.9%,	44.0%,	62.1%,
AT3G18780.2	| Symbols: ACT2, DER1, LSR2, ENL2 | actin 2 | chr3:6475535-6476832 FORWARD LENGTH=377	22	27	32	50.9%,	44.0%,	62.1%,
AT2G46280.1	| Symbols: TRIP-1, TIF3I1 | TGF-beta receptor interacting protein 1 | chr2:19003656-19005393 REVERSE LENGTH=328	21	21	32	58.2%,	55.5%,	64.3%,
AT3G13490.1	| Symbols: OVA5, ATKRS-2 | Lysyl-tRNA synthetase, class II | chr3:4395984-4399302 REVERSE LENGTH=602	21	28	32	32.4%,	41.2%,	34.2%,
AT5G20890.1	| Symbols: | TCP-1/cpn60 chaperonin family protein | chr5:7087020-7089906 REVERSE LENGTH=527	21	29	32	39.8%,	53.9%,	47.8%,
AT5G27640.2	| Symbols: TIF3B1, EIF3B, ATEIF3B-1, EIF3B-1, ATTIF3B1 | translation initiation factor 3B1 | chr5:9781207-9784759 REVERSE LENGTH=738	21	29	32	23.2%,	27.6%,	30.2%,
AT5G26000.1	| Symbols: TGG1, BGLU38 | thioglucoside glucohydrolase 1 | chr5:9079678-9082347 REVERSE LENGTH=541	16	27	32	30.1%,	37.7%,	33.3%,
AT2G36530.1	| Symbols: LOS2, ENO2 | Enolase | chr2:15321081-15323786 REVERSE LENGTH=444	13	21	32	41.0%,	55.4%,	58.1%,
AT3G45140.1	| Symbols: LOX2, ATLOX2 | lipoxygenase 2 | chr3:16525437-16529233 FORWARD LENGTH=896	26	28	33	38.2%,	35.3%,	34.8%,
AT1G57720.1	| Symbols: | Translation elongation factor EF1B, gamma chain | chr1:21377873-21380114 FORWARD LENGTH=413	24	34	33	45.8%,	49.9%,	53.3%,
AT1G62020.1	| Symbols: | Coatomer, alpha subunit | chr1:22919814-22923728 FORWARD LENGTH=1216	22	38	33	21.4%,	35.7%,	30.3%,
AT3G17390.1	| Symbols: MTO3, SAMS3, MAT4 | S-adenosylmethionine synthetase family protein | chr3:5952484-5953665 REVERSE LENGTH=393	21	28	33	64.1%,	59.3%,	52.9%,
AT1G71080.1	| Symbols: | RNA polymerase II transcription elongation factor | chr1:26809987-26811645 REVERSE LENGTH=326	24	27	34	57.1%,	57.1%,	61.3%,
AT4G16143.1	| Symbols: IMPA-2 | importin alpha isoform 2 | chr4:9134450-9137134 REVERSE LENGTH=535	23	39	34	48.2%,	58.1%,	56.4%,
AT2G39730.1	| Symbols: RCA | rubisco activase | chr2:16570951-16573345 REVERSE LENGTH=474	23	36	35	40.5%,	65.6%,	52.7%,
AT4G20850.1	| Symbols: TPP2 | tripeptidyl peptidase ii | chr4:11160935-11169889 REVERSE LENGTH=1380	32	40	36	25.2%,	34.2%,	29.7%,
AT2G04030.1	| Symbols: CR88, EMB1956, HSP90.5, Hsp88.1, AtHsp90.5 | Chaperone protein htpG family protein | chr2:1281983-1285909 FORWARD LENGTH=780	30	28	36	39.1%,	39.1%,	44.1%,
AT5G35630.1	| Symbols: GS2, GLN2, ATGSL1 | glutamine synthetase 2 | chr5:13831220-13833239 FORWARD LENGTH=430	21	24	36	45.3%,	46.3%,	51.6%,
AT4G37800.1	| Symbols: XTH7 | xyloglucan endotransglucosylase/hydrolase 7 | chr4:17775703-17777372 REVERSE LENGTH=293	20	32	36	47.4%,	54.9%,	55.6%,
AT1G69830.1	| Symbols: ATAMY3, AMY3 | alpha-amylase-like 3 | chr1:26288518-26293003 REVERSE LENGTH=887	26	28	37	34.2%,	34.7%,	36.9%,
AT3G52930.1	| Symbols: | Aldolase superfamily protein | chr3:19627383-19628874 REVERSE LENGTH=358	26	27	37	63.1%,	63.1%,	66.5%,
AT3G63460.1	| Symbols: | transducin family protein / WD-40 repeat family protein | chr3:23431009-23437241 REVERSE LENGTH=1104	26	29	37	32.3%,	28.3%,	36.9%,
AT5G44340.1	| Symbols: TUB4 | tubulin beta chain 4 | chr5:17859442-17860994 REVERSE LENGTH=444	35	47	38	56.5%,	59.7%,	59.7%,
AT2G21390.1	| Symbols: | Coatomer, alpha subunit | chr2:9152428-9156577 FORWARD LENGTH=1218	31	40	38	29.0%,	41.2%,	32.3%,
AT5G03300.1	| Symbols: ADK2 | adenosine kinase 2 | chr5:796573-798997 FORWARD LENGTH=345	29	37	38	62.3%,	64.9%,	62.3%,
AT4G14960.2	| Symbols: TUA6 | Tubulin/FtsZ family protein | chr4:8548769-8550319 REVERSE LENGTH=450	26	32	38	0%,	57.6%,	59.8%,
AT5G35200.1	| Symbols: | ENTH/ANTH/VHS superfamily protein | chr5:13462463-13465581 REVERSE LENGTH=544	22	34	38	31.1%,	33.5%,	36.6%,
AT2G33210.1	| Symbols: HSP60-2 | heat shock protein 60-2 | chr2:14075093-14078568 REVERSE LENGTH=585	19	25	38	36.4%,	38.3%,	41.4%,
AT1G04820.1	| Symbols: TUA4, TOR2 | tubulin alpha-4 chain | chr1:1356421-1358266 REVERSE LENGTH=450	27	30	39	53.3%,	57.3%,	60.0%,
AT1G50010.1	| Symbols: TUA2 | tubulin alpha-2 chain | chr1:18517737-18519729 FORWARD LENGTH=450	27	30	39	53.3%,	57.3%,	60.0%,
AT5G28540.1	| Symbols: BIP1 | heat shock protein 70 (Hsp 70) family protein | chr5:10540665-10543274 REVERSE LENGTH=669	26	37	39	36.2%,	41.4%,	45.7%,
AT5G09810.1	| Symbols: ACT7 | actin 7 | chr5:3052809-3054220 FORWARD LENGTH=377	25	38	39	50.7%,	58.9%,	64.5%,
AT3G12580.1	| Symbols: HSP70, ATHSP70 | heat shock protein 70 | chr3:3991487-3993689 REVERSE LENGTH=650	30	40	40	30.5%,	35.4%,	33.4%,
AT5G42020.1	| Symbols: BIP, BIP2 | Heat shock protein 70 (Hsp 70) family protein | chr5:16807697-16810480 REVERSE LENGTH=668	25	37	40	36.1%,	41.3%,	45.7%,
AT4G20890.1	| Symbols: TUB9 | tubulin beta-9 chain | chr4:11182218-11183840 FORWARD LENGTH=444	35	44	41	56.5%,	59.7%,	62.4%,
AT5G12250.1	| Symbols: TUB6 | beta-6 tubulin | chr5:3961317-3962971 REVERSE LENGTH=449	33	42	41	42.8%,	63.9%,	59.9%,
AT2G28000.1	| Symbols: CPN60A, CH-CPN60A, SLP | chaperonin-60alpha | chr2:11926603-11929184 FORWARD LENGTH=586	28	35	41	39.9%,	44.4%,	45.9%,
AT5G56000.1	| Symbols: Hsp81.4, AtHsp90.4 | HEAT SHOCK PROTEIN 81.4 | chr5:22677602-22680067 REVERSE LENGTH=699	26	42	41	30.6%,	0%,	34.8%,
AT1G52570.1	| Symbols: PLDALPHA2 | phospholipase D alpha 2 | chr1:19583940-19586551 REVERSE LENGTH=810	27	39	42	36.4%,	39.8%,	42.8%,
AT1G20010.1	| Symbols: TUB5 | tubulin beta-5 chain | chr1:6938033-6940481 REVERSE LENGTH=449	36	43	44	50.1%,	61.0%,	59.0%,
AT3G09820.1	| Symbols: ADK1, ATADK1 | adenosine kinase 1 | chr3:3012122-3014624 FORWARD LENGTH=344	32	38	44	59.3%,	65.7%,	65.1%,
AT2G20580.1	| Symbols: RPN1A, ATRPN1A | 26S proteasome regulatory subunit S2 1A | chr2:8859211-8864699 FORWARD LENGTH=891	30	35	44	36.6%,	33.1%,	40.9%,
AT5G02490.1	| Symbols: | Heat shock protein 70 (Hsp 70) family protein | chr5:550296-552565 REVERSE LENGTH=653	41	50	45	54.5%,	55.6%,	46.7%,
AT1G64880.1	| Symbols: | Ribosomal protein S5 family protein | chr1:24105713-24108780 FORWARD LENGTH=515	37	38	46	45.0%,	43.7%,	48.5%,
AT5G56030.2	| Symbols: HSP81-2 | heat shock protein 81-2 | chr5:22686923-22689433 FORWARD LENGTH=728	30	42	46	37.4%,	38.7%,	37.1%,
AT5G11710.1	| Symbols: | ENTH/VHS family protein | chr5:3772981-3776316 FORWARD LENGTH=560	34	41	47	44.5%,	48.9%,	41.6%,
AT3G56150.1	| Symbols: EIF3C, ATEIF3C-1, EIF3C-1, ATTIF3C1, TIF3C1 | eukaryotic translation initiation factor 3C | chr3:20833790-20836820 REVERSE LENGTH=900	30	34	47	32.2%,	35.2%,	33.6%,
AT3G23990.1	| Symbols: HSP60, HSP60-3B | heat shock protein 60 | chr3:8669013-8672278 FORWARD LENGTH=577	25	32	48	44.2%,	47.5%,	47.8%,
AT3G03540.1	| Symbols: NPC5 | non-specific phospholipase C5 | chr3:846350-848297 REVERSE LENGTH=521	22	29	48	48.8%,	55.1%,	55.7%,
AT5G03340.1	| Symbols: | ATPase, AAA-type, CDC48 protein | chr5:810091-813133 REVERSE LENGTH=810	38	48	49	41.6%,	0%,	0%,
AT1G56070.1	| Symbols: LOS1 | Ribosomal protein S5/Elongation factor G/III/V family protein | chr1:20968245-20971077 REVERSE LENGTH=843	33	56	49	35.9%,	49.6%,	41.2%,
AT5G56010.1	| Symbols: HSP81-3, Hsp81.3, AtHsp90-3, AtHsp90.3 | heat shock protein 81-3 | chr5:22681410-22683911 FORWARD LENGTH=699	31	46	49	39.1%,	43.6%,	40.3%,
AT3G44690.1	| Symbols: | unknown protein; Has 30201 Blast hits to 17322 proteins in 780 species: Archae - 12; Bacteria - 1396; Metazoa - 17338; Fungi - 3422; Plants - 5037; Viruses - 0; Other Eukaryotes - 2996 (source: NCBI BLink). | chr3:16230685-16234215 REVERSE LENGTH=1176	36	46	50	23.6%,	25.3%,	33.8%,
AT1G70320.1	| Symbols: UPL2 | ubiquitin-protein ligase 2 | chr1:26488745-26501281 REVERSE LENGTH=3658	48	37	51	19.6%,	13.0%,	19.3%,
AT2G29550.1	| Symbols: TUB7 | tubulin beta-7 chain | chr2:12644258-12645932 REVERSE LENGTH=449	47	57	51	58.1%,	68.6%,	61.0%,
AT5G23860.1	| Symbols: TUB8 | tubulin beta 8 | chr5:8042962-8044528 FORWARD LENGTH=449	44	57	51	54.8%,	68.6%,	63.3%,
AT1G36160.1	| Symbols: ACC1, AT-ACC1, EMB22, GK, PAS3 | acetyl-CoA carboxylase 1 | chr1:13534196-13543773 FORWARD LENGTH=2254	39	37	52	20.9%,	20.2%,	24.8%,
AT3G13470.1	| Symbols: | TCP-1/cpn60 chaperonin family protein | chr3:4389685-4392624 FORWARD LENGTH=596	34	43	52	40.8%,	47.8%,	53.4%,
AT1G55490.1	| Symbols: CPN60B, LEN1 | chaperonin 60 beta | chr1:20715717-20718673 REVERSE LENGTH=600	40	44	57	50.2%,	48.0%,	53.5%,
AT5G62690.1	| Symbols: TUB2 | tubulin beta chain 2 | chr5:25181560-25183501 FORWARD LENGTH=450	51	62	59	58.0%,	65.1%,	63.1%,
AT5G62700.1	| Symbols: TUB3 | tubulin beta chain 3 | chr5:25184501-25186426 FORWARD LENGTH=450	51	62	59	58.0%,	65.1%,	63.1%,
AT3G09440.1	| Symbols: | Heat shock protein 70 (Hsp 70) family protein | chr3:2903434-2905632 REVERSE LENGTH=649	35	55	60	33.9%,	48.2%,	49.2%,
AT2G17630.1	| Symbols: | Pyridoxal phosphate (PLP)-dependent transferases superfamily protein | chr2:7666637-7667905 FORWARD LENGTH=422	37	61	63	43.8%,	46.2%,	46.2%,
AT3G15730.1	| Symbols: PLDALPHA1, PLD | phospholipase D alpha 1 | chr3:5330835-5333474 FORWARD LENGTH=810	41	65	69	47.4%,	63.5%,	55.7%,
AT3G09840.1	| Symbols: CDC48, ATCDC48, CDC48A | cell division cycle 48 | chr3:3019494-3022832 FORWARD LENGTH=809	45	66	71	46.6%,	57.1%,	56.1%,
AT5G02500.1	| Symbols: HSC70-1, HSP70-1, AT-HSC70-1, HSC70 | heat shock cognate protein 70-1 | chr5:554055-556334 REVERSE LENGTH=651	54	72	72	49.9%,	53.0%,	53.1%,
AT4G10320.1	| Symbols: | tRNA synthetase class I (I, L, M and V) family protein | chr4:6397526-6404509 REVERSE LENGTH=1190	51	74	72	33.7%,	42.6%,	41.0%,
AT1G48120.1	| Symbols: | hydrolases;protein serine/threonine phosphatases | chr1:17774238-17779624 REVERSE LENGTH=1340	46	56	73	32.8%,	33.5%,	35.8%,
AT1G19480.1	| Symbols: | DNA glycosylase superfamily protein | chr1:6744520-6746144 FORWARD LENGTH=382	64	77	90	50.3%,	52.6%,	52.6%,
AT4G35630.1	| Symbols: PSAT | phosphoserine aminotransferase | chr4:16904205-16905497 FORWARD LENGTH=430	58	99	94	47.9%,	47.9%,	47.9%,
ATCG00490.1	| Symbols: RBCL | ribulose-bisphosphate carboxylases | chrC:54958-56397 FORWARD LENGTH=479	84	119	121	57.6%,	56.2%,	59.3%,
AT3G08590.1	| Symbols: | Phosphoglycerate mutase, 2,3-bisphosphoglycerate-independent | chr3:2608683-2611237 REVERSE LENGTH=560	96	117	131	71.2%,	72.9%,	70.5%,
AT3G44310.1	| Symbols: NIT1, ATNIT1, NITI | nitrilase 1 | chr3:15986901-15988841 FORWARD LENGTH=346	94	130	155	65.0%,	60.1%,	63.0%,
AT4G25500.1	| Symbols: ATRSP35, ATRSP40, AT-SRP40, RSP35, RS40, At-RS40 | arginine/serine-rich splicing factor 35 | chr4:13025168-13027243 FORWARD LENGTH=350	153	306	263	34.9%,	39.4%,	29.1%,
AT5G52040.2	| Symbols: ATRSP41, RS41, At-RS41 | RNA-binding (RRM/RBD/RNP motifs) family protein | chr5:21131081-21133318 FORWARD LENGTH=357	208	394	332	64.4%,	67.5%,	57.4%,
