# Supplementary material for: The characterization of Mediator 12 and 13 as conditional positive gene regulators in Arabidopsis
Source: Nat Commun. 2020 Jun 3;11:2798. doi: 10.1038/s41467-020-16651-5 (PMC7271234; doi:10.1038/s41467-020-16651-5)
Supplement: Supplementary file 14 — Supplementary Dataset 11 [file 41467_2020_16651_MOESM14_ESM.xlsx]

## Sheet: Sheet1
Primer ID	Primer name	Primer sequences	comment
1	SALK_108241C_LP	TCCATTTTGCTTTACTGCAGG	1+2 for MED12 wild type allele, 2+3 for T-DNA allele
2	SALK_108241C_RP	TCGATCATCCCGCTAACTATG
3	LBb1.3	ATTTTGCCGATTTCGGAAC
4	CS65889_F	ACTGGAGATGGCTTGTAAGCATCCG	4+5 for gct-2 allele followed by HapII digestion
5	CS65889_R	TCGAAGAAATTCCCAATGCG
6	morc1-4_LP	CGTATCTCAGCCGCTAACTTG	6+7 for MORC1 wild type allele, 7+8 for T-DNA allele
7	morc1-4_RP	AAGCAGCTGCAGTGGATTATG
8	LB1	GCCTTTTCAGAAATGGATAAATAGCCTTGCTTCC
9	med12_CAS9_target_F	TCAGGACGAGCTGATTCCTC	9+10 to amplify for MED12 mutated region, use 9 for Sanger sequencing to check CAS9-induced mutation.
10	med12_CAS9_target_R	CGCACCTTAAGTCCATCAACA
11	med13_CAS9_target_F	TGTATCTATCCCCAAGTGATGTG	11+12 to amplify for MED13 mutated region, use 11 for Sanger sequencing to check CAS9-induced mutation.
12	med13_CAS9_target_R	GCAACTTCATTCTGCTCAGCT
13	med12_guide_RNA	TTGTAGGGTGTCAACGGTGG	guide RNA sequence used for creating MED12 mutation.
14	med13_guide_RNA	GTGGTCTACATAATGTTTCT	guide RNA sequence used for creating MED13 mutation.
