# Supplementary material for: The characterization of Mediator 12 and 13 as conditional positive gene regulators in Arabidopsis
Source: Nat Commun. 2020 Jun 3;11:2798. doi: 10.1038/s41467-020-16651-5 (PMC7271234; doi:10.1038/s41467-020-16651-5)
Supplement: Supplementary file 15 — Source Data [file 41467_2020_16651_MOESM15_ESM.xlsx]

## Sheet: Fig.1d
	GFP-wt	GFP-morc1	GFP-morc1/med12	GFP-morc1/med13	S213	S243	S486	S213 F1	S243 F1
rep_1	0.91412	1.72581	0.502204	0.724573	1.52923	0.604373	0.402559	0.433335	0.710146
rep_2	1.03531	2.06663	0.588569	0.728496	1.46947	0.735355	0.327876	0.667048	0.550869
rep_3	0.893479	1.91244	0.521545	0.509439	0.974596	0.798176	0.253177	0.959897	0.760523
rep_4	1.09825	2.01517	0.665924	0.862134	0.895378	0.93309	0.350672	0.367512	0.289735
rep_5	1.07681	2.27526	0.69075	0.511876	0.975587	0.63807	0.309017	0.542336	0.440391
rep_6			0.967439	0.0684121	1.35232	0.666081	0.327558	1.54357	0.693264
mean	1.00359	1.99906	0.656072	0.567488	1.19943	0.729191	0.328477	0.752283	0.574154
stdev	0.0941514	0.202037	0.170046	0.280341	0.282194	0.12185	0.0490526	0.440536	0.182616

## Sheet: Fig.1f
	GFP-wt	GFP-ddc	GFP-ddc/med12	GFP-ddc/med13
rep_1	0.91412	20.3543	17.7459	15.8798
rep_2	1.03531	17.1183	21.5984	15.3365
rep_3	0.893479	18.5427	18.8637	18.8034
rep_4	1.09825	18.7447	19.7282	18.8076
rep_5	1.07681	21.3333	17.6088	19.8575
rep_6		16.1567	25.0211	19.5006
mean	1.00359	18.7083	20.0944	18.0309
stdev	0.0941514	1.93222	2.82406	1.92789

## Sheet: Fig.2a
down-regulated in morc1/med13 and/or morc1/med12	up-regulated in morc1 compared to Col-0	intersection
AT1G01070	AT2G17690	AT2G17690
AT1G01080	AT3G29639	AT3G29639
AT1G01120	AT5G52070	AT1G53480
AT1G01140	AT5G35480	AT3G29631
AT1G01190	AT1G53480	AT5G43500
AT1G01200	AT3G29631	AT1G36675
AT1G01220	AT1G65970	AT1G49130
AT1G01300	AT5G43500	AT5G24210
AT1G01340	AT1G36675	AT4G07995
AT1G01390	AT1G49130	AT4G30610
AT1G01420	AT5G24210	AT5G35490
AT1G01453	AT3G48360	AT2G36790
AT1G01470	AT4G07995	AT1G36680
AT1G01600	AT2G29300	AT3G18000
AT1G01610	AT4G30610	AT1G06993
AT1G01720	AT5G35490	AT3G04210
AT1G01790	AT2G18700	AT5G13400
AT1G01830	AT2G36790	AT2G24600
AT1G01900	AT1G36680	AT5G55520
AT1G01970	AT3G18000	AT4G04570
AT1G02190	AT1G06993	AT5G62730
AT1G02205	AT1G66090	AT3G32030
AT1G02340	AT2G41100	AT4G04293
AT1G02360	AT3G22880	AT1G29500
AT1G02390	AT4G32480	AT3G09400
AT1G02400	AT3G04210	AT5G02540
AT1G02450	AT5G26270	AT2G13810
AT1G02460	AT3G20210	AT3G14900
AT1G02520	AT4TE04415	AT4G23220
AT1G02620	AT5G13400	AT5G44050
AT1G02650	AT5G44120	AT3G48720
AT1G02730	AT3G10310	AT2G34610
AT1G02800	AT2G24600	AT5TE48725
AT1G02850	AT2G28490	AT4G11460
AT1G03020	AT5G55520	AT5G50915
AT1G03160	AT4G04570	AT5G18050
AT1G03220	AT5G62730	AT5G41900
AT1G03230	AT5G61440	AT5G54710
AT1G03310	AT3G44050	AT3G45410
AT1G03440	AT3G32030	AT5G18010
AT1G03495	AT1G52290	AT1G78860
AT1G03630	AT4G04293	AT2G22810
AT1G03820	AT5G46710	AT5G50450
AT1G03830	AT1G60110	AT1G26250
AT1G03840	AT2G10975	AT5G28230
AT1G03940	AT5G22920	AT1G23790
AT1G04000	AT1G48130	AT1G33610
AT1G04040	AT1G29500	AT1G72940
AT1G04110	AT3G09400	AT1G35730
AT1G04220	AT5G22470	AT2G21650
AT1G04250	AT5G02540	AT5G08760
AT1G04313	AT1G03850	AT5G02490
AT1G04330	AT1G73190
AT1G04420	AT3G49160
AT1G04520	AT4G04223
AT1G04530	AT2G13810
AT1G04620	AT3G14900
AT1G04710	AT4G23220
AT1G04730	AT5G40420
AT1G04770	AT3G46330
AT1G04800	AT5G44050
AT1G05200	AT3G48720
AT1G05450	AT5G44310
AT1G05540	AT2G34610
AT1G05560	AT4G37610
AT1G05562	AT1G66230
AT1G05660	AT5TE48725
AT1G05680	AT3G24090
AT1G05700	AT4G11460
AT1G05835	AT5G50915
AT1G05870	AT2G02810
AT1G05950	AT5G18050
AT1G06000	AT5G41900
AT1G06080	AT5G54710
AT1G06100	AT3G61100
AT1G06160	AT2G27402
AT1G06190	AT2G34010
AT1G06240	AT3G54940
AT1G06265	AT3G45410
AT1G06420	AT5G18010
AT1G06460	AT1G78860
AT1G06475	AT5G42700
AT1G06490	AT2G22810
AT1G06550	AT5G50450
AT1G06640	AT1G26250
AT1G06710	AT2G31730
AT1G06923	AT3G56400
AT1G06950	AT5G28230
AT1G06963	AT5G08150
AT1G06980	AT5G25190
AT1G06993	AT1G23790
AT1G07050	AT1G33610
AT1G07260	AT3G21720
AT1G07270	AT1G72940
AT1G07280	AT2G35300
AT1G07370	AT1G35730
AT1G07440	AT2G21650
AT1G07485	AT4G14150
AT1G07560	AT5G08760
AT1G07640	AT5G02490
AT1G08090	AT2G25735
AT1G08130	AT2G28630
AT1G08230	AT5G35935
AT1G08430
AT1G08470
AT1G08477
AT1G08500
AT1G08530
AT1G08540
AT1G08550
AT1G08560
AT1G08590
AT1G08640
AT1G08650
AT1G08890
AT1G08940
AT1G08990
AT1G09023
AT1G09090
AT1G09170
AT1G09190
AT1G09220
AT1G09240
AT1G09300
AT1G09350
AT1G09415
AT1G09740
AT1G09750
AT1G09795
AT1G09830
AT1G09850
AT1G09880
AT1G09890
AT1G09970
AT1G10060
AT1G10090
AT1G10270
AT1G10380
AT1G10490
AT1G10510
AT1G10522
AT1G10657
AT1G10760
AT1G10830
AT1G10900
AT1G10930
AT1G11130
AT1G11160
AT1G11210
AT1G11303
AT1G11330
AT1G11340
AT1G11350
AT1G11410
AT1G11450
AT1G11545
AT1G11600
AT1G11700
AT1G11720
AT1G11790
AT1G11850
AT1G12010
AT1G12040
AT1G12080
AT1G12110
AT1G12140
AT1G12200
AT1G12210
AT1G12280
AT1G12320
AT1G12460
AT1G12480
AT1G12500
AT1G12570
AT1G12740
AT1G12750
AT1G12770
AT1G12820
AT1G12845
AT1G12860
AT1G12880
AT1G12950
AT1G13080
AT1G13130
AT1G13250
AT1G13260
AT1G13270
AT1G13300
AT1G13360
AT1G13430
AT1G13510
AT1G13600
AT1G13610
AT1G13670
AT1G13830
AT1G13860
AT1G13930
AT1G13990
AT1G14040
AT1G14120
AT1G14160
AT1G14185
AT1G14345
AT1G14410
AT1G14430
AT1G14480
AT1G14700
AT1G14730
AT1G14870
AT1G15000
AT1G15050
AT1G15085
AT1G15100
AT1G15125
AT1G15140
AT1G15260
AT1G15510
AT1G15710
AT1G15950
AT1G15960
AT1G16090
AT1G16310
AT1G16390
AT1G16400
AT1G16480
AT1G16515
AT1G16630
AT1G16705
AT1G16960
AT1G17140
AT1G17170
AT1G17180
AT1G17220
AT1G17285
AT1G17300
AT1G17360
AT1G17600
AT1G17610
AT1G17650
AT1G17745
AT1G17840
AT1G17860
AT1G18090
AT1G18140
AT1G18150
AT1G18360
AT1G18370
AT1G18420
AT1G18485
AT1G18570
AT1G18710
AT1G18730
AT1G18810
AT1G18830
AT1G18850
AT1G18870
AT1G18970
AT1G18980
AT1G19050
AT1G19150
AT1G19340
AT1G19440
AT1G19450
AT1G19520
AT1G19630
AT1G19670
AT1G19700
AT1G19840
AT1G19900
AT1G19920
AT1G19940
AT1G19960
AT1G20020
AT1G20030
AT1G20160
AT1G20230
AT1G20380
AT1G20693
AT1G20840
AT1G21010
AT1G21060
AT1G21270
AT1G21310
AT1G21460
AT1G21540
AT1G21550
AT1G21580
AT1G21650
AT1G21670
AT1G21810
AT1G21880
AT1G22070
AT1G22150
AT1G22160
AT1G22220
AT1G22440
AT1G22470
AT1G22550
AT1G22650
AT1G22770
AT1G22830
AT1G22900
AT1G23010
AT1G23080
AT1G23180
AT1G23205
AT1G23390
AT1G23530
AT1G23720
AT1G23760
AT1G23790
AT1G24020
AT1G24070
AT1G24100
AT1G24147
AT1G24260
AT1G24490
AT1G24575
AT1G25440
AT1G26100
AT1G26150
AT1G26208
AT1G26210
AT1G26230
AT1G26250
AT1G26450
AT1G26560
AT1G26650
AT1G26700
AT1G26761
AT1G26911
AT1G26920
AT1G27020
AT1G27030
AT1G27120
AT1G27140
AT1G27360
AT1G27480
AT1G27680
AT1G27760
AT1G27770
AT1G27940
AT1G28210
AT1G28230
AT1G28340
AT1G28400
AT1G28530
AT1G28600
AT1G28610
AT1G28710
AT1G29020
AT1G29270
AT1G29280
AT1G29390
AT1G29395
AT1G29430
AT1G29440
AT1G29450
AT1G29460
AT1G29500
AT1G29510
AT1G29530
AT1G29600
AT1G29640
AT1G29660
AT1G29720
AT1G29900
AT1G29950
AT1G29980
AT1G30040
AT1G30080
AT1G30140
AT1G30190
AT1G30280
AT1G30330
AT1G30410
AT1G30530
AT1G30600
AT1G30680
AT1G30700
AT1G30840
AT1G31050
AT1G31230
AT1G31320
AT1G31350
AT1G31420
AT1G31540
AT1G31660
AT1G31690
AT1G31710
AT1G31770
AT1G31800
AT1G31817
AT1G31820
AT1G32160
AT1G32240
AT1G32380
AT1G32450
AT1G32500
AT1G32520
AT1G32540
AT1G32740
AT1G32780
AT1G32940
AT1G33040
AT1G33100
AT1G33170
AT1G33260
AT1G33320
AT1G33340
AT1G33600
AT1G33610
AT1G33750
AT1G33930
AT1G34040
AT1G34160
AT1G34245
AT1G34330
AT1G34380
AT1G34570
AT1G35210
AT1G35230
AT1G35240
AT1G35250
AT1G35260
AT1G35290
AT1G35310
AT1G35515
AT1G35560
AT1G35720
AT1G35730
AT1G35910
AT1G36280
AT1G36390
AT1G36675
AT1G36680
AT1G37130
AT1G41830
AT1G42440
AT1G43605
AT1G43620
AT1G44030
AT1G44050
AT1G44100
AT1G44110
AT1G44800
AT1G44900
AT1G44920
AT1G44970
AT1G45010
AT1G45160
AT1G45201
AT1G45616
AT1G46480
AT1G47480
AT1G47510
AT1G47900
AT1G47960
AT1G48030
AT1G48120
AT1G48260
AT1G48460
AT1G48500
AT1G48540
AT1G48570
AT1G48690
AT1G48745
AT1G48750
AT1G48800
AT1G48820
AT1G48920
AT1G48930
AT1G49010
AT1G49130
AT1G49200
AT1G49230
AT1G49370
AT1G49380
AT1G49410
AT1G49430
AT1G49470
AT1G49560
AT1G49720
AT1G49740
AT1G49750
AT1G49860
AT1G49870
AT1G49960
AT1G49990
AT1G50450
AT1G50460
AT1G51080
AT1G51090
AT1G51140
AT1G51170
AT1G51420
AT1G51440
AT1G51460
AT1G51500
AT1G51610
AT1G51630
AT1G51660
AT1G51680
AT1G51790
AT1G51800
AT1G51805
AT1G51830
AT1G51840
AT1G51850
AT1G51860
AT1G51870
AT1G51890
AT1G52120
AT1G52150
AT1G52270
AT1G52410
AT1G52450
AT1G52560
AT1G52700
AT1G52770
AT1G52820
AT1G52827
AT1G52830
AT1G52870
AT1G53035
AT1G53070
AT1G53230
AT1G53300
AT1G53310
AT1G53380
AT1G53480
AT1G53490
AT1G53500
AT1G53640
AT1G53990
AT1G54010
AT1G54030
AT1G54040
AT1G54340
AT1G54385
AT1G54540
AT1G54570
AT1G54575
AT1G54660
AT1G54820
AT1G54970
AT1G54990
AT1G55010
AT1G55020
AT1G55040
AT1G55210
AT1G55320
AT1G55380
AT1G55450
AT1G55500
AT1G55850
AT1G55910
AT1G55920
AT1G56050
AT1G56110
AT1G56120
AT1G56210
AT1G56240
AT1G56300
AT1G56500
AT1G56510
AT1G56580
AT1G56650
AT1G56670
AT1G56690
AT1G57590
AT1G58170
AT1G58270
AT1G58370
AT1G58460
AT1G58602
AT1G59620
AT1G59930
AT1G59990
AT1G60000
AT1G60230
AT1G60270
AT1G60390
AT1G60600
AT1G60640
AT1G60680
AT1G60730
AT1G60740
AT1G60750
AT1G60989
AT1G61050
AT1G61170
AT1G61260
AT1G61300
AT1G61400
AT1G61430
AT1G61480
AT1G61580
AT1G61710
AT1G61810
AT1G61930
AT1G61990
AT1G62180
AT1G62280
AT1G62370
AT1G62390
AT1G62440
AT1G62520
AT1G62540
AT1G62660
AT1G62770
AT1G62800
AT1G62835
AT1G62870
AT1G62960
AT1G62975
AT1G62980
AT1G62990
AT1G63100
AT1G63420
AT1G63440
AT1G63450
AT1G63530
AT1G63580
AT1G63710
AT1G63860
AT1G63930
AT1G64060
AT1G64150
AT1G64170
AT1G64210
AT1G64330
AT1G64360
AT1G64370
AT1G64400
AT1G64405
AT1G64440
AT1G64500
AT1G64650
AT1G64780
AT1G64880
AT1G64900
AT1G64940
AT1G65010
AT1G65060
AT1G65190
AT1G65295
AT1G65310
AT1G65390
AT1G65480
AT1G65490
AT1G65610
AT1G65690
AT1G65710
AT1G65800
AT1G65840
AT1G65870
AT1G65920
AT1G65960
AT1G66100
AT1G66190
AT1G66330
AT1G66350
AT1G66440
AT1G66460
AT1G66520
AT1G66540
AT1G66670
AT1G66830
AT1G66840
AT1G66940
AT1G66960
AT1G66970
AT1G66980
AT1G67030
AT1G67080
AT1G67110
AT1G67120
AT1G67320
AT1G67330
AT1G67360
AT1G67370
AT1G67440
AT1G67630
AT1G67660
AT1G67720
AT1G67840
AT1G67865
AT1G67870
AT1G67900
AT1G68050
AT1G68320
AT1G68360
AT1G68390
AT1G68430
AT1G68470
AT1G68500
AT1G68520
AT1G68540
AT1G68560
AT1G68570
AT1G68585
AT1G68600
AT1G68725
AT1G68795
AT1G68880
AT1G68890
AT1G69140
AT1G69200
AT1G69210
AT1G69230
AT1G69240
AT1G69310
AT1G69523
AT1G69550
AT1G69572
AT1G69600
AT1G69640
AT1G69730
AT1G69760
AT1G69810
AT1G69830
AT1G69870
AT1G69880
AT1G69900
AT1G70000
AT1G70070
AT1G70200
AT1G70210
AT1G70230
AT1G70260
AT1G70270
AT1G70340
AT1G70370
AT1G70420
AT1G70460
AT1G70470
AT1G70505
AT1G70610
AT1G70820
AT1G70880
AT1G70985
AT1G70990
AT1G71015
AT1G71030
AT1G71050
AT1G71120
AT1G71140
AT1G71460
AT1G71695
AT1G71810
AT1G71850
AT1G72030
AT1G72130
AT1G72140
AT1G72160
AT1G72230
AT1G72240
AT1G72420
AT1G72440
AT1G72490
AT1G72500
AT1G72510
AT1G72910
AT1G72930
AT1G72940
AT1G72970
AT1G73040
AT1G73170
AT1G73260
AT1G73280
AT1G73325
AT1G73330
AT1G73500
AT1G73640
AT1G73700
AT1G73780
AT1G73810
AT1G73870
AT1G74070
AT1G74430
AT1G74440
AT1G74460
AT1G74500
AT1G74630
AT1G74640
AT1G74690
AT1G74770
AT1G74810
AT1G74940
AT1G75010
AT1G75040
AT1G75120
AT1G75270
AT1G75390
AT1G75460
AT1G75590
AT1G75670
AT1G75680
AT1G75710
AT1G75900
AT1G75945
AT1G75960
AT1G76040
AT1G76090
AT1G76130
AT1G76240
AT1G76310
AT1G76520
AT1G76530
AT1G76650
AT1G76680
AT1G76690
AT1G76790
AT1G76800
AT1G76870
AT1G76878
AT1G76930
AT1G76952
AT1G76955
AT1G76980
AT1G77030
AT1G77122
AT1G77280
AT1G77400
AT1G77450
AT1G77510
AT1G77520
AT1G77530
AT1G77580
AT1G77590
AT1G77690
AT1G77840
AT1G77870
AT1G77920
AT1G77960
AT1G78000
AT1G78020
AT1G78030
AT1G78050
AT1G78060
AT1G78070
AT1G78090
AT1G78100
AT1G78120
AT1G78170
AT1G78210
AT1G78320
AT1G78340
AT1G78370
AT1G78410
AT1G78440
AT1G78460
AT1G78490
AT1G78510
AT1G78570
AT1G78580
AT1G78600
AT1G78620
AT1G78670
AT1G78680
AT1G78815
AT1G78850
AT1G78860
AT1G78930
AT1G78970
AT1G78990
AT1G78995
AT1G79050
AT1G79120
AT1G79150
AT1G79250
AT1G79270
AT1G79410
AT1G79440
AT1G79450
AT1G79460
AT1G79470
AT1G79500
AT1G79510
AT1G79600
AT1G79760
AT1G79770
AT1G80080
AT1G80130
AT1G80270
AT1G80320
AT1G80340
AT1G80480
AT1G80490
AT1G80720
AT1G80760
AT1G80850
AT1TE45490
AT1TE71775
AT2G01170
AT2G01290
AT2G01510
AT2G01530
AT2G01610
AT2G01680
AT2G01755
AT2G01760
AT2G01830
AT2G01860
AT2G01870
AT2G01890
AT2G01900
AT2G02010
AT2G02020
AT2G02100
AT2G02120
AT2G02130
AT2G02150
AT2G02390
AT2G02680
AT2G02990
AT2G03140
AT2G03240
AT2G03370
AT2G03420
AT2G03480
AT2G03530
AT2G03550
AT2G03720
AT2G03750
AT2G04030
AT2G04032
AT2G04215
AT2G04360
AT2G04500
AT2G04530
AT2G04680
AT2G04842
AT2G04850
AT2G04860
AT2G05380
AT2G05440
AT2G05510
AT2G05520
AT2G05540
AT2G05632
AT2G05665
AT2G05710
AT2G06925
AT2G07213
AT2G07680
AT2G07690
AT2G08650
AT2G12460
AT2G12462
AT2G13810
AT2G13820
AT2G14580
AT2G14660
AT2G15000
AT2G15020
AT2G15040
AT2G15042
AT2G15050
AT2G15080
AT2G15310
AT2G15480
AT2G15490
AT2G15580
AT2G15680
AT2G15690
AT2G15820
AT2G15830
AT2G15970
AT2G16005
AT2G16365
AT2G16380
AT2G16385
AT2G16430
AT2G16440
AT2G16660
AT2G16740
AT2G16750
AT2G16890
AT2G17060
AT2G17265
AT2G17300
AT2G17340
AT2G17630
AT2G17690
AT2G17695
AT2G17820
AT2G18010
AT2G18160
AT2G18210
AT2G18220
AT2G18300
AT2G18328
AT2G18360
AT2G18370
AT2G18470
AT2G18480
AT2G18500
AT2G18520
AT2G18560
AT2G18570
AT2G18790
AT2G18800
AT2G18900
AT2G18950
AT2G18980
AT2G19130
AT2G19650
AT2G19670
AT2G19860
AT2G19870
AT2G19970
AT2G19990
AT2G20030
AT2G20100
AT2G20142
AT2G20340
AT2G20420
AT2G20520
AT2G20562
AT2G20570
AT2G20580
AT2G20630
AT2G20690
AT2G20750
AT2G20870
AT2G20950
AT2G20980
AT2G21020
AT2G21045
AT2G21050
AT2G21080
AT2G21100
AT2G21130
AT2G21140
AT2G21210
AT2G21250
AT2G21320
AT2G21370
AT2G21380
AT2G21440
AT2G21530
AT2G21590
AT2G21620
AT2G21650
AT2G21660
AT2G21790
AT2G21830
AT2G21860
AT2G22360
AT2G22470
AT2G22540
AT2G22590
AT2G22610
AT2G22620
AT2G22680
AT2G22770
AT2G22790
AT2G22795
AT2G22810
AT2G22850
AT2G22900
AT2G22920
AT2G22930
AT2G23000
AT2G23030
AT2G23040
AT2G23060
AT2G23120
AT2G23170
AT2G23180
AT2G23200
AT2G23340
AT2G23390
AT2G23600
AT2G23670
AT2G23672
AT2G23673
AT2G23690
AT2G23755
AT2G23770
AT2G23840
AT2G23910
AT2G23960
AT2G24120
AT2G24170
AT2G24390
AT2G24400
AT2G24490
AT2G24540
AT2G24570
AT2G24600
AT2G24762
AT2G24820
AT2G24980
AT2G25000
AT2G25060
AT2G25150
AT2G25160
AT2G25450
AT2G25460
AT2G25480
AT2G25530
AT2G25620
AT2G25625
AT2G25730
AT2G25780
AT2G25790
AT2G25820
AT2G25830
AT2G26040
AT2G26170
AT2G26290
AT2G26410
AT2G26550
AT2G26560
AT2G26695
AT2G26730
AT2G26770
AT2G26790
AT2G26820
AT2G26840
AT2G26900
AT2G26980
AT2G27035
AT2G27060
AT2G27420
AT2G27660
AT2G27690
AT2G27740
AT2G27820
AT2G27840
AT2G27990
AT2G28000
AT2G28080
AT2G28140
AT2G28160
AT2G28210
AT2G28250
AT2G28360
AT2G28410
AT2G28470
AT2G28550
AT2G28580
AT2G28620
AT2G28690
AT2G28700
AT2G28720
AT2G28760
AT2G28780
AT2G28790
AT2G28870
AT2G28890
AT2G28900
AT2G28950
AT2G28960
AT2G28970
AT2G28990
AT2G29010
AT2G29080
AT2G29090
AT2G29120
AT2G29130
AT2G29170
AT2G29260
AT2G29420
AT2G29480
AT2G29490
AT2G29500
AT2G29620
AT2G29630
AT2G29650
AT2G29660
AT2G29670
AT2G29760
AT2G29940
AT2G30000
AT2G30060
AT2G30110
AT2G30140
AT2G30170
AT2G30390
AT2G30424
AT2G30540
AT2G30670
AT2G30695
AT2G30766
AT2G30820
AT2G30840
AT2G30870
AT2G31040
AT2G31070
AT2G31083
AT2G31180
AT2G31230
AT2G31270
AT2G31310
AT2G31360
AT2G31400
AT2G31560
AT2G31750
AT2G31790
AT2G31830
AT2G31840
AT2G31900
AT2G32100
AT2G32160
AT2G32230
AT2G32270
AT2G32290
AT2G32295
AT2G32390
AT2G32400
AT2G32430
AT2G32480
AT2G32690
AT2G32860
AT2G32870
AT2G32960
AT2G32990
AT2G33050
AT2G33205
AT2G33210
AT2G33400
AT2G33530
AT2G33540
AT2G33790
AT2G33850
AT2G34190
AT2G34240
AT2G34357
AT2G34490
AT2G34610
AT2G34630
AT2G34640
AT2G34660
AT2G34810
AT2G34910
AT2G34925
AT2G34930
AT2G35020
AT2G35150
AT2G35380
AT2G35390
AT2G35500
AT2G35585
AT2G35700
AT2G35760
AT2G35770
AT2G35860
AT2G35880
AT2G35930
AT2G35960
AT2G36010
AT2G36070
AT2G36090
AT2G36250
AT2G36290
AT2G36390
AT2G36570
AT2G36580
AT2G36590
AT2G36630
AT2G36690
AT2G36710
AT2G36750
AT2G36790
AT2G36800
AT2G36870
AT2G36880
AT2G36885
AT2G36890
AT2G36970
AT2G36985
AT2G37030
AT2G37090
AT2G37130
AT2G37180
AT2G37230
AT2G37310
AT2G37360
AT2G37380
AT2G37400
AT2G37460
AT2G37500
AT2G37560
AT2G37580
AT2G37820
AT2G37900
AT2G37950
AT2G38010
AT2G38090
AT2G38180
AT2G38220
AT2G38230
AT2G38270
AT2G38280
AT2G38360
AT2G38460
AT2G38550
AT2G38600
AT2G38670
AT2G38750
AT2G38940
AT2G38970
AT2G38995
AT2G39040
AT2G39230
AT2G39240
AT2G39250
AT2G39310
AT2G39350
AT2G39370
AT2G39510
AT2G39670
AT2G39681
AT2G39690
AT2G39700
AT2G39705
AT2G39710
AT2G39795
AT2G39830
AT2G39850
AT2G39890
AT2G39900
AT2G39920
AT2G39930
AT2G39950
AT2G40020
AT2G40080
AT2G40100
AT2G40130
AT2G40150
AT2G40230
AT2G40260
AT2G40270
AT2G40300
AT2G40320
AT2G40330
AT2G40340
AT2G40390
AT2G40480
AT2G40550
AT2G40610
AT2G40670
AT2G40750
AT2G40800
AT2G40840
AT2G40900
AT2G40960
AT2G41000
AT2G41050
AT2G41090
AT2G41170
AT2G41180
AT2G41220
AT2G41380
AT2G41480
AT2G41510
AT2G41540
AT2G41660
AT2G41720
AT2G41800
AT2G41820
AT2G41850
AT2G41950
AT2G41970
AT2G42060
AT2G42110
AT2G42130
AT2G42200
AT2G42230
AT2G42247
AT2G42250
AT2G42270
AT2G42350
AT2G42490
AT2G42520
AT2G42530
AT2G42540
AT2G42690
AT2G42710
AT2G42980
AT2G43020
AT2G43110
AT2G43140
AT2G43180
AT2G43360
AT2G43480
AT2G43550
AT2G43570
AT2G43590
AT2G43650
AT2G43660
AT2G43840
AT2G43870
AT2G43880
AT2G44090
AT2G44130
AT2G44300
AT2G44340
AT2G44380
AT2G44480
AT2G44570
AT2G44580
AT2G44640
AT2G44670
AT2G44760
AT2G44880
AT2G44940
AT2G45040
AT2G45210
AT2G45220
AT2G45300
AT2G45310
AT2G45440
AT2G45450
AT2G45470
AT2G45560
AT2G45600
AT2G45660
AT2G45680
AT2G45720
AT2G45750
AT2G45770
AT2G45830
AT2G45890
AT2G45920
AT2G45970
AT2G46060
AT2G46070
AT2G46170
AT2G46270
AT2G46320
AT2G46340
AT2G46380
AT2G46420
AT2G46430
AT2G46440
AT2G46450
AT2G46495
AT2G46530
AT2G46535
AT2G46600
AT2G46630
AT2G46640
AT2G46660
AT2G46730
AT2G46740
AT2G46750
AT2G46790
AT2G46860
AT2G46890
AT2G46915
AT2G46970
AT2G47000
AT2G47010
AT2G47060
AT2G47070
AT2G47180
AT2G47240
AT2G47270
AT2G47360
AT2G47370
AT2G47390
AT2G47460
AT2G47490
AT2G47500
AT2G47530
AT2G47540
AT2G47560
AT2G47590
AT2G47650
AT2G47750
AT2G47840
AT2G47850
AT2G47870
AT2G47880
AT2G47890
AT2G48060
AT2G48080
AT2G48090
AT2G48120
AT2TE26610
AT3G01180
AT3G01260
AT3G01370
AT3G01420
AT3G01440
AT3G01470
AT3G01480
AT3G01510
AT3G01550
AT3G01660
AT3G01670
AT3G01680
AT3G01720
AT3G01810
AT3G01820
AT3G01860
AT3G01865
AT3G01930
AT3G01950
AT3G02010
AT3G02020
AT3G02120
AT3G02140
AT3G02240
AT3G02330
AT3G02450
AT3G02493
AT3G02570
AT3G02650
AT3G02660
AT3G02730
AT3G02830
AT3G02870
AT3G02885
AT3G02910
AT3G02930
AT3G03170
AT3G03270
AT3G03470
AT3G03580
AT3G03820
AT3G03850
AT3G03890
AT3G04010
AT3G04020
AT3G04030
AT3G04070
AT3G04110
AT3G04140
AT3G04210
AT3G04220
AT3G04260
AT3G04290
AT3G04420
AT3G04480
AT3G04485
AT3G04530
AT3G04550
AT3G04650
AT3G04720
AT3G04770
AT3G05030
AT3G05060
AT3G05130
AT3G05180
AT3G05270
AT3G05330
AT3G05340
AT3G05360
AT3G05370
AT3G05470
AT3G05600
AT3G05640
AT3G05650
AT3G05660
AT3G05690
AT3G05750
AT3G05800
AT3G05880
AT3G05890
AT3G05920
AT3G06035
AT3G06145
AT3G06160
AT3G06410
AT3G06510
AT3G06530
AT3G06730
AT3G06880
AT3G06980
AT3G07070
AT3G07130
AT3G07320
AT3G07340
AT3G07425
AT3G07770
AT3G08000
AT3G08030
AT3G08040
AT3G08455
AT3G08490
AT3G08505
AT3G08570
AT3G08590
AT3G08660
AT3G08700
AT3G08770
AT3G09150
AT3G09240
AT3G09250
AT3G09270
AT3G09400
AT3G09440
AT3G09450
AT3G09540
AT3G09550
AT3G09650
AT3G09830
AT3G09870
AT3G10060
AT3G10080
AT3G10120
AT3G10150
AT3G10160
AT3G10185
AT3G10290
AT3G10370
AT3G10410
AT3G10500
AT3G10520
AT3G10525
AT3G10530
AT3G10710
AT3G10840
AT3G10870
AT3G10910
AT3G10960
AT3G10985
AT3G11090
AT3G11210
AT3G11402
AT3G11410
AT3G11660
AT3G11670
AT3G11720
AT3G11820
AT3G11900
AT3G11964
AT3G12090
AT3G12500
AT3G12610
AT3G12700
AT3G12730
AT3G12750
AT3G12770
AT3G12900
AT3G12915
AT3G12930
AT3G13130
AT3G13150
AT3G13160
AT3G13175
AT3G13180
AT3G13310
AT3G13470
AT3G13490
AT3G13610
AT3G13650
AT3G13672
AT3G13730
AT3G13740
AT3G13760
AT3G13784
AT3G13840
AT3G13860
AT3G13930
AT3G14060
AT3G14172
AT3G14190
AT3G14200
AT3G14210
AT3G14220
AT3G14280
AT3G14390
AT3G14560
AT3G14580
AT3G14620
AT3G14680
AT3G14690
AT3G14720
AT3G14730
AT3G14850
AT3G14870
AT3G14890
AT3G14900
AT3G14920
AT3G14940
AT3G14990
AT3G15000
AT3G15030
AT3G15090
AT3G15110
AT3G15140
AT3G15250
AT3G15352
AT3G15354
AT3G15356
AT3G15460
AT3G15520
AT3G15540
AT3G15550
AT3G15570
AT3G15650
AT3G15680
AT3G15720
AT3G15750
AT3G15840
AT3G15950
AT3G16000
AT3G16070
AT3G16150
AT3G16230
AT3G16240
AT3G16250
AT3G16260
AT3G16280
AT3G16290
AT3G16360
AT3G16370
AT3G16430
AT3G16450
AT3G16470
AT3G16530
AT3G16560
AT3G16670
AT3G16800
AT3G16810
AT3G16870
AT3G16920
AT3G17070
AT3G17120
AT3G17130
AT3G17170
AT3G17330
AT3G17380
AT3G17640
AT3G17700
AT3G17790
AT3G17830
AT3G17840
AT3G17930
AT3G18000
AT3G18020
AT3G18060
AT3G18080
AT3G18110
AT3G18170
AT3G18200
AT3G18280
AT3G18420
AT3G18440
AT3G18500
AT3G18600
AT3G18710
AT3G18730
AT3G18750
AT3G18773
AT3G18850
AT3G18870
AT3G18890
AT3G18900
AT3G19030
AT3G19040
AT3G19180
AT3G19270
AT3G19340
AT3G19370
AT3G19440
AT3G19450
AT3G19480
AT3G19490
AT3G19508
AT3G19660
AT3G19720
AT3G19810
AT3G20015
AT3G20110
AT3G20150
AT3G20200
AT3G20240
AT3G20370
AT3G20440
AT3G20720
AT3G20810
AT3G20820
AT3G20830
AT3G20865
AT3G20870
AT3G21150
AT3G21180
AT3G21190
AT3G21210
AT3G21250
AT3G21300
AT3G21510
AT3G21540
AT3G21560
AT3G21670
AT3G21750
AT3G21755
AT3G21760
AT3G21950
AT3G22120
AT3G22121
AT3G22142
AT3G22231
AT3G22310
AT3G22370
AT3G22410
AT3G22540
AT3G22550
AT3G22800
AT3G22830
AT3G22840
AT3G22930
AT3G23020
AT3G23030
AT3G23070
AT3G23090
AT3G23300
AT3G23370
AT3G23410
AT3G23430
AT3G23440
AT3G23450
AT3G23740
AT3G23800
AT3G23810
AT3G23820
AT3G23840
AT3G23940
AT3G24050
AT3G24140
AT3G24150
AT3G24230
AT3G24300
AT3G24430
AT3G24460
AT3G24463
AT3G24480
AT3G24495
AT3G24503
AT3G24520
AT3G24530
AT3G24670
AT3G25030
AT3G25130
AT3G25190
AT3G25250
AT3G25480
AT3G25570
AT3G25640
AT3G25690
AT3G25700
AT3G25710
AT3G25717
AT3G25730
AT3G25770
AT3G25795
AT3G25870
AT3G25882
AT3G25900
AT3G25980
AT3G26080
AT3G26125
AT3G26180
AT3G26200
AT3G26210
AT3G26290
AT3G26330
AT3G26440
AT3G26460
AT3G26470
AT3G26570
AT3G26580
AT3G26590
AT3G26830
AT3G26960
AT3G27060
AT3G27150
AT3G27170
AT3G27180
AT3G27240
AT3G27280
AT3G27300
AT3G27380
AT3G27510
AT3G27550
AT3G27570
AT3G27650
AT3G27820
AT3G28007
AT3G28070
AT3G28080
AT3G28130
AT3G28270
AT3G28340
AT3G28345
AT3G28420
AT3G28740
AT3G28760
AT3G28840
AT3G28940
AT3G29030
AT3G29035
AT3G29200
AT3G29230
AT3G29320
AT3G29370
AT3G29590
AT3G29630
AT3G29631
AT3G29639
AT3G29670
AT3G29680
AT3G29780
AT3G30875
AT3G32030
AT3G32040
AT3G32377
AT3G33528
AT3G42180
AT3G42725
AT3G42800
AT3G42820
AT3G43540
AT3G43600
AT3G43670
AT3G43800
AT3G43960
AT3G44450
AT3G44540
AT3G44550
AT3G44630
AT3G44730
AT3G44750
AT3G44970
AT3G44990
AT3G45010
AT3G45050
AT3G45070
AT3G45140
AT3G45160
AT3G45290
AT3G45410
AT3G45640
AT3G45650
AT3G45680
AT3G45700
AT3G45840
AT3G46110
AT3G46130
AT3G46270
AT3G46280
AT3G46290
AT3G46370
AT3G46490
AT3G46530
AT3G46550
AT3G46640
AT3G46650
AT3G46670
AT3G46700
AT3G46720
AT3G46740
AT3G46790
AT3G46870
AT3G46900
AT3G46950
AT3G46970
AT3G47380
AT3G47430
AT3G47480
AT3G47510
AT3G47520
AT3G47530
AT3G47740
AT3G47780
AT3G47790
AT3G47860
AT3G47960
AT3G48200
AT3G48250
AT3G48310
AT3G48320
AT3G48460
AT3G48500
AT3G48610
AT3G48720
AT3G48730
AT3G48790
AT3G48830
AT3G48920
AT3G48940
AT3G48970
AT3G49080
AT3G49110
AT3G49120
AT3G49142
AT3G49170
AT3G49240
AT3G49260
AT3G49330
AT3G49570
[truncated: 1,651 more rows]

## Sheet: Fig.2b
up-regulated med12 vs Col-0	down-regulated med12 vs Col-0	up-regulated med13 vs Col-0	down-regulated med13 vs Col-0
AT1G22770	AT4G00450	AT1G22770	AT5G25980
AT1G36370	AT4G08300	AT5G02810	AT4G08300
AT3G27690	AT3G55500	AT3G59060	AT3G55500
AT5G02810	AT2G28780	AT3G27690	AT2G28780
AT2G29650	AT4G23060	AT1G15830	AT2G15080
AT1G44446	AT1G55850	AT1G44446	AT1G05560
AT3G59060	AT5G62670	AT2G05070	AT4G28940
AT2G05070	AT2G43900	AT3G02620	AT1G54660
AT1G06040	AT2G15080	AT3G54500	AT4G34138
AT2G05100	AT1G54660	AT5G24280	AT1G66100
AT3G54500	AT4G34138	AT1G06040	AT1G78340
AT1G11070	AT1G66100	AT5G10140	AT2G15490
AT5G64840	AT4G19420	AT2G05100	AT1G55850
AT4G21990	AT5G09760	AT1G11070	AT3G28740
AT4G10770	AT1G31350	AT2G43010	AT4G37410
AT3G47960	AT1G78340	AT2G39210	AT5G38020
AT5G67030	AT5G33370	AT3G17040	AT1G45201
AT3G21670	AT5G25980	AT5G24160	AT1G79410
AT5G35970	AT5G65970	AT3G53230	AT5G09760
AT5G57660	AT1G09090	AT5G64510	AT4G15760
AT5G24280	AT5G67385	AT2G02810	AT2G05440
AT2G40460	AT1G78970	AT5G57660	AT4G01070
AT4G23180	AT1G30410	AT1G27730	AT3G28345
AT4G03400	AT1G02620	AT2G29650	AT1G54340
AT5G02180	AT1G78270	AT3G57880	AT3G14940
AT1G75280	AT5G52070	AT1G14580	AT4G34950
AT1G27730	AT1G13640	AT5G64840	AT1G17180
AT1G28610	AT5G26270	AT1G73540	AT5G10230
AT2G39210	AT3G19850	AT2G35060	AT4G12290
AT2G06050	AT5G25280	AT5G60100	AT3G45160
AT1G73540	AT4G28940	AT4G23180	AT1G18140
AT1G62180	AT3G20810	AT5G06980	AT3G25190
AT5G24160	AT4G01390	AT1G14360	AT1G77450
AT4G27260	AT3G62740	AT2G28860	AT1G69760
AT3G11670	AT3G25890	AT4G10770	AT1G78970
AT3G02620	AT2G39570	AT1G71528	AT5G49730
AT4G08870	AT2G26980	AT2G25140	AT5G10180
AT2G43010	AT1G18970	AT5G06310	AT4G23060
AT5G46470	AT3G28345	AT3G29810	AT1G30410
AT5G61290	AT3G53100	AT4G27310	AT5G62360
AT1G18300	AT1G18140	AT5G35970	AT2G29490
AT4G36220	AT3G22800	AT4G24340	AT5G22860
AT2G35260	AT5G57760	AT5G45820	AT1G10060
AT4G24570	AT1G79410	AT5G61270	AT5G20830
AT1G66980	AT5G03700	AT4G08870	AT2G43900
AT1G42540	AT5G07240	AT4G24570	AT4G23700
AT5G61270	AT2G06845	AT1G52290	AT3G01260
AT4G04850	AT1G51830	AT5G52640	AT5G24090
AT5G24470	AT2G23690	AT1G75280	AT1G51830
AT3G47500	AT5G24090	AT5G39530	AT3G53100
AT1G73600	AT5G28080	AT5G46470	AT1G09090
AT3G12520	AT5G38020	AT1G18300	AT5G62670
AT5G45820	AT3G25190	AT5G02180	AT4G13180
AT3G51450	AT4G40070	AT3G21670	AT3G46490
AT4G27310	AT1G73260	AT4G27460	AT2G21140
AT5G06980	AT1G62770	AT2G20250	AT5G48070
AT2G43120	AT3G45700	AT1G34180	AT1G12200
AT4G27710	AT1G17180	AT1G80570	AT1G69870
AT1G64900	AT5G56860	AT2G40520	AT4G11320
AT3G17040	AT4G37730	AT4G13330	AT1G64780
AT1G74930	AT3G45160	AT1G14090	AT1G63420
AT2G28860	AT3G07870	AT4G16745	AT4G19420
AT4G11280	AT1G26250	AT1G62290	AT3G05640
AT4G20820	AT2G46630	AT5G39660	AT1G18970
AT1G68830	AT5G41920	AT4G27654	AT3G62740
AT5G53450	AT4G38950	AT4G15160	AT1G31690
AT1G49780	AT5G04310	AT4G29780	AT1G29395
AT5G17350	AT4G14060	AT4G17250	AT2G44130
AT4G29780	AT1G63420	AT4G33120	AT2G26980
AT4G27654	AT2G02010	AT4G21326	AT4G37730
AT1G28130	AT1G05810	AT1G28610	AT3G09270
AT3G01060	AT5G37260	AT5G17350	AT1G02620
AT1G15830	AT5G06530	AT1G01920	AT1G05700
AT5G47240	AT2G37180	AT5G27360	AT1G32450
AT4G04610	AT5G06930	AT3G10720	AT1G62770
AT3G44480	AT4G01070	AT5G05290	AT5G03700
AT5G19240	AT1G49130	AT1G71990	AT5G18840
AT3G44670	AT2G43050	AT4G37850	AT5G37990
AT5G06320	AT2G05812	AT3G47500	AT5G52450
AT5G51190	AT4G39070	AT2G20560	AT1G26920
AT5G64170	AT3G63380	AT4G18210	AT2G06845
AT3G22740	AT1G01340	AT5G67030	AT2G46630
AT1G66500	AT1G77450	AT1G57800	AT2G18800
AT1G76360	AT5G16720	AT1G25250	AT5G57760
AT5G60100	AT1G15670	AT3G16030	AT1G08430
AT5G49630	AT3G49950	AT2G43120	AT5G33370
AT1G08310	AT3G43270	AT1G73300	AT5G65970
AT2G23840	AT4G26150	AT1G06350	AT3G48390
AT2G26530	AT3G61210	AT3G07980	AT1G77690
AT5G24150	AT5G65683	AT1G74930	AT1G12570
AT4G16880	AT5G65390	AT2G35300	AT2G02010
AT2G45560	AT5G10230	AT1G31290	AT3G49110
AT4G24340	AT3G30875	AT3G02480	AT4G14060
AT1G75945	AT2G21140	AT1G66500	AT2G44300
AT5G39530	AT1G32450	AT3G47040	AT1G13360
AT4G24380	AT5G48070	AT3G56690	AT2G43050
AT3G19010	AT4G25110	AT4G11280	AT5G63800
AT1G31550	AT3G24140	AT4G25470	AT1G12080
AT1G31290	AT3G48720	AT2G40460	AT4G17030
AT3G26170	AT1G17300	AT1G49780	AT1G35250
AT3G10420	AT1G11450	AT2G40340	AT4G00880
AT1G13650	AT1G16510	AT5G44780	AT4G33420
AT4G22990	AT1G66350	AT3G12520	AT5G35190
AT2G40340	AT3G05640	AT2G32560	AT2G28760
AT3G15760	AT4G15760	AT4G26270	AT4G04020
AT3G44260	AT1G05700	AT3G08970	AT1G62280
AT2G32290	AT4G08410	AT3G20940	AT1G77520
AT2G38790	AT3G16150	AT2G23620	AT2G33790
AT5G43620	AT5G14450	AT3G49410	AT1G11450
AT5G27360	AT2G25780	AT4G18910	AT3G16150
AT1G52290	AT5G54040	AT4G27710	AT3G59140
AT1G04770	AT1G61170	AT3G47010	AT5G07240
AT3G57880	AT2G15680	AT5G40420	AT3G59010
AT1G07135	AT1G79760	AT4G36220	AT2G44670
AT5G20190	AT1G23090	AT4G12910	AT1G01070
AT1G20510	AT1G21540	AT5G24150	AT1G17300
AT4G18880	AT2G08650	AT5G43620	AT3G26200
AT1G32900	AT5G66985	AT1G76360	AT1G54040
AT2G20250	AT3G01260	AT2G18450	AT4G02940
AT5G10140	AT3G15620	AT5G51190	AT4G38950
AT4G25470	AT3G49110	AT1G71200	AT3G02850
AT5G20860	AT2G33570	AT1G05230	AT5G50950
AT2G14750	AT1G60740	AT1G14780	AT3G22800
AT1G18740	AT3G60290	AT3G44260	AT3G55290
AT2G35060	AT1G29395	AT4G03400	AT5G28080
AT1G73480	AT5G49215	AT1G72070	AT1G79760
AT2G40520	AT1G10550	AT1G55200	AT3G26460
AT2G11810	AT2G18980	AT5G64170	AT5G44400
AT4G13900	AT5G28300	AT5G26920	AT4G06744
AT5G26920	AT4G36920	AT4G08040	AT3G02885
AT3G29000	AT4G08400	AT5G62470	AT5G43180
AT5G62470	AT3G48390	AT1G73805	AT1G14120
AT5G48850	AT5G52450	AT4G23570	AT3G45700
AT5G39660	AT2G07680	AT5G24470	AT4G25434
AT1G72920	AT4G29140	AT3G43790	AT1G57590
AT4G27652	AT2G21080	AT4G27652	AT1G68540
AT4G23000	AT1G69760	AT2G43700	AT4G35160
AT2G40000	AT1G11545	AT2G15880	AT5G13180
AT3G02480	AT4G16260	AT5G02030	AT5G13750
AT4G10120	AT5G47000	AT3G26170	AT1G51420
AT1G72500	AT3G53950	AT4G02330	AT1G26250
AT1G19650	AT1G13360	AT4G30150	AT1G66350
AT1G25250	AT3G14210	AT3G26220	AT4G08400
AT2G41640	AT4G37540	AT5G03160	AT5G39050
AT4G33120	AT2G40960	AT5G06320	AT5G66985
AT3G48320	AT1G12010	AT1G07135	AT3G14850
AT3G04640	AT1G15000	AT1G32560	AT2G44940
AT3G14810	AT3G59010	AT4G25490	AT4G01390
AT3G10930	AT1G15260	AT1G42540	AT3G29670
AT3G02040	AT3G23880	AT2G02930	AT3G30875
AT5G61810	AT1G31690	AT5G25450	AT2G18980
AT5G37770	AT2G05440	AT1G69570	AT2G07680
AT4G23170	AT5G10150	AT1G64600	AT3G51240
AT5G01820	AT5G54250	AT2G38790	AT2G08650
AT4G34150	AT5G38930	AT4G36030	AT4G25400
AT4G19960	AT5G66520	AT4G22990	AT2G39850
AT5G64190	AT4G32710	AT1G04980	AT3G43270
AT4G25490	AT3G46490	AT4G12545	AT4G13280
AT1G62290	AT1G58602	AT1G45015	AT5G13930
AT4G17250	AT2G05015	AT2G42380	AT3G14210
AT1G14580	AT4G13280	AT2G20180	AT1G01340
AT2G31380	AT2G36090	AT3G54000	AT1G21100
AT3G05630	AT4G00880	AT2G14160	AT3G48920
AT5G22250	AT5G61160	AT5G51850	AT2G23690
AT2G35300	AT5G40720	AT1G59860	AT5G06530
AT1G07180	AT1G30420	AT2G43690	AT2G05540
AT1G74430	AT3G49620	AT1G28010	AT1G74810
AT4G09750	AT3G32030	AT2G06050	AT4G05100
AT4G11570	AT5G47610	AT5G57550	AT4G08410
AT4G16860	AT1G56150	AT3G59080	AT1G13250
AT3G23250	AT1G20160	AT5G49520	AT2G25780
AT5G24380	AT1G22740	AT1G16130	AT1G14870
AT4G13495	AT1G62440	AT5G22250	AT3G50350
AT1G73750	AT1G21100	AT5G20860	AT5G47000
AT5G05290	AT1G08230	AT1G53180	AT1G21540
AT5G57610	AT1G01420	AT1G48130	AT2G44480
AT4G13010	AT1G77690	AT5G12840	AT4G15450
AT1G68050	AT3G26200	AT2G30480	AT1G28710
AT2G01180	AT5G27890	AT5G07650	AT2G43590
AT1G24148	AT1G53990	AT5G61290	AT2G41800
AT1G74210	AT3G25900	AT3G25990	AT2G21100
AT3G47040	AT2G40390	AT5G55410	AT1G01600
AT2G31880	AT1G62280	AT4G27657	AT2G41480
AT3G54830	AT2G14580	AT3G14810	AT5G01600
AT3G59080	AT2G47560	AT3G53210	AT3G21250
AT5G62430	AT3G14850	AT5G62430	AT1G60740
AT4G14680	AT4G22520	AT4G40000	AT1G20160
AT2G39650	AT2G15490	AT1G21520	AT2G18570
AT3G56880	AT4G15480	AT1G07615	AT5G61660
AT4G39940	AT5G22890	AT1G15440	AT4G36920
AT5G42650	AT3G50010	AT4G21020	AT3G48720
AT3G54000	AT1G14280	AT3G26230	AT3G43670
AT2G22190	AT3G61198	AT3G56900	AT1G08230
AT5G40420	AT5G20830	AT1G18740	AT1G27940
AT1G16730	AT3G49760	AT2G35290	AT3G61210
AT5G26340	AT3G59340	AT5G42580	AT2G35380
AT5G20150	AT5G12170	AT1G74150	AT4G26255
AT4G37850	AT1G69880	AT4G27280	AT1G60470
AT4G08040	AT2G09665	AT3G51450	AT3G49620
AT1G23710	AT2G28760	AT1G35660	AT4G16260
AT3G05400	AT4G33420	AT2G17040	AT4G17340
AT5G52750	AT4G05100	AT3G55090	AT5G65010
AT1G61380	AT3G14680	AT1G16730	AT4G01440
AT5G27420	AT2G47930	AT3G17520	AT2G35960
AT5G39670	AT3G61160	AT5G41750	AT2G40390
AT3G55980	AT5G64110	AT1G10920	AT4G15440
AT1G64970	AT1G63710	AT3G25670	AT4G15480
AT5G41750	AT1G07260	AT5G57320	AT3G50340
AT2G28500	AT2G18570	AT3G23410	AT3G50010
AT1G28600	AT4G17070	AT5G37770	AT3G45070
AT5G63380	AT3G63120	AT5G05965	AT2G22920
AT5G66070	AT4G23496	AT3G10450	AT3G21760
AT2G29320	AT2G32860	AT1G73480	AT2G01610
AT1G76650	AT2G48030	AT4G21120	AT1G67030
AT3G56710	AT1G61810	AT1G13810	AT4G37560
AT1G21520	AT3G55290	AT3G47960	AT3G63380
AT1G74100	AT3G45070	AT1G05310	AT5G04310
AT5G59130	AT5G14090	AT4G24380	AT2G01900
AT1G73010	AT3G23800	AT3G21720	AT2G30140
AT1G62430	AT2G40480	AT2G40000	AT5G63660
AT2G36220	AT3G11690	AT2G26530	AT3G63120
AT5G49520	AT2G02680	AT2G28490	AT3G17070
AT4G19170	AT1G35250	AT3G10930	AT4G34135
AT3G11020	AT4G26255	AT1G56440	AT3G25900
AT4G18910	AT4G29340	AT1G24400	AT5G40720
AT2G42380	AT1G08430	AT1G73190	AT5G61160
AT3G48350	AT1G47270	AT3G11670	AT2G05015
AT5G59550	AT5G59330	AT3G44720	AT4G23600
AT1G57800	AT5G43180	AT5G07330	AT4G22520
AT5G59820	AT5G01215	AT1G31550	AT2G47560
AT2G43920	AT4G01140	AT2G33051	AT4G30650
AT1G09070	AT4G22517	AT1G68050	AT2G40480
AT4G34250	AT1G10060	AT1G76720	AT2G47880
AT3G49580	AT3G25570	AT3G15760	AT4G14940
AT3G23410	AT4G30610	AT2G41640	AT4G00910
AT5G01180	AT1G13250	AT2G41010	AT1G15260
AT5G35735	AT1G51420	AT3G14200	AT5G60780
AT4G27280	AT4G02100	AT1G16110	AT4G08570
AT3G51660	AT5G03120	AT2G21430	AT1G14730
AT1G14250	AT4G27900	AT2G22240	AT1G61810
AT5G24155	AT5G25970	AT1G44890	AT4G40010
AT2G42750	AT3G18170	AT4G18880	AT3G18170
AT1G29690	AT4G06744	AT3G53830	AT4G33550
AT1G76960	AT4G04221	AT4G15990	AT5G37260
AT1G11410	AT5G64572	AT4G23190	AT1G24260
AT3G23570	AT1G60750	AT5G19300	AT4G29190
AT5G26220	AT2G01900	AT4G31620	AT1G01420
AT4G37760	AT5G58480	AT1G78750	AT3G59340
AT4G13575	AT5G10410	AT1G13800	AT1G51840
AT4G27657	AT3G09270	AT2G01180	AT1G22440
AT5G24120	AT3G14770	AT1G56540	AT1G02850
AT2G17040	AT4G37560	AT1G73600	AT1G04110
AT3G20940	AT1G33055	AT1G76650	AT3G54260
AT2G30020	AT1G23052	AT4G05120	AT1G30700
AT3G19580	AT5G44973	AT5G57610	AT1G59990
AT3G17790	AT4G29190	AT1G67460	AT1G13670
AT2G41010	AT4G24450	AT3G24630	AT3G63200
AT3G20600	AT4G13390	AT5G20420	AT3G49760
AT5G04340	AT2G29740	AT2G43920	AT4G22517
AT5G53048	AT2G35380	AT5G17850	AT4G18360
AT4G18530	AT1G30280	AT3G11020	AT4G16270
AT1G48130	AT5G38540	AT2G19120	AT5G06930
AT1G17710	AT5G35190	AT3G22460	AT5G38930
AT1G43620	AT3G20110	AT1G31280	AT1G69880
AT3G07350	AT2G41480	AT5G14580	AT5G22870
AT3G15210	AT1G01070	AT1G03470	AT3G19850
AT1G58280	AT2G29010	AT1G23710	AT4G19120
AT2G23620	AT2G06995	AT5G59820	AT5G38540
AT5G44350	AT5G47250	AT3G56880	AT3G60690
AT1G73805	AT2G44670	AT1G18330	AT5G67070
AT3G46630	AT3G18145	AT3G19580	AT3G24300
AT1G45015	AT5G15840	AT2G01300	AT2G14580
AT2G02930	AT2G02020	AT1G03760	AT4G39950
AT3G16030	AT2G46720	AT4G18170	AT1G62440
AT3G26230	AT4G17030	AT3G44120	AT2G41660
AT1G68740	AT2G45830	AT1G61640	AT4G35380
AT2G29170	AT4G35810	AT3G48350	AT3G10120
AT1G73080	AT4G12290	AT3G07060	AT1G67865
AT5G55410	AT2G41090	AT1G64970	AT1G78090
AT2G33580	AT4G14940	AT5G06420	AT3G14560
AT2G22240	AT2G42290	AT5G64190	AT4G28240
AT5G04950	AT2G26820	AT2G32660	AT2G27660
AT1G70420	AT3G50340	AT1G61470	AT2G26820
AT1G61470	AT1G12200	AT1G35625	AT5G10210
AT4G38860	AT1G56210	AT1G65370	AT5G44110
AT4G17490	AT5G18840	AT3G29000	AT3G14770
AT1G20350	AT2G42250	AT2G36490	AT2G37180
AT1G62560	AT4G16270	AT1G32900	AT4G29140
AT5G47910	AT2G05540	AT3G24500	AT3G29035
AT1G32640	AT3G61380	AT3G48300	AT1G07260
AT2G30040	AT5G06630	AT5G01550	AT4G22505
AT3G26180	AT2G42580	AT5G19240	AT1G77530
AT1G34180	AT1G01600	AT5G23840	AT2G39510
AT1G26945	AT5G42146	AT2G24945	AT4G27410
AT3G55090	AT4G25400	AT2G36220	AT1G01470
AT1G75100	AT4G38545	AT3G04640	AT5G37690
AT1G59740	AT4G37450	AT5G51440	AT1G02520
AT3G61190	AT4G28180	AT4G02005	AT5G38010
AT3G44720	AT5G14650	AT3G12580	AT4G10370
AT2G17220	AT3G07105	AT4G34410	AT4G40070
AT5G64940	AT3G60310	AT2G20835	AT5G21950
AT5G05965	AT3G05955	AT1G53110	AT5G64110
AT4G23190	AT1G24260	AT1G34460	AT3G61820
AT1G17420	AT4G22505	AT2G27380	AT1G06830
AT3G17520	AT3G17380	AT3G54390	AT3G58550
AT4G22780	AT5G60780	AT5G39670	AT4G18630
AT3G54200	AT1G14730	AT3G23250	AT1G12320
AT3G49530	AT1G12080	AT3G20600	AT5G06630
AT1G65150	AT2G19572	AT1G16830	AT2G32870
AT3G56400	AT4G01380	AT1G02220	AT2G28210
AT5G27930	AT4G01350	AT4G29570	AT2G35150
AT4G12980	AT3G50140	AT4G37220	AT5G04130
AT3G46620	AT1G12570	AT1G65150	AT1G63710
AT1G18710	AT4G15290	AT3G56570	AT3G24140
AT2G35290	AT3G53250	AT1G72920	AT2G47460
AT1G51090	AT4G13345	AT5G27240	AT1G12010
AT1G71200	AT2G04680	AT1G20350	AT3G17380
AT3G25760	AT1G75770	AT1G57980	AT3G20110
AT4G33985	AT4G38420	AT1G05300	AT5G62220
AT1G51700	AT5G61650	AT1G74310	AT1G60750
AT4G35640	AT1G51840	AT3G61190	AT1G67120
AT4G34410	AT4G14480	AT3G07090	AT2G42250
AT3G44970	AT1G49200	AT2G30550	AT3G25640
AT5G50100	AT5G65613	AT5G56100	AT5G25970
AT4G02410	AT2G44480	AT1G24148	AT3G44990
AT5G52330	AT1G16390	AT3G04710	AT5G08640
AT3G54990	AT4G10370	AT5G09290	AT4G28250
AT2G05940	AT3G02850	AT2G05300	AT3G47780
AT4G33920	AT1G62510	AT4G15280	AT4G04750
AT2G38460	AT5G03050	AT5G01940	AT1G67110
AT3G44860	AT2G23340	AT1G02700	AT4G30610
AT5G52570	AT5G55930	AT5G01180	AT3G06160
AT4G13800	AT2G18800	AT4G28010	AT5G11790
AT1G73190	AT5G58570	AT3G56710	AT3G53250
AT1G53180	AT1G04133	AT3G54830	AT1G78170
AT3G08860	AT2G48090	AT1G64900	AT1G72230
AT1G70610	AT1G02650	AT5G52330	AT3G53980
AT1G28370	AT5G53190	AT5G62490	AT5G59330
AT4G12900	AT1G69230	AT3G55980	AT1G15125
AT4G36010	AT1G68880	AT4G07960	AT2G28410
AT1G72930	AT3G15356	AT5G39850	AT5G44530
AT5G42580	AT1G54040	AT5G46880	AT4G32460
AT2G25890	AT4G17860	AT4G33985	AT4G35810
AT4G13395	AT4G35380	AT5G64680	AT1G30280
AT4G31870	AT3G46690	AT5G11650	AT4G21650
AT4G12545	AT4G16563	AT5G52750	AT1G12740
AT1G17830	AT2G13665	AT1G66930	AT3G21600
AT3G25780	AT2G40230	AT5G04250	AT5G39080
AT1G56540	AT5G39610	AT3G56400	AT1G30080
AT3G03780	AT3G48920	AT2G21820	AT5G55720
AT3G51895	AT5G54148	AT2G32200	AT2G16660
AT5G11650	AT3G25870	AT2G35640	AT3G60900
AT5G06870	AT2G34610	AT1G28650	AT5G45650
AT4G13550	AT5G49350	AT5G18065	AT2G36090
AT4G12910	AT3G60690	AT5G45310	AT2G18328
AT2G37210	AT1G72230	AT5G56370	AT2G05510
AT2G23150	AT4G36900	AT2G33580	AT2G29480
AT5G38710	AT5G60860	AT2G25890	AT3G25570
AT1G35210	AT2G44130	AT1G35210	AT3G29630
AT1G06350	AT1G70230	AT1G65730	AT5G10410
AT1G32560	AT3G29630	AT3G58270	AT4G23496
AT5G42380	AT2G44940	AT5G42590	AT1G32380
AT5G24660	AT2G18560	AT3G26040	AT5G25810
AT2G27380	AT1G06830	AT1G53100	AT5G44410
AT5G45340	AT3G30180	AT2G26370	AT5G54148
AT5G12840	AT5G38005	AT2G37290	AT4G29340
AT1G19020	AT5G23700	AT5G42380	AT3G13650
AT2G35640	AT5G21950	AT3G61970	AT5G12170
AT4G04810	AT3G04860	AT5G01030	AT4G22513
AT1G24140	AT5G52170	AT5G25930	AT5G44973
AT5G51850	AT2G28050	AT5G08240	AT2G25000
AT2G18450	AT2G43840	AT3G61280	AT3G18280
AT4G21020	AT2G31083	AT1G60080	AT1G06490
AT4G23515	AT3G23150	AT5G44120	AT5G52070
AT2G46340	AT1G62400	AT5G27420	AT1G11080
AT3G50060	AT3G61490	AT3G24780	AT2G42110
AT2G28490	AT5G64810	AT2G17036	AT5G05960
AT1G66800	AT2G25200	AT4G18220	AT4G37970
AT2G01300	AT2G45900	AT5G42460	AT2G12462
AT2G38110	AT4G22070	AT2G21720	AT4G38420
AT1G76600	AT1G19840	AT2G18540	AT3G45680
AT5G23840	AT2G37360	AT2G29320	AT3G63280
AT1G47980	AT5G38550	AT2G22750	AT2G16005
AT4G18270	AT5G25810	AT5G52300	AT5G14650
AT5G52300	AT1G15125	AT5G42370	AT5G45200
AT2G29450	AT1G06265	AT5G41410	AT3G32030
AT1G69570	AT1G49032	AT5G39030	AT1G65310
AT2G36780	AT4G04223	AT5G25440	AT3G23090
AT1G56520	AT3G50460	AT5G46170	AT4G24450
AT1G11050	AT4G31730	AT5G47950	AT1G68620
AT4G36030	AT5G08260	AT5G66380	AT4G37450
AT1G71040	AT3G21755	AT3G18320	AT4G01380
AT1G59910	AT3G14870	AT5G05190	AT5G22300
AT1G08920	AT3G12730	AT4G13900	AT2G33205
AT4G16745	AT5G54130	AT4G11660	AT1G01190
AT1G57990	AT3G10120	AT2G39650	AT2G37280
AT1G73120	AT3G28650	AT5G60870	AT5G40390
AT2G38470	AT4G22513	AT4G21170	AT2G15680
AT5G16360	AT1G31770	AT4G31240	AT5G54040
AT3G21720	AT5G03670	AT5G24130	AT2G02850
AT3G56200	AT4G16447	AT4G05440	AT4G31470
AT2G43020	AT1G19530	AT3G45420	AT2G23340
AT5G62570	AT1G54740	AT4G34150	AT1G43160
AT5G41740	AT4G19530	AT4G23170	AT4G11190
AT1G59590	AT3G21600	AT1G76620	AT5G48430
AT4G25350	AT4G04745	AT1G16370	AT4G28140
AT5G17850	AT5G03310	AT4G23070	AT1G79470
AT5G62490	AT2G05632	AT3G24650	AT1G13300
AT2G46830	AT1G62520	AT1G26945	AT3G25250
AT1G24400	AT1G11330	AT1G53790	AT4G04745
AT2G21820	AT3G25640	AT5G44310	AT2G04680
AT4G26270	AT3G63110	AT5G01300	AT2G34610
AT2G16990	AT3G02240	AT2G35637	AT5G67090
AT5G07330	AT4G00910	AT2G26220	AT2G46750
AT5G17000	AT1G55010	AT1G08310	AT3G46670
AT1G02220	AT5G03995	AT1G78955	AT3G05650
AT5G51390	AT1G11175	AT1G04560	AT1G04133
AT3G02840	AT3G29670	AT5G52570	AT5G53486
AT4G08170	AT4G27970	AT1G29690	AT5G25840
AT2G46400	AT4G09420	AT1G80150	AT2G34910
AT1G70740	AT1G61480	AT1G24150	AT2G28690
AT1G16130	AT1G78170	AT1G07180	AT1G01200
AT1G48370	AT1G72360	AT4G13575	AT5G03120
AT4G27460	AT1G19510	AT4G16940	AT3G14280
AT1G03055	AT3G29370	AT2G40350	AT4G27300
AT2G32200	AT5G18240	AT5G41810	AT3G15356
AT3G26290	AT3G01350	AT1G57990	AT4G22070
AT2G42760	AT4G15450	AT5G48650	AT1G49200
AT3G55580	AT4G36410	AT3G09440	AT2G21210
AT1G80840	AT2G45210	AT5G45830	AT3G62280
AT1G05575	AT4G39675	AT2G21770	AT5G47250
AT1G48120	AT1G32740	AT4G34630	AT4G39770
AT3G15990	AT5G34790	AT5G16360	AT1G31350
AT3G17330	AT1G62580	AT1G02920	AT3G43190
AT4G18210	AT4G04450	AT2G41240	AT4G04450
AT5G11410	AT4G40010	AT1G58420	AT2G42350
AT1G67900	AT1G52343	AT1G08300	AT3G21755
AT2G21320	AT5G01250	AT2G28500	AT5G63560
AT2G25250	AT1G64640	AT1G78290	AT5G50820
AT5G57345	AT5G34800	AT2G23150	AT3G52310
AT5G48490	AT2G15042	AT2G16990	AT5G38550
AT3G54390	AT5G50820	AT1G47980	AT2G02020
AT1G24150	AT3G60490	AT5G12930	AT1G54575
AT5G41810	AT3G21760	AT3G54200	AT1G24090
AT2G32660	AT5G39970	AT5G39860	AT2G43480
AT5G39860	AT1G75590	AT1G18180	AT2G43840
AT5G40500	AT4G15765	AT2G21640	AT5G23220
AT3G10450	AT1G02850	AT4G18530	AT5G49350
AT2G08665	AT3G02493	AT5G58340	AT1G35290
AT5G48880	AT1G51890	AT3G58450	AT2G29010
AT1G26761	AT4G30860	AT2G36305	AT4G37670
AT5G59080	AT1G04110	AT4G19370	AT1G51850
AT3G57530	AT2G27660	AT2G31380	AT2G37360
AT4G17230	AT5G62165	AT1G63750	AT1G08500
AT5G36910	AT5G53380	AT3G50800	AT1G79270
AT2G32030	AT5G66790	AT2G32030	AT3G19620
AT5G61600	AT2G28970	AT3G44400	AT5G10580
AT4G12720	AT4G24180	AT5G36910	AT5G08260
AT1G64110	AT3G50350	AT3G11050	AT5G54130
AT1G11210	AT1G75390	AT3G56470	AT4G36230
AT3G08720	AT3G18900	AT1G65500	AT2G31083
AT1G58420	AT2G25000	AT3G25780	AT2G46890
AT2G22500	AT1G30250	AT3G20380	AT5G24910
AT5G21960	AT4G11140	AT4G28150	AT4G24180
AT5G42590	AT5G22870	AT3G50980	AT1G63440
AT4G23250	AT1G43160	AT4G13395	AT1G14160
AT5G20480	AT4G04630	AT3G60540	AT5G44578
AT4G23990	AT2G16660	AT1G07350	AT2G18470
AT5G25930	AT2G41080	AT4G28560	AT3G61400
AT4G11300	AT4G15960	AT4G22780	AT2G36690
AT4G18170	AT3G58720	AT4G31870	AT4G13290
AT5G03210	AT1G02520	AT1G12610	AT4G29700
AT4G26200	AT3G53150	AT5G45340	AT5G61650
AT5G64660	AT5G49390	AT4G23515	AT3G05955
AT4G31620	AT1G63100	AT3G05400	AT1G62510
AT3G26220	AT1G68540	AT1G65510	AT4G15290
AT4G25290	AT5G24910	AT4G19920	AT1G68600
AT2G40140	AT5G67160	AT1G34315	AT1G61480
AT1G72910	AT4TE12660	AT4G26488	AT3G23800
AT5G47070	AT2G01860	AT5G58210	AT3G61380
AT1G23110	AT2G44300	AT1G24140	AT3G28007
AT2G44840	AT3G04030	AT2G30020	AT4G17350
AT1G12030	AT3G05650	AT1G72280	AT4G17215
AT1G64400	AT3G02885	AT4G15396	AT2G21080
AT4G27030	AT4G38210	AT5G51390	AT3G23740
AT4G15990	AT5G54240	AT1G56170	AT2G38995
AT1G32920	AT2G28210	AT1G17810	AT1G77400
AT1G67970	AT5G42530	AT5G41740	AT2G37460
AT1G02700	AT1G44050	AT5G57790	AT1G75590
AT3G18610	AT1G12740	AT4G28790	AT5G39240
AT1G09500	AT3G22231	AT1G02813	AT4G22530
AT1G28190	AT5G67090	AT3G15210	AT3G51230
AT5G01540	AT1G03620	AT5G06710	AT2G16385
AT5G44120	AT3G17070	AT1G01670	AT3G60290
AT1G16410	AT5G18260	AT1G11100	AT2G48090
AT4G20320	AT5G65170	AT1G65090	AT3G50440
AT3G45640	AT1G16640	AT1G20510	AT4G39675
AT3G62460	AT1G78090	AT3G02840	AT3G01350
AT4G27070	AT1G54970	AT2G29350	AT5G64572
AT3G05936	AT1G14160	AT5G21960	AT5G53190
AT1G16370	AT4G23600	AT5G09580	AT1G14040
AT3G49570	AT2G44570	AT3G54940	AT3G61198
AT2G21720	AT1G11700	AT1G65620	AT5G04895
AT2G47770	AT5G04050	AT3G55700	AT1G74770
AT2G36800	AT1G64405	AT2G38100	AT5G03490
AT4G14550	AT3G04070	AT5G66610	AT2G28270
AT5G39850	AT3G62470	AT2G26710	AT1G33750
AT2G26870	AT2G23770	AT3G02370	AT2G22850
AT4G32700	AT5G23220	AT4G01250	AT3G18900
AT5G41410	AT3G58550	AT2G25770	AT1G61050
AT3G58270	AT2G41990	AT5G11410	AT5G14130
AT5G01300	AT5G04330	AT3G61450	AT1G30250
AT5G24590	AT5G67020	AT4G23000	AT5G47610
AT2G26370	AT2G39690	AT5G44568	AT3G22410
AT3G53830	AT3G29680	AT1G58320	AT1G62540
AT5G54490	AT1G12320	AT5G58790	AT1G62400
AT5G53970	AT1G75250	AT1G16160	AT4G17860
AT5G44572	AT5G63580	AT5G01490	AT4G01350
AT3G43790	AT1G22110	AT1G74430	AT4G13390
AT2G21430	AT1G08990	AT5G04150	AT3G23840
AT4G27560	AT2G16385	AT5G49700	AT5G62340
AT4G31240	AT2G22620	AT4G19170	AT2G04032
AT2G35658	AT4G25434	AT3G02465	AT1G20070
AT4G21215	AT5G50720	AT5G67060	AT4G31730
AT5G20240	AT2G32870	AT1G75100	AT2G28970
AT3G19970	AT5G43910	AT4G35840	AT1G24070
AT1G70250	AT5G19040	AT5G51370	AT1G76800
AT1G65730	AT5G20820	AT5G50100	AT3G28270
AT4G02330	AT2G34910	AT2G15030	AT5G03840
AT1G80570	AT5G37990	AT2G21350	AT5G03310
AT4G35840	AT1G55380	AT3G11440	AT2G02000
AT2G20835	AT5G02440	AT3G53040	AT2G42530
AT3G09440	AT1G33340	AT4G21903	AT4G11650
AT1G19180	AT4G28140	AT1G30475	AT1G62580
AT1G58520	AT3G10290	AT4G17490	AT5G05270
AT2G40270	AT2G27035	AT2G29170	AT4G30460
AT1G74450	AT3G25730	AT4G19950	AT3G50970
AT1G45231	AT5G57565	AT5G66070	AT4G28040
AT3G47820	AT3G28007	AT5G59260	AT4G35030
AT3G23170	AT4G21480	AT1G19020	AT4G32950
AT2G18690	AT3G43190	AT1G15175	AT2G30540
AT4G21120	AT5G40590	AT2G19900	AT4G25630
AT3G50800	AT2G37820	AT1G31920	AT5G67160
AT5G10695	AT3G22410	AT3G25760	AT5G42146
AT4G34060	AT2G21100	AT1G76960	AT1G16310
AT2G39250	AT5G46890	AT3G27440	AT1G80170
AT1G18330	AT5G11550	AT3G05937	AT5G67350
AT5G27610	AT1G08590	AT1G32640	AT1G73640
AT2G41120	AT5G45540	AT1G02930	AT5G52320
AT2G35637	AT2G18328	AT2G01880	AT2G22620
AT2G41290	AT1G10160	AT4G11910	AT1G52770
AT1G66090	AT3G25795	AT5G36100	AT3G25870
AT1G12610	AT3G45840	AT1G13530	AT5G67210
AT3G19380	AT3G14280	AT5G44572	AT2G05914
AT3G14200	AT2G36792	AT1G43886	AT2G15830
AT2G34600	AT1G01200	AT4G27950	AT1G27020
AT3G50930	AT1G13670	AT4G21840	AT3G29680
AT5G63130	AT2G28270	AT4G09750	AT3G12730
AT3G58450	AT5G38940	AT3G22640	AT1G69490
AT3G52450	AT3G61400	AT5G61600	AT4G01140
AT1G28010	AT4G00940	AT3G48580	AT1G33340
AT1G24145	AT5G48430	AT5G52760	AT1G26100
AT5G46710	AT3G12750	AT5G36925	AT5G62380
AT3G16510	AT4G22250	AT3G45130	AT5G67460
AT3G02875	AT3G52310	AT3G03450	AT4G21680
AT4G23260	AT4G00670	AT1G70740	AT5G03995
AT1G35625	AT2G28700	AT5G18340	AT2G35770
AT1G66160	AT2G33175	AT4G28520	AT3G50140
AT5G45830	AT4G22485	AT4G39830	AT2G13820
AT1G61340	AT2G44380	AT2G37210	AT3G18773
AT3G50980	AT1G01190	AT1G34050	AT2G45220
AT1G05300	AT1G06420	AT2G43445	AT3G28650
AT2G26710	AT3G05660	AT5G22200	AT3G25795
AT5G04150	AT5G44574	AT4G25350	AT5G64810
AT5G42370	AT1G23760	AT4G14365	AT5G24270
AT5G39785	AT1G08500	AT2G47770	AT1G04000
AT1G65860	AT1G67265	AT1G10970	AT3G13310
AT2G27080	AT1G69600	AT1G75060	AT1G58170
AT3G24780	AT4G31470	AT1G73870	AT5G51500
AT5G45950	AT3G27950	AT2G19910	AT3G48970
AT3G54600	AT1G27020	AT1G14250	AT5G61420
AT3G16720	AT1G01740	AT3G21352	AT5G20820
AT5G66640	AT1G29270	AT1G07645	AT1G32740
AT1G74950	AT1G50290	AT2G03670	AT1G48500
AT4G11910	AT5G01542	AT2G43375	AT4G19720
AT1G72520	AT4G06746	AT3G15670	AT5G43910
AT1G53090	AT1G06475	AT1G09575	AT1G64360
AT2G04080	AT1G19540	AT2G18600	AT2G40670
AT2G36790	AT2G36690	AT5G36002	AT3G06035
AT5G23370	AT2G38090	AT5G37340	AT5G48050
AT1G65500	AT1G58150	AT5G01380	AT2G04500
AT2G20340	AT2G45220	AT1G47540	AT2G36010
AT1G60270	AT4G28040	AT5G45990	AT3G60160
AT5G08240	AT5G38320	AT5G44350	AT3G52900
AT4G13750	AT2G39510	AT2G46400	AT4G21880
AT5G44310	AT4G10310	AT5G14470	AT1G75390
AT3G12320	AT2G05914	AT4G27150	AT2G32990
AT2G23000	AT1G68500	AT2G38480	AT4G26150
AT1G73300	AT3G13650	AT3G13061	AT2G05632
AT2G18540	AT5G35732	AT1G61380	AT3G46690
AT1G04560	AT2G19800	AT5G63090	AT5G58780
AT1G06002	AT5G53980	AT3G20210	AT3G25700
AT1G24330	AT4G36230	AT1G13740	AT5G52310
AT5G35935	AT2G45360	AT3G48650	AT1G76530
AT5G12930	AT1G43020	AT4G36600	AT5G17460
AT4G18220	AT1G64780	AT4G16160	AT4G06746
AT1G44350	AT1G11340	AT5G10695	AT5G34790
AT3G48580	AT2G43590	AT5G03210	AT2G44570
AT5G06710	AT1G35255	AT5G04340	AT1G30860
AT5G20420	AT1G01570	AT2G38760	AT1G64405
AT2G24190	AT1G64450	AT2G34350	AT5G16980
AT3G25600	AT5G63560	AT4G35295	AT1G70880
AT5G13820	AT5G43290	AT5G33395	AT1G78990
AT5G64060	AT1G60390	AT3G22570	AT2G19810
AT4G03960	AT1G17345	AT1G07400	AT1G55010
AT3G44630	AT5G43040	AT4G25140	AT5G39610
AT5G54585	AT1G43605	AT1G32870	AT4G02850
AT2G39220	AT2G47820	AT1G14200	AT5G01250
AT3G47580	AT2G46210	AT3G32920	AT5G22580
AT2G43100	AT3G25950	AT2G24680	AT3G02150
AT1G53100	AT2G47670	AT2G46830	AT5G63580
AT3G53680	AT1G49370	AT5G37440	AT1G02650
AT5G52760	AT1G08630	AT1G62710	AT1G13130
AT5G62130	AT1G01760	AT3G29252	AT1G49320
AT1G13520	AT3G23440	AT2G36695	AT2G38500
AT5G66210	AT1G46768	AT3G23480	AT4G25760
AT4G14560	AT2G12462	AT1G30040	AT1G69230
AT3G13080	AT1G56020	AT4G15270	AT4G00670
AT2G31945	AT4G25760	AT5G47070	AT3G20440
AT1G63750	AT1G35290	AT2G36640	AT5G53380
AT1G66930	AT2G28690	AT4G12400	AT4G22460
AT3G15670	AT1G66440	AT1G66860	AT1G75250
AT5G07660	AT2G32765	AT3G58780	AT3G60415
AT4G36550	AT2G45350	AT4G12900	AT1G52030
AT1G70700	AT3G16210	AT2G31980	AT2G44380
AT2G38480	AT1G76878	AT3G29100	AT3G53150
AT2G32210	AT1G12480	AT2G40170	AT3G52370
AT4G18280	AT3G17580	AT3G56890	AT3G60490
AT3G53040	AT2G35150	AT3G51660	AT1G49470
AT1G28650	AT5G18430	AT5G44010	AT1G19510
AT4G15396	AT1G48780	AT1G16590	AT2G23050
AT1G63720	AT3G60415	AT4G23260	AT1G66460
AT2G17660	AT3G59370	AT3G44326	AT5G40590
AT3G01830	AT5G38865	AT3G49530	AT5G06730
AT3G48300	AT5G58780	AT3G46620	AT2G28700
AT1G10920	AT1G08757	AT4G01010	AT1G49370
AT5G35110	AT2G36110	AT1G68690	AT3G25730
AT3G22460	AT2G45750	AT5G24155	AT5G17860
AT5G41120	AT2G47880	AT1G62360	AT5G43420
AT5G45070	AT4G22460	AT5G21150	AT4G13890
AT2G24160	AT1G72620	AT1G13520	AT4G24040
AT2G43530	AT3G26830	AT3G60090	AT5G12270
AT5G05410	AT5G49170	AT3G48770	AT5G47450
AT2G20560	AT5G54230	AT1G26210	AT4G11290
AT5G25190	AT5TE37605	AT1G34044	AT4G36410
AT4G35110	AT1G02705	AT3G16510	AT2G18480
AT1G64890	AT5G10930	AT4G19570	AT1G15100
AT1G45191	AT4G22770	AT5G08360	AT3G18200
AT2G18180	AT1G53700	AT2G17660	AT1G07550
AT1G30135	AT3G52525	AT1G72100	AT4G16447
AT5G36925	AT5G25240	AT1G66080	AT3G47740
AT2G40170	AT5G06730	AT5G22470	AT1G53990
AT1G36622	AT4G38400	AT5G02630	AT3G23060
AT1G49900	AT2G29480	AT4G20000	AT3G02493
AT1G06050	AT4G17215	AT1G02770	AT3G16280
AT1G53110	AT2G04032	AT1G05575	AT3G48460
AT2G42975	AT2G02690	AT5G53950	AT3G02240
AT1G27770	AT5G67520	AT3G09910	AT4G37409
AT3G57680	AT1G79480	AT5G37072	AT1G70230
AT5G20410	AT5G34795	AT1G80840	AT3G42800
AT4G01250	AT5G57780	AT2G44840	AT3G14900
AT1G14780	AT1G60470	AT1G71691	AT4TE12660
AT1G19210	AT3G06640	AT2G05940	AT1G18870
AT1G80110	AT2G47530	AT4G03610	AT1G76952
AT5G65890	AT1G33750	AT1G28370	AT1G68880
AT1G72900	AT2G45040	AT3G13960	AT3G16210
AT1G59860	AT3G47740	AT1G28190	AT1G23760
AT3G21700	AT4G13290	AT3TE46630	AT1G51890
AT3G48650	AT2G04500	AT5G35110	AT5G58770
AT5G22390	AT1G27670	AT4G16780	AT2G46720
AT5G57340	AT2G38152	AT5G06550	AT2G30080
AT1G53170	AT1G18773	AT2G27080	AT1G49130
AT1G17810	AT1G11125	AT2G08665	AT3G11570
AT4G14365	AT1G13590	AT5G60610	AT3G04070
AT2G22880	AT2TE26610	AT3G08860	AT3G54040
AT1G31920	AT1G68620	AT2G24160	AT2G47530
AT1G23140	AT1G67110	AT4G00250	AT4G00080
AT1G58320	AT3G32040	AT2G22500	AT4G30860
AT1G14370	AT3G59480	AT3G01600	AT2G38600
AT1G56660	AT5G58500	AT1G60090	AT1G03820
AT1G32928	AT5G15180	AT5G66630	AT4G39070
AT3G25240	AT5G49340	AT3G14260	AT5G62165
AT1G66860	AT4G09820	AT5G48490	AT1G78950
AT3G56290	AT5G58660	AT3G29010	AT5G45380
AT5G19500	AT4G08570	AT5G38240	AT1G12210
AT5G08335	AT1G69572	AT1G26540	AT2G27035
AT1G07645	AT5G24105	AT1G18265	AT1G56150
AT4G25300	AT2G37950	AT4G13577	AT1G49960
AT2G45130	AT1G29180	AT5G15850	AT3G06640
AT2G27260	AT4G14400	AT2G34600	AT1G52820
AT1G07620	AT2G15830	AT1G79310	AT2G03090
AT2G31985	AT5G48050	AT1G15825	AT2G44930
AT4G23290	AT4G01680	AT1G53690	AT3G47510
AT1G51460	AT1G11740	AT3G19380	AT4G14020
AT1G67856	AT4G22560	AT1G51090	AT1G27140
AT4G36600	AT3G32047	AT1G33720	AT5G26330
AT2G38760	AT2G42350	AT3G47580	AT1G48750
AT2G18680	AT4G39190	AT1G68870	AT4G13620
AT2G24720	AT3G16280	AT1G61065	AT4G26260
AT3G54020	AT5G67460	AT2G22190	AT3G25950
AT4G11330	AT5G03840	AT2G38470	AT5G07690
AT5G57550	AT3G15250	AT4G34060	AT5G54790
AT5G05190	AT3G23840	AT1G52690	AT1G74500
AT1G73870	AT5G43380	AT3G50060	AT5TE37605
AT1G72070	AT3G62280	AT5G50770	AT5G39090
AT2G40350	AT1G58120	AT3G16050	AT4G15300
AT5G12080	AT2G30080	AT5G46960	AT2G32100
AT2G26220	AT2G02000	AT1G03340	AT4G01430
AT2G46810	AT2G40670	AT3G13640	AT2G45210
AT2G44460	AT3G01970	AT4G03320	AT2G33175
AT3G20380	AT1G19396	AT1G18197	AT5G44574
AT3G54940	AT1G61710	AT2G38905	AT1G01390
AT5G02950	AT1G68450	AT2G32460	AT5G23950
AT1G72100	AT2G46740	AT5G07660	AT5G57520
AT1G50740	AT5G38010	AT3G59880	AT1G71692
AT1G52690	AT1G64360	AT3G19470	AT1G61170
AT5G64870	AT5G45380	AT1G49900	AT2G34180
AT1G78290	AT4G14630	AT5G07010	AT3G08040
AT5G59700	AT2G37025	AT2G21490	AT5G23980
AT1G75300	AT2G47360	AT4G36700	AT4G25110
AT1G65090	AT1G29179	AT4G23870	AT3G06460
AT4G16780	AT5G44910	AT1G53170	AT4G33790
AT5G08600	AT2G33710	AT2G26870	AT5G15180
AT5G52900	AT4G15440	AT1G27990	AT1G54970
AT3G22640	AT4G33550	AT5G65510	AT3G47380
AT5G55570	AT3G27997	AT5G35940	AT2G47270
AT1G29500	AT4G30130	AT5G01820	AT3G46880
AT5G14960	AT5G62150	AT1G70250	AT1G16640
AT1G18360	AT2G34925	AT2G34870	AT3G46650
AT5G24130	AT1G26700	AT3G15280	AT5G56550
AT1G69790	AT1G75030	AT1G30135	AT5G43630
AT1G14200	AT1G30080	AT5G09640	AT4G27970
AT2G26700	AT3G20395	AT2G30432	AT3G19430
AT4G19370	AT5G19170	AT4G23130	AT1G10160
AT1G20823	AT4G07820	AT5G17810	AT5G65613
AT5G38240	AT1G48500	AT3G07040	AT5G48740
AT1G65490	AT5G50790	AT1G11170	AT1G49860
AT5G06090	AT3G29780	AT4G27160	AT3G62960
AT1G66400	AT3G60900	AT1G54860	AT1G44970
AT1G36180	AT1G73280	AT1G76600	AT3G15240
AT5G52940	AT5G46900	AT5G40100	AT2G32620
AT5G16960	AT2G30670	AT5G44590	AT3G29780
AT5G47960	AT1G73410	AT2G03590	AT3G61840
AT5G59580	AT4G05130	AT5G66620	AT5G58500
AT5G01550	AT1G33320	AT1TE06650	AT4G15320
AT4G21840	AT1G35240	AT5G66080	AT1G60095
AT1G26540	AT2G28040	AT4G12850	AT1G02340
AT3G25670	AT1G10990	AT1G52570	AT3G59370
AT3G53960	AT4G01060	AT5G40630	AT4G22250
AT2G41510	AT5G58010	AT1G11362	AT3G26830
AT4G35480	AT5G48410	AT1G55050	AT1G19900
AT1G11960	AT1G66460	AT4G02170	AT5G62330
AT4G03610	AT2G02850	AT5G10946	AT3G05660
AT5G47950	AT5G39240	AT5G44700	AT2G04215
AT2G01880	AT3G04220	AT5G06090	AT2G18370
AT3G13640	AT2G46750	AT1G66060	AT1G35310
AT3G18710	AT4G27670	AT5G61070	AT5G10930
AT1G67460	AT1G77520	AT1G67000	AT1G75960
AT4G33050	AT4G34770	AT5G53030	AT4G20230
AT5G57050	AT2G01610	AT2G30040	AT5G50720
AT3G22570	AT1G04380	AT4G19810	AT4G26220
AT4G01950	AT2G43140	AT4G27140	AT1G19840
AT3G45960	AT4G12270	AT2G23110	AT4G14480
AT5G45990	AT4G19850	AT4G08115	AT2G41180
AT5G15910	AT5G43950	AT1G72125	AT4G15960
AT5G02580	AT3G45210	AT1G67650	AT1G66830
AT5G50800	AT4G34810	AT5G60260	AT3G12720
AT1G71030	AT3G59580	AT5G66640	AT5G02190
AT2G36770	AT1G78030	AT1G24320	AT4G14630
AT2G22750	AT1G19960	AT4G11640	AT3G48250
AT2G13800	AT1G11785	AT2G31985	AT3G49950
AT2G46790	AT2G31010	AT1G66160	AT2G32960
AT4G20000	AT2G18500	AT1G20691	AT1G26700
AT1G48400	AT3G46810	AT1G12030	AT5G42610
AT4G38530	AT1G13430	AT2G30750	AT1G06100
AT5G01320	AT5G25370	AT3G20420	AT3G47430
AT1G47540	AT2G22460	AT2G41290	AT1G78815
AT1G11170	AT1TE71775	AT4G21490	AT1G11850
AT2G47750	AT3G50770	AT3G50560	AT1G10550
AT2G41240	AT3G57380	AT3G29330	AT1G71380
AT3G15280	AT4G12580	AT2G36780	AT5G25160
AT4G15280	AT5G57640	AT4G29770	AT4G21760
AT5G25130	AT1G74810	AT5G37530	AT2G42540
AT4G28520	AT2G34360	AT1G51700	AT2G39560
AT5G44190	AT1G07550	AT5G60250	AT2G40230
AT2G25460	AT4G08910	AT3G01065	AT4G04840
AT4G27150	AT4G18250	AT3G27620	AT3G11750
AT1G09180	AT3G14450	AT2G43440	AT2G36970
AT5G64510	AT3G27650	AT2G23240	AT1G33055
AT5G49740	AT5G37820	AT4G13800	AT4G34419
AT4G23870	AT4G35720	AT5G63750	AT2G43880
AT3G48280	AT5G46330	AT1G23070	AT4G39190
AT2G37290	AT1G44608	AT1G56660	AT5G27890
AT5G51370	AT3G58350	AT3G12320	AT2G22460
AT3G47210	AT1G27565	AT4G17480	AT1G12480
AT4G21903	AT5G07570	AT5G48570	AT2G47670
AT3G28210	AT1G04425	AT5G62730	AT5G48540
AT3G55240	AT1G77400	AT1G22380	AT5G03890
AT3G60090	AT1G63410	AT1G13630	AT2G17590
AT1G76955	AT5G03350	AT5G03990	AT5G38320
AT3G05937	AT4G12510	AT1G35830	AT3G04220
AT3G16860	AT1G44970	AT5G07180	AT4G34930
AT5G24600	AT5G20640	AT5G20240	AT5G24105
AT3G20210	AT4G13620	AT1G19610	AT1G04425
AT3G16410	AT2G40330	AT1G02065	AT5G16530
AT1G62710	AT4G34930	AT5G02490	AT2G46495
AT1G15010	AT3G25882	AT3G23170	AT4G01060
AT5G52640	AT3G50640	AT1G73220	AT4G37580
AT2G19900	AT3G05920	AT1G05510	AT3G17580
AT5G60250	AT3G16070	AT1G03880	AT5G67020
AT1G68690	AT2G43480	AT4G22980	AT4G22560
AT3G06890	AT3G05285	AT2G07140	AT2G42510
AT4G13920	AT3G45940	AT5G54740	AT3G61490
AT4G25140	AT5G63660	AT1G50790	AT5G06790
AT4G22200	AT5G25160	AT4G26740	AT2G28160
AT3G27620	AT3G50300	AT5G64660	AT2G37980
AT5G39030	AT1G76800	AT3G22961	AT5G63450
AT2G32550	AT4G25750	AT4G39130	AT5G23700
AT5G23360	AT2G07850	AT1G19210	AT3G57010
AT3G26310	AT2G39850	AT5G05410	AT4G02280
AT5G07650	AT4G00890	AT1G77880	AT1G29180
AT2G36640	AT3G42800	AT1G64110	AT1G71050
AT5G15850	AT2G15040	AT3G05320	AT1G06475
AT3G25990	AT5G23950	AT1G24330	AT2G27550
AT4G16160	AT5G09710	AT3G01060	AT3G16070
AT1G18265	AT2G31540	AT5G59670	AT2G29740
AT3G44326	AT5G48740	AT2G21320	AT2G28580
AT2G14060	AT1G60060	AT4G16620	AT1G64930
AT3G15750	AT4G11190	AT1G03120	AT1G01570
AT3G20640	AT5G53592	AT3G21090	AT4G36830
AT1G16110	AT2G30540	AT1G74010	AT4G22485
AT3G62260	AT3G11750	AT2G37740	AT3G22840
AT1G17750	AT5G40010	AT1G32928	AT1G56600
AT5G16080	AT1G53950	AT2G33880	AT3G23440
AT5G19920	AT1G43000	AT5G64060	AT1G56680
AT2G35710	AT4G18630	AT2G41210	AT1G49990
AT5G64905	AT3TE73165	AT1G77390	AT5G34800
AT2G25735	AT4G11880	AT1G02575	AT5G48410
AT5G63090	AT1G01480	AT1G33760	AT5G18430
AT3G21370	AT5G38790	AT1G31485	AT1G62975
AT2G21770	AT3G45530	AT5G42930	AT5G62150
AT2G21640	AT5G44569	AT5G01815	AT5G46890
AT3G08870	AT5G14130	AT3G51570	AT3G15250
AT1G58340	AT3G62960	AT5G65880	AT1G11700
AT5G41400	AT5G03435	AT1G19180	AT1G15460
AT3G20500	AT3G33528	AT4G13560	AT1G16510
AT2G31980	AT4G21320	AT5G02200	AT3G10290
AT3G24650	AT1G33770	AT2G17470	AT1G56710
AT5G53030	AT5G16170	AT5G38170	AT2G45750
AT1G04463	AT2G38500	AT5G37670	AT4G31320
AT1G55050	AT5G48400	AT5G63130	AT2G30670
AT4G21740	AT3G47710	AT2G14060	AT5G03545
AT3G29252	AT3G50570	AT3G56030	AT1G71015
AT5G13220	AT1G68350	AT2G31945	AT1G43605
AT5G18065	AT1G12060	AT1G30935	AT4G01630
AT3G18950	AT5G47450	AT5G39785	AT5G03570
AT1G72950	AT5G46260	AT1G16030	AT5G65870
AT5G46520	AT2G45610	AT1G61340	AT4G15550
AT2G38905	AT5G39160	AT2G25600	AT3G50460
AT1G73220	AT2G31310	AT1G18835	AT5G17220
AT1G02820	AT1G11990	AT1G69720	AT2G46450
AT2G15020	AT3G26460	AT5G25130	AT3G12750
AT3G09910	AT1G60360	AT3G15990	AT2G32765
AT3G56080	AT2G04215	AT4G03050	AT1G09890
AT5G07010	AT1G49490	AT3G51960	AT1G55380
AT1G54870	AT2G06002	AT1G72910	AT1G29270
AT3G59750	AT3G61028	AT3G16490	AT2G16890
AT4G39130	AT2G47460	AT5G66110	AT2G07850
AT1G34460	AT1G52770	AT3G01570	AT1G73630
AT1G67000	AT3G26125	AT1G71250	AT1G17700
AT1G22340	AT1G48325	AT1G48990	AT2G34360
AT2G30424	AT3G43850	AT1G45191	AT5G04370
AT4G38340	AT3G53235	AT5G08030	AT4G32000
AT3G13980	AT1G16022	AT4G04972	AT1G02460
AT2G30432	AT1G64930	AT3G55580	AT5G54240
AT1G65620	AT5G67210	AT2G25330	AT3G61390
AT1G13750	AT3G25700	AT1G03106	AT1G52343
AT4G28790	AT1G20070	AT5G65350	AT3G47790
AT1G33540	AT4G30180	AT3G09350	AT2G34810
AT3G14260	AT1G10070	AT2G23970	AT5G22930
AT1G27990	AT1G27140	AT1G66400	AT4G28160
AT1G80960	AT3G28740	AT3G21351	AT5G53290
AT3G16650	AT1G61930	AT1G48400	AT4G13810
AT4G24890	AT3G21520	AT1G51380	AT2G18500
AT1G13530	AT5G02190	AT4G27170	AT1G72620
AT1G14480	AT1G44030	AT1G49100	AT5G17040
AT3G09830	AT5G54790	AT5G16410	AT5G25230
AT5G22470	AT4G29800	AT3G13950	AT2G31081
AT4G12320	AT4G33450	AT3G46230	AT1G79480
AT4G17098	AT1G48690	AT5G24205	AT5G64750
AT1G04650	AT3G05858	AT5G02430	AT4G34360
AT2G23240	AT1G69490	AT2G08730	AT1G53950
AT5G08030	AT2G34390	AT4G04710	AT4G17670
AT4G19520	AT2G30660	AT1G23850	AT2G37820
AT3G11650	AT1G52560	AT5G65165	AT1G12880
AT1G02770	AT4G07995	AT4G21740	AT1G13590
AT3TE46630	AT5G45530	AT1G04770	AT3G22540
AT1G72125	AT1G78815	AT3G04960	AT1G58120
AT2G43375	AT4G37970	AT4G37340	AT3G62760
AT1G74300	AT3G24230	AT4G03480	AT1G43020
AT4G23020	AT1G13130	AT5G45630	AT1G68350
AT3G56620	AT3G27510	AT2G23640	AT2G09665
AT3G24360	AT4G15300	AT1G17420	AT4G35720
AT3G19230	AT1G66600	AT5G64450	AT5G43950
AT4G29740	AT1G07367	AT1G77950	AT1G70450
AT1G49920	AT3G13840	AT4G22210	AT5G25370
AT3G47420	AT5G24230	AT4G04435	AT5G39160
AT5G04980	AT3G49380	AT5G13210	AT2G37870
AT1G18590	AT3G48600	AT3G44790	AT2G37950
AT5G25440	AT1G16140	AT1G17960	AT4G11880
AT5G59730	AT1G76530	AT5G59580	AT1G11990
AT5G52050	AT5G51500	AT4G02830	AT5G55250
AT4G37370	AT3G57200	AT3G03341	AT3G53235
AT5G40210	AT5G14895	AT2G19190	AT5G28030
AT2G24600	AT5G16530	AT1G24130	AT3G26125
AT5G66630	AT4G32860	AT4G26542	AT1G74055
AT4G10500	AT3G24463	AT4G36010	AT1G60390
AT5G44568	AT1G73780	AT1G09650	AT1G09170
AT2G34650	AT2G36710	AT1G69480	AT4G10720
AT3G57670	AT5G23235	AT4G13310	AT1G06160
AT5G46295	AT5G57500	AT1G80110	AT2G15042
AT2G39200	AT2TE28025	AT5G38747	AT1G23205
AT1G30040	AT5G43540	AT3G18610	AT1G16400
AT5G42325	AT2G44930	AT1G72060	AT1G06420
AT4G13577	AT2G47810	AT5G09876	AT1G33320
AT5G19110	AT4G13890	AT4G25020	AT3G51220
AT5G28910	AT1G04247	AT2G42560	AT5G51060
AT5G56370	AT5G53290	AT5G16340	AT5G65320
AT1G48530	AT5G23030	AT5G23350	AT2G23170
AT2G34350	AT5TE34945	AT5G14960	AT1G48690
AT2G27389	AT1G06963	AT4G31615	AT4G39795
AT1G03106	AT3G48970	AT1G32583	AT1G27670
AT1G13740	AT1G67328	AT2G32487	AT5G49340
AT5G67140	AT2G28710	AT2G21930	AT3G21520
AT2G29300	AT3G11402	AT1G21970	AT4G37295
AT1G74360	AT5G61350	AT1G53490	AT2G40130
AT4G23130	AT5G67488	AT1G16120	AT1G75040
AT3G27540	AT4G10860	AT3G02390	AT4G12510
AT2G29710	AT5G61740	AT3G25080	AT1G63410
AT4G19570	AT2G45800	AT2G28815	AT5G53980
AT4G23810	AT4G27590	AT1G15010	AT5G20710
AT1G56170	AT3G05860	AT2G39120	AT1G35240
AT2G42560	AT2G13660	AT5G36920	AT5G11210
AT1G60090	AT3G01345	AT2G02310	AT1G33440
AT5G13200	AT1G63450	AT2G35658	AT4G19850
AT4G17615	AT1G63070	AT1G67100	AT4G12270
AT1G02930	AT5G49770	AT2G25460	AT1G08005
AT1G09575	AT5G39090	AT5G03860	AT3G25882
AT1G07450	AT3G02242	AT2G46240	AT5G65170
AT2G37240	AT2G22850	AT5G52260	AT5G50790
AT3G03450	AT1G64210	AT3G17280	AT1G68795
AT5G36100	AT1G70450	AT1G68872	AT3G19660
AT1G65510	AT3G46800	AT3G21370	AT3G15680
AT5G47330	AT3G47380	AT1G55980	AT4G19975
AT5G61070	AT2G40240	AT3G14640	AT1G19960
AT4G25480	AT5G16160	AT5G42325	AT1G04330
AT5G50770	AT1G08005	AT2G32210	AT3G54780
AT2G35930	AT5G06790	AT1G06580	AT3G21460
AT1G24320	AT1G05530	AT1G06050	AT3G59120
AT5G65140	AT4G39010	AT2G07042	AT4G12430
AT4G19920	AT1G27940	AT1G60050	AT1G55120
AT5G60220	AT3G18200	AT2G34650	AT3G49380
AT1G17380	AT1G02460	AT1G63030	AT1G75880
AT2G34870	AT3G21210	AT1G07620	AT4G08910
AT4G00250	AT1G71910	AT2G32120	AT3G24400
AT4G22210	AT5G40390	AT4G26200	AT5G24080
AT2G43700	AT2G12490	AT1G69430	AT4G22475
AT3G47540	AT5TE56255	AT3G50930	AT4G18250
AT3G22961	AT2G19140	AT3G16120	AT2G43580
AT3G47750	AT1G09480	AT1G75290	AT2G35700
AT5G09290	AT3G55820	AT4G24110	AT5G13880
AT5G15190	AT3TE44080	AT2G30424	AT3G42180
AT1G23850	AT4G26260	AT5G49330	AT1G16530
AT1G66540	AT3G24400	AT4G38530	AT1G10480
AT5G58680	AT5G05430	AT2G09090	AT1G11125
AT3G63440	AT1G02640	AT5G24640	AT3G27650
AT1G16160	AT4G36590	AT4G00220	AT5G49170
AT2G30480	AT5G63595	AT5G10120	AT4G14400
AT5G09876	AT5G36960	AT5G22690	AT4G30130
AT3G46930	AT1G73040	AT1G52245	AT4G36060
AT3G03030	AT2G18480	AT5G03285	AT3G22930
AT5G58120	AT2G26040	AT2G23100	AT5G23030
AT1G65790	AT5TE95125	AT1G24145	AT3G14060
AT2G33880	AT3G61390	AT4G02670	AT5G58570
AT5G63750	AT1G67150	AT3G13080	AT4G00890
AT4G38560	AT5G47920	AT4G36880	AT1G44608
AT5G60610	AT3G59900	AT2TE33390	AT5G03885
AT1G02575	AT1TE53070	AT5G16080	AT2G36110
AT1G54860	AT4G01335	AT1G66090	AT1G05530
AT3G21352	AT3G23060	AT5G15190	AT5G59320
AT2G14160	AT1G06923	AT5G11290	AT4G25860
AT4G27950	AT3G12820	AT2G47180	AT1G62520
AT1G69720	AT1G52030	AT5G39000	AT4G19970
AT3G29410	AT3G29639	AT5G52900	AT5G54230
AT3G58980	AT4G36280	AT5G51990	AT1G49490
AT4G22390	AT5G51680	AT4G31408	AT2G46570
AT5G43890	AT1G76210	AT1G79910	AT2G39370
AT1G32780	AT3TE32745	AT1G26380	AT1G31772
AT3G04330	AT1G65480	AT1G73290	AT3G20360
AT3G44350	AT3G47790	AT1G54870	AT1G17285
AT4G27160	AT3G12720	AT5G65850	AT1G69560
AT5G45630	AT1G02190	AT5G64210	AT1G72360
AT1G05675	AT2G17590	AT3G47210	AT1G77525
AT1G67650	AT5G53660	AT5G46295	AT1G08757
AT3G61220	AT2G04785	AT5G27200	AT4G14380
AT4G31248	AT1G54120	AT5G53750	AT5G46530
AT2G29370	AT5TE75800	AT1G64400	AT4G38780
AT5G37440	AT2G18470	AT1G64260	AT4G34139
AT5G05220	AT3G59120	AT2G46950	AT1G19050
AT4G15100	AT5G55450	AT1G09500	AT3G42725
AT1G23070	AT5G51530	AT1G63350	AT2G39240
AT5G62210	AT1G04295	AT4G32510	AT3G19440
AT5G05250	AT3G27500	AT5G09720	AT1G01480
AT4G16940	AT1G01453	AT5G24410	AT4G36270
AT3G05140	AT3G61898	AT3G01830	AT2G22590
AT5G24640	AT3G56230	AT1G23840	AT3G45840
AT3G21380	AT1G36675	AT3G45870	AT1G35255
AT4G36700	AT5G07760	AT3G24360	AT4G13230
AT2TE10885	AT4G32950	AT5G48090	AT1G11785
AT2G17470	AT3G61840	AT3G56970	AT3G59480
AT4G28150	AT2TE35695	AT5G25020	AT5G43380
AT5G65300	AT4G08360	AT2G18180	AT1G80340
AT5G66650	AT1G31240	AT3G44350	AT3G57380
AT3G01570	AT3TE53215	AT3G08070	AT1G27565
AT3G44510	AT5G03890	AT5TE36475	AT5G49390
AT1G71250	AT3G28600	AT5G03680	AT5G57640
AT5G62520	AT4G16162	AT1G08173	AT3G52740
AT3G03470	AT1G55390	AT1G05107	AT5G19040
AT5G07700	AT3G04420	AT3G26790	AT4G11050
AT3G03620	AT5G62380	AT4G11720	AT2G47370
AT1G58410	AT1G75394	AT2G42760	AT3G25970
AT5G56490	AT2G32620	AT2G38823	AT2G26750
AT4G30430	AT1G68180	AT5G02460	AT4G16233
AT3G12145	AT2G19660	AT1G17830	AT2G14960
AT1G66060	AT4G15710	AT2G03975	AT1G15085
AT3G47030	AT1G18290	AT4G18280	AT5G43290
AT5G14470	AT1G56710	AT5G66960	AT3G24230
AT1G30760	AT1G30990	AT1G73910	AT4G24265
AT3G08070	AT1G58170	AT3G06435	AT5G37820
AT1G03340	AT5G64750	AT1G37150	AT1G76878
AT4G30370	AT5G26190	AT1G50190	AT3G50300
AT1G53920	AT5G15725	AT1G73066	AT1G77870
AT3G09600	AT3G08115	AT3G12203	AT5G25240
AT5G18050	AT4G04900	AT3G04615	AT1G54120
AT2G17770	AT2G38600	AT3G08810	AT4G33810
AT1G69480	AT2G13900	AT5G28262	AT3TE44080
AT1G56650	AT5G57520	AT5G09540	AT1G68470
AT5G51990	AT2G23170	AT5G46050	AT4G32780
AT5G19850	AT3G09005	AT4G11810	AT3G61880
AT2G19910	AT1G80340	AT5G23780	AT4G31020
AT2G08730	AT4G16220	AT2G07130	AT3G56260
AT1G32870	AT4G18350	AT1G49940	AT2G33750
AT1G05510	AT1G66830	AT3G52605	AT1G21140
AT2G37890	AT4G37690	AT1G03445	AT4G09820
AT4G29610	AT4G21310	AT5G02950	AT1G56670
AT1G73810	AT5G55590	AT1G74650	AT1G29600
AT5G07180	AT1G52820	AT1G65880	AT2G01913
AT1G61890	AT4G36830	AT1G01660	AT1G65480
AT2G40435	AT1G67270	AT5G64780	AT1G13600
AT2G15010	AT3G01865	AT2G43570	AT4G13210
AT2G19190	AT2G20030	AT3G26350	AT5G64000
AT2G23110	AT1G43800	AT5G01320	AT1G26911
AT1G19200	AT4G16230	AT2G36270	AT5G57500
AT1G79310	AT5G27889	AT4G29450	AT5G44770
AT2G32487	AT4G14980	AT3G28150	AT5G53592
AT3G03341	AT3G56891	AT4G21300	AT1G76210
AT5G59990	AT1G22480	AT5G16460	AT5G15840
AT1G03310	AT5G37478	AT1G15790	AT5G05790
AT2G02310	AT5G51930	AT1G66465	AT1G68450
AT4G11720	AT1G19620	AT3G60670	AT4G11140
AT5G65980	AT4G22730	AT5G46870	AT1G23010
AT1G57980	AT3G05770	AT4G31830	AT4G00460
AT5G18020	AT1G66450	AT1G72660	AT1G10770
AT1G34050	AT1G49860	AT4G03960	AT2G43870
AT2G21490	AT1G06473	AT5G06480	AT5G19170
AT4G02830	AT2G25150	AT5G51210	AT5G51530
AT1G80320	AT2G31081	AT1G67365	AT3G45210
AT5TE36475	AT1G75040	AT2G35710	AT5G05430
AT5G43530	AT4G15550	AT1G33540	AT3G46800
AT1G75290	AT5G45810	AT2TE16940	AT1G77960
AT1G01670	AT4G19970	AT5TE32420	AT1G69600
AT5G25450	AT1G20530	AT5G24600	AT1G27045
AT2G39518	AT1G79180	AT5G38160	AT1G46480
AT5G55150	AT4G21780	AT2G02240	AT5G06720
AT1G73550	AT2G22590	AT5G65800	AT1G73780
AT5G57510	AT4G30090	AT2G02750	AT1G05835
AT3G61280	AT5G15290	AT2G36790	AT5G50335
AT2G29350	AT1G10770	AT5G24660	AT1G47890
AT4G19810	AT5G66335	AT1G06520	AT3G29590
AT1G75000	AT1G06980	AT5G37410	AT4G30180
AT3G10750	AT3G25250	AT1G02070	AT5G24230
AT1G13330	AT4G24265	AT1G65790	AT1G73410
AT5G23350	AT2G20870	AT3G03620	AT1G60360
AT1G02813	AT3G06515	AT1G03055	AT5G34795
AT4G13410	AT3G19320	AT5G23370	AT5G42800
AT4G10510	AT5G15120	AT3G17790	AT2G28870
AT4G23070	AT1G03800	AT3G51970	AT2G25150
AT2G18190	AT5G02330	AT3G29410	AT1G02190
AT5G08360	AT4G04760	AT1G67856	AT1G16705
AT1G63030	AT3G60000	AT1G04660	AT2TE35695
AT5G09570	AT5G19870	AT1G63210	AT1G77240
AT1G55550	AT2G42850	AT5G59070	AT1G67760
AT4G27530	AT3G50030	AT2TE10885	AT5G12340
AT2G33070	AT1G53980	AT3G26290	AT4G10560
AT2G16367	AT4G11460	AT3G58150	AT4G39510
AT4G15975	AT4G13300	AT1G29090	AT1G16150
AT5G56810	AT2G16140	AT5G48850	AT4G32295
AT4G26740	AT5G63625	AT2G15400	AT1G53708
AT2G20800	AT1G17285	AT4G36260	AT4G27590
AT3G01550	AT2G14095	AT3G27540	AT4G14980
AT5G66400	AT1G17310	AT4G16350	AT3G15650
AT1G01580	AT3G23550	AT4G28085	AT3G01970
AT1G67470	AT1G68280	AT5G36220	AT1G68180
AT5G18030	AT4G37295	AT1G44130	AT2G24430
AT4G04710	AT1G75720	AT3G62260	AT3G13590
AT4G14180	AT3G20160	AT4G25200	AT2G29440
AT5G22200	AT1G15460	AT5G44980	AT1G52270
AT4G39830	AT4G01630	AT1G14480	AT1G07407
AT5G09640	AT4G33810	AT2G14247	AT5G40010
AT5G36920	AT2G05825	AT4G39650	AT3G16300
AT3G62590	AT1G22470	AT1G04163	AT5TE34945
AT2G21930		AT1G07150	AT4G21440
AT4G24110		AT4G02360	AT1G49210
AT1G03880		AT2G15010	AT3G08700
AT5G10000		AT5G09065	AT4G05095
AT5G21150		AT1G14930	AT1G78480
AT5G16770		AT5G42120	AT3G13840
AT2G27990		AT3G25260	AT4G28410
AT5G47220		AT4G18920	AT5G59680
AT1G25425		AT5G62800	AT5G25910
AT2G06935		AT4G30430	AT4G08093
AT5G14700		AT2G31910	AT1G58007
AT1G66080		AT3G14950	AT4G24010
AT3G48770		AT5G01540	AT5G05420
AT4G35520		AT4TE10320	AT1G53260
AT3G44120		AT5G40210	AT5G07995
AT3G10815		AT5G66350	AT1G09880
AT5G67060		AT3G05936	AT4G37160
AT1G03445		AT5G55570	AT1G09480
AT3G08810		AT2G32235	AT3G10185
AT1G52410		AT4G38340	AT5G04970
AT5G02200		AT2G34450	AT1G03020
AT1G56250		AT1G75000	AT3G27970
AT1TE70175		AT3G47750	AT1G63450
AT1G28230		AT1G11300	AT2G05665
AT1G47130		AT4G02410	AT2G04070
AT5G42930		AT1G35710	AT1G22900
AT2G04190		AT5G40180	AT5G46871
AT5G06480		AT1G01520	AT3G47710
AT3G58150		AT2G40435	AT5G37300
AT4G28703		AT3G11745	AT5G55590
AT3G17690		AT2G19240	AT1G04313
AT5G42445		AT2TE42460	AT1G07290
AT1G70640		AT2TE06390	AT1G20700
AT5G54740		AT5G60220	AT3G14540
AT5G43160		AT4G25950	AT4G33450
AT4G22980		AT5G35660	AT3G04370
AT3G61450		AT2G36770	AT2G46760
AT5G16570		AT1G04490	AT1G44030
AT1G18835		AT2G46310	AT1G13370
AT1G29450		AT1G75830	AT3G04030
AT5G35660		AT1G80320	AT1G35515
AT5G59260		AT4G30370	AT1G22160
AT3G44790		AT2G24195	AT1G22460
AT5G56080		AT2G44910	AT1G51870
AT2G28815		AT2G37440	AT4G30120
AT3G24500		AT1G04463	AT2G31085
AT5G59170		AT5G20480	AT5G15725
AT4G22610		AT1G42560	AT3G27950
AT3G16490		AT5G54165	AT5G10250
AT5G01640		AT1G49920	AT3G12820
AT4G31800		AT3G51560	AT3G63470
AT1G04490		AT2G31860	AT1G80760
AT1G05837		AT5G13220	AT1G66440
AT4G27140		AT4G10500	AT1G74870
AT3G58780		AT1G72520	AT5G13910
AT2G32020		AT4G01830	AT5G59220
AT1G62360		AT2G32550	AT3G58850
AT3G27440		AT4G25707	AT2G45900
AT5G44980		AT5G02580	AT4G15660
AT4G36950		AT5G41550	AT1G61130
AT1G48990		AT5G60310	AT2G26560
AT1G20120		AT4G37050	AT1G19540
AT5G24420		AT1G55775	AT3G09005
AT3G56970		AT5G20045	AT4G33070
AT3G24310		AT4G22610	AT1G13430
AT2G34355		AT2G01905	AT5G20470
AT5G54000		AT1G06233	AT4G39580
AT4G27170		AT3G49690	AT2G34060
AT2G34317		AT4TE10030	AT2G45360
AT3G62730		AT4G23280	AT5G27810
AT2G29120		AT2G14210	AT4G22880
AT4G03050		AT1G27461	AT1G22065
AT4G00525		AT2G18680	AT4G02810
AT1G60050		AT3G27660	AT5G46590
AT4G28680		AT1G49830	AT5G40960
AT1G12630		AT3G54450	AT1G48000
AT5G50130		AT1G20390	AT3G02242
AT1G76640		AT5G22810	AT2G46440
AT4G11890		AT3G57100	AT1G48670
AT1G33610		AT4G26730	AT2G36710
AT3G22560		AT1G71330	AT4G32870
AT5G13210		AT3G05300	AT1G29640
AT4G19230		AT4G15100	AT2G38152
AT5G64780		AT1G73120	AT2G47140
AT1G47990		AT2G35550	AT3G14530
AT1G01520		AT1G03790	AT5G50120
AT1G33720		AT2G34700	AT1G08730
AT4G04490		AT5G19580	AT3G46370
AT1G05183		AT5G53870	AT5G57010
AT1G29460		AT1G30940	AT5G03435
AT3G30120		AT3G05140	AT1G48800
AT3G06433		AT1G09180	AT1G62940
AT2G32140		AT3G02610	AT5G60730
AT1G76610		AT3G07365	AT5G50300
AT2G08405		AT4G10020	AT5G67520
AT1G49100		AT4G02690	AT3G59790
AT5G03680		AT3G49580	AT2G45040
AT5G01255		AT3G03776	AT5G10990
AT5G40180		AT1G69540	AT5G47920
AT1G18197		AT2G46790	AT2G42060
AT5G09720		AT2G19960	AT1G30990
AT1G02390		AT1G73340	AT1G64100
AT1G27461		AT5G58120	AT4G15417
AT5G64900		AT5G03795	AT4G20920
AT2G32190		AT1G54050	AT4G03060
AT2G37440		AT3G14630	AT5G66595
AT5G02490		AT5G46040	AT2G29620
AT1G64065		AT5G09570	AT3G24463
AT1G53680		AT3G44860	AT3G29370
AT3G51960		AT2G22880	AT3G03190
AT5G65850		AT3G20475	AT4G22730
AT2G36590		AT5G54490	AT3G49330
AT2G02240		AT1G67623	AT3G09330
AT2TE42460		AT1G07902	AT3G49190
AT2G24680		AT4G27530	AT3G01345
AT1G78750		AT4G31248	AT2G31180
AT5G17810		AT5G45150	AT4G30090
AT3G03776		AT4G32490	AT2G21610
AT5G52260		AT2G24600	AT2G02690
AT5G65165		AT4G34520	AT1G29720
AT1G56240		AT4G35640	AT1G44050
AT5G16460		AT1G12130	AT4G38410
AT5G50915		AT3G10430	AT3G04530
AT5G05300		AT2G01740	AT3G03505
AT5G57240		AT4G33820	AT1G29179
AT5G44700		AT3G12240	AT3G57157
AT3G13950		AT3G16860	AT2G26040
AT5G62730		AT3G09870	AT3G50770
AT2G23640		AT5G62230	AT2G47950
AT4G25420		AT2TE50690	AT4G20040
AT3G25260		AT5G06760	AT5G53820
AT3G01600		AT1G73550	AT4G07995
AT3G25597		AT2G26380	AT4G18350
AT2G34450		AT4G07190	AT3G49930
AT5G64450		AT1G48530	AT5G42840
AT2G34315		AT4G05110	AT5G09730
AT1G24130		AT2G07305	AT4G04760
AT3G09870		AT1G69790	AT1TE53070
AT4G36350		AT2G15020	AT5TE95125
AT5G41550		AT4G21250	AT5G58310
AT3G05260		AT5G66400	AT5G57980
AT1G74290		AT5G07500	AT2G28710
AT4G02690		AT3G52780	AT5G61412
AT4G12735		AT1G29680	AT4G10640
AT2G14510		AT1G26762	AT5G02575
AT1G18810		AT3G22560	AT5G45530
AT3G56790		AT5G66480	AT2G20870
AT3G16380		AT3G09600	AT1G05650
AT1G03120		AT3G63040	AT3G23550
AT1G06000		AT5G56230	AT3G46810
AT1G42560		AT1G03710	AT4G11550
AT4G05110		AT1TE83905	AT3G04420
AT1G65870		AT5G19880	AT3G15270
AT1G29440		AT4G14548	AT1G48510
AT3G12830		AT5G42290	AT2G41850
AT2G43440		AT1G67980	AT3G56550
AT5G67410		AT1G52650	AT2G45800
AT4G17480		AT4G30570	AT3G02245
AT2G14247		AT2G08405	AT3TE32745
AT2TE33390		AT2G06435	AT3G12955
AT3G58990		AT1G43640	AT1G10400
AT1G45010		AT4G28365	AT1G16850
AT5G22520		AT1G51960	AT1G47590
AT5G02520		AT2G14560	AT3G15354
AT3G44450		AT5G67140	AT4G35200
AT1G33760		AT2G06255	AT5G03377
AT3G32920		AT4G23230	AT5G15890
AT5G47850		AT5G03255	AT1G10460
AT3G11180		AT1G57943	AT1G66590
AT3G51970		AT5G46540	AT3G24535
AT1G19630		AT5G43770	AT1G19780
AT5G08070		AT5G24120	AT5G54400
AT1G77390		AT5G09970	AT1G05540
AT5G49330		AT3G21380	AT4G35180
AT5G07690		AT3G07735	AT1G31885
AT3G16800		AT3G44460	AT5G14895
AT1G02070		AT5G01120	AT3G06490
AT1G65450		AT2G37590	AT1G36675
AT5G43650		AT5G47670	AT4G13440
AT3G16320		AT1G02470	AT1G72490
AT2G35070		AT5G07550	AT2G34850
AT2G14210		AT1G49640	AT1G34500
AT3G01715		AT2G34010	AT2G13810
AT1G14080		AT3G19230	AT3G28600
AT5G07985		AT3G18330	AT3G10600
AT1G03710		AT2G13960	AT1G66950
AT2G04050		AT5G55150	AT5G45580
AT5G64210		AT2G23348	AT4G23560
AT4G31830		AT5G62240	AT4G03460
AT1G47370		AT1G47990	AT4G18990
AT1G69540		AT5G08460	AT5G51585
AT3G59880		AT2G21260	AT5G45540
AT4G02360		AT1G22340	AT5G59760
AT1G32583		AT5G24140	AT4G31400
AT5G02550		AT2G29380	AT5G24960
AT5G01380		AT5G01675	AT5G39190
AT4G27510		AT2G04050	AT2G02990
AT5G06760		AT4G05065	AT2G27930
AT2G34210		AT5G62850	AT1G21313
AT5G51440		AT1G72850	AT2G34390
AT5G36002		AT2G43230	AT1G09610
AT2G43570		AT3G44800	AT5G51950
AT1G49830		AT1G07823	AT1G64920
AT1G74150		AT1G20515	AT3G63110
AT5G06000		AT3G20935	AT1G57560
AT1G44318		AT5G35480	AT2G31082
AT1G05490		AT3G58320	AT1G48820
AT5G59050		AT2G25470	AT5G66300
AT3G46270		AT5G44360	AT2G28671
AT1G01560		AT1TE40280	AT3G07260
AT1G73510		AT2TE24340	AT2G46850
AT5G24205		AT3G16390	AT3G59440
AT4G11370		AT2G06935	AT1G70020
AT2G22760		AT3G11390	AT2G19060
AT4G37340		AT5G65230	AT5G62040
AT3G47220		AT3G47870	AT5G15265
AT1G67920		AT1G74420	AT1TE71830
AT3G28340		AT1G07450	AT4G08555
AT2G15400		AT1G33475	AT5G02565
AT2G19320		AT1G05183	AT1G48325
AT3G12460		AT3G10100	AT3G59710
AT4G01360		AT1G54840	AT2G20880
AT1G03790		AT1G05397	AT5G46330
AT5G62370		AT2G14510	AT5G26190
AT5G18060		AT3G17690	AT3G04040
AT1G80760		AT2G36026	AT2G41690
AT5G39000		AT5G01255	AT4G30230
AT3G10150		AT3G06433	AT3G57200
AT1G12130		AT3G18950	AT3G03850
AT1G63210		AT2G43930	AT2G48080
AT5G58400		AT5G33390	AT1G73165
AT5G60142		AT1G50590	AT4G00390
AT2G14290		AT1G65486	AT3G13404
AT1G14930		AT3G51060	AT4G19050
AT5G01190		AT5G36185	AT1G66600
AT3G26742		AT1G53610	AT5G45720
AT2G29380		AT4G34320	AT2TE26610
AT2G46880		AT5G48710	AT3G21180
AT3G51570		AT3G21660	AT2G20030
AT2G17740		AT1G11370	AT3G46735
AT1G01660		AT4G13260	AT4G34810
AT2G29460		AT4G09385	AT5G43300
AT2G07042		AT3G55310	AT3G08500
AT2G32460		AT4G22950	AT1G04247
AT4G18920		AT4G19080	AT4G08360
AT1G61290		AT4G09300	AT2G02700
AT1G73290		AT3G50940	AT2G45610
AT1G26780		AT5G59270	AT1G22480
AT5G52290		AT3G01425	AT1G17345
AT4G23215		AT1G21326	AT2G31310
AT1G49450		AT3G28500	AT2G20980
AT4G08555		AT4G01950	AT5G61550
AT4G29770		AT1G76640	AT1G33770
AT1G55775		AT1G47130	AT1G76430
AT3G13680		AT3G13680	AT1G64220
AT5G20045		AT1G10330	AT3G56275
AT5G60320		AT1G25425	AT2G09905
AT5G65350		AT5G17720	AT1G78030
AT2G05300		AT1G05837	AT4G12440
AT1G26762		AT2G03110	AT5G26320
AT1G65486		AT5G23000	AT5G06900
AT1G15150		AT1G29715	AT3G30340
AT1G80820		AT2G36540	AT3G52130
AT3G26790		AT5G08070	AT1G24575
AT5G01732		AT4G25980	AT3G16670
AT1G71691		AT1G26780	AT3G60870
AT4G37220		AT3G55240	AT1G16410
AT4G25020		AT4G13190	AT4G24170
AT2G29160		AT2G34317	AT1G75550
AT1G62840		AT1G51030	ATMG00070
AT1G09157		AT3G29385	AT3G19270
AT4G12090		AT3G61900	AT1G22470
AT3G49690		AT4G24600	AT2G08820
AT4G02670		AT5G57510	AT5G44440
AT2G01740		AT2G17770	AT5G25920
AT5G46960		AT1G80090	AT3G05770
AT4G08115		AT3G01715	AT1G68825
AT1G49220		AT1G66540	AT3G27473
AT1G12370		AT2G24720	AT5TE37730
AT1G75490		AT5G40382	AT1G71520
AT5TE36470		AT4G21320	AT4G36280
AT3G30842		AT1G30170	AT1G16440
AT5G19880		AT1G73810	AT4G12370
AT5G43770		AT5G25470	AT1G68280
AT4G25950		AT2G08780	AT1G01453
AT1G74010		AT5G60320	AT2G04025
AT1G30935		AT1G55230	AT4G34650
AT5G43860		AT3G12460	AT3G09275
AT1G29430		AT3G22250	AT4G12410
AT2G07140		AT5G52940	AT3G08490
AT5G20790		AT5G42510	AT1G09240
AT5G55380		AT1G51920	AT3G26550
AT5G36870		AT1G12600	AT4G10310
AT5G04000		AT3G24310	AT4G37780
AT5G21100		AT3G57765	AT5G58610
AT1G64260		AT4G10843	AT1G19670
AT4G03480		AT1G76610	AT2G31230
AT4G20210		AT1G13330	AT2G06995
AT2G41260		AT1G49475	AT1G61930
AT1G37150		AT4G26890	AT1G50720
AT4G11810		AT4G39500	AT1G60590
AT3G46090		AT5G61090	AT3G62990
AT1G64625		AT5G60022	AT5G14860
AT1G53690		AT4G23140	AT1G29290
AT5G16350		AT3G08870	AT2G23630
AT5G62240		AT1G09157	AT4G11460
AT5G62800		AT2G20520	AT1G79180
AT5G54190		AT4G00960	AT3G27500
AT1G69440		AT1G49700	AT5G56080
AT2TE50690		AT4G04490	AT4G10860
AT4G31380		AT3G22700	AT4G05210
AT2G25600		AT2G32290	AT5G65340
AT2G26380		AT4G28703	AT4G12580
AT5G11290		AT2G10930	AT4TE11410
AT3G23630		AT3G59750	AT3G28840
AT3G09545		AT3G55646	AT3G32047
AT2G39855		AT1G43780	AT1G75260
AT4G21490		AT5G14180	AT1G63070
AT3G16175		AT5G65300	AT2G12490
AT3G45130		AT3G11165
AT5G51210		AT5G57260
AT1G77950		AT2G24710
AT1G22380		AT5G22520
AT1G03700		AT1G51035
AT4TE10030		AT1G73510
AT2G19610		AT4G14165
AT4G25010		AT4G33020
AT2G21510		AT5G45690
AT3G27660		AT1G60450
AT5G03204		AT3G15340
AT5G44590		AT3G10815
AT5G27200		AT5G56510
AT1G67100		AT1G30920
AT4G28085		AT5G11870
AT1G05107		AT1G78500
AT3G12580		AT5G05300
AT5G47230		AT3G29430
AT1G24147		AT5G38750
AT1G25400		AT4G09770
AT2G41730		AT4G12555
AT1G43640		AT2G04190
AT5G38780		AT2G18720
AT5G66780		AT4G15740
AT2G36695		AT5G44940
AT5G54470		AT5G42445
AT5G43660		AT3G01035
AT1G49475		AT3G27920
AT3G13061		AT4G06810
AT5G50360		AT4G06115
AT4G39650		AT1TE70175
AT1G08173		AT3G54510
AT1G62420		AT5G59170
AT3G14440		AT3G18570
AT3G11840		AT3G13660
AT2G18720		AT2G41730
AT4G15670		AT3G53550
AT1G30940		AT2G42388
AT3G54310		AT5G02900
AT3G55840		AT5G24860
AT1G70920		AT3G56790
AT1G16120		AT3G12410
AT1G73700		AT1G24000
AT1G30170		AT5G38565
AT1G05207		AT5G51760
AT3G22490		AT5G24275
AT1G76420		AT1G20120
AT4G32510		AT5G18050
AT3G58200		AT1G44740
AT5G01760		AT3G09640
AT5G07060		AT1G04837
AT5G49870		AT3G55840
AT3G45860		AT5G67410
AT1G05873		AT1G34520
AT1G33475		AT1G75490
AT4G36110		AT1G17710
AT4G10150		AT3G55910
AT1G04660		AT1G17380
AT3G28150		AT2G21450
AT5G05390		AT5G12110
AT1G29680		AT4G17660
AT2G25470		AT5G46395
AT4TE10320		AT5G01560
AT1G67980		AT4G23810
AT5G48710		AT2G08765
AT1G20470		AT5G26220
AT3G28540		AT1G78172
AT1G52000		AT1G68510
AT3G53310		AT3G19550
AT5G08760		AT5G23600
AT1G57943		AT2G04380
AT3G51810		AT1G24580
AT1G20310		AT2G19320
AT5G22540		AT3G28330
AT3G28330		AT5G09805
AT5G44575		AT5G04010
AT3G19920		AT3G53232
AT2G35550		AT2G22821
AT1G20860		AT1G79680
AT3G12240		AT2G26150
AT3G63040		AT1G04997
AT3G53690		AT3G22580
AT1G69610		AT3G61113
AT5G09990		AT1G34540
AT1G10417		AT5G42600
AT5G24860		AT3G53690
AT1G43780		AT2G27389
AT1G22600		AT3G11000
AT2G30750		AT2G47895
AT2G23100		AT5G59662
AT4G18330		AT5TE36470
AT3G49130		AT1G66650
AT4G23140		AT2G24535
AT5G42510		AT4G32500
AT4G29450		AT5G62400
AT3G12203		AT1G61562
AT3G57765		AT4G38300
AT3G61410		AT5G55370
AT2G24195		AT5G60265
AT1G26380		AT2G34980
AT5G01120		AT2G32140
AT1G21970		AT5G62520
AT1G53635		AT2G29160
AT2G37720		AT5G64870
AT5G48090		AT1G76470
AT3G50940		AT2G29950
AT3G58740		AT1G12064
AT2G34700		AT4G04415
AT1G02630		AT3G52526
AT1G67600		AT4TE71510
AT2G04040		AT1G55800
AT2G25330		AT3TE08245
AT3G03910		AT3G55210
AT3G55210		AT5G35926
AT5G51760		AT4G35520
AT5G28510		AT3G30842
AT3G22700		AT3G01835
AT5G24140		AT1G71690
AT4G34520		AT1G22600
AT3G23010		AT2G41505
AT1G63870		AT2G29370
AT1G08043		AT1G06737
AT1G17010		AT5G11320
AT3G10100		AT1G03700
AT5G11870		AT2G34315
AT1G02470
AT2G29090
AT1G28480
AT1G52650
AT1G79680
AT5G42600
AT2G41470
AT4G29110
AT3G26040
AT5G01815
AT1G26500
AT4G33820
AT3G22275
AT4G13260
AT4G23610
AT3G14700
AT2G32160
AT5G18080
AT2G21450
AT5G41900
AT1G65880
AT5G23780
AT1G24600
AT4G23280
AT3G22580
AT5G24655
AT2TE50695
AT4G09385
AT4G28755
AT3G57100
AT2G03520
AT1G04163
AT3G09922
AT4G38300
AT2G17050
AT4G21250
AT5G53950
AT1G29420
AT4G28460
AT4TE34435
AT3G03280
AT1G61562
AT4G33870
AT5G41780
AT2G18060
AT5G53895
AT5G02170
AT5G03285
AT3G13660
AT3G56350
AT3G04165
AT4G35010
AT5G13700
AT3G54060
AT3G46480
AT1G24000
AT3G44290
AT5G47670
AT2G24255
AT1G02940
AT3G20475
AT1TE54820
AT5G57320
AT4G15270
ATMG00690
AT5G41315
AT2G31860
AT5G60520
AT4G12555
AT1G74875
AT4G14140
AT1TE83905
AT3G56980
AT4G34550
AT3G04960
AT5G65800
AT2G40470
AT5G59070
AT5G27037
AT2G42388
AT2G46950
AT5G25470
AT3G48240
AT4G14819
AT4G14165
AT3G24790
AT5G38170
AT5G41390
AT2G10930
AT5G03795
AT5G05840
AT5G04010
AT2TE22815
AT5G03860
AT1G15825
AT5G42760
AT3G44460
AT3G55646
AT5G22810
AT1G31750
AT5G42120
AT3G11165
AT4G31615
AT3G09520
AT3G28350
AT2G17070
AT5G42290
AT4G15350
AT2G41280
AT2G38823
AT2G20721
AT1G54330
AT1G48100
AT5G40630
AT1G53620
AT3G23240
AT1G77010
AT1G54095
AT2G17010
AT1G60450
AT1G33160
AT5G35600
AT3G47348
AT4G37050
AT2G23673
AT1G75830
AT5G28237
AT3G54065
AT1G60190
AT3G28420
AT1G30190
AT2G03110
AT4G06810
AT2G23970
AT3G59190
AT2G28560
AT3G46650
AT2G38250
AT4G10020
AT4TE71510
AT3G48510
AT1G74420
AT5G01790
AT3G53450
AT2G20875
AT4G08985
AT5G24275
AT1G19490
AT1G53625
AT3G21660
AT2G22600
AT2G30766
AT4G36000
AT3G05480
AT3G10880
AT1G19640
AT4G27550
AT3G44800
AT3G05300

## Sheet: Fig.2c
up-regulated med12 vs Col-0	up-regulated med12/morc1 vs morc1	down-regulated med12 vs Col-0	down-regulated med12/morc1 vs morc1
AT1G22770	AT1G11070	AT4G00450	AT1G78970
AT1G36370	AT4G13575	AT4G08300	AT1G77450
AT3G27690	AT5G42580	AT3G55500	AT2G16660
AT5G02810	AT5G42590	AT2G28780	AT3G62740
AT2G29650	AT5G35935	AT4G23060	AT4G34950
AT1G44446	AT3G12920	AT1G55850	AT4G14060
AT3G59060	AT1G45015	AT5G62670	AT5G33370
AT2G05070	AT1G62290	AT2G43900	AT5G37540
AT1G06040	AT4G24340	AT2G15080	AT1G69230
AT2G05100	AT1G52070	AT1G54660	AT4G33550
AT3G54500	AT4G20070	AT4G34138	AT2G28210
AT1G11070	AT5G24280	AT1G66100	AT2G32860
AT5G64840	AT5G24410	AT4G19420	AT2G01900
AT4G21990	AT3G02620	AT5G09760	AT1G61810
AT4G10770	AT3G16390	AT1G31350	AT1G62770
AT3G47960	AT1G04560	AT1G78340	AT2G22850
AT5G67030	AT3G47040	AT5G33370	AT3G30875
AT3G21670	AT1G73300	AT5G25980	AT3G50240
AT5G35970	AT3G20940	AT5G65970	AT4G23496
AT5G57660	AT3G21380	AT1G09090	AT5G48070
AT5G24280	AT3G22570	AT5G67385	AT5G10210
AT2G40460	AT2G48020	AT1G78970	AT5G47450
AT4G23180	AT4G18290	AT1G30410	AT5G52320
AT4G03400	AT2G39210	AT1G02620	AT4G02290
AT5G02180	AT2G01880	AT1G78270	AT1G35250
AT1G75280	AT5G06570	AT5G52070	AT1G72930
AT1G27730	AT3G15670	AT1G13640	AT1G08430
AT1G28610	AT4G12545	AT5G26270	AT4G30610
AT2G39210	AT2G39200	AT3G19850	AT1G15000
AT2G06050	AT5G24140	AT5G25280	AT1G66350
AT1G73540	AT3G54500	AT4G28940	AT4G15480
AT1G62180	AT4G21020	AT3G20810	AT1G51830
AT5G24160	AT1G32560	AT4G01390	AT4G17030
AT4G27260	AT2G35060	AT3G62740	AT3G45070
AT3G11670	AT3G17520	AT3G25890	AT2G47560
AT3G02620	AT4G19810	AT2G39570	AT5G38020
AT4G08870	AT5G23840	AT2G26980	AT5G09760
AT2G43010	AT4G18910	AT1G18970	AT1G54660
AT5G46470	AT5G52300	AT3G28345	AT1G69760
AT5G61290	AT2G27380	AT3G53100	AT3G50340
AT1G18300	AT5G20860	AT1G18140	AT1G18140
AT4G36220	AT4G20240	AT3G22800	AT2G25000
AT2G35260	AT5G20240	AT5G57760	AT5G25280
AT4G24570	AT1G73600	AT1G79410	AT2G46270
AT1G66980	AT3G61970	AT5G03700	AT4G25434
AT1G42540	AT1G47980	AT5G07240	AT1G14730
AT5G61270	AT5G62490	AT2G06845	AT2G39850
AT4G04850	AT5G05290	AT1G51830	AT1G01600
AT5G24470	AT4G37850	AT2G23690	AT1G64360
AT3G47500	AT5G47560	AT5G24090	AT2G39250
AT1G73600	AT3G48580	AT5G28080	AT3G25190
AT3G12520	AT3G54940	AT5G38020	AT4G37730
AT5G45820	AT5G10140	AT3G25190	AT3G56710
AT3G51450	AT4G23990	AT4G40070	AT3G61490
AT4G27310	AT2G41940	AT1G73260	AT2G46630
AT5G06980	AT4G23300	AT1G62770	AT4G33420
AT2G43120	AT5G07330	AT3G45700	AT5G37260
AT4G27710	AT3G53230	AT1G17180	AT3G29639
AT1G64900	AT2G21720	AT5G56860	AT2G22590
AT3G17040	AT2G34350	AT4G37730	AT1G11450
AT1G74930	AT1G65150	AT3G45160	AT4G01070
AT2G28860	AT2G25890	AT3G07870	AT2G41480
AT4G11280	AT2G38390	AT1G26250	AT2G18570
AT4G20820	AT2G47770	AT2G46630	AT1G01470
AT1G68830	AT3G53040	AT5G41920	AT4G01380
AT5G53450	AT5G51850	AT4G38950	AT5G60780
AT1G49780	AT2G24945	AT5G04310	AT5G15950
AT5G17350	AT3G10450	AT4G14060	AT5G48540
AT4G29780	AT5G15850	AT1G63420	AT5G10230
AT4G27654	AT4G25580	AT2G02010	AT2G15490
AT1G28130	AT1G75100	AT1G05810	AT4G27300
AT3G01060	AT3G09940	AT5G37260	AT3G45160
AT1G15830	AT1G66800	AT5G06530	AT4G24450
AT5G47240	AT5G47950	AT2G37180	AT5G59320
AT4G04610	AT2G42560	AT5G06930	AT2G22920
AT3G44480	AT4G13580	AT4G01070	AT2G14580
AT5G19240	AT5G53210	AT1G49130	AT5G28030
AT3G44670	AT2G21490	AT2G43050	AT1G72910
AT5G06320	AT2G19900	AT2G05812	AT5G40390
AT5G51190	AT3G47220	AT4G39070	AT2G21140
AT5G64170	AT5G56100	AT3G63380	AT4G30140
AT3G22740	AT2G35300	AT1G01340	AT4G01390
AT1G66500	AT2G28860	AT1G77450	AT2G15080
AT1G76360	AT2G28490	AT5G16720	AT3G46490
AT5G60100	AT5G40420	AT1G15670	AT3G48920
AT5G49630	AT3G02480	AT3G49950	AT5G62670
AT1G08310	AT2G18450	AT3G43270	AT1G61260
AT2G23840	AT1G66930	AT4G26150	AT4G13290
AT2G26530	AT1G65730	AT3G61210	AT5G47000
AT5G24150	AT1G21050	AT5G65683	AT3G10185
AT4G16880	AT2G26710	AT5G65390	AT1G63420
AT2G45560	AT1G79320	AT5G10230	AT2G15042
AT4G24340	AT1G60050	AT3G30875	AT2G04032
AT1G75945	AT3G54830	AT2G21140	AT3G13784
AT5G39530	AT1G52060	AT1G32450	AT5G15290
AT4G24380	AT1G73190	AT5G48070	AT1G62540
AT3G19010	AT4G36700	AT4G25110	AT3G49760
AT1G31550	AT5G59260	AT3G24140	AT1G01420
AT1G31290	AT1G54870	AT3G48720	AT3G49110
AT3G26170	AT2G26370	AT1G17300	AT5G62220
AT3G10420	AT3G43790	AT1G11450	AT5G03700
AT1G13650	AT3G21670	AT1G16510	AT1G31690
AT4G22990	AT1G28650	AT1G66350	AT3G53100
AT2G40340	AT2G23620	AT3G05640	AT3G60900
AT3G15760	AT1G49100	AT4G15760	AT2G23170
AT3G44260	AT4G31620	AT1G05700	AT5G62020
AT2G32290	AT1G71200	AT4G08410	AT4G38420
AT2G38790	AT4G25220	AT3G16150	AT4G30460
AT5G43620	AT4G15990	AT5G14450	AT3G21755
AT5G27360	AT3G21370	AT2G25780	AT5G65970
AT1G52290	AT3G22460	AT5G54040	AT1G01720
AT1G04770	AT3G26610	AT1G61170	AT1G63710
AT3G57880	AT1G50560	AT2G15680	AT2G33790
AT1G07135	AT1G68130	AT1G79760	AT3G61210
AT5G20190	AT5G48490	AT1G23090	AT3G05030
AT1G20510	AT5G52330	AT1G21540	AT4G38950
AT4G18880	AT5G06760	AT2G08650	AT4G02280
AT1G32900	AT1G08310	AT5G66985	AT4G13280
AT2G20250	AT1G17810	AT3G01260	AT2G28780
AT5G10140	AT4G19370	AT3G15620	AT1G09090
AT4G25470	AT2G36640	AT3G49110	AT2G29010
AT5G20860	AT1G62710	AT2G33570	AT5G53290
AT2G14750	AT1G33540	AT1G60740	AT2G23910
AT1G18740	AT1G58320	AT3G60290	AT4G05100
AT2G35060	AT2G43920	AT1G29395	AT5G15500
AT1G73480	AT1G24320	AT5G49215	AT5G66690
AT2G40520	AT5G01300	AT1G10550	AT1G01140
AT2G11810	AT5G42460	AT2G18980	AT5G18430
AT4G13900	AT5G49870	AT5G28300	AT3G29680
AT5G26920	AT3G47580	AT4G36920	AT2G29500
AT3G29000	AT4G23000	AT4G08400	AT4G23220
AT5G62470	AT3G58450	AT3G48390	AT4G17970
AT5G48850	AT1G34760	AT5G52450	AT3G04210
AT5G39660	AT5G21150	AT2G07680	AT1G02650
AT1G72920	AT1G69160	AT4G29140	AT2G42250
AT4G27652	AT3G50560	AT2G21080	AT4G08400
AT4G23000	AT2G21820	AT1G69760	AT1G52820
AT2G40000	AT2G17470	AT1G11545	AT1G54040
AT3G02480	AT4G15160	AT4G16260	AT3G46370
AT4G10120	AT2G40520	AT5G47000	AT3G53980
AT1G72500	AT5G22470	AT3G53950	AT4G29610
AT1G19650	AT1G52690	AT1G13360	AT2G03550
AT1G25250	AT5G01490	AT3G14210	AT5G04370
AT2G41640	AT3G24650	AT4G37540	AT3G55290
AT4G33120	AT5G41300	AT2G40960	AT1G53070
AT3G48320	AT2G40170	AT1G12010	AT1G60750
AT3G04640	AT2G38760	AT1G15000	AT4G26090
AT3G14810	AT2G18540	AT3G59010	AT5G44973
AT3G10930	AT3G23510	AT1G15260	AT2G40100
AT3G02040	AT4G36600	AT3G23880	AT1G78340
AT5G61810	AT1G79110	AT1G31690	AT5G41460
AT5G37770	AT2G32660	AT2G05440	AT1G35310
AT4G23170	AT4G16160	AT5G10150	AT2G44300
AT5G01820	AT1G32900	AT5G54250	AT4G16270
AT4G34150	AT1G74150	AT5G38930	AT1G48690
AT4G19960	AT2G33070	AT5G66520	AT1G24260
AT5G64190	AT4G04990	AT4G32710	AT2G23340
AT4G25490	AT1G79160	AT3G46490	AT4G16260
AT1G62290	AT2G22560	AT1G58602	AT1G68600
AT4G17250	AT4G12550	AT2G05015	AT4G00880
AT1G14580	AT5G60520	AT4G13280	AT4G29140
AT2G31380	AT5G07650	AT2G36090	AT1G79410
AT3G05630	AT5G36910	AT4G00880	AT1G12200
AT5G22250	AT1G74010	AT5G61160	AT5G20740
AT2G35300	AT2G36590	AT5G40720	AT4G38550
AT1G07180	AT3G20210	AT1G30420	AT5G54040
AT1G74430	AT4G16745	AT3G49620	AT5G63580
AT4G09750	AT1G34460	AT3G32030	AT4G31470
AT4G11570	AT5G65165	AT5G47610	AT1G17610
AT4G16860	AT2TE06390	AT1G56150	AT1G26560
AT3G23250	AT1G48130	AT1G20160	AT2G44670
AT5G24380	AT3G12977	AT1G22740	AT5G23480
AT4G13495	AT1G23150	AT1G62440	AT1G21540
AT1G73750	AT1G71692	AT1G21100	AT1G15125
AT5G05290	AT4G35070	AT1G08230	AT4G15960
AT5G57610	AT4G13577	AT1G01420	AT5G59670
AT4G13010	AT2G31980	AT1G77690	AT1G64780
AT1G68050	AT4G33120	AT3G26200	AT3G20830
AT2G01180	AT1G23140	AT5G27890	AT1G18710
AT1G24148	AT2G41190	AT1G53990	AT4G02200
AT1G74210	AT2G19060	AT3G25900	AT3G25795
AT3G47040	AT2G38110	AT2G40390	AT1G12570
AT2G31880	AT3G27690	AT1G62280	AT2G34610
AT3G54830	AT3G15280	AT2G14580	AT2G45830
AT3G59080	AT2G45130	AT2G47560	AT3G59010
AT5G62430	AT4G15270	AT3G14850	AT2G47180
AT4G14680	AT5G44310	AT4G22520	AT1G43605
AT2G39650	AT5G20790	AT2G15490	AT5G10250
AT3G56880	AT3G03500	AT4G15480	AT1G60740
AT4G39940	AT4G27400	AT5G22890	AT3G22840
AT5G42650	AT2G14060	AT3G50010	AT5G14450
AT3G54000	AT1G25250	AT1G14280	AT1G78410
AT2G22190	AT4G25140	AT3G61198	AT2G39690
AT5G40420	AT2G04040	AT5G20830	AT4G06744
AT1G16730	AT1G53635	AT3G49760	AT1G60390
AT5G26340	AT1G57800	AT3G59340	AT5G58780
AT5G20150	AT5G65690	AT5G12170	AT1G05835
AT4G37850	AT2G23640	AT1G69880	AT1G56510
AT4G08040	AT1G02700	AT2G09665	AT2G45600
AT1G23710	AT3G53830	AT2G28760	AT2G08650
AT3G05400	AT5G42510	AT4G33420	AT5G53380
AT5G52750	AT5G61070	AT4G05100	AT2G37030
AT1G61380	AT4G13260	AT3G14680	AT2G37180
AT5G27420	AT1G56170	AT2G47930	AT5G18470
AT5G39670	AT3G20380	AT3G61160	AT4G17860
AT3G55980	AT5G55410	AT5G64110	AT1G65060
AT1G64970	AT5G09640	AT1G63710	AT2G28760
AT5G41750	AT5G45690	AT1G07260	AT5G22500
AT2G28500	AT1G26945	AT2G18570	AT1G20030
AT1G28600	AT1G18810	AT4G17070	AT4G11880
AT5G63380	AT3G58270	AT3G63120	AT3G17380
AT5G66070	AT5G47590	AT4G23496	AT3G29035
AT2G29320	AT1G02220	AT2G32860	AT1G21670
AT1G76650	AT4G03610	AT2G48030	AT1G73040
AT3G56710	AT4G18170	AT1G61810	AT5G22580
AT1G21520	AT1G64795	AT3G55290	AT2G23200
AT1G74100	AT1G47540	AT3G45070	AT5G11100
AT5G59130	AT1G04650	AT5G14090	AT4G11000
AT1G73010	AT2G15010	AT3G23800	AT3G29780
AT1G62430	AT3G05390	AT2G40480	AT1G62280
AT2G36220	AT2G20080	AT3G11690	AT3G43670
AT5G49520	AT1G52650	AT2G02680	AT5G50915
AT4G19170	AT2G38905	AT1G35250	AT5G65613
AT3G11020	AT1G27990	AT4G26255	AT3G18170
AT4G18910	AT5G53450	AT4G29340	AT3G15540
AT2G42380	AT2G18180	AT1G08430	AT3G25882
AT3G48350	AT4G15350	AT1G47270	AT1G07260
AT5G59550	AT3G29252	AT5G59330	AT1G14160
AT1G57800	AT3G50980	AT5G43180	AT1G18570
AT5G59820	AT1G73120	AT5G01215	AT1G55010
AT2G43920	AT1G67070	AT4G01140	AT3G55710
AT1G09070	AT1G53680	AT4G22517	AT3G26460
AT4G34250	AT2G28200	AT1G10060	AT2G47460
AT3G49580	AT3G48260	AT3G25570	AT4G19530
AT3G23410	AT3G60140	AT4G30610	AT4G37670
AT5G01180	AT4G20210	AT1G13250	AT2G20950
AT5G35735	AT2G28260	AT1G51420	AT3G25250
AT4G27280	AT5G09978	AT4G02100	AT1G56210
AT3G51660	AT3G55580	AT5G03120	AT5G07990
AT1G14250	AT5G56370	AT4G27900	AT2G23770
AT5G24155	AT1G29680	AT5G25970	AT2G34910
AT2G42750	AT2G22750	AT3G18170	AT1G09415
AT1G29690	AT3G13640	AT4G06744	AT5G57220
AT1G76960	AT1G16730	AT4G04221	AT1G62975
AT1G11410	AT3G05155	AT5G64572	AT2G40750
AT3G23570	AT5G43520	AT1G60750	AT2G15040
AT5G26220	AT2G35000	AT2G01900	AT5G24090
AT4G37760	AT1G35830	AT5G58480	AT1G22470
AT4G13575	AT3G58780	AT5G10410	AT1G61170
AT4G27657	AT4G33770	AT3G09270	AT2G40480
AT5G24120	AT1G01030	AT3G14770	AT4G38400
AT2G17040	AT1G63180	AT4G37560	AT1G35730
AT3G20940	AT3G49690	AT1G33055	AT5G62360
AT2G30020	AT1G62360	AT1G23052	AT4G08410
AT3G19580	AT5G50800	AT5G44973	AT5G46490
AT3G17790	AT2G37290	AT4G29190	AT2G35150
AT2G41010	AT2G31380	AT4G24450	AT1G75590
AT3G20600	AT1G12130	AT4G13390	AT1G11600
AT5G04340	AT5G52570	AT2G29740	AT5G42146
AT5G53048	AT5G60280	AT2G35380	AT3G05650
AT4G18530	AT1G07180	AT1G30280	AT5G50820
AT1G48130	AT1G65620	AT5G38540	AT5G65390
AT1G17710	AT5G24130	AT5G35190	AT5G59720
AT1G43620	AT4G18510	AT3G20110	AT1G65800
AT3G07350	AT1G16160	AT2G41480	AT1G79760
AT3G15210	AT5G52260	AT1G01070	AT1G66960
AT1G58280	AT5G07620	AT2G29010	AT5G65170
AT2G23620	AT3G12240	AT2G06995	AT5G54710
AT5G44350	AT2G39518	AT5G47250	AT1G24147
AT1G73805	AT5G20410	AT2G44670	AT4G23810
AT3G46630	AT5G06980	AT3G18145	AT4G21650
AT1G45015	AT1G02770	AT5G15840	AT1G08500
AT2G02930	AT5G01050	AT2G02020	AT3G13650
AT3G16030	AT5G17810	AT2G46720	AT4G02330
AT3G26230	AT4G28520	AT4G17030	AT3G14280
AT1G68740	AT3G32920	AT2G45830	AT1G52770
AT2G29170	AT2G20250	AT4G35810	AT3G50300
AT1G73080	AT4G19920	AT4G12290	AT1G13360
AT5G55410	AT2G36970	AT2G41090	AT5G21482
AT2G33580	AT1G16370	AT4G14940	AT5G45380
AT2G22240	AT5G60260	AT2G42290	AT5G43180
AT5G04950	AT1G06350	AT2G26820	AT1G14870
AT1G70420	AT4G16350	AT3G50340	AT1G69900
AT1G61470	AT5G20150	AT1G12200	AT3G02493
AT4G38860	AT5G03680	AT1G56210	AT5G27690
AT4G17490	AT1G66860	AT5G18840	AT3G62280
AT1G20350	AT3G25760	AT2G42250	AT1G06420
AT1G62560	AT1G05510	AT4G16270	AT1G17180
AT5G47910	AT2G04050	AT2G05540	AT4G07820
AT1G32640	AT3G51895	AT3G61380	AT3G21750
AT2G30040	AT1G50790	AT5G06630	AT3G33528
AT3G26180	AT4G00416	AT2G42580	AT1G20160
AT1G34180	AT1G73870	AT1G01600	AT4G24540
AT1G26945	AT5G16980	AT5G42146	AT3G29370
AT3G55090		AT4G25400	AT2G35930
AT1G75100		AT4G38545	AT1G51170
AT1G59740		AT4G37450	AT1G78070
AT3G61190		AT4G28180	AT5G57123
AT3G44720		AT5G14650	AT1G12880
AT2G17220		AT3G07105	AT2G05540
AT5G64940		AT3G60310	AT2G23690
AT5G05965		AT3G05955	AT1G12320
AT4G23190		AT1G24260	AT5G61650
AT1G17420		AT4G22505	AT1G33750
AT3G17520		AT3G17380	AT1G02450
AT4G22780		AT5G60780	AT4G04745
AT3G54200		AT1G14730	AT5G20830
AT3G49530		AT1G12080	AT1G17300
AT1G65150		AT2G19572	AT3G04220
AT3G56400		AT4G01380	AT4G28940
AT5G27930		AT4G01350	AT5G47230
AT4G12980		AT3G50140	AT2G22680
AT3G46620		AT1G12570	AT5G37990
AT1G18710		AT4G15290	AT2G28140
AT2G35290		AT3G53250	AT3G25640
AT1G51090		AT4G13345	AT5G15180
AT1G71200		AT2G04680	AT1G06080
AT3G25760		AT1G75770	AT4G04570
AT4G33985		AT4G38420	AT4G14940
AT1G51700		AT5G61650	AT2G05440
AT4G35640		AT1G51840	AT2G12462
AT4G34410		AT4G14480	AT2G40960
AT3G44970		AT1G49200	AT4G26255
AT5G50100		AT5G65613	AT1G58460
AT4G02410		AT2G44480	AT4G25860
AT5G52330		AT1G16390	AT4G21380
AT3G54990		AT4G10370	AT2G30540
AT2G05940		AT3G02850	AT2G43480
AT4G33920		AT1G62510	AT5G44574
AT2G38460		AT5G03050	AT1G76930
AT3G44860		AT2G23340	AT3G05660
AT5G52570		AT5G55930	AT2G29480
AT4G13800		AT2G18800	AT5G55620
AT1G73190		AT5G58570	AT1G48500
AT1G53180		AT1G04133	AT3G44630
AT3G08860		AT2G48090	AT1G65480
AT1G70610		AT1G02650	AT1G72230
AT1G28370		AT5G53190	AT5G23980
AT4G12900		AT1G69230	AT2G20142
AT4G36010		AT1G68880	AT3G58550
AT1G72930		AT3G15356	AT1G72940
AT5G42580		AT1G54040	AT2G01755
AT2G25890		AT4G17860	AT5G12300
AT4G13395		AT4G35380	AT2G34810
AT4G31870		AT3G46690	AT1G21550
AT4G12545		AT4G16563	AT3G45700
AT1G17830		AT2G13665	AT5G67160
AT3G25780		AT2G40230	AT1G53990
AT1G56540		AT5G39610	AT5G66790
AT3G03780		AT3G48920	AT1G68570
AT3G51895		AT5G54148	AT4G37970
AT5G11650		AT3G25870	AT5G22570
AT5G06870		AT2G34610	AT4G16740
AT4G13550		AT5G49350	AT4G14480
AT4G12910		AT3G60690	AT1G73780
AT2G37210		AT1G72230	AT5G40920
AT2G23150		AT4G36900	AT5G21950
AT5G38710		AT5G60860	AT1G29395
AT1G35210		AT2G44130	AT5G03350
AT1G06350		AT1G70230	AT5G65205
AT1G32560		AT3G29630	AT4G35810
AT5G42380		AT2G44940	AT2G17690
AT5G24660		AT2G18560	AT5G23850
AT2G27380		AT1G06830	AT1G47960
AT5G45340		AT3G30180	AT5G40720
AT5G12840		AT5G38005	AT2G36690
AT1G19020		AT5G23700	AT5G57760
AT2G35640		AT5G21950	AT4G37770
AT4G04810		AT3G04860	AT4G16750
AT1G24140		AT5G52170	AT2G27660
AT5G51850		AT2G28050	AT1G78090
AT2G18450		AT2G43840	AT2G38995
AT4G21020		AT2G31083	AT5G23220
AT4G23515		AT3G23150	AT1G13250
AT2G46340		AT1G62400	AT2G34490
AT3G50060		AT3G61490	AT2G44570
AT2G28490		AT5G64810	AT2G28700
AT1G66800		AT2G25200	AT3G29630
AT2G01300		AT2G45900	AT3G51400
AT2G38110		AT4G22070	AT2G47270
AT1G76600		AT1G19840	AT5TE95125
AT5G23840		AT2G37360	AT5G54130
AT1G47980		AT5G38550	AT3G53235
AT4G18270		AT5G25810	AT3G11210
AT5G52300		AT1G15125	AT1G17285
AT2G29450		AT1G06265	AT3G05800
AT1G69570		AT1G49032	AT5G17040
AT2G36780		AT4G04223	AT1G29270
AT1G56520		AT3G50460	AT1G02340
AT1G11050		AT4G31730	AT3G14680
AT4G36030		AT5G08260	AT5G50950
AT1G71040		AT3G21755	AT3G52310
AT1G59910		AT3G14870	AT3G61820
AT1G08920		AT3G12730	AT3G14850
AT4G16745		AT5G54130	AT5G53486
AT1G57990		AT3G10120	AT2G36890
AT1G73120		AT3G28650	AT4G12290
AT2G38470		AT4G22513	AT5G24770
AT5G16360		AT1G31770	AT4G22160
AT3G21720		AT5G03670	AT1G04110
AT3G56200		AT4G16447	AT2G01860
AT2G43020		AT1G19530	AT4G04840
AT5G62570		AT1G54740	AT5G59330
AT5G41740		AT4G19530	AT4G25990
AT1G59590		AT3G21600	AT1G35290
AT4G25350		AT4G04745	AT3G13840
AT5G17850		AT5G03310	AT5G46730
AT5G62490		AT2G05632	AT2G48090
AT2G46830		AT1G62520	AT1G65490
AT1G24400		AT1G11330	AT1G19340
AT2G21820		AT3G25640	AT3G21760
AT4G26270		AT3G63110	AT3G09270
AT2G16990		AT3G02240	AT4G08570
AT5G07330		AT4G00910	AT4G39795
AT5G17000		AT1G55010	AT1G78030
AT1G02220		AT5G03995	AT2TE26610
AT5G51390		AT1G11175	AT3G22410
AT3G02840		AT3G29670	AT4G36740
AT4G08170		AT4G27970	AT4G08910
AT2G46400		AT4G09420	AT1G19960
AT1G70740		AT1G61480	AT5G24030
AT1G16130		AT1G78170	AT5G46500
AT1G48370		AT1G72360	AT5G35190
AT4G27460		AT1G19510	AT1G52560
AT1G03055		AT3G29370	AT5G25240
AT2G32200		AT5G18240	AT2G34930
AT3G26290		AT3G01350	AT3G03170
AT2G42760		AT4G15450	AT5G63560
AT3G55580		AT4G36410	AT3G25700
AT1G80840		AT2G45210	AT4G32800
AT1G05575		AT4G39675	AT5G47250
AT1G48120		AT1G32740	AT3G50930
AT3G15990		AT5G34790	AT5G66210
AT3G17330		AT1G62580	AT2G04680
AT4G18210		AT4G04450	AT2G15680
AT5G11410		AT4G40010	AT4G35030
AT1G67900		AT1G52343	AT4G40065
AT2G21320		AT5G01250	AT1G31540
AT2G25250		AT1G64640	AT1G35240
AT5G57345		AT5G34800	AT5G39240
AT5G48490		AT2G15042	AT5G61740
AT3G54390		AT5G50820	AT2G04215
AT1G24150		AT3G60490	AT2G18210
AT5G41810		AT3G21760	AT5G10100
AT2G32660		AT5G39970	AT1G56120
AT5G39860		AT1G75590	AT3G47510
AT5G40500		AT4G15765	AT5G66985
AT3G10450		AT1G02850	AT5G18600
AT2G08665		AT3G02493	AT5G03720
AT5G48880		AT1G51890	AT3G53250
AT1G26761		AT4G30860	AT3G60415
AT5G59080		AT1G04110	AT4G29190
AT3G57530		AT2G27660	AT1G30040
AT4G17230		AT5G62165	AT4G30090
AT5G36910		AT5G53380	AT1G63860
AT2G32030		AT5G66790	AT3G23740
AT5G61600		AT2G28970	AT3G57540
AT4G12720		AT4G24180	AT4G15440
AT1G64110		AT3G50350	AT3G07340
AT1G11210		AT1G75390	AT1G21010
AT3G08720		AT3G18900	AT2G45750
AT1G58420		AT2G25000	AT4G30110
AT2G22500		AT1G30250	AT4G17160
AT5G21960		AT4G11140	AT1G80340
AT5G42590		AT5G22870	AT3G01260
AT4G23250		AT1G43160	AT5G25840
AT5G20480		AT4G04630	AT5G06900
AT4G23990		AT2G16660	AT3G14870
AT5G25930		AT2G41080	AT3G47780
AT4G11300		AT4G15960	AT5G02190
AT4G18170		AT3G58720	AT1G51090
AT5G03210		AT1G02520	AT5G09440
AT4G26200		AT3G53150	AT2G16385
AT5G64660		AT5G49390	AT4G19520
AT4G31620		AT1G63100	AT2G41180
AT3G26220		AT1G68540	AT5G37300
AT4G25290		AT5G24910	AT4G16563
AT2G40140		AT5G67160	AT1G52830
AT1G72910		AT4TE12660	AT4G10310
AT5G47070		AT2G01860	AT1G13430
AT1G23110		AT2G44300	AT5G67210
AT2G44840		AT3G04030	AT5G49350
AT1G12030		AT3G05650	AT3G02140
AT1G64400		AT3G02885	AT2G27690
AT4G27030		AT4G38210	AT3G29670
AT4G15990		AT5G54240	AT3G12730
AT1G32920		AT2G28210	AT1G02190
AT1G67970		AT5G42530	AT3G50350
AT1G02700		AT1G44050	AT1G80320
AT3G18610		AT1G12740	AT2G28580
AT1G09500		AT3G22231	AT5G59570
AT1G28190		AT5G67090	AT1G74440
AT5G01540		AT1G03620	AT5G01100
AT5G44120		AT3G17070	AT4G37240
AT1G16410		AT5G18260	AT1G68540
AT4G20320		AT5G65170	AT3G05690
AT3G45640		AT1G16640	AT1G68320
AT3G62460		AT1G78090	AT4G25110
AT4G27070		AT1G54970	AT1G66100
AT3G05936		AT1G14160	AT1G68585
AT1G16370		AT4G23600	AT4G01060
AT3G49570		AT2G44570	AT1G75040
AT2G21720		AT1G11700	AT1G54575
AT2G47770		AT5G04050	AT5G02440
AT2G36800		AT1G64405	AT2G35380
AT4G14550		AT3G04070	AT3G22231
AT5G39850		AT3G62470	AT4G19850
AT2G26870		AT2G23770	AT2G42110
AT4G32700		AT5G23220	AT5G59730
AT5G41410		AT3G58550	AT4G22250
AT3G58270		AT2G41990	AT5G62040
AT5G01300		AT5G04330	AT3G28340
AT5G24590		AT5G67020	AT1G69600
AT2G26370		AT2G39690	AT1G15960
AT3G53830		AT3G29680	AT1G12210
AT5G54490		AT1G12320	AT4G30280
AT5G53970		AT1G75250	AT2G43590
AT5G44572		AT5G63580	AT1G26100
AT3G43790		AT1G22110	AT1G51840
AT2G21430		AT1G08990	AT4G34650
AT4G27560		AT2G16385	AT2G44480
AT4G31240		AT2G22620	AT4G21940
AT2G35658		AT4G25434	AT1G19670
AT4G21215		AT5G50720	AT1G76530
AT5G20240		AT2G32870	AT5G54148
AT3G19970		AT5G43910	AT4G38210
AT1G70250		AT5G19040	AT4G15765
AT1G65730		AT5G20820	AT4G04750
AT4G02330		AT2G34910	AT3G14060
AT1G80570		AT5G37990	AT3G22830
AT4G35840		AT1G55380	AT5TE34945
AT2G20835		AT5G02440	AT1G58170
AT3G09440		AT1G33340	AT3G28420
AT1G19180		AT4G28140	AT4G15450
AT1G58520		AT3G10290	AT2G35585
AT2G40270		AT2G27035	AT5G13870
AT1G74450		AT3G25730	AT3G20110
AT1G45231		AT5G57565	AT3G06160
AT3G47820		AT3G28007	AT5G23000
AT3G23170		AT4G21480	AT2G22790
AT2G18690		AT3G43190	AT1G22650
AT4G21120		AT5G40590	AT5G64870
AT3G50800		AT2G37820	AT3G10910
AT5G10695		AT3G22410	AT3G32377
AT4G34060		AT2G21100	AT3G15356
AT2G39250		AT5G46890	AT1G14480
AT1G18330		AT5G11550	AT5G62770
AT5G27610		AT1G08590	AT1G66830
AT2G41120		AT5G45540	AT1G31350
AT2G35637		AT2G18328	AT1G04000
AT2G41290		AT1G10160	AT2G36710
AT1G66090		AT3G25795	AT1G77400
AT1G12610		AT3G45840	AT4G00890
AT3G19380		AT3G14280	AT1G33340
AT3G14200		AT2G36792	AT5G48740
AT2G34600		AT1G01200	AT1G01200
AT3G50930		AT1G13670	AT2G39240
AT5G63130		AT2G28270	AT2G29940
AT3G58450		AT5G38940	AT3G14560
AT3G52450		AT3G61400	AT5G27890
AT1G28010		AT4G00940	AT5G61850
AT1G24145		AT5G48430	AT4G40010
AT5G46710		AT3G12750	AT5G06865
AT3G16510		AT4G22250	AT5G54720
AT3G02875		AT3G52310	AT1G02620
AT4G23260		AT4G00670	AT5G25970
AT1G35625		AT2G28700	AT5G23030
AT1G66160		AT2G33175	AT2G18800
AT5G45830		AT4G22485	AT1G01390
AT1G61340		AT2G44380	AT5G64810
AT3G50980		AT1G01190	AT5G16200
AT1G05300		AT1G06420	AT1G16400
AT2G26710		AT3G05660	AT1G35210
AT5G04150		AT5G44574	AT1G69140
AT5G42370		AT1G23760	AT5G47220
AT5G39785		AT1G08500	AT1G76650
AT1G65860		AT1G67265	AT3G45290
AT2G27080		AT1G69600	AT1G05700
AT3G24780		AT4G31470	AT2G25460
AT5G45950		AT3G27950	AT2G18500
AT3G54600		AT1G27020	AT1G53480
AT3G16720		AT1G01740	AT5G13200
AT5G66640		AT1G29270	AT1G12010
AT1G74950		AT1G50290	AT5G43890
AT4G11910		AT5G01542	AT4G40070
AT1G72520		AT4G06746	AT1G18870
AT1G53090		AT1G06475	AT1G13670
AT2G04080		AT1G19540	AT2G41090
AT2G36790		AT2G36690	AT3G50800
AT5G23370		AT2G38090	AT5G08760
AT1G65500		AT1G58150	AT5G59220
AT2G20340		AT2G45220	AT3G16070
AT1G60270		AT4G28040	AT1G64405
AT5G08240		AT5G38320	AT1G26700
AT4G13750		AT2G39510	AT4G06746
AT5G44310		AT4G10310	AT1G06475
AT3G12320		AT2G05914	AT2G31083
AT2G23000		AT1G68500	AT3G46110
AT1G73300		AT3G13650	AT5G48450
AT2G18540		AT5G35732	AT1G33610
AT1G04560		AT2G19800	AT4G33810
AT1G06002		AT5G53980	AT3G21210
AT1G24330		AT4G36230	AT5G49340
AT5G35935		AT2G45360	AT3G52400
AT5G12930		AT1G43020	AT3G59480
AT4G18220		AT1G64780	AT3G47790
AT1G44350		AT1G11340	AT1G62520
AT3G48580		AT2G43590	AT1G36675
AT5G06710		AT1G35255	AT1G11330
AT5G20420		AT1G01570	AT1G74500
AT2G24190		AT1G64450	AT2G26560
AT3G25600		AT5G63560	AT2G21100
AT5G13820		AT5G43290	AT5G52310
AT5G64060		AT1G60390	AT2G22620
AT4G03960		AT1G17345	AT5G20820
AT3G44630		AT5G43040	AT5G60910
AT5G54585		AT1G43605	AT1G09880
AT2G39220		AT2G47820	AT2G34925
AT3G47580		AT2G46210	AT5G61350
AT2G43100		AT3G25950	AT3G09830
AT1G53100		AT2G47670	AT5G40860
AT3G53680		AT1G49370	AT3G42800
AT5G52760		AT1G08630	AT5G38540
AT5G62130		AT1G01760	AT1G02400
AT1G13520		AT3G23440	AT1G72490
AT5G66210		AT1G46768	AT5G57565
AT4G14560		AT2G12462	AT1G56240
AT3G13080		AT1G56020	AT4G35190
AT2G31945		AT4G25760	AT3G26960
AT1G63750		AT1G35290	AT5G58660
AT1G66930		AT2G28690	AT5G48050
AT3G15670		AT1G66440	AT3G23800
AT5G07660		AT2G32765	AT4G34419
AT4G36550		AT2G45350	AT3G49930
AT1G70700		AT3G16210	AT5G10410
AT2G38480		AT1G76878	AT4G19050
AT2G32210		AT1G12480	AT3G16360
AT4G18280		AT3G17580	AT5G12340
AT3G53040		AT2G35150	AT1G17600
AT1G28650		AT5G18430	AT5G37550
AT4G15396		AT1G48780	AT2G47010
AT1G63720		AT3G60415	AT1G06963
AT2G17660		AT3G59370	AT2G04500
AT3G01830		AT5G38865	AT1G02800
AT3G48300		AT5G58780	AT5G01215
AT1G10920		AT1G08757	AT1G77520
AT5G35110		AT2G36110	AT4G08300
AT3G22460		AT2G45750	AT4G18250
AT5G41120		AT2G47880	AT5G22870
AT5G45070		AT4G22460	AT1G73640
AT2G24160		AT1G72620	AT4G38410
AT2G43530		AT3G26830	AT3G16150
AT5G05410		AT5G49170	AT1G70505
AT2G20560		AT5G54230	AT1G69880
AT5G25190		AT5TE37605	AT3G23440
AT4G35110		AT1G02705	AT3G09870
AT1G64890		AT5G10930	AT1G65390
AT1G45191		AT4G22770	AT5G40460
AT2G18180		AT1G53700	AT4G01950
AT1G30135		AT3G52525	AT1G53490
AT5G36925		AT5G25240	AT1G47510
AT2G40170		AT5G06730	AT5G27810
AT1G36622		AT4G38400	AT5G63660
AT1G49900		AT2G29480	AT2G24600
AT1G06050		AT4G17215
AT1G53110		AT2G04032
AT2G42975		AT2G02690
AT1G27770		AT5G67520
AT3G57680		AT1G79480
AT5G20410		AT5G34795
AT4G01250		AT5G57780
AT1G14780		AT1G60470
AT1G19210		AT3G06640
AT1G80110		AT2G47530
AT5G65890		AT1G33750
AT1G72900		AT2G45040
AT1G59860		AT3G47740
AT3G21700		AT4G13290
AT3G48650		AT2G04500
AT5G22390		AT1G27670
AT5G57340		AT2G38152
AT1G53170		AT1G18773
AT1G17810		AT1G11125
AT4G14365		AT1G13590
AT2G22880		AT2TE26610
AT1G31920		AT1G68620
AT1G23140		AT1G67110
AT1G58320		AT3G32040
AT1G14370		AT3G59480
AT1G56660		AT5G58500
AT1G32928		AT5G15180
AT3G25240		AT5G49340
AT1G66860		AT4G09820
AT3G56290		AT5G58660
AT5G19500		AT4G08570
AT5G08335		AT1G69572
AT1G07645		AT5G24105
AT4G25300		AT2G37950
AT2G45130		AT1G29180
AT2G27260		AT4G14400
AT1G07620		AT2G15830
AT2G31985		AT5G48050
AT4G23290		AT4G01680
AT1G51460		AT1G11740
AT1G67856		AT4G22560
AT4G36600		AT3G32047
AT2G38760		AT2G42350
AT2G18680		AT4G39190
AT2G24720		AT3G16280
AT3G54020		AT5G67460
AT4G11330		AT5G03840
AT5G57550		AT3G15250
AT5G05190		AT3G23840
AT1G73870		AT5G43380
AT1G72070		AT3G62280
AT2G40350		AT1G58120
AT5G12080		AT2G30080
AT2G26220		AT2G02000
AT2G46810		AT2G40670
AT2G44460		AT3G01970
AT3G20380		AT1G19396
AT3G54940		AT1G61710
AT5G02950		AT1G68450
AT1G72100		AT2G46740
AT1G50740		AT5G38010
AT1G52690		AT1G64360
AT5G64870		AT5G45380
AT1G78290		AT4G14630
AT5G59700		AT2G37025
AT1G75300		AT2G47360
AT1G65090		AT1G29179
AT4G16780		AT5G44910
AT5G08600		AT2G33710
AT5G52900		AT4G15440
AT3G22640		AT4G33550
AT5G55570		AT3G27997
AT1G29500		AT4G30130
AT5G14960		AT5G62150
AT1G18360		AT2G34925
AT5G24130		AT1G26700
AT1G69790		AT1G75030
AT1G14200		AT1G30080
AT2G26700		AT3G20395
AT4G19370		AT5G19170
AT1G20823		AT4G07820
AT5G38240		AT1G48500
AT1G65490		AT5G50790
AT5G06090		AT3G29780
AT1G66400		AT3G60900
AT1G36180		AT1G73280
AT5G52940		AT5G46900
AT5G16960		AT2G30670
AT5G47960		AT1G73410
AT5G59580		AT4G05130
AT5G01550		AT1G33320
AT4G21840		AT1G35240
AT1G26540		AT2G28040
AT3G25670		AT1G10990
AT3G53960		AT4G01060
AT2G41510		AT5G58010
AT4G35480		AT5G48410
AT1G11960		AT1G66460
AT4G03610		AT2G02850
AT5G47950		AT5G39240
AT2G01880		AT3G04220
AT3G13640		AT2G46750
AT3G18710		AT4G27670
AT1G67460		AT1G77520
AT4G33050		AT4G34770
AT5G57050		AT2G01610
AT3G22570		AT1G04380
AT4G01950		AT2G43140
AT3G45960		AT4G12270
AT5G45990		AT4G19850
AT5G15910		AT5G43950
AT5G02580		AT3G45210
AT5G50800		AT4G34810
AT1G71030		AT3G59580
AT2G36770		AT1G78030
AT2G22750		AT1G19960
AT2G13800		AT1G11785
AT2G46790		AT2G31010
AT4G20000		AT2G18500
AT1G48400		AT3G46810
AT4G38530		AT1G13430
AT5G01320		AT5G25370
AT1G47540		AT2G22460
AT1G11170		AT1TE71775
AT2G47750		AT3G50770
AT2G41240		AT3G57380
AT3G15280		AT4G12580
AT4G15280		AT5G57640
AT5G25130		AT1G74810
AT4G28520		AT2G34360
AT5G44190		AT1G07550
AT2G25460		AT4G08910
AT4G27150		AT4G18250
AT1G09180		AT3G14450
AT5G64510		AT3G27650
AT5G49740		AT5G37820
AT4G23870		AT4G35720
AT3G48280		AT5G46330
AT2G37290		AT1G44608
AT5G51370		AT3G58350
AT3G47210		AT1G27565
AT4G21903		AT5G07570
AT3G28210		AT1G04425
AT3G55240		AT1G77400
AT3G60090		AT1G63410
AT1G76955		AT5G03350
AT3G05937		AT4G12510
AT3G16860		AT1G44970
AT5G24600		AT5G20640
AT3G20210		AT4G13620
AT3G16410		AT2G40330
AT1G62710		AT4G34930
AT1G15010		AT3G25882
AT5G52640		AT3G50640
AT2G19900		AT3G05920
AT5G60250		AT3G16070
AT1G68690		AT2G43480
AT3G06890		AT3G05285
AT4G13920		AT3G45940
AT4G25140		AT5G63660
AT4G22200		AT5G25160
AT3G27620		AT3G50300
AT5G39030		AT1G76800
AT2G32550		AT4G25750
AT5G23360		AT2G07850
AT3G26310		AT2G39850
AT5G07650		AT4G00890
AT2G36640		AT3G42800
AT5G15850		AT2G15040
AT3G25990		AT5G23950
AT4G16160		AT5G09710
AT1G18265		AT2G31540
AT3G44326		AT5G48740
AT2G14060		AT1G60060
AT3G15750		AT4G11190
AT3G20640		AT5G53592
AT1G16110		AT2G30540
AT3G62260		AT3G11750
AT1G17750		AT5G40010
AT5G16080		AT1G53950
AT5G19920		AT1G43000
AT2G35710		AT4G18630
AT5G64905		AT3TE73165
AT2G25735		AT4G11880
AT5G63090		AT1G01480
AT3G21370		AT5G38790
AT2G21770		AT3G45530
AT2G21640		AT5G44569
AT3G08870		AT5G14130
AT1G58340		AT3G62960
AT5G41400		AT5G03435
AT3G20500		AT3G33528
AT2G31980		AT4G21320
AT3G24650		AT1G33770
AT5G53030		AT5G16170
AT1G04463		AT2G38500
AT1G55050		AT5G48400
AT4G21740		AT3G47710
AT3G29252		AT3G50570
AT5G13220		AT1G68350
AT5G18065		AT1G12060
AT3G18950		AT5G47450
AT1G72950		AT5G46260
AT5G46520		AT2G45610
AT2G38905		AT5G39160
AT1G73220		AT2G31310
AT1G02820		AT1G11990
AT2G15020		AT3G26460
AT3G09910		AT1G60360
AT3G56080		AT2G04215
AT5G07010		AT1G49490
AT1G54870		AT2G06002
AT3G59750		AT3G61028
AT4G39130		AT2G47460
AT1G34460		AT1G52770
AT1G67000		AT3G26125
AT1G22340		AT1G48325
AT2G30424		AT3G43850
AT4G38340		AT3G53235
AT3G13980		AT1G16022
AT2G30432		AT1G64930
AT1G65620		AT5G67210
AT1G13750		AT3G25700
AT4G28790		AT1G20070
AT1G33540		AT4G30180
AT3G14260		AT1G10070
AT1G27990		AT1G27140
AT1G80960		AT3G28740
AT3G16650		AT1G61930
AT4G24890		AT3G21520
AT1G13530		AT5G02190
AT1G14480		AT1G44030
AT3G09830		AT5G54790
AT5G22470		AT4G29800
AT4G12320		AT4G33450
AT4G17098		AT1G48690
AT1G04650		AT3G05858
AT2G23240		AT1G69490
AT5G08030		AT2G34390
AT4G19520		AT2G30660
AT3G11650		AT1G52560
AT1G02770		AT4G07995
AT3TE46630		AT5G45530
AT1G72125		AT1G78815
AT2G43375		AT4G37970
AT1G74300		AT3G24230
AT4G23020		AT1G13130
AT3G56620		AT3G27510
AT3G24360		AT4G15300
AT3G19230		AT1G66600
AT4G29740		AT1G07367
AT1G49920		AT3G13840
AT3G47420		AT5G24230
AT5G04980		AT3G49380
AT1G18590		AT3G48600
AT5G25440		AT1G16140
AT5G59730		AT1G76530
AT5G52050		AT5G51500
AT4G37370		AT3G57200
AT5G40210		AT5G14895
AT2G24600		AT5G16530
AT5G66630		AT4G32860
AT4G10500		AT3G24463
AT5G44568		AT1G73780
AT2G34650		AT2G36710
AT3G57670		AT5G23235
AT5G46295		AT5G57500
AT2G39200		AT2TE28025
AT1G30040		AT5G43540
AT5G42325		AT2G44930
AT4G13577		AT2G47810
AT5G19110		AT4G13890
AT5G28910		AT1G04247
AT5G56370		AT5G53290
AT1G48530		AT5G23030
AT2G34350		AT5TE34945
AT2G27389		AT1G06963
AT1G03106		AT3G48970
AT1G13740		AT1G67328
AT5G67140		AT2G28710
AT2G29300		AT3G11402
AT1G74360		AT5G61350
AT4G23130		AT5G67488
AT3G27540		AT4G10860
AT2G29710		AT5G61740
AT4G19570		AT2G45800
AT4G23810		AT4G27590
AT1G56170		AT3G05860
AT2G42560		AT2G13660
AT1G60090		AT3G01345
AT5G13200		AT1G63450
AT4G17615		AT1G63070
AT1G02930		AT5G49770
AT1G09575		AT5G39090
AT1G07450		AT3G02242
AT2G37240		AT2G22850
AT3G03450		AT1G64210
AT5G36100		AT1G70450
AT1G65510		AT3G46800
AT5G47330		AT3G47380
AT5G61070		AT2G40240
AT4G25480		AT5G16160
AT5G50770		AT1G08005
AT2G35930		AT5G06790
AT1G24320		AT1G05530
AT5G65140		AT4G39010
AT4G19920		AT1G27940
AT5G60220		AT3G18200
AT1G17380		AT1G02460
AT2G34870		AT3G21210
AT4G00250		AT1G71910
AT4G22210		AT5G40390
AT2G43700		AT2G12490
AT3G47540		AT5TE56255
AT3G22961		AT2G19140
AT3G47750		AT1G09480
AT5G09290		AT3G55820
AT5G15190		AT3TE44080
AT1G23850		AT4G26260
AT1G66540		AT3G24400
AT5G58680		AT5G05430
AT3G63440		AT1G02640
AT1G16160		AT4G36590
AT2G30480		AT5G63595
AT5G09876		AT5G36960
AT3G46930		AT1G73040
AT3G03030		AT2G18480
AT5G58120		AT2G26040
AT1G65790		AT5TE95125
AT2G33880		AT3G61390
AT5G63750		AT1G67150
AT4G38560		AT5G47920
AT5G60610		AT3G59900
AT1G02575		AT1TE53070
AT1G54860		AT4G01335
AT3G21352		AT3G23060
AT2G14160		AT1G06923
AT4G27950		AT3G12820
AT1G69720		AT1G52030
AT3G29410		AT3G29639
AT3G58980		AT4G36280
AT4G22390		AT5G51680
AT5G43890		AT1G76210
AT1G32780		AT3TE32745
AT3G04330		AT1G65480
AT3G44350		AT3G47790
AT4G27160		AT3G12720
AT5G45630		AT1G02190
AT1G05675		AT2G17590
AT1G67650		AT5G53660
AT3G61220		AT2G04785
AT4G31248		AT1G54120
AT2G29370		AT5TE75800
AT5G37440		AT2G18470
AT5G05220		AT3G59120
AT4G15100		AT5G55450
AT1G23070		AT5G51530
AT5G62210		AT1G04295
AT5G05250		AT3G27500
AT4G16940		AT1G01453
AT3G05140		AT3G61898
AT5G24640		AT3G56230
AT3G21380		AT1G36675
AT4G36700		AT5G07760
AT2TE10885		AT4G32950
AT2G17470		AT3G61840
AT4G28150		AT2TE35695
AT5G65300		AT4G08360
AT5G66650		AT1G31240
AT3G01570		AT3TE53215
AT3G44510		AT5G03890
AT1G71250		AT3G28600
AT5G62520		AT4G16162
AT3G03470		AT1G55390
AT5G07700		AT3G04420
AT3G03620		AT5G62380
AT1G58410		AT1G75394
AT5G56490		AT2G32620
AT4G30430		AT1G68180
AT3G12145		AT2G19660
AT1G66060		AT4G15710
AT3G47030		AT1G18290
AT5G14470		AT1G56710
AT1G30760		AT1G30990
AT3G08070		AT1G58170
AT1G03340		AT5G64750
AT4G30370		AT5G26190
AT1G53920		AT5G15725
AT3G09600		AT3G08115
AT5G18050		AT4G04900
AT2G17770		AT2G38600
AT1G69480		AT2G13900
AT1G56650		AT5G57520
AT5G51990		AT2G23170
AT5G19850		AT3G09005
AT2G19910		AT1G80340
AT2G08730		AT4G16220
AT1G32870		AT4G18350
AT1G05510		AT1G66830
AT2G37890		AT4G37690
AT4G29610		AT4G21310
AT1G73810		AT5G55590
AT5G07180		AT1G52820
AT1G61890		AT4G36830
AT2G40435		AT1G67270
AT2G15010		AT3G01865
AT2G19190		AT2G20030
AT2G23110		AT1G43800
AT1G19200		AT4G16230
AT1G79310		AT5G27889
AT2G32487		AT4G14980
AT3G03341		AT3G56891
AT5G59990		AT1G22480
AT1G03310		AT5G37478
AT2G02310		AT5G51930
AT4G11720		AT1G19620
AT5G65980		AT4G22730
AT1G57980		AT3G05770
AT5G18020		AT1G66450
AT1G34050		AT1G49860
AT2G21490		AT1G06473
AT4G02830		AT2G25150
AT1G80320		AT2G31081
AT5TE36475		AT1G75040
AT5G43530		AT4G15550
AT1G75290		AT5G45810
AT1G01670		AT4G19970
AT5G25450		AT1G20530
AT2G39518		AT1G79180
AT5G55150		AT4G21780
AT1G73550		AT2G22590
AT5G57510		AT4G30090
AT3G61280		AT5G15290
AT2G29350		AT1G10770
AT4G19810		AT5G66335
AT1G75000		AT1G06980
AT3G10750		AT3G25250
AT1G13330		AT4G24265
AT5G23350		AT2G20870
AT1G02813		AT3G06515
AT4G13410		AT3G19320
AT4G10510		AT5G15120
AT4G23070		AT1G03800
AT2G18190		AT5G02330
AT5G08360		AT4G04760
AT1G63030		AT3G60000
AT5G09570		AT5G19870
AT1G55550		AT2G42850
AT4G27530		AT3G50030
AT2G33070		AT1G53980
AT2G16367		AT4G11460
AT4G15975		AT4G13300
AT5G56810		AT2G16140
AT4G26740		AT5G63625
AT2G20800		AT1G17285
AT3G01550		AT2G14095
AT5G66400		AT1G17310
AT1G01580		AT3G23550
AT1G67470		AT1G68280
AT5G18030		AT4G37295
AT4G04710		AT1G75720
AT4G14180		AT3G20160
AT5G22200		AT1G15460
AT4G39830		AT4G01630
AT5G09640		AT4G33810
AT5G36920		AT2G05825
AT3G62590		AT1G22470
AT2G21930
AT4G24110
AT1G03880
AT5G10000
AT5G21150
AT5G16770
AT2G27990
AT5G47220
AT1G25425
AT2G06935
AT5G14700
AT1G66080
AT3G48770
AT4G35520
AT3G44120
AT3G10815
AT5G67060
AT1G03445
AT3G08810
AT1G52410
AT5G02200
AT1G56250
AT1TE70175
AT1G28230
AT1G47130
AT5G42930
AT2G04190
AT5G06480
AT3G58150
AT4G28703
AT3G17690
AT5G42445
AT1G70640
AT5G54740
AT5G43160
AT4G22980
AT3G61450
AT5G16570
AT1G18835
AT1G29450
AT5G35660
AT5G59260
AT3G44790
AT5G56080
AT2G28815
AT3G24500
AT5G59170
AT4G22610
AT3G16490
AT5G01640
AT4G31800
AT1G04490
AT1G05837
AT4G27140
AT3G58780
AT2G32020
AT1G62360
AT3G27440
AT5G44980
AT4G36950
AT1G48990
AT1G20120
AT5G24420
AT3G56970
AT3G24310
AT2G34355
AT5G54000
AT4G27170
AT2G34317
AT3G62730
AT2G29120
AT4G03050
AT4G00525
AT1G60050
AT4G28680
AT1G12630
AT5G50130
AT1G76640
AT4G11890
AT1G33610
AT3G22560
AT5G13210
AT4G19230
AT5G64780
AT1G47990
AT1G01520
AT1G33720
AT4G04490
AT1G05183
AT1G29460
AT3G30120
AT3G06433
AT2G32140
AT1G76610
AT2G08405
AT1G49100
AT5G03680
AT5G01255
AT5G40180
AT1G18197
AT5G09720
AT1G02390
AT1G27461
AT5G64900
AT2G32190
AT2G37440
AT5G02490
AT1G64065
AT1G53680
AT3G51960
AT5G65850
AT2G36590
AT2G02240
AT2TE42460
AT2G24680
AT1G78750
AT5G17810
AT3G03776
AT5G52260
AT5G65165
AT1G56240
AT5G16460
AT5G50915
AT5G05300
AT5G57240
AT5G44700
AT3G13950
AT5G62730
AT2G23640
AT4G25420
AT3G25260
AT3G01600
AT3G25597
AT2G34450
AT5G64450
AT2G34315
AT1G24130
AT3G09870
AT4G36350
AT5G41550
AT3G05260
AT1G74290
AT4G02690
AT4G12735
AT2G14510
AT1G18810
AT3G56790
AT3G16380
AT1G03120
AT1G06000
AT1G42560
AT4G05110
AT1G65870
AT1G29440
AT3G12830
AT2G43440
AT5G67410
AT4G17480
AT2G14247
AT2TE33390
AT3G58990
AT1G45010
AT5G22520
AT5G02520
AT3G44450
AT1G33760
AT3G32920
AT5G47850
AT3G11180
AT3G51970
AT1G19630
AT5G08070
AT1G77390
AT5G49330
AT5G07690
AT3G16800
AT1G02070
AT1G65450
AT5G43650
AT3G16320
AT2G35070
AT2G14210
AT3G01715
AT1G14080
AT5G07985
AT1G03710
AT2G04050
AT5G64210
AT4G31830
AT1G47370
AT1G69540
AT3G59880
AT4G02360
AT1G32583
AT5G02550
AT5G01380
AT4G27510
AT5G06760
AT2G34210
AT5G51440
AT5G36002
AT2G43570
AT1G49830
AT1G74150
AT5G06000
AT1G44318
AT1G05490
AT5G59050
AT3G46270
AT1G01560
AT1G73510
AT5G24205
AT4G11370
AT2G22760
AT4G37340
AT3G47220
AT1G67920
AT3G28340
AT2G15400
AT2G19320
AT3G12460
AT4G01360
AT1G03790
AT5G62370
AT5G18060
AT1G80760
AT5G39000
AT3G10150
AT1G12130
AT1G63210
AT5G58400
AT5G60142
AT2G14290
AT1G14930
AT5G01190
AT3G26742
AT2G29380
AT2G46880
AT3G51570
AT2G17740
AT1G01660
AT2G29460
AT2G07042
AT2G32460
AT4G18920
AT1G61290
AT1G73290
AT1G26780
AT5G52290
AT4G23215
AT1G49450
AT4G08555
AT4G29770
AT1G55775
AT3G13680
AT5G20045
AT5G60320
AT5G65350
AT2G05300
AT1G26762
AT1G65486
AT1G15150
AT1G80820
AT3G26790
AT5G01732
AT1G71691
AT4G37220
AT4G25020
AT2G29160
AT1G62840
AT1G09157
AT4G12090
AT3G49690
AT4G02670
AT2G01740
AT5G46960
AT4G08115
AT1G49220
AT1G12370
AT1G75490
AT5TE36470
AT3G30842
AT5G19880
AT5G43770
AT4G25950
AT1G74010
AT1G30935
AT5G43860
AT1G29430
AT2G07140
AT5G20790
AT5G55380
AT5G36870
AT5G04000
AT5G21100
AT1G64260
AT4G03480
AT4G20210
AT2G41260
AT1G37150
AT4G11810
AT3G46090
AT1G64625
AT1G53690
AT5G16350
AT5G62240
AT5G62800
AT5G54190
AT1G69440
AT2TE50690
AT4G31380
AT2G25600
AT2G26380
AT5G11290
AT3G23630
AT3G09545
AT2G39855
AT4G21490
AT3G16175
AT3G45130
AT5G51210
AT1G77950
AT1G22380
AT1G03700
AT4TE10030
AT2G19610
AT4G25010
AT2G21510
AT3G27660
AT5G03204
AT5G44590
AT5G27200
AT1G67100
AT4G28085
AT1G05107
AT3G12580
AT5G47230
AT1G24147
AT1G25400
AT2G41730
AT1G43640
AT5G38780
AT5G66780
AT2G36695
AT5G54470
AT5G43660
AT1G49475
AT3G13061
AT5G50360
AT4G39650
AT1G08173
AT1G62420
AT3G14440
AT3G11840
AT2G18720
AT4G15670
AT1G30940
AT3G54310
AT3G55840
AT1G70920
AT1G16120
AT1G73700
AT1G30170
AT1G05207
AT3G22490
AT1G76420
AT4G32510
AT3G58200
AT5G01760
AT5G07060
AT5G49870
AT3G45860
AT1G05873
AT1G33475
AT4G36110
AT4G10150
AT1G04660
AT3G28150
AT5G05390
AT1G29680
AT2G25470
AT4TE10320
AT1G67980
AT5G48710
AT1G20470
AT3G28540
AT1G52000
AT3G53310
AT5G08760
AT1G57943
AT3G51810
AT1G20310
AT5G22540
AT3G28330
AT5G44575
AT3G19920
AT2G35550
AT1G20860
AT3G12240
AT3G63040
AT3G53690
AT1G69610
AT5G09990
AT1G10417
AT5G24860
AT1G43780
AT1G22600
AT2G30750
AT2G23100
AT4G18330
AT3G49130
AT4G23140
AT5G42510
AT4G29450
AT3G12203
AT3G57765
AT3G61410
AT2G24195
AT1G26380
AT5G01120
AT1G21970
AT1G53635
AT2G37720
AT5G48090
AT3G50940
AT3G58740
AT2G34700
AT1G02630
AT1G67600
AT2G04040
AT2G25330
AT3G03910
AT3G55210
AT5G51760
AT5G28510
AT3G22700
AT5G24140
AT4G34520
AT3G23010
AT1G63870
AT1G08043
AT1G17010
AT3G10100
AT5G11870
AT1G02470
AT2G29090
AT1G28480
AT1G52650
AT1G79680
AT5G42600
AT2G41470
AT4G29110
AT3G26040
AT5G01815
AT1G26500
AT4G33820
AT3G22275
AT4G13260
AT4G23610
AT3G14700
AT2G32160
AT5G18080
AT2G21450
AT5G41900
AT1G65880
AT5G23780
AT1G24600
AT4G23280
AT3G22580
AT5G24655
AT2TE50695
AT4G09385
AT4G28755
AT3G57100
AT2G03520
AT1G04163
AT3G09922
AT4G38300
AT2G17050
AT4G21250
AT5G53950
AT1G29420
AT4G28460
AT4TE34435
AT3G03280
AT1G61562
AT4G33870
AT5G41780
AT2G18060
AT5G53895
AT5G02170
AT5G03285
AT3G13660
AT3G56350
AT3G04165
AT4G35010
AT5G13700
AT3G54060
AT3G46480
AT1G24000
AT3G44290
AT5G47670
AT2G24255
AT1G02940
AT3G20475
AT1TE54820
AT5G57320
AT4G15270
ATMG00690
AT5G41315
AT2G31860
AT5G60520
AT4G12555
AT1G74875
AT4G14140
AT1TE83905
AT3G56980
AT4G34550
AT3G04960
AT5G65800
AT2G40470
AT5G59070
AT5G27037
AT2G42388
AT2G46950
AT5G25470
AT3G48240
AT4G14819
AT4G14165
AT3G24790
AT5G38170
AT5G41390
AT2G10930
AT5G03795
AT5G05840
AT5G04010
AT2TE22815
AT5G03860
AT1G15825
AT5G42760
AT3G44460
AT3G55646
AT5G22810
AT1G31750
AT5G42120
AT3G11165
AT4G31615
AT3G09520
AT3G28350
AT2G17070
AT5G42290
AT4G15350
AT2G41280
AT2G38823
AT2G20721
AT1G54330
AT1G48100
AT5G40630
AT1G53620
AT3G23240
AT1G77010
AT1G54095
AT2G17010
AT1G60450
AT1G33160
AT5G35600
AT3G47348
AT4G37050
AT2G23673
AT1G75830
AT5G28237
AT3G54065
AT1G60190
AT3G28420
AT1G30190
AT2G03110
AT4G06810
AT2G23970
AT3G59190
AT2G28560
AT3G46650
AT2G38250
AT4G10020
AT4TE71510
AT3G48510
AT1G74420
AT5G01790
AT3G53450
AT2G20875
AT4G08985
AT5G24275
AT1G19490
AT1G53625
AT3G21660
AT2G22600
AT2G30766
AT4G36000
AT3G05480
AT3G10880
AT1G19640
AT4G27550
AT3G44800
AT3G05300

## Sheet: Fig.2d
med12 vs Col-0				morc1/med12 vs morc1
down-regulated		up-regulated		down-regulated		up-regulated
TE	Gene	TE	Gene	TE	Gene	TE	Gene
AT5G34790	AT4G00450	AT5G35935	AT1G22770	AT5TE95125	AT1G78970	AT5G35935	AT1G11070
AT5G34800	AT4G08300	AT3TE46630	AT1G36370	AT2TE26610	AT1G77450	AT2TE06390	AT4G13575
AT4TE12660	AT3G55500	AT2TE10885	AT3G27690	AT5TE34945	AT2G16660		AT5G42580
AT1G10160	AT2G28780	AT5TE36475	AT5G02810		AT3G62740		AT5G42590
AT5TE37605	AT4G23060	AT1TE70175	AT2G29650		AT4G34950		AT3G12920
AT2TE26610	AT1G55850	AT2TE42460	AT1G44446		AT4G14060		AT1G45015
AT1TE71775	AT5G62670	AT2TE33390	AT3G59060		AT5G33370		AT1G62290
AT3TE73165	AT2G43900	AT4G08115	AT2G05070		AT5G37540		AT4G24340
AT2TE28025	AT2G15080	AT5TE36470	AT1G06040		AT1G69230		AT1G52070
AT5TE34945	AT1G54660	AT2TE50690	AT2G05100		AT4G33550		AT4G20070
AT2G12490	AT4G34138	AT4TE10030	AT3G54500		AT2G28210		AT5G24280
AT5TE56255	AT1G66100	AT4TE10320	AT1G11070		AT2G32860		AT5G24410
AT2G19140	AT4G19420	AT3G10100	AT5G64840		AT2G01900		AT3G02620
AT3TE44080	AT5G09760	AT2TE50695	AT4G21990		AT1G61810		AT3G16390
AT5TE95125	AT1G31350	AT4TE34435	AT4G10770		AT1G62770		AT1G04560
AT1TE53070	AT1G78340	AT1TE54820	AT3G47960		AT2G22850		AT3G47040
AT3TE32745	AT5G33370	AT1TE83905	AT5G67030		AT3G30875		AT1G73300
AT5TE75800	AT5G25980	AT2TE22815	AT3G21670		AT3G50240		AT3G20940
AT2TE35695	AT5G65970	AT4TE71510	AT5G35970		AT4G23496		AT3G21380
AT3TE53215	AT1G09090		AT5G57660		AT5G48070		AT3G22570
AT2G16140	AT5G67385		AT5G24280		AT5G10210		AT2G48020
	AT1G78970		AT2G40460		AT5G47450		AT4G18290
	AT1G30410		AT4G23180		AT5G52320		AT2G39210
	AT1G02620		AT4G03400		AT4G02290		AT2G01880
	AT1G78270		AT5G02180		AT1G35250		AT5G06570
	AT5G52070		AT1G75280		AT1G72930		AT3G15670
	AT1G13640		AT1G27730		AT1G08430		AT4G12545
	AT5G26270		AT1G28610		AT4G30610		AT2G39200
	AT3G19850		AT2G39210		AT1G15000		AT5G24140
	AT5G25280		AT2G06050		AT1G66350		AT3G54500
	AT4G28940		AT1G73540		AT4G15480		AT4G21020
	AT3G20810		AT1G62180		AT1G51830		AT1G32560
	AT4G01390		AT5G24160		AT4G17030		AT2G35060
	AT3G62740		AT4G27260		AT3G45070		AT3G17520
	AT3G25890		AT3G11670		AT2G47560		AT4G19810
	AT2G39570		AT3G02620		AT5G38020		AT5G23840
	AT2G26980		AT4G08870		AT5G09760		AT4G18910
	AT1G18970		AT2G43010		AT1G54660		AT5G52300
	AT3G28345		AT5G46470		AT1G69760		AT2G27380
	AT3G53100		AT5G61290		AT3G50340		AT5G20860
	AT1G18140		AT1G18300		AT1G18140		AT4G20240
	AT3G22800		AT4G36220		AT2G25000		AT5G20240
	AT5G57760		AT2G35260		AT5G25280		AT1G73600
	AT1G79410		AT4G24570		AT2G46270		AT3G61970
	AT5G03700		AT1G66980		AT4G25434		AT1G47980
	AT5G07240		AT1G42540		AT1G14730		AT5G62490
	AT2G06845		AT5G61270		AT2G39850		AT5G05290
	AT1G51830		AT4G04850		AT1G01600		AT4G37850
	AT2G23690		AT5G24470		AT1G64360		AT5G47560
	AT5G24090		AT3G47500		AT2G39250		AT3G48580
	AT5G28080		AT1G73600		AT3G25190		AT3G54940
	AT5G38020		AT3G12520		AT4G37730		AT5G10140
	AT3G25190		AT5G45820		AT3G56710		AT4G23990
	AT4G40070		AT3G51450		AT3G61490		AT2G41940
	AT1G73260		AT4G27310		AT2G46630		AT4G23300
	AT1G62770		AT5G06980		AT4G33420		AT5G07330
	AT3G45700		AT2G43120		AT5G37260		AT3G53230
	AT1G17180		AT4G27710		AT3G29639		AT2G21720
	AT5G56860		AT1G64900		AT2G22590		AT2G34350
	AT4G37730		AT3G17040		AT1G11450		AT1G65150
	AT3G45160		AT1G74930		AT4G01070		AT2G25890
	AT3G07870		AT2G28860		AT2G41480		AT2G38390
	AT1G26250		AT4G11280		AT2G18570		AT2G47770
	AT2G46630		AT4G20820		AT1G01470		AT3G53040
	AT5G41920		AT1G68830		AT4G01380		AT5G51850
	AT4G38950		AT5G53450		AT5G60780		AT2G24945
	AT5G04310		AT1G49780		AT5G15950		AT3G10450
	AT4G14060		AT5G17350		AT5G48540		AT5G15850
	AT1G63420		AT4G29780		AT5G10230		AT4G25580
	AT2G02010		AT4G27654		AT2G15490		AT1G75100
	AT1G05810		AT1G28130		AT4G27300		AT3G09940
	AT5G37260		AT3G01060		AT3G45160		AT1G66800
	AT5G06530		AT1G15830		AT4G24450		AT5G47950
	AT2G37180		AT5G47240		AT5G59320		AT2G42560
	AT5G06930		AT4G04610		AT2G22920		AT4G13580
	AT4G01070		AT3G44480		AT2G14580		AT5G53210
	AT1G49130		AT5G19240		AT5G28030		AT2G21490
	AT2G43050		AT3G44670		AT1G72910		AT2G19900
	AT2G05812		AT5G06320		AT5G40390		AT3G47220
	AT4G39070		AT5G51190		AT2G21140		AT5G56100
	AT3G63380		AT5G64170		AT4G30140		AT2G35300
	AT1G01340		AT3G22740		AT4G01390		AT2G28860
	AT1G77450		AT1G66500		AT2G15080		AT2G28490
	AT5G16720		AT1G76360		AT3G46490		AT5G40420
	AT1G15670		AT5G60100		AT3G48920		AT3G02480
	AT3G49950		AT5G49630		AT5G62670		AT2G18450
	AT3G43270		AT1G08310		AT1G61260		AT1G66930
	AT4G26150		AT2G23840		AT4G13290		AT1G65730
	AT3G61210		AT2G26530		AT5G47000		AT1G21050
	AT5G65683		AT5G24150		AT3G10185		AT2G26710
	AT5G65390		AT4G16880		AT1G63420		AT1G79320
	AT5G10230		AT2G45560		AT2G15042		AT1G60050
	AT3G30875		AT4G24340		AT2G04032		AT3G54830
	AT2G21140		AT1G75945		AT3G13784		AT1G52060
	AT1G32450		AT5G39530		AT5G15290		AT1G73190
	AT5G48070		AT4G24380		AT1G62540		AT4G36700
	AT4G25110		AT3G19010		AT3G49760		AT5G59260
	AT3G24140		AT1G31550		AT1G01420		AT1G54870
	AT3G48720		AT1G31290		AT3G49110		AT2G26370
	AT1G17300		AT3G26170		AT5G62220		AT3G43790
	AT1G11450		AT3G10420		AT5G03700		AT3G21670
	AT1G16510		AT1G13650		AT1G31690		AT1G28650
	AT1G66350		AT4G22990		AT3G53100		AT2G23620
	AT3G05640		AT2G40340		AT3G60900		AT1G49100
	AT4G15760		AT3G15760		AT2G23170		AT4G31620
	AT1G05700		AT3G44260		AT5G62020		AT1G71200
	AT4G08410		AT2G32290		AT4G38420		AT4G25220
	AT3G16150		AT2G38790		AT4G30460		AT4G15990
	AT5G14450		AT5G43620		AT3G21755		AT3G21370
	AT2G25780		AT5G27360		AT5G65970		AT3G22460
	AT5G54040		AT1G52290		AT1G01720		AT3G26610
	AT1G61170		AT1G04770		AT1G63710		AT1G50560
	AT2G15680		AT3G57880		AT2G33790		AT1G68130
	AT1G79760		AT1G07135		AT3G61210		AT5G48490
	AT1G23090		AT5G20190		AT3G05030		AT5G52330
	AT1G21540		AT1G20510		AT4G38950		AT5G06760
	AT2G08650		AT4G18880		AT4G02280		AT1G08310
	AT5G66985		AT1G32900		AT4G13280		AT1G17810
	AT3G01260		AT2G20250		AT2G28780		AT4G19370
	AT3G15620		AT5G10140		AT1G09090		AT2G36640
	AT3G49110		AT4G25470		AT2G29010		AT1G62710
	AT2G33570		AT5G20860		AT5G53290		AT1G33540
	AT1G60740		AT2G14750		AT2G23910		AT1G58320
	AT3G60290		AT1G18740		AT4G05100		AT2G43920
	AT1G29395		AT2G35060		AT5G15500		AT1G24320
	AT5G49215		AT1G73480		AT5G66690		AT5G01300
	AT1G10550		AT2G40520		AT1G01140		AT5G42460
	AT2G18980		AT2G11810		AT5G18430		AT5G49870
	AT5G28300		AT4G13900		AT3G29680		AT3G47580
	AT4G36920		AT5G26920		AT2G29500		AT4G23000
	AT4G08400		AT3G29000		AT4G23220		AT3G58450
	AT3G48390		AT5G62470		AT4G17970		AT1G34760
	AT5G52450		AT5G48850		AT3G04210		AT5G21150
	AT2G07680		AT5G39660		AT1G02650		AT1G69160
	AT4G29140		AT1G72920		AT2G42250		AT3G50560
	AT2G21080		AT4G27652		AT4G08400		AT2G21820
	AT1G69760		AT4G23000		AT1G52820		AT2G17470
	AT1G11545		AT2G40000		AT1G54040		AT4G15160
	AT4G16260		AT3G02480		AT3G46370		AT2G40520
	AT5G47000		AT4G10120		AT3G53980		AT5G22470
	AT3G53950		AT1G72500		AT4G29610		AT1G52690
	AT1G13360		AT1G19650		AT2G03550		AT5G01490
	AT3G14210		AT1G25250		AT5G04370		AT3G24650
	AT4G37540		AT2G41640		AT3G55290		AT5G41300
	AT2G40960		AT4G33120		AT1G53070		AT2G40170
	AT1G12010		AT3G48320		AT1G60750		AT2G38760
	AT1G15000		AT3G04640		AT4G26090		AT2G18540
	AT3G59010		AT3G14810		AT5G44973		AT3G23510
	AT1G15260		AT3G10930		AT2G40100		AT4G36600
	AT3G23880		AT3G02040		AT1G78340		AT1G79110
	AT1G31690		AT5G61810		AT5G41460		AT2G32660
	AT2G05440		AT5G37770		AT1G35310		AT4G16160
	AT5G10150		AT4G23170		AT2G44300		AT1G32900
	AT5G54250		AT5G01820		AT4G16270		AT1G74150
	AT5G38930		AT4G34150		AT1G48690		AT2G33070
	AT5G66520		AT4G19960		AT1G24260		AT4G04990
	AT4G32710		AT5G64190		AT2G23340		AT1G79160
	AT3G46490		AT4G25490		AT4G16260		AT2G22560
	AT1G58602		AT1G62290		AT1G68600		AT4G12550
	AT2G05015		AT4G17250		AT4G00880		AT5G60520
	AT4G13280		AT1G14580		AT4G29140		AT5G07650
	AT2G36090		AT2G31380		AT1G79410		AT5G36910
	AT4G00880		AT3G05630		AT1G12200		AT1G74010
	AT5G61160		AT5G22250		AT5G20740		AT2G36590
	AT5G40720		AT2G35300		AT4G38550		AT3G20210
	AT1G30420		AT1G07180		AT5G54040		AT4G16745
	AT3G49620		AT1G74430		AT5G63580		AT1G34460
	AT3G32030		AT4G09750		AT4G31470		AT5G65165
	AT5G47610		AT4G11570		AT1G17610		AT1G48130
	AT1G56150		AT4G16860		AT1G26560		AT3G12977
	AT1G20160		AT3G23250		AT2G44670		AT1G23150
	AT1G22740		AT5G24380		AT5G23480		AT1G71692
	AT1G62440		AT4G13495		AT1G21540		AT4G35070
	AT1G21100		AT1G73750		AT1G15125		AT4G13577
	AT1G08230		AT5G05290		AT4G15960		AT2G31980
	AT1G01420		AT5G57610		AT5G59670		AT4G33120
	AT1G77690		AT4G13010		AT1G64780		AT1G23140
	AT3G26200		AT1G68050		AT3G20830		AT2G41190
	AT5G27890		AT2G01180		AT1G18710		AT2G19060
	AT1G53990		AT1G24148		AT4G02200		AT2G38110
	AT3G25900		AT1G74210		AT3G25795		AT3G27690
	AT2G40390		AT3G47040		AT1G12570		AT3G15280
	AT1G62280		AT2G31880		AT2G34610		AT2G45130
	AT2G14580		AT3G54830		AT2G45830		AT4G15270
	AT2G47560		AT3G59080		AT3G59010		AT5G44310
	AT3G14850		AT5G62430		AT2G47180		AT5G20790
	AT4G22520		AT4G14680		AT1G43605		AT3G03500
	AT2G15490		AT2G39650		AT5G10250		AT4G27400
	AT4G15480		AT3G56880		AT1G60740		AT2G14060
	AT5G22890		AT4G39940		AT3G22840		AT1G25250
	AT3G50010		AT5G42650		AT5G14450		AT4G25140
	AT1G14280		AT3G54000		AT1G78410		AT2G04040
	AT3G61198		AT2G22190		AT2G39690		AT1G53635
	AT5G20830		AT5G40420		AT4G06744		AT1G57800
	AT3G49760		AT1G16730		AT1G60390		AT5G65690
	AT3G59340		AT5G26340		AT5G58780		AT2G23640
	AT5G12170		AT5G20150		AT1G05835		AT1G02700
	AT1G69880		AT4G37850		AT1G56510		AT3G53830
	AT2G09665		AT4G08040		AT2G45600		AT5G42510
	AT2G28760		AT1G23710		AT2G08650		AT5G61070
	AT4G33420		AT3G05400		AT5G53380		AT4G13260
	AT4G05100		AT5G52750		AT2G37030		AT1G56170
	AT3G14680		AT1G61380		AT2G37180		AT3G20380
	AT2G47930		AT5G27420		AT5G18470		AT5G55410
	AT3G61160		AT5G39670		AT4G17860		AT5G09640
	AT5G64110		AT3G55980		AT1G65060		AT5G45690
	AT1G63710		AT1G64970		AT2G28760		AT1G26945
	AT1G07260		AT5G41750		AT5G22500		AT1G18810
	AT2G18570		AT2G28500		AT1G20030		AT3G58270
	AT4G17070		AT1G28600		AT4G11880		AT5G47590
	AT3G63120		AT5G63380		AT3G17380		AT1G02220
	AT4G23496		AT5G66070		AT3G29035		AT4G03610
	AT2G32860		AT2G29320		AT1G21670		AT4G18170
	AT2G48030		AT1G76650		AT1G73040		AT1G64795
	AT1G61810		AT3G56710		AT5G22580		AT1G47540
	AT3G55290		AT1G21520		AT2G23200		AT1G04650
	AT3G45070		AT1G74100		AT5G11100		AT2G15010
	AT5G14090		AT5G59130		AT4G11000		AT3G05390
	AT3G23800		AT1G73010		AT3G29780		AT2G20080
	AT2G40480		AT1G62430		AT1G62280		AT1G52650
	AT3G11690		AT2G36220		AT3G43670		AT2G38905
	AT2G02680		AT5G49520		AT5G50915		AT1G27990
	AT1G35250		AT4G19170		AT5G65613		AT5G53450
	AT4G26255		AT3G11020		AT3G18170		AT2G18180
	AT4G29340		AT4G18910		AT3G15540		AT4G15350
	AT1G08430		AT2G42380		AT3G25882		AT3G29252
	AT1G47270		AT3G48350		AT1G07260		AT3G50980
	AT5G59330		AT5G59550		AT1G14160		AT1G73120
	AT5G43180		AT1G57800		AT1G18570		AT1G67070
	AT5G01215		AT5G59820		AT1G55010		AT1G53680
	AT4G01140		AT2G43920		AT3G55710		AT2G28200
	AT4G22517		AT1G09070		AT3G26460		AT3G48260
	AT1G10060		AT4G34250		AT2G47460		AT3G60140
	AT3G25570		AT3G49580		AT4G19530		AT4G20210
	AT4G30610		AT3G23410		AT4G37670		AT2G28260
	AT1G13250		AT5G01180		AT2G20950		AT5G09978
	AT1G51420		AT5G35735		AT3G25250		AT3G55580
	AT4G02100		AT4G27280		AT1G56210		AT5G56370
	AT5G03120		AT3G51660		AT5G07990		AT1G29680
	AT4G27900		AT1G14250		AT2G23770		AT2G22750
	AT5G25970		AT5G24155		AT2G34910		AT3G13640
	AT3G18170		AT2G42750		AT1G09415		AT1G16730
	AT4G06744		AT1G29690		AT5G57220		AT3G05155
	AT4G04221		AT1G76960		AT1G62975		AT5G43520
	AT5G64572		AT1G11410		AT2G40750		AT2G35000
	AT1G60750		AT3G23570		AT2G15040		AT1G35830
	AT2G01900		AT5G26220		AT5G24090		AT3G58780
	AT5G58480		AT4G37760		AT1G22470		AT4G33770
	AT5G10410		AT4G13575		AT1G61170		AT1G01030
	AT3G09270		AT4G27657		AT2G40480		AT1G63180
	AT3G14770		AT5G24120		AT4G38400		AT3G49690
	AT4G37560		AT2G17040		AT1G35730		AT1G62360
	AT1G33055		AT3G20940		AT5G62360		AT5G50800
	AT1G23052		AT2G30020		AT4G08410		AT2G37290
	AT5G44973		AT3G19580		AT5G46490		AT2G31380
	AT4G29190		AT3G17790		AT2G35150		AT1G12130
	AT4G24450		AT2G41010		AT1G75590		AT5G52570
	AT4G13390		AT3G20600		AT1G11600		AT5G60280
	AT2G29740		AT5G04340		AT5G42146		AT1G07180
	AT2G35380		AT5G53048		AT3G05650		AT1G65620
	AT1G30280		AT4G18530		AT5G50820		AT5G24130
	AT5G38540		AT1G48130		AT5G65390		AT4G18510
	AT5G35190		AT1G17710		AT5G59720		AT1G16160
	AT3G20110		AT1G43620		AT1G65800		AT5G52260
	AT2G41480		AT3G07350		AT1G79760		AT5G07620
	AT1G01070		AT3G15210		AT1G66960		AT3G12240
	AT2G29010		AT1G58280		AT5G65170		AT2G39518
	AT2G06995		AT2G23620		AT5G54710		AT5G20410
	AT5G47250		AT5G44350		AT1G24147		AT5G06980
	AT2G44670		AT1G73805		AT4G23810		AT1G02770
	AT3G18145		AT3G46630		AT4G21650		AT5G01050
	AT5G15840		AT1G45015		AT1G08500		AT5G17810
	AT2G02020		AT2G02930		AT3G13650		AT4G28520
	AT2G46720		AT3G16030		AT4G02330		AT3G32920
	AT4G17030		AT3G26230		AT3G14280		AT2G20250
	AT2G45830		AT1G68740		AT1G52770		AT4G19920
	AT4G35810		AT2G29170		AT3G50300		AT2G36970
	AT4G12290		AT1G73080		AT1G13360		AT1G16370
	AT2G41090		AT5G55410		AT5G21482		AT5G60260
	AT4G14940		AT2G33580		AT5G45380		AT1G06350
	AT2G42290		AT2G22240		AT5G43180		AT4G16350
	AT2G26820		AT5G04950		AT1G14870		AT5G20150
	AT3G50340		AT1G70420		AT1G69900		AT5G03680
	AT1G12200		AT1G61470		AT3G02493		AT1G66860
	AT1G56210		AT4G38860		AT5G27690		AT3G25760
	AT5G18840		AT4G17490		AT3G62280		AT1G05510
	AT2G42250		AT1G20350		AT1G06420		AT2G04050
	AT4G16270		AT1G62560		AT1G17180		AT3G51895
	AT2G05540		AT5G47910		AT4G07820		AT1G50790
	AT3G61380		AT1G32640		AT3G21750		AT4G00416
	AT5G06630		AT2G30040		AT3G33528		AT1G73870
	AT2G42580		AT3G26180		AT1G20160		AT5G16980
	AT1G01600		AT1G34180		AT4G24540
	AT5G42146		AT1G26945		AT3G29370
	AT4G25400		AT3G55090		AT2G35930
	AT4G38545		AT1G75100		AT1G51170
	AT4G37450		AT1G59740		AT1G78070
	AT4G28180		AT3G61190		AT5G57123
	AT5G14650		AT3G44720		AT1G12880
	AT3G07105		AT2G17220		AT2G05540
	AT3G60310		AT5G64940		AT2G23690
	AT3G05955		AT5G05965		AT1G12320
	AT1G24260		AT4G23190		AT5G61650
	AT4G22505		AT1G17420		AT1G33750
	AT3G17380		AT3G17520		AT1G02450
	AT5G60780		AT4G22780		AT4G04745
	AT1G14730		AT3G54200		AT5G20830
	AT1G12080		AT3G49530		AT1G17300
	AT2G19572		AT1G65150		AT3G04220
	AT4G01380		AT3G56400		AT4G28940
	AT4G01350		AT5G27930		AT5G47230
	AT3G50140		AT4G12980		AT2G22680
	AT1G12570		AT3G46620		AT5G37990
	AT4G15290		AT1G18710		AT2G28140
	AT3G53250		AT2G35290		AT3G25640
	AT4G13345		AT1G51090		AT5G15180
	AT2G04680		AT1G71200		AT1G06080
	AT1G75770		AT3G25760		AT4G04570
	AT4G38420		AT4G33985		AT4G14940
	AT5G61650		AT1G51700		AT2G05440
	AT1G51840		AT4G35640		AT2G12462
	AT4G14480		AT4G34410		AT2G40960
	AT1G49200		AT3G44970		AT4G26255
	AT5G65613		AT5G50100		AT1G58460
	AT2G44480		AT4G02410		AT4G25860
	AT1G16390		AT5G52330		AT4G21380
	AT4G10370		AT3G54990		AT2G30540
	AT3G02850		AT2G05940		AT2G43480
	AT1G62510		AT4G33920		AT5G44574
	AT5G03050		AT2G38460		AT1G76930
	AT2G23340		AT3G44860		AT3G05660
	AT5G55930		AT5G52570		AT2G29480
	AT2G18800		AT4G13800		AT5G55620
	AT5G58570		AT1G73190		AT1G48500
	AT1G04133		AT1G53180		AT3G44630
	AT2G48090		AT3G08860		AT1G65480
	AT1G02650		AT1G70610		AT1G72230
	AT5G53190		AT1G28370		AT5G23980
	AT1G69230		AT4G12900		AT2G20142
	AT1G68880		AT4G36010		AT3G58550
	AT3G15356		AT1G72930		AT1G72940
	AT1G54040		AT5G42580		AT2G01755
	AT4G17860		AT2G25890		AT5G12300
	AT4G35380		AT4G13395		AT2G34810
	AT3G46690		AT4G31870		AT1G21550
	AT4G16563		AT4G12545		AT3G45700
	AT2G13665		AT1G17830		AT5G67160
	AT2G40230		AT3G25780		AT1G53990
	AT5G39610		AT1G56540		AT5G66790
	AT3G48920		AT3G03780		AT1G68570
	AT5G54148		AT3G51895		AT4G37970
	AT3G25870		AT5G11650		AT5G22570
	AT2G34610		AT5G06870		AT4G16740
	AT5G49350		AT4G13550		AT4G14480
	AT3G60690		AT4G12910		AT1G73780
	AT1G72230		AT2G37210		AT5G40920
	AT4G36900		AT2G23150		AT5G21950
	AT5G60860		AT5G38710		AT1G29395
	AT2G44130		AT1G35210		AT5G03350
	AT1G70230		AT1G06350		AT5G65205
	AT3G29630		AT1G32560		AT4G35810
	AT2G44940		AT5G42380		AT2G17690
	AT2G18560		AT5G24660		AT5G23850
	AT1G06830		AT2G27380		AT1G47960
	AT3G30180		AT5G45340		AT5G40720
	AT5G38005		AT5G12840		AT2G36690
	AT5G23700		AT1G19020		AT5G57760
	AT5G21950		AT2G35640		AT4G37770
	AT3G04860		AT4G04810		AT4G16750
	AT5G52170		AT1G24140		AT2G27660
	AT2G28050		AT5G51850		AT1G78090
	AT2G43840		AT2G18450		AT2G38995
	AT2G31083		AT4G21020		AT5G23220
	AT3G23150		AT4G23515		AT1G13250
	AT1G62400		AT2G46340		AT2G34490
	AT3G61490		AT3G50060		AT2G44570
	AT5G64810		AT2G28490		AT2G28700
	AT2G25200		AT1G66800		AT3G29630
	AT2G45900		AT2G01300		AT3G51400
	AT4G22070		AT2G38110		AT2G47270
	AT1G19840		AT1G76600		AT5G54130
	AT2G37360		AT5G23840		AT3G53235
	AT5G38550		AT1G47980		AT3G11210
	AT5G25810		AT4G18270		AT1G17285
	AT1G15125		AT5G52300		AT3G05800
	AT1G06265		AT2G29450		AT5G17040
	AT1G49032		AT1G69570		AT1G29270
	AT4G04223		AT2G36780		AT1G02340
	AT3G50460		AT1G56520		AT3G14680
	AT4G31730		AT1G11050		AT5G50950
	AT5G08260		AT4G36030		AT3G52310
	AT3G21755		AT1G71040		AT3G61820
	AT3G14870		AT1G59910		AT3G14850
	AT3G12730		AT1G08920		AT5G53486
	AT5G54130		AT4G16745		AT2G36890
	AT3G10120		AT1G57990		AT4G12290
	AT3G28650		AT1G73120		AT5G24770
	AT4G22513		AT2G38470		AT4G22160
	AT1G31770		AT5G16360		AT1G04110
	AT5G03670		AT3G21720		AT2G01860
	AT4G16447		AT3G56200		AT4G04840
	AT1G19530		AT2G43020		AT5G59330
	AT1G54740		AT5G62570		AT4G25990
	AT4G19530		AT5G41740		AT1G35290
	AT3G21600		AT1G59590		AT3G13840
	AT4G04745		AT4G25350		AT5G46730
	AT5G03310		AT5G17850		AT2G48090
	AT2G05632		AT5G62490		AT1G65490
	AT1G62520		AT2G46830		AT1G19340
	AT1G11330		AT1G24400		AT3G21760
	AT3G25640		AT2G21820		AT3G09270
	AT3G63110		AT4G26270		AT4G08570
	AT3G02240		AT2G16990		AT4G39795
	AT4G00910		AT5G07330		AT1G78030
	AT1G55010		AT5G17000		AT3G22410
	AT5G03995		AT1G02220		AT4G36740
	AT1G11175		AT5G51390		AT4G08910
	AT3G29670		AT3G02840		AT1G19960
	AT4G27970		AT4G08170		AT5G24030
	AT4G09420		AT2G46400		AT5G46500
	AT1G61480		AT1G70740		AT5G35190
	AT1G78170		AT1G16130		AT1G52560
	AT1G72360		AT1G48370		AT5G25240
	AT1G19510		AT4G27460		AT2G34930
	AT3G29370		AT1G03055		AT3G03170
	AT5G18240		AT2G32200		AT5G63560
	AT3G01350		AT3G26290		AT3G25700
	AT4G15450		AT2G42760		AT4G32800
	AT4G36410		AT3G55580		AT5G47250
	AT2G45210		AT1G80840		AT3G50930
	AT4G39675		AT1G05575		AT5G66210
	AT1G32740		AT1G48120		AT2G04680
	AT1G62580		AT3G15990		AT2G15680
	AT4G04450		AT3G17330		AT4G35030
	AT4G40010		AT4G18210		AT4G40065
	AT1G52343		AT5G11410		AT1G31540
	AT5G01250		AT1G67900		AT1G35240
	AT1G64640		AT2G21320		AT5G39240
	AT2G15042		AT2G25250		AT5G61740
	AT5G50820		AT5G57345		AT2G04215
	AT3G60490		AT5G48490		AT2G18210
	AT3G21760		AT3G54390		AT5G10100
	AT5G39970		AT1G24150		AT1G56120
	AT1G75590		AT5G41810		AT3G47510
	AT4G15765		AT2G32660		AT5G66985
	AT1G02850		AT5G39860		AT5G18600
	AT3G02493		AT5G40500		AT5G03720
	AT1G51890		AT3G10450		AT3G53250
	AT4G30860		AT2G08665		AT3G60415
	AT1G04110		AT5G48880		AT4G29190
	AT2G27660		AT1G26761		AT1G30040
	AT5G62165		AT5G59080		AT4G30090
	AT5G53380		AT3G57530		AT1G63860
	AT5G66790		AT4G17230		AT3G23740
	AT2G28970		AT5G36910		AT3G57540
	AT4G24180		AT2G32030		AT4G15440
	AT3G50350		AT5G61600		AT3G07340
	AT1G75390		AT4G12720		AT1G21010
	AT3G18900		AT1G64110		AT2G45750
	AT2G25000		AT1G11210		AT4G30110
	AT1G30250		AT3G08720		AT4G17160
	AT4G11140		AT1G58420		AT1G80340
	AT5G22870		AT2G22500		AT3G01260
	AT1G43160		AT5G21960		AT5G25840
	AT4G04630		AT5G42590		AT5G06900
	AT2G16660		AT4G23250		AT3G14870
	AT2G41080		AT5G20480		AT3G47780
	AT4G15960		AT4G23990		AT5G02190
	AT3G58720		AT5G25930		AT1G51090
	AT1G02520		AT4G11300		AT5G09440
	AT3G53150		AT4G18170		AT2G16385
	AT5G49390		AT5G03210		AT4G19520
	AT1G63100		AT4G26200		AT2G41180
	AT1G68540		AT5G64660		AT5G37300
	AT5G24910		AT4G31620		AT4G16563
	AT5G67160		AT3G26220		AT1G52830
	AT2G01860		AT4G25290		AT4G10310
	AT2G44300		AT2G40140		AT1G13430
	AT3G04030		AT1G72910		AT5G67210
	AT3G05650		AT5G47070		AT5G49350
	AT3G02885		AT1G23110		AT3G02140
	AT4G38210		AT2G44840		AT2G27690
	AT5G54240		AT1G12030		AT3G29670
	AT2G28210		AT1G64400		AT3G12730
	AT5G42530		AT4G27030		AT1G02190
	AT1G44050		AT4G15990		AT3G50350
	AT1G12740		AT1G32920		AT1G80320
	AT3G22231		AT1G67970		AT2G28580
	AT5G67090		AT1G02700		AT5G59570
	AT1G03620		AT3G18610		AT1G74440
	AT3G17070		AT1G09500		AT5G01100
	AT5G18260		AT1G28190		AT4G37240
	AT5G65170		AT5G01540		AT1G68540
	AT1G16640		AT5G44120		AT3G05690
	AT1G78090		AT1G16410		AT1G68320
	AT1G54970		AT4G20320		AT4G25110
	AT1G14160		AT3G45640		AT1G66100
	AT4G23600		AT3G62460		AT1G68585
	AT2G44570		AT4G27070		AT4G01060
	AT1G11700		AT3G05936		AT1G75040
	AT5G04050		AT1G16370		AT1G54575
	AT1G64405		AT3G49570		AT5G02440
	AT3G04070		AT2G21720		AT2G35380
	AT3G62470		AT2G47770		AT3G22231
	AT2G23770		AT2G36800		AT4G19850
	AT5G23220		AT4G14550		AT2G42110
	AT3G58550		AT5G39850		AT5G59730
	AT2G41990		AT2G26870		AT4G22250
	AT5G04330		AT4G32700		AT5G62040
	AT5G67020		AT5G41410		AT3G28340
	AT2G39690		AT3G58270		AT1G69600
	AT3G29680		AT5G01300		AT1G15960
	AT1G12320		AT5G24590		AT1G12210
	AT1G75250		AT2G26370		AT4G30280
	AT5G63580		AT3G53830		AT2G43590
	AT1G22110		AT5G54490		AT1G26100
	AT1G08990		AT5G53970		AT1G51840
	AT2G16385		AT5G44572		AT4G34650
	AT2G22620		AT3G43790		AT2G44480
	AT4G25434		AT2G21430		AT4G21940
	AT5G50720		AT4G27560		AT1G19670
	AT2G32870		AT4G31240		AT1G76530
	AT5G43910		AT2G35658		AT5G54148
	AT5G19040		AT4G21215		AT4G38210
	AT5G20820		AT5G20240		AT4G15765
	AT2G34910		AT3G19970		AT4G04750
	AT5G37990		AT1G70250		AT3G14060
	AT1G55380		AT1G65730		AT3G22830
	AT5G02440		AT4G02330		AT1G58170
	AT1G33340		AT1G80570		AT3G28420
	AT4G28140		AT4G35840		AT4G15450
	AT3G10290		AT2G20835		AT2G35585
	AT2G27035		AT3G09440		AT5G13870
	AT3G25730		AT1G19180		AT3G20110
	AT5G57565		AT1G58520		AT3G06160
	AT3G28007		AT2G40270		AT5G23000
	AT4G21480		AT1G74450		AT2G22790
	AT3G43190		AT1G45231		AT1G22650
	AT5G40590		AT3G47820		AT5G64870
	AT2G37820		AT3G23170		AT3G10910
	AT3G22410		AT2G18690		AT3G32377
	AT2G21100		AT4G21120		AT3G15356
	AT5G46890		AT3G50800		AT1G14480
	AT5G11550		AT5G10695		AT5G62770
	AT1G08590		AT4G34060		AT1G66830
	AT5G45540		AT2G39250		AT1G31350
	AT2G18328		AT1G18330		AT1G04000
	AT3G25795		AT5G27610		AT2G36710
	AT3G45840		AT2G41120		AT1G77400
	AT3G14280		AT2G35637		AT4G00890
	AT2G36792		AT2G41290		AT1G33340
	AT1G01200		AT1G66090		AT5G48740
	AT1G13670		AT1G12610		AT1G01200
	AT2G28270		AT3G19380		AT2G39240
	AT5G38940		AT3G14200		AT2G29940
	AT3G61400		AT2G34600		AT3G14560
	AT4G00940		AT3G50930		AT5G27890
	AT5G48430		AT5G63130		AT5G61850
	AT3G12750		AT3G58450		AT4G40010
	AT4G22250		AT3G52450		AT5G06865
	AT3G52310		AT1G28010		AT5G54720
	AT4G00670		AT1G24145		AT1G02620
	AT2G28700		AT5G46710		AT5G25970
	AT2G33175		AT3G16510		AT5G23030
	AT4G22485		AT3G02875		AT2G18800
	AT2G44380		AT4G23260		AT1G01390
	AT1G01190		AT1G35625		AT5G64810
	AT1G06420		AT1G66160		AT5G16200
	AT3G05660		AT5G45830		AT1G16400
	AT5G44574		AT1G61340		AT1G35210
	AT1G23760		AT3G50980		AT1G69140
	AT1G08500		AT1G05300		AT5G47220
	AT1G67265		AT2G26710		AT1G76650
	AT1G69600		AT5G04150		AT3G45290
	AT4G31470		AT5G42370		AT1G05700
	AT3G27950		AT5G39785		AT2G25460
	AT1G27020		AT1G65860		AT2G18500
	AT1G01740		AT2G27080		AT1G53480
	AT1G29270		AT3G24780		AT5G13200
	AT1G50290		AT5G45950		AT1G12010
	AT5G01542		AT3G54600		AT5G43890
	AT4G06746		AT3G16720		AT4G40070
	AT1G06475		AT5G66640		AT1G18870
	AT1G19540		AT1G74950		AT1G13670
	AT2G36690		AT4G11910		AT2G41090
	AT2G38090		AT1G72520		AT3G50800
	AT1G58150		AT1G53090		AT5G08760
	AT2G45220		AT2G04080		AT5G59220
	AT4G28040		AT2G36790		AT3G16070
	AT5G38320		AT5G23370		AT1G64405
	AT2G39510		AT1G65500		AT1G26700
	AT4G10310		AT2G20340		AT4G06746
	AT2G05914		AT1G60270		AT1G06475
	AT1G68500		AT5G08240		AT2G31083
	AT3G13650		AT4G13750		AT3G46110
	AT5G35732		AT5G44310		AT5G48450
	AT2G19800		AT3G12320		AT1G33610
	AT5G53980		AT2G23000		AT4G33810
	AT4G36230		AT1G73300		AT3G21210
	AT2G45360		AT2G18540		AT5G49340
	AT1G43020		AT1G04560		AT3G52400
	AT1G64780		AT1G06002		AT3G59480
	AT1G11340		AT1G24330		AT3G47790
	AT2G43590		AT5G12930		AT1G62520
	AT1G35255		AT4G18220		AT1G36675
	AT1G01570		AT1G44350		AT1G11330
	AT1G64450		AT3G48580		AT1G74500
	AT5G63560		AT5G06710		AT2G26560
	AT5G43290		AT5G20420		AT2G21100
	AT1G60390		AT2G24190		AT5G52310
	AT1G17345		AT3G25600		AT2G22620
	AT5G43040		AT5G13820		AT5G20820
	AT1G43605		AT5G64060		AT5G60910
	AT2G47820		AT4G03960		AT1G09880
	AT2G46210		AT3G44630		AT2G34925
	AT3G25950		AT5G54585		AT5G61350
	AT2G47670		AT2G39220		AT3G09830
	AT1G49370		AT3G47580		AT5G40860
	AT1G08630		AT2G43100		AT3G42800
	AT1G01760		AT1G53100		AT5G38540
	AT3G23440		AT3G53680		AT1G02400
	AT1G46768		AT5G52760		AT1G72490
	AT2G12462		AT5G62130		AT5G57565
	AT1G56020		AT1G13520		AT1G56240
	AT4G25760		AT5G66210		AT4G35190
	AT1G35290		AT4G14560		AT3G26960
	AT2G28690		AT3G13080		AT5G58660
	AT1G66440		AT2G31945		AT5G48050
	AT2G32765		AT1G63750		AT3G23800
	AT2G45350		AT1G66930		AT4G34419
	AT3G16210		AT3G15670		AT3G49930
	AT1G76878		AT5G07660		AT5G10410
	AT1G12480		AT4G36550		AT4G19050
	AT3G17580		AT1G70700		AT3G16360
	AT2G35150		AT2G38480		AT5G12340
	AT5G18430		AT2G32210		AT1G17600
	AT1G48780		AT4G18280		AT5G37550
	AT3G60415		AT3G53040		AT2G47010
	AT3G59370		AT1G28650		AT1G06963
	AT5G38865		AT4G15396		AT2G04500
	AT5G58780		AT1G63720		AT1G02800
	AT1G08757		AT2G17660		AT5G01215
	AT2G36110		AT3G01830		AT1G77520
	AT2G45750		AT3G48300		AT4G08300
	AT2G47880		AT1G10920		AT4G18250
	AT4G22460		AT5G35110		AT5G22870
	AT1G72620		AT3G22460		AT1G73640
	AT3G26830		AT5G41120		AT4G38410
	AT5G49170		AT5G45070		AT3G16150
	AT5G54230		AT2G24160		AT1G70505
	AT1G02705		AT2G43530		AT1G69880
	AT5G10930		AT5G05410		AT3G23440
	AT4G22770		AT2G20560		AT3G09870
	AT1G53700		AT5G25190		AT1G65390
	AT3G52525		AT4G35110		AT5G40460
	AT5G25240		AT1G64890		AT4G01950
	AT5G06730		AT1G45191		AT1G53490
	AT4G38400		AT2G18180		AT1G47510
	AT2G29480		AT1G30135		AT5G27810
	AT4G17215		AT5G36925		AT5G63660
	AT2G04032		AT2G40170		AT2G24600
	AT2G02690		AT1G36622
	AT5G67520		AT1G49900
	AT1G79480		AT1G06050
	AT5G34795		AT1G53110
	AT5G57780		AT2G42975
	AT1G60470		AT1G27770
	AT3G06640		AT3G57680
	AT2G47530		AT5G20410
	AT1G33750		AT4G01250
	AT2G45040		AT1G14780
	AT3G47740		AT1G19210
	AT4G13290		AT1G80110
	AT2G04500		AT5G65890
	AT1G27670		AT1G72900
	AT2G38152		AT1G59860
	AT1G18773		AT3G21700
	AT1G11125		AT3G48650
	AT1G13590		AT5G22390
	AT1G68620		AT5G57340
	AT1G67110		AT1G53170
	AT3G32040		AT1G17810
	AT3G59480		AT4G14365
	AT5G58500		AT2G22880
	AT5G15180		AT1G31920
	AT5G49340		AT1G23140
	AT4G09820		AT1G58320
	AT5G58660		AT1G14370
	AT4G08570		AT1G56660
	AT1G69572		AT1G32928
	AT5G24105		AT3G25240
	AT2G37950		AT1G66860
	AT1G29180		AT3G56290
	AT4G14400		AT5G19500
	AT2G15830		AT5G08335
	AT5G48050		AT1G07645
	AT4G01680		AT4G25300
	AT1G11740		AT2G45130
	AT4G22560		AT2G27260
	AT3G32047		AT1G07620
	AT2G42350		AT2G31985
	AT4G39190		AT4G23290
	AT3G16280		AT1G51460
	AT5G67460		AT1G67856
	AT5G03840		AT4G36600
	AT3G15250		AT2G38760
	AT3G23840		AT2G18680
	AT5G43380		AT2G24720
	AT3G62280		AT3G54020
	AT1G58120		AT4G11330
	AT2G30080		AT5G57550
	AT2G02000		AT5G05190
	AT2G40670		AT1G73870
	AT3G01970		AT1G72070
	AT1G19396		AT2G40350
	AT1G61710		AT5G12080
	AT1G68450		AT2G26220
	AT2G46740		AT2G46810
	AT5G38010		AT2G44460
	AT1G64360		AT3G20380
	AT5G45380		AT3G54940
	AT4G14630		AT5G02950
	AT2G37025		AT1G72100
	AT2G47360		AT1G50740
	AT1G29179		AT1G52690
	AT5G44910		AT5G64870
	AT2G33710		AT1G78290
	AT4G15440		AT5G59700
	AT4G33550		AT1G75300
	AT3G27997		AT1G65090
	AT4G30130		AT4G16780
	AT5G62150		AT5G08600
	AT2G34925		AT5G52900
	AT1G26700		AT3G22640
	AT1G75030		AT5G55570
	AT1G30080		AT1G29500
	AT3G20395		AT5G14960
	AT5G19170		AT1G18360
	AT4G07820		AT5G24130
	AT1G48500		AT1G69790
	AT5G50790		AT1G14200
	AT3G29780		AT2G26700
	AT3G60900		AT4G19370
	AT1G73280		AT1G20823
	AT5G46900		AT5G38240
	AT2G30670		AT1G65490
	AT1G73410		AT5G06090
	AT4G05130		AT1G66400
	AT1G33320		AT1G36180
	AT1G35240		AT5G52940
	AT2G28040		AT5G16960
	AT1G10990		AT5G47960
	AT4G01060		AT5G59580
	AT5G58010		AT5G01550
	AT5G48410		AT4G21840
	AT1G66460		AT1G26540
	AT2G02850		AT3G25670
	AT5G39240		AT3G53960
	AT3G04220		AT2G41510
	AT2G46750		AT4G35480
	AT4G27670		AT1G11960
	AT1G77520		AT4G03610
	AT4G34770		AT5G47950
	AT2G01610		AT2G01880
	AT1G04380		AT3G13640
	AT2G43140		AT3G18710
	AT4G12270		AT1G67460
	AT4G19850		AT4G33050
	AT5G43950		AT5G57050
	AT3G45210		AT3G22570
	AT4G34810		AT4G01950
	AT3G59580		AT3G45960
	AT1G78030		AT5G45990
	AT1G19960		AT5G15910
	AT1G11785		AT5G02580
	AT2G31010		AT5G50800
	AT2G18500		AT1G71030
	AT3G46810		AT2G36770
	AT1G13430		AT2G22750
	AT5G25370		AT2G13800
	AT2G22460		AT2G46790
	AT3G50770		AT4G20000
	AT3G57380		AT1G48400
	AT4G12580		AT4G38530
	AT5G57640		AT5G01320
	AT1G74810		AT1G47540
	AT2G34360		AT1G11170
	AT1G07550		AT2G47750
	AT4G08910		AT2G41240
	AT4G18250		AT3G15280
	AT3G14450		AT4G15280
	AT3G27650		AT5G25130
	AT5G37820		AT4G28520
	AT4G35720		AT5G44190
	AT5G46330		AT2G25460
	AT1G44608		AT4G27150
	AT3G58350		AT1G09180
	AT1G27565		AT5G64510
	AT5G07570		AT5G49740
	AT1G04425		AT4G23870
	AT1G77400		AT3G48280
	AT1G63410		AT2G37290
	AT5G03350		AT5G51370
	AT4G12510		AT3G47210
	AT1G44970		AT4G21903
	AT5G20640		AT3G28210
	AT4G13620		AT3G55240
	AT2G40330		AT3G60090
	AT4G34930		AT1G76955
	AT3G25882		AT3G05937
	AT3G50640		AT3G16860
	AT3G05920		AT5G24600
	AT3G16070		AT3G20210
	AT2G43480		AT3G16410
	AT3G05285		AT1G62710
	AT3G45940		AT1G15010
	AT5G63660		AT5G52640
	AT5G25160		AT2G19900
	AT3G50300		AT5G60250
	AT1G76800		AT1G68690
	AT4G25750		AT3G06890
	AT2G07850		AT4G13920
	AT2G39850		AT4G25140
	AT4G00890		AT4G22200
	AT3G42800		AT3G27620
	AT2G15040		AT5G39030
	AT5G23950		AT2G32550
	AT5G09710		AT5G23360
	AT2G31540		AT3G26310
	AT5G48740		AT5G07650
	AT1G60060		AT2G36640
	AT4G11190		AT5G15850
	AT5G53592		AT3G25990
	AT2G30540		AT4G16160
	AT3G11750		AT1G18265
	AT5G40010		AT3G44326
	AT1G53950		AT2G14060
	AT1G43000		AT3G15750
	AT4G18630		AT3G20640
	AT4G11880		AT1G16110
	AT1G01480		AT3G62260
	AT5G38790		AT1G17750
	AT3G45530		AT5G16080
	AT5G44569		AT5G19920
	AT5G14130		AT2G35710
	AT3G62960		AT5G64905
	AT5G03435		AT2G25735
	AT3G33528		AT5G63090
	AT4G21320		AT3G21370
	AT1G33770		AT2G21770
	AT5G16170		AT2G21640
	AT2G38500		AT3G08870
	AT5G48400		AT1G58340
	AT3G47710		AT5G41400
	AT3G50570		AT3G20500
	AT1G68350		AT2G31980
	AT1G12060		AT3G24650
	AT5G47450		AT5G53030
	AT5G46260		AT1G04463
	AT2G45610		AT1G55050
	AT5G39160		AT4G21740
	AT2G31310		AT3G29252
	AT1G11990		AT5G13220
	AT3G26460		AT5G18065
	AT1G60360		AT3G18950
	AT2G04215		AT1G72950
	AT1G49490		AT5G46520
	AT2G06002		AT2G38905
	AT3G61028		AT1G73220
	AT2G47460		AT1G02820
	AT1G52770		AT2G15020
	AT3G26125		AT3G09910
	AT1G48325		AT3G56080
	AT3G43850		AT5G07010
	AT3G53235		AT1G54870
	AT1G16022		AT3G59750
	AT1G64930		AT4G39130
	AT5G67210		AT1G34460
	AT3G25700		AT1G67000
	AT1G20070		AT1G22340
	AT4G30180		AT2G30424
	AT1G10070		AT4G38340
	AT1G27140		AT3G13980
	AT3G28740		AT2G30432
	AT1G61930		AT1G65620
	AT3G21520		AT1G13750
	AT5G02190		AT4G28790
	AT1G44030		AT1G33540
	AT5G54790		AT3G14260
	AT4G29800		AT1G27990
	AT4G33450		AT1G80960
	AT1G48690		AT3G16650
	AT3G05858		AT4G24890
	AT1G69490		AT1G13530
	AT2G34390		AT1G14480
	AT2G30660		AT3G09830
	AT1G52560		AT5G22470
	AT4G07995		AT4G12320
	AT5G45530		AT4G17098
	AT1G78815		AT1G04650
	AT4G37970		AT2G23240
	AT3G24230		AT5G08030
	AT1G13130		AT4G19520
	AT3G27510		AT3G11650
	AT4G15300		AT1G02770
	AT1G66600		AT1G72125
	AT1G07367		AT2G43375
	AT3G13840		AT1G74300
	AT5G24230		AT4G23020
	AT3G49380		AT3G56620
	AT3G48600		AT3G24360
	AT1G16140		AT3G19230
	AT1G76530		AT4G29740
	AT5G51500		AT1G49920
	AT3G57200		AT3G47420
	AT5G14895		AT5G04980
	AT5G16530		AT1G18590
	AT4G32860		AT5G25440
	AT3G24463		AT5G59730
	AT1G73780		AT5G52050
	AT2G36710		AT4G37370
	AT5G23235		AT5G40210
	AT5G57500		AT2G24600
	AT5G43540		AT5G66630
	AT2G44930		AT4G10500
	AT2G47810		AT5G44568
	AT4G13890		AT2G34650
	AT1G04247		AT3G57670
	AT5G53290		AT5G46295
	AT5G23030		AT2G39200
	AT1G06963		AT1G30040
	AT3G48970		AT5G42325
	AT1G67328		AT4G13577
	AT2G28710		AT5G19110
	AT3G11402		AT5G28910
	AT5G61350		AT5G56370
	AT5G67488		AT1G48530
	AT4G10860		AT2G34350
	AT5G61740		AT2G27389
	AT2G45800		AT1G03106
	AT4G27590		AT1G13740
	AT3G05860		AT5G67140
	AT2G13660		AT2G29300
	AT3G01345		AT1G74360
	AT1G63450		AT4G23130
	AT1G63070		AT3G27540
	AT5G49770		AT2G29710
	AT5G39090		AT4G19570
	AT3G02242		AT4G23810
	AT2G22850		AT1G56170
	AT1G64210		AT2G42560
	AT1G70450		AT1G60090
	AT3G46800		AT5G13200
	AT3G47380		AT4G17615
	AT2G40240		AT1G02930
	AT5G16160		AT1G09575
	AT1G08005		AT1G07450
	AT5G06790		AT2G37240
	AT1G05530		AT3G03450
	AT4G39010		AT5G36100
	AT1G27940		AT1G65510
	AT3G18200		AT5G47330
	AT1G02460		AT5G61070
	AT3G21210		AT4G25480
	AT1G71910		AT5G50770
	AT5G40390		AT2G35930
	AT1G09480		AT1G24320
	AT3G55820		AT5G65140
	AT4G26260		AT4G19920
	AT3G24400		AT5G60220
	AT5G05430		AT1G17380
	AT1G02640		AT2G34870
	AT4G36590		AT4G00250
	AT5G63595		AT4G22210
	AT5G36960		AT2G43700
	AT1G73040		AT3G47540
	AT2G18480		AT3G22961
	AT2G26040		AT3G47750
	AT3G61390		AT5G09290
	AT1G67150		AT5G15190
	AT5G47920		AT1G23850
	AT3G59900		AT1G66540
	AT4G01335		AT5G58680
	AT3G23060		AT3G63440
	AT1G06923		AT1G16160
	AT3G12820		AT2G30480
	AT1G52030		AT5G09876
	AT3G29639		AT3G46930
	AT4G36280		AT3G03030
	AT5G51680		AT5G58120
	AT1G76210		AT1G65790
	AT1G65480		AT2G33880
	AT3G47790		AT5G63750
	AT3G12720		AT4G38560
	AT1G02190		AT5G60610
	AT2G17590		AT1G02575
	AT5G53660		AT1G54860
	AT2G04785		AT3G21352
	AT1G54120		AT2G14160
	AT2G18470		AT4G27950
	AT3G59120		AT1G69720
	AT5G55450		AT3G29410
	AT5G51530		AT3G58980
	AT1G04295		AT4G22390
	AT3G27500		AT5G43890
	AT1G01453		AT1G32780
	AT3G61898		AT3G04330
	AT3G56230		AT3G44350
	AT1G36675		AT4G27160
	AT5G07760		AT5G45630
	AT4G32950		AT1G05675
	AT3G61840		AT1G67650
	AT4G08360		AT3G61220
	AT1G31240		AT4G31248
	AT5G03890		AT2G29370
	AT3G28600		AT5G37440
	AT4G16162		AT5G05220
	AT1G55390		AT4G15100
	AT3G04420		AT1G23070
	AT5G62380		AT5G62210
	AT1G75394		AT5G05250
	AT2G32620		AT4G16940
	AT1G68180		AT3G05140
	AT2G19660		AT5G24640
	AT4G15710		AT3G21380
	AT1G18290		AT4G36700
	AT1G56710		AT2G17470
	AT1G30990		AT4G28150
	AT1G58170		AT5G65300
	AT5G64750		AT5G66650
	AT5G26190		AT3G01570
	AT5G15725		AT3G44510
	AT3G08115		AT1G71250
	AT4G04900		AT5G62520
	AT2G38600		AT3G03470
	AT2G13900		AT5G07700
	AT5G57520		AT3G03620
	AT2G23170		AT1G58410
	AT3G09005		AT5G56490
	AT1G80340		AT4G30430
	AT4G16220		AT3G12145
	AT4G18350		AT1G66060
	AT1G66830		AT3G47030
	AT4G37690		AT5G14470
	AT4G21310		AT1G30760
	AT5G55590		AT3G08070
	AT1G52820		AT1G03340
	AT4G36830		AT4G30370
	AT1G67270		AT1G53920
	AT3G01865		AT3G09600
	AT2G20030		AT5G18050
	AT1G43800		AT2G17770
	AT4G16230		AT1G69480
	AT5G27889		AT1G56650
	AT4G14980		AT5G51990
	AT3G56891		AT5G19850
	AT1G22480		AT2G19910
	AT5G37478		AT2G08730
	AT5G51930		AT1G32870
	AT1G19620		AT1G05510
	AT4G22730		AT2G37890
	AT3G05770		AT4G29610
	AT1G66450		AT1G73810
	AT1G49860		AT5G07180
	AT1G06473		AT1G61890
	AT2G25150		AT2G40435
	AT2G31081		AT2G15010
	AT1G75040		AT2G19190
	AT4G15550		AT2G23110
	AT5G45810		AT1G19200
	AT4G19970		AT1G79310
	AT1G20530		AT2G32487
	AT1G79180		AT3G03341
	AT4G21780		AT5G59990
	AT2G22590		AT1G03310
	AT4G30090		AT2G02310
	AT5G15290		AT4G11720
	AT1G10770		AT5G65980
	AT5G66335		AT1G57980
	AT1G06980		AT5G18020
	AT3G25250		AT1G34050
	AT4G24265		AT2G21490
	AT2G20870		AT4G02830
	AT3G06515		AT1G80320
	AT3G19320		AT5G43530
	AT5G15120		AT1G75290
	AT1G03800		AT1G01670
	AT5G02330		AT5G25450
	AT4G04760		AT2G39518
	AT3G60000		AT5G55150
	AT5G19870		AT1G73550
	AT2G42850		AT5G57510
	AT3G50030		AT3G61280
	AT1G53980		AT2G29350
	AT4G11460		AT4G19810
	AT4G13300		AT1G75000
	AT5G63625		AT3G10750
	AT1G17285		AT1G13330
	AT2G14095		AT5G23350
	AT1G17310		AT1G02813
	AT3G23550		AT4G13410
	AT1G68280		AT4G10510
	AT4G37295		AT4G23070
	AT1G75720		AT2G18190
	AT3G20160		AT5G08360
	AT1G15460		AT1G63030
	AT4G01630		AT5G09570
	AT4G33810		AT1G55550
	AT2G05825		AT4G27530
	AT1G22470		AT2G33070
			AT2G16367
			AT4G15975
			AT5G56810
			AT4G26740
			AT2G20800
			AT3G01550
			AT5G66400
			AT1G01580
			AT1G67470
			AT5G18030
			AT4G04710
			AT4G14180
			AT5G22200
			AT4G39830
			AT5G09640
			AT5G36920
			AT3G62590
			AT2G21930
			AT4G24110
			AT1G03880
			AT5G10000
			AT5G21150
			AT5G16770
			AT2G27990
			AT5G47220
			AT1G25425
			AT2G06935
			AT5G14700
			AT1G66080
			AT3G48770
			AT4G35520
			AT3G44120
			AT3G10815
			AT5G67060
			AT1G03445
			AT3G08810
			AT1G52410
			AT5G02200
			AT1G56250
			AT1G28230
			AT1G47130
			AT5G42930
			AT2G04190
			AT5G06480
			AT3G58150
			AT4G28703
			AT3G17690
			AT5G42445
			AT1G70640
			AT5G54740
			AT5G43160
			AT4G22980
			AT3G61450
			AT5G16570
			AT1G18835
			AT1G29450
			AT5G35660
			AT5G59260
			AT3G44790
			AT5G56080
			AT2G28815
			AT3G24500
			AT5G59170
			AT4G22610
			AT3G16490
			AT5G01640
			AT4G31800
			AT1G04490
			AT1G05837
			AT4G27140
			AT3G58780
			AT2G32020
			AT1G62360
			AT3G27440
			AT5G44980
			AT4G36950
			AT1G48990
			AT1G20120
			AT5G24420
			AT3G56970
			AT3G24310
			AT2G34355
			AT5G54000
			AT4G27170
			AT2G34317
			AT3G62730
			AT2G29120
			AT4G03050
			AT4G00525
			AT1G60050
			AT4G28680
			AT1G12630
			AT5G50130
			AT1G76640
			AT4G11890
			AT1G33610
			AT3G22560
			AT5G13210
			AT4G19230
			AT5G64780
			AT1G47990
			AT1G01520
			AT1G33720
			AT4G04490
			AT1G05183
			AT1G29460
			AT3G30120
			AT3G06433
			AT2G32140
			AT1G76610
			AT2G08405
			AT1G49100
			AT5G03680
			AT5G01255
			AT5G40180
			AT1G18197
			AT5G09720
			AT1G02390
			AT1G27461
			AT5G64900
			AT2G32190
			AT2G37440
			AT5G02490
			AT1G64065
			AT1G53680
			AT3G51960
			AT5G65850
			AT2G36590
			AT2G02240
			AT2G24680
			AT1G78750
			AT5G17810
			AT3G03776
			AT5G52260
			AT5G65165
			AT1G56240
			AT5G16460
			AT5G50915
			AT5G05300
			AT5G57240
			AT5G44700
			AT3G13950
			AT5G62730
			AT2G23640
			AT4G25420
			AT3G25260
			AT3G01600
			AT3G25597
			AT2G34450
			AT5G64450
			AT2G34315
			AT1G24130
			AT3G09870
			AT4G36350
			AT5G41550
			AT3G05260
			AT1G74290
			AT4G02690
			AT4G12735
			AT2G14510
			AT1G18810
			AT3G56790
			AT3G16380
			AT1G03120
			AT1G06000
			AT1G42560
			AT4G05110
			AT1G65870
			AT1G29440
			AT3G12830
			AT2G43440
			AT5G67410
			AT4G17480
			AT2G14247
			AT3G58990
			AT1G45010
			AT5G22520
			AT5G02520
			AT3G44450
			AT1G33760
			AT3G32920
			AT5G47850
			AT3G11180
			AT3G51970
			AT1G19630
			AT5G08070
			AT1G77390
			AT5G49330
			AT5G07690
			AT3G16800
			AT1G02070
			AT1G65450
			AT5G43650
			AT3G16320
			AT2G35070
			AT2G14210
			AT3G01715
			AT1G14080
			AT5G07985
			AT1G03710
			AT2G04050
			AT5G64210
			AT4G31830
			AT1G47370
			AT1G69540
			AT3G59880
			AT4G02360
			AT1G32583
			AT5G02550
			AT5G01380
			AT4G27510
			AT5G06760
			AT2G34210
			AT5G51440
			AT5G36002
			AT2G43570
			AT1G49830
			AT1G74150
			AT5G06000
			AT1G44318
			AT1G05490
			AT5G59050
			AT3G46270
			AT1G01560
			AT1G73510
			AT5G24205
			AT4G11370
			AT2G22760
			AT4G37340
			AT3G47220
			AT1G67920
			AT3G28340
			AT2G15400
			AT2G19320
			AT3G12460
			AT4G01360
			AT1G03790
			AT5G62370
			AT5G18060
			AT1G80760
			AT5G39000
			AT3G10150
			AT1G12130
			AT1G63210
			AT5G58400
			AT5G60142
			AT2G14290
			AT1G14930
			AT5G01190
			AT3G26742
			AT2G29380
			AT2G46880
			AT3G51570
			AT2G17740
			AT1G01660
			AT2G29460
			AT2G07042
			AT2G32460
			AT4G18920
			AT1G61290
			AT1G73290
			AT1G26780
			AT5G52290
			AT4G23215
			AT1G49450
			AT4G08555
			AT4G29770
			AT1G55775
			AT3G13680
			AT5G20045
			AT5G60320
			AT5G65350
			AT2G05300
			AT1G26762
			AT1G65486
			AT1G15150
			AT1G80820
			AT3G26790
			AT5G01732
			AT1G71691
			AT4G37220
			AT4G25020
			AT2G29160
			AT1G62840
			AT1G09157
			AT4G12090
			AT3G49690
			AT4G02670
			AT2G01740
			AT5G46960
			AT1G49220
			AT1G12370
			AT1G75490
			AT3G30842
			AT5G19880
			AT5G43770
			AT4G25950
			AT1G74010
			AT1G30935
			AT5G43860
			AT1G29430
			AT2G07140
			AT5G20790
			AT5G55380
			AT5G36870
			AT5G04000
			AT5G21100
			AT1G64260
			AT4G03480
			AT4G20210
			AT2G41260
			AT1G37150
			AT4G11810
			AT3G46090
			AT1G64625
			AT1G53690
			AT5G16350
			AT5G62240
			AT5G62800
			AT5G54190
			AT1G69440
			AT4G31380
			AT2G25600
			AT2G26380
			AT5G11290
			AT3G23630
			AT3G09545
			AT2G39855
			AT4G21490
			AT3G16175
			AT3G45130
			AT5G51210
			AT1G77950
			AT1G22380
			AT1G03700
			AT2G19610
			AT4G25010
			AT2G21510
			AT3G27660
			AT5G03204
			AT5G44590
			AT5G27200
			AT1G67100
			AT4G28085
			AT1G05107
			AT3G12580
			AT5G47230
			AT1G24147
			AT1G25400
			AT2G41730
			AT1G43640
			AT5G38780
			AT5G66780
			AT2G36695
			AT5G54470
			AT5G43660
			AT1G49475
			AT3G13061
			AT5G50360
			AT4G39650
			AT1G08173
			AT1G62420
			AT3G14440
			AT3G11840
			AT2G18720
			AT4G15670
			AT1G30940
			AT3G54310
			AT3G55840
			AT1G70920
			AT1G16120
			AT1G73700
			AT1G30170
			AT1G05207
			AT3G22490
			AT1G76420
			AT4G32510
			AT3G58200
			AT5G01760
			AT5G07060
			AT5G49870
			AT3G45860
			AT1G05873
			AT1G33475
			AT4G36110
			AT4G10150
			AT1G04660
			AT3G28150
			AT5G05390
			AT1G29680
			AT2G25470
			AT1G67980
			AT5G48710
			AT1G20470
			AT3G28540
			AT1G52000
			AT3G53310
			AT5G08760
			AT1G57943
			AT3G51810
			AT1G20310
			AT5G22540
			AT3G28330
			AT5G44575
			AT3G19920
			AT2G35550
			AT1G20860
			AT3G12240
			AT3G63040
			AT3G53690
			AT1G69610
			AT5G09990
			AT1G10417
			AT5G24860
			AT1G43780
			AT1G22600
			AT2G30750
			AT2G23100
			AT4G18330
			AT3G49130
			AT4G23140
			AT5G42510
			AT4G29450
			AT3G12203
			AT3G57765
			AT3G61410
			AT2G24195
			AT1G26380
			AT5G01120
			AT1G21970
			AT1G53635
			AT2G37720
			AT5G48090
			AT3G50940
			AT3G58740
			AT2G34700
			AT1G02630
			AT1G67600
			AT2G04040
			AT2G25330
			AT3G03910
			AT3G55210
			AT5G51760
			AT5G28510
			AT3G22700
			AT5G24140
			AT4G34520
			AT3G23010
			AT1G63870
			AT1G08043
			AT1G17010
			AT5G11870
			AT1G02470
			AT2G29090
			AT1G28480
			AT1G52650
			AT1G79680
			AT5G42600
			AT2G41470
			AT4G29110
			AT3G26040
			AT5G01815
			AT1G26500
			AT4G33820
			AT3G22275
			AT4G13260
			AT4G23610
			AT3G14700
			AT2G32160
			AT5G18080
			AT2G21450
			AT5G41900
			AT1G65880
			AT5G23780
			AT1G24600
			AT4G23280
			AT3G22580
			AT5G24655
			AT4G09385
			AT4G28755
			AT3G57100
			AT2G03520
			AT1G04163
			AT3G09922
			AT4G38300
			AT2G17050
			AT4G21250
			AT5G53950
			AT1G29420
			AT4G28460
			AT3G03280
			AT1G61562
			AT4G33870
			AT5G41780
			AT2G18060
			AT5G53895
			AT5G02170
			AT5G03285
			AT3G13660
			AT3G56350
			AT3G04165
			AT4G35010
			AT5G13700
			AT3G54060
			AT3G46480
			AT1G24000
			AT3G44290
			AT5G47670
			AT2G24255
			AT1G02940
			AT3G20475
			AT5G57320
			AT4G15270
			ATMG00690
			AT5G41315
			AT2G31860
			AT5G60520
			AT4G12555
			AT1G74875
			AT4G14140
			AT3G56980
			AT4G34550
			AT3G04960
			AT5G65800
			AT2G40470
			AT5G59070
			AT5G27037
			AT2G42388
			AT2G46950
			AT5G25470
			AT3G48240
			AT4G14819
			AT4G14165
			AT3G24790
			AT5G38170
			AT5G41390
			AT2G10930
			AT5G03795
			AT5G05840
			AT5G04010
			AT5G03860
			AT1G15825
			AT5G42760
			AT3G44460
			AT3G55646
			AT5G22810
			AT1G31750
			AT5G42120
			AT3G11165
			AT4G31615
			AT3G09520
			AT3G28350
			AT2G17070
			AT5G42290
			AT4G15350
			AT2G41280
			AT2G38823
			AT2G20721
			AT1G54330
			AT1G48100
			AT5G40630
			AT1G53620
			AT3G23240
			AT1G77010
			AT1G54095
			AT2G17010
			AT1G60450
			AT1G33160
			AT5G35600
			AT3G47348
			AT4G37050
			AT2G23673
			AT1G75830
			AT5G28237
			AT3G54065
			AT1G60190
			AT3G28420
			AT1G30190
			AT2G03110
			AT4G06810
			AT2G23970
			AT3G59190
			AT2G28560
			AT3G46650
			AT2G38250
			AT4G10020
			AT3G48510
			AT1G74420
			AT5G01790
			AT3G53450
			AT2G20875
			AT4G08985
			AT5G24275
			AT1G19490
			AT1G53625
			AT3G21660
			AT2G22600
			AT2G30766
			AT4G36000
			AT3G05480
			AT3G10880
			AT1G19640
			AT4G27550
			AT3G44800
			AT3G05300

## Sheet: Fig.6b
all Arabidopsis genes
C1 cluster	C2 cluster	C3 cluster	C4 cluster	C5 cluster
AT1G01046	AT1G01010	AT1G03993	AT1G03987	AT1G01030
AT1G01530	AT1G01020	AT1G01060	AT1G01070	AT1G08765
AT1G01590	AT1G01040	AT1G01080	AT1G04003	AT1G01183
AT1G01695	AT1G01050	AT1G01090	AT1G01400	AT1G01190
AT1G08775	AT1G03997	AT1G01100	AT1G01460	AT1G01200
AT1G04083	AT1G01130	AT1G01110	AT1G01670	AT1G01250
AT1G08795	AT1G01150	AT1G01120	AT1G01680	AT1G01280
AT1G02520	AT1G01210	AT1G01140	AT1G02210	AT1G01305
AT1G02530	AT1G01220	AT1G01160	AT1G02250	AT1G01355
AT1G04137	AT1G01240	AT1G04007	AT1G02460	AT1G01390
AT1G02980	AT1G01270	AT1G01170	AT1G02540	AT1G01410
AT1G03010	AT1G01340	AT1G04013	AT1G02575	AT1G01420
AT1G03165	AT1G01350	AT1G01180	AT1G02580	AT1G01453
AT1G03170	AT1G01370	AT1G04017	AT1G02940	AT1G01480
AT1G03200	AT1G01380	AT1G04023	AT1G02950	AT1G01580
AT1G03240	AT1G01448	AT1G01225	AT1G02952	AT1G01900
AT1G08825	AT1G01570	AT1G01230	AT1G03020	AT1G04077
AT1G04425	AT1G01640	AT1G01260	AT1G03445	AT1G01980
AT1G08835	AT1G01650	AT1G01290	AT1G03700	AT1G02040
AT1G04490	AT1G04027	AT1G01300	AT1G03720	AT1G02050
AT1G08855	AT1G01660	AT1G01310	AT1G04207	AT1G02065
AT1G04580	AT1G01690	AT1G01320	AT1G03810	AT1G02067
AT1G04620	AT1G04033	AT1G01335	AT1G03840	AT1G02070
AT1G04297	AT1G01700	AT1G01360	AT1G03880	AT1G02190
AT1G04313	AT1G01750	AT1G01430	AT1G03982	AT1G02205
AT1G05035	AT1G04053	AT1G01440	AT1G04380	AT1G02310
AT1G04317	AT1G01760	AT1G01450	AT1G04450	AT1G04103
AT1G05040	AT1G04057	AT1G01470	AT1G04455	AT1G02335
AT1G05087	AT1G01770	AT1G01490	AT1G04500	AT1G02340
AT1G05090	AT1G01790	AT1G01500	AT1G04560	AT1G02360
AT1G05240	AT1G04063	AT1G01510	AT1G04600	AT1G02390
AT1G04367	AT1G04073	AT1G01520	AT1G04625	AT1G02400
AT1G05250	AT1G01910	AT1G01540	AT1G04670	AT1G02405
AT1G04393	AT1G01920	AT1G01550	AT1G04890	AT1G04123
AT1G05610	AT1G01950	AT1G01560	AT1G04293	AT1G02440
AT1G05760	AT1G01960	AT1G01600	AT1G04895	AT1G02450
AT1G05880	AT1G02010	AT1G01610	AT1G05085	AT1G02550
AT1G05990	AT1G02080	AT1G01620	AT1G08865	AT1G02570
AT1G06170	AT1G02120	AT1G01630	AT1G05280	AT1G08805
AT1G04447	AT1G08785	AT1G04037	AT1G04373	AT1G04127
AT1G04497	AT1G02220	AT1G01710	AT1G05290	AT1G02590
AT1G06920	AT1G02230	AT1G01715	AT1G05291	AT1G02600
AT1G06925	AT1G02260	AT1G04043	AT1G04377	AT1G02620
AT1G07340	AT1G02270	AT1G01720	AT1G04383	AT1G04133
AT1G04577	AT1G02280	AT1G01725	AT1G05450	AT1G02630
AT1G04587	AT1G02300	AT1G04047	AT1G05580	AT1G04143
AT1G08035	AT1G02305	AT1G01730	AT1G05650	AT1G02700
AT1G08600	AT1G02380	AT1G01740	AT1G04403	AT1G02705
AT1G08630	AT1G02430	AT1G01780	AT1G05660	AT1G02710
AT1G08695	AT1G02470	AT1G01800	AT1G04443	AT1G02760
AT1G08730	AT1G02560	AT1G01810	AT1G06080	AT1G02770
AT1G04673	AT1G02610	AT1G01820	AT1G06090	AT1G02790
AT1G09040	AT1G02690	AT1G01830	AT1G06100	AT1G02810
AT1G09170	AT1G02720	AT1G04067	AT1G06120	AT1G02813
AT1G09245	AT1G02730	AT1G01840	AT1G06225	AT1G02920
AT1G09370	AT1G02740	AT1G01860	AT1G06310	AT1G03103
AT1G09450	AT1G02750	AT1G01870	AT1G06340	AT1G03106
AT1G09720	AT1G02800	AT1G01880	AT1G06350	AT1G03340
AT1G09880	AT1G02840	AT1G01890	AT1G06990	AT1G03390
AT1G10130	AT1G02850	AT1G01930	AT1G07175	AT1G03395
AT1G10190	AT1G04147	AT1G01940	AT1G07550	AT1G03400
AT1G10455	AT1G02870	AT1G01970	AT1G07680	AT1G03490
AT1G10540	AT1G04153	AT1G01990	AT1G07690	AT1G03710
AT1G10610	AT1G08815	AT1G02000	AT1G08065	AT1G03790
AT1G10750	AT1G02890	AT1G02020	AT1G08080	AT1G03800
AT1G04817	AT1G02910	AT1G02030	AT1G08090	AT1G03820
AT1G10760	AT1G02930	AT1G02060	AT1G08100	AT1G03850
AT1G10800	AT1G02960	AT1G02090	AT1G08135	AT1G03890
AT1G11110	AT1G02965	AT1G02100	AT1G08140	AT1G04243
AT1G11145	AT1G02970	AT1G02110	AT1G08150	AT1G04150
AT1G11160	AT1G02990	AT1G02130	AT1G08290	AT1G04180
AT1G04857	AT1G03000	AT1G04087	AT1G08320	AT1G04220
AT1G11590	AT1G03030	AT1G02140	AT1G04653	AT1G04247
AT1G11593	AT1G03050	AT1G02145	AT1G08430	AT1G04253
AT1G04867	AT1G03055	AT1G02150	AT1G08440	AT1G04250
AT1G11730	AT1G03060	AT1G02160	AT1G08465	AT1G04320
AT1G11785	AT1G03070	AT1G02170	AT1G08670	AT1G04330
AT1G12340	AT1G03080	AT1G02180	AT1G08860	AT1G04370
AT1G04983	AT1G03090	AT1G04093	AT1G04677	AT1G04257
AT1G08895	AT1G04157	AT1G02290	AT1G08985	AT1G04445
AT1G13480	AT1G03100	AT1G04097	AT1G09030	AT1G04540
AT1G13485	AT1G03110	AT1G02320	AT1G09090	AT1G04645
AT1G13490	AT1G03150	AT1G02330	AT1G09360	AT1G04283
AT1G13500	AT1G04167	AT1G02350	AT1G09380	AT1G04660
AT1G13510	AT1G03160	AT1G04107	AT1G04703	AT1G04307
AT1G13635	AT1G04173	AT1G02370	AT1G09550	AT1G05080
AT1G13755	AT1G03180	AT1G02410	AT1G09625	AT1G04327
AT1G13825	AT1G03190	AT1G02420	AT1G04717	AT1G04333
AT1G13890	AT1G03210	AT1G04117	AT1G09665	AT1G05136
AT1G13970	AT1G03250	AT1G02475	AT1G09790	AT1G04337
AT1G14455	AT1G03270	AT1G02480	AT1G04747	AT1G05230
AT1G14518	AT1G03280	AT1G02490	AT1G09890	AT1G05260
AT1G14800	AT1G03310	AT1G02500	AT1G09932	AT1G04387
AT1G15520	AT1G03325	AT1G02510	AT1G09935	AT1G05300
AT1G15772	AT1G03330	AT1G02640	AT1G10385	AT1G05310
AT1G05217	AT1G03380	AT1G02650	AT1G04787	AT1G05330
AT1G16225	AT1G03430	AT1G02660	AT1G04793	AT1G05370
AT1G05223	AT1G03457	AT1G02670	AT1G10480	AT1G05400
AT1G16230	AT1G03470	AT1G02680	AT1G10586	AT1G05420
AT1G16330	AT1G03495	AT1G02780	AT1G10588	AT1G05510
AT1G16360	AT1G03502	AT1G02816	AT1G10680	AT1G05530
AT1G16970	AT1G03550	AT1G02820	AT1G10682	AT1G05540
AT1G05293	AT1G03545	AT1G02830	AT1G10710	AT1G05550
AT1G17260	AT1G03620	AT1G02860	AT1G10715	AT1G05577
AT1G17680	AT1G03660	AT1G02880	AT1G10717	AT1G05615
AT1G17990	AT1G04203	AT1G02900	AT1G10745	AT1G05640
AT1G18000	AT1G03670	AT1G03040	AT1G10747	AT1G04417
AT1G18010	AT1G03687	AT1G04163	AT1G10875	AT1G05740
AT1G18020	AT1G04213	AT1G03120	AT1G11070	AT1G05800
AT1G18130	AT1G03750	AT1G03130	AT1G11080	AT1G05920
AT1G18870	AT1G03760	AT1G03140	AT1G11185	AT1G05930
AT1G18871	AT1G03770	AT1G04177	AT1G11190	AT1G06135
AT1G18879	AT1G03780	AT1G03220	AT1G11362	AT1G06137
AT1G19040	AT1G03830	AT1G03230	AT1G11370	AT1G06160
AT1G19086	AT1G03905	AT1G03260	AT1G11450	AT1G06280
AT1G19090	AT1G03910	AT1G03290	AT1G11460	AT1G06320
AT1G19115	AT1G03920	AT1G03300	AT1G11470	AT1G06330
AT1G19260	AT1G03930	AT1G03320	AT1G11490	AT1G06360
AT1G05493	AT1G03960	AT1G03350	AT1G11500	AT1G06520
AT1G05497	AT1G03980	AT1G03360	AT1G11510	AT1G06620
AT1G05507	AT1G04010	AT1G03365	AT1G11608	AT1G06810
AT1G20280	AT1G04020	AT1G03370	AT1G11610	AT1G06830
AT1G20290	AT1G04050	AT1G03410	AT1G11620	AT1G06930
AT1G05537	AT1G04080	AT1G04183	AT1G11740	AT1G06970
AT1G05547	AT1G04100	AT1G03440	AT1G11765	AT1G06980
AT1G20400	AT1G04110	AT1G03475	AT1G11915	AT1G07000
AT1G20405	AT1G04120	AT1G04187	AT1G11920	AT1G07090
AT1G20590	AT1G04140	AT1G04193	AT1G11925	AT1G07190
AT1G20600	AT1G04160	AT1G03506	AT1G11980	AT1G07430
AT1G20610	AT1G04170	AT1G04197	AT1G11990	AT1G07440
AT1G20680	AT1G04190	AT1G03510	AT1G04923	AT1G07450
AT1G20700	AT1G04200	AT1G03515	AT1G12070	AT1G07460
AT1G20710	AT1G04210	AT1G03520	AT1G12170	AT1G04583
AT1G20720	AT1G04340	AT1G03530	AT1G12190	AT1G07485
AT1G05567	AT1G04390	AT1G03540	AT1G08885	AT1G07490
AT1G20750	AT1G04440	AT1G03560	AT1G12260	AT1G07540
AT1G20910	AT1G04470	AT1G03570	AT1G04937	AT1G04593
AT1G20923	AT1G04510	AT1G03590	AT1G12540	AT1G04597
AT1G20925	AT1G04520	AT1G03600	AT1G12600	AT1G04603
AT1G21202	AT1G04550	AT1G03610	AT1G12660	AT1G07610
AT1G05637	AT1G04555	AT1G03630	AT1G12663	AT1G04613
AT1G21210	AT1G04570	AT1G03640	AT1G12665	AT1G07640
AT1G21230	AT1G04590	AT1G03650	AT1G12672	AT1G07645
AT1G05643	AT1G04610	AT1G03680	AT1G13130	AT1G07710
AT1G21240	AT1G04630	AT1G03730	AT1G13200	AT1G07720
AT1G21245	AT1G04650	AT1G03740	AT1G13290	AT1G04623
AT1G21730	AT1G04680	AT1G03743	AT1G13300	AT1G07850
AT1G21925	AT1G04690	AT1G03746	AT1G13310	AT1G07860
AT1G21928	AT1G04700	AT1G03860	AT1G13400	AT1G07985
AT1G22060	AT1G04710	AT1G03870	AT1G13590	AT1G08115
AT1G22275	AT1G04720	AT1G03900	AT1G08905	AT1G08160
AT1G22290	AT1G04730	AT1G04217	AT1G13605	AT1G08165
AT1G22670	AT1G04287	AT1G03935	AT1G13607	AT1G08170
AT1G23060	AT1G04778	AT1G04223	AT1G13608	AT1G08340
AT1G23915	AT1G04790	AT1G03940	AT1G13610	AT1G08790
AT1G23935	AT1G04810	AT1G04227	AT1G13620	AT1G08810
AT1G24210	AT1G04830	AT1G03950	AT1G13680	AT1G04683
AT1G24220	AT1G04840	AT1G03970	AT1G05027	AT1G08990
AT1G24230	AT1G04850	AT1G04233	AT1G13760	AT1G09080
AT1G24250	AT1G04870	AT1G03990	AT1G14110	AT1G09157
AT1G24320	AT1G04880	AT1G04000	AT1G05053	AT1G09176
AT1G24380	AT1G04900	AT1G04030	AT1G14220	AT1G09240
AT1G24570	AT1G04910	AT1G04040	AT1G14240	AT1G09260
AT1G24793	AT1G04303	AT1G04237	AT1G14250	AT1G09350
AT1G24800	AT1G04920	AT1G04070	AT1G05067	AT1G09480
AT1G24807	AT1G04930	AT1G04090	AT1G05073	AT1G09483
AT1G24822	AT1G04945	AT1G04105	AT1G14550	AT1G09500
AT1G24880	AT1G04950	AT1G04130	AT1G05097	AT1G09510
AT1G24851	AT1G04960	AT1G04230	AT1G14630	AT1G09530
AT1G24881	AT1G04980	AT1G04240	AT1G14755	AT1G09540
AT1G24909	AT1G05000	AT1G04260	AT1G14760	AT1G09812
AT1G24996	AT1G05005	AT1G04270	AT1G05127	AT1G09930
AT1G25025	AT1G05030	AT1G04280	AT1G14880	AT1G10010
AT1G25054	AT1G04323	AT1G04290	AT1G14940	AT1G10225
AT1G25055	AT1G05055	AT1G04295	AT1G14950	AT1G10250
AT1G25083	AT1G05120	AT1G04300	AT1G05153	AT1G04783
AT1G25097	AT1G05160	AT1G04310	AT1G15085	AT1G10380
AT1G25098	AT1G05170	AT1G04350	AT1G15360	AT1G10400
AT1G25112	AT1G05180	AT1G04360	AT1G15385	AT1G10550
AT1G25141	AT1G05220	AT1G04400	AT1G05167	AT1G10585
AT1G25145	AT1G04353	AT1G04410	AT1G05173	AT1G10620
AT1G25150	AT1G05270	AT1G04420	AT1G15580	AT1G04813
AT1G25155	AT1G05320	AT1G04430	AT1G15590	AT1G10657
AT1G25175	AT1G05350	AT1G04263	AT1G15600	AT1G10770
AT1G25180	AT1G05360	AT1G04480	AT1G15610	AT1G10880
AT1G25210	AT1G05380	AT1G04267	AT1G15620	AT1G10990
AT1G25211	AT1G05410	AT1G04273	AT1G15625	AT1G11040
AT1G05927	AT1G05430	AT1G04277	AT1G15630	AT1G11125
AT1G26330	AT1G05440	AT1G04530	AT1G15757	AT1G11210
AT1G26558	AT1G05460	AT1G04635	AT1G15850	AT1G11220
AT1G26610	AT1G05470	AT1G04640	AT1G16400	AT1G11230
AT1G26620	AT1G05490	AT1G04750	AT1G16410	AT1G11240
AT1G26680	AT1G05500	AT1G04760	AT1G05263	AT1G11250
AT1G27080	AT1G05520	AT1G04770	AT1G16760	AT1G11520
AT1G27110	AT1G05570	AT1G04780	AT1G16940	AT1G11560
AT1G06053	AT1G05600	AT1G04800	AT1G16945	AT1G11570
AT1G27260	AT1G05620	AT1G04820	AT1G16950	AT1G11572
AT1G27270	AT1G05630	AT1G04860	AT1G16980	AT1G11580
AT1G06063	AT1G05670	AT1G04940	AT1G17000	AT1G11600
AT1G06067	AT1G05690	AT1G04970	AT1G17010	AT1G11655
AT1G27280	AT1G05700	AT1G04985	AT1G17020	AT1G11670
AT1G06073	AT1G05720	AT1G04990	AT1G17300	AT1G11684
AT1G27535	AT1G04413	AT1G05010	AT1G17400	AT1G11690
AT1G06093	AT1G05730	AT1G05020	AT1G05307	AT1G11735
AT1G06097	AT1G05750	AT1G05060	AT1G17615	AT1G11770
AT1G27565	AT1G05770	AT1G05065	AT1G17770	AT1G04887
AT1G27570	AT1G05780	AT1G05070	AT1G17800	AT1G11810
AT1G27595	AT1G04423	AT1G05100	AT1G17810	AT1G11850
AT1G27940	AT1G05783	AT1G05140	AT1G17910	AT1G12010
AT1G06117	AT1G05785	AT1G05150	AT1G17950	AT1G12020
AT1G06123	AT1G05790	AT1G05190	AT1G17960	AT1G12030
AT1G28210	AT1G05805	AT1G05200	AT1G18100	AT1G12040
AT1G28335	AT1G05820	AT1G04343	AT1G05383	AT1G12064
AT1G09035	AT1G05830	AT1G05205	AT1G18193	AT1G12080
AT1G06147	AT1G05840	AT1G04347	AT1G18520	AT1G12090
AT1G28710	AT1G04437	AT1G05210	AT1G05407	AT1G12100
AT1G28720	AT1G05890	AT1G04357	AT1G05413	AT1G12110
AT1G28730	AT1G05894	AT1G04363	AT1G18760	AT1G12160
AT1G28740	AT1G05900	AT1G05340	AT1G18780	AT1G12180
AT1G28750	AT1G05910	AT1G05385	AT1G18790	AT1G12200
AT1G28770	AT1G05940	AT1G05390	AT1G18830	AT1G12380
AT1G28780	AT1G05950	AT1G05560	AT1G05443	AT1G12480
AT1G28790	AT1G05960	AT1G05562	AT1G05447	AT1G04953
AT1G28800	AT1G06010	AT1G04397	AT1G18860	AT1G12490
AT1G28820	AT1G06020	AT1G05575	AT1G18960	AT1G04957
AT1G28830	AT1G06060	AT1G05590	AT1G18970	AT1G12550
AT1G28840	AT1G06070	AT1G05675	AT1G05483	AT1G12560
AT1G28850	AT1G06110	AT1G05680	AT1G05487	AT1G12570
AT1G28860	AT1G06130	AT1G04407	AT1G08935	AT1G12610
AT1G28870	AT1G06140	AT1G05710	AT1G19390	AT1G12615
AT1G28880	AT1G06148	AT1G04427	AT1G05503	AT1G12630
AT1G28890	AT1G06180	AT1G05810	AT1G19510	AT1G04967
AT1G28900	AT1G06200	AT1G05835	AT1G19530	AT1G12740
AT1G28910	AT1G06220	AT1G04433	AT1G19630	AT1G12805
AT1G28765	AT1G06240	AT1G05850	AT1G19640	AT1G12855
AT1G28930	AT1G06250	AT1G05860	AT1G19790	AT1G12940
AT1G09045	AT1G06265	AT1G05870	AT1G19830	AT1G12950
AT1G28950	AT1G06290	AT1G05970	AT1G19940	AT1G12960
AT1G28970	AT1G06470	AT1G05980	AT1G19968	AT1G12980
AT1G28980	AT1G06480	AT1G06002	AT1G05533	AT1G04987
AT1G28990	AT1G06490	AT1G06000	AT1G20080	AT1G04997
AT1G09055	AT1G06510	AT1G06030	AT1G20120	AT1G05003
AT1G29265	AT1G06550	AT1G06040	AT1G20130	AT1G13260
AT1G29350	AT1G04483	AT1G06045	AT1G20132	AT1G13280
AT1G29370	AT1G06590	AT1G06050	AT1G20135	AT1G13370
AT1G29380	AT1G06630	AT1G06143	AT1G20150	AT1G13410
AT1G06283	AT1G06710	AT1G06150	AT1G20160	AT1G13420
AT1G29490	AT1G04493	AT1G06190	AT1G20180	AT1G13430
AT1G29560	AT1G06720	AT1G06210	AT1G20240	AT1G13470
AT1G29570	AT1G06750	AT1G06230	AT1G05543	AT1G13600
AT1G29600	AT1G06770	AT1G06260	AT1G20375	AT1G13609
AT1G29620	AT1G06780	AT1G06270	AT1G20530	AT1G13650
AT1G06293	AT1G06820	AT1G06380	AT1G20683	AT1G13670
AT1G29730	AT1G06840	AT1G06390	AT1G20687	AT1G13710
AT1G29740	AT1G06890	AT1G06400	AT1G20730	AT1G13840
AT1G29750	AT1G06900	AT1G04453	AT1G20740	AT1G14040
AT1G29770	AT1G06910	AT1G06410	AT1G05583	AT1G14048
AT1G29775	AT1G06923	AT1G06420	AT1G05587	AT1G14100
AT1G29820	AT1G04533	AT1G06430	AT1G05593	AT1G14120
AT1G29830	AT1G06950	AT1G06440	AT1G05597	AT1G14185
AT1G06297	AT1G06960	AT1G06450	AT1G05603	AT1G14420
AT1G06303	AT1G07050	AT1G04463	AT1G20795	AT1G14440
AT1G30020	AT1G07051	AT1G06460	AT1G20800	AT1G14540
AT1G30060	AT1G07060	AT1G04467	AT1G20803	AT1G14580
AT1G06307	AT1G04557	AT1G06475	AT1G20860	AT1G05103
AT1G06323	AT1G07160	AT1G06500	AT1G08945	AT1G05107
AT1G09085	AT1G07180	AT1G04473	AT1G20990	AT1G14600
AT1G30410	AT1G07210	AT1G06515	AT1G21110	AT1G14687
AT1G30420	AT1G07270	AT1G04477	AT1G21120	AT1G14688
AT1G30430	AT1G04573	AT1G06530	AT1G05627	AT1G05117
AT1G06327	AT1G07290	AT1G06540	AT1G05647	AT1G14700
AT1G06333	AT1G07300	AT1G06560	AT1G21320	AT1G14730
AT1G30470	AT1G07330	AT1G06570	AT1G21323	AT1G14780
AT1G30473	AT1G07350	AT1G06580	AT1G05657	AT1G14860
AT1G06343	AT1G07370	AT1G06610	AT1G21360	AT1G14870
AT1G30550	AT1G07380	AT1G06640	AT1G21475	AT1G14890
AT1G30560	AT1G07390	AT1G06645	AT1G21528	AT1G05133
AT1G06373	AT1G07470	AT1G04487	AT1G21529	AT1G14930
AT1G30830	AT1G07473	AT1G06650	AT1G21850	AT1G14960
AT1G30972	AT1G07480	AT1G06660	AT1G21860	AT1G15010
AT1G30974	AT1G07560	AT1G06670	AT1G21864	AT1G15050
AT1G31070	AT1G07580	AT1G06680	AT1G21866	AT1G15320
AT1G31080	AT1G07620	AT1G06690	AT1G21870	AT1G15330
AT1G06407	AT1G07650	AT1G06700	AT1G21890	AT1G05157
AT1G31095	AT1G07705	AT1G06730	AT1G21940	AT1G15380
AT1G31110	AT1G07747	AT1G06740	AT1G21960	AT1G15460
AT1G06417	AT1G07750	AT1G06760	AT1G21970	AT1G15540
AT1G31360	AT1G07760	AT1G04503	AT1G05693	AT1G15550
AT1G31490	AT1G07770	AT1G06790	AT1G21990	AT1G15640
AT1G31485	AT1G07780	AT1G04507	AT1G22000	AT1G15680
AT1G31500	AT1G07810	AT1G06800	AT1G22010	AT1G15840
AT1G31740	AT1G07840	AT1G04513	AT1G22015	AT1G16310
AT1G31810	AT1G07880	AT1G06850	AT1G08955	AT1G16380
AT1G32000	AT1G07885	AT1G08875	AT1G22065	AT1G16390
AT1G32010	AT1G07910	AT1G04517	AT1G22080	AT1G16500
AT1G32180	AT1G07920	AT1G06860	AT1G22090	AT1G05233
AT1G06533	AT1G07930	AT1G04523	AT1G05713	AT1G16530
AT1G32225	AT1G07940	AT1G06870	AT1G22100	AT1G16705
AT1G32337	AT1G07960	AT1G04527	AT1G22110	AT1G16850
AT1G32375	AT1G07970	AT1G06880	AT1G22120	AT1G16905
AT1G06557	AT1G07990	AT1G07010	AT1G22130	AT1G16910
AT1G06577	AT1G08030	AT1G04537	AT1G05717	AT1G16930
AT1G06583	AT1G08040	AT1G07020	AT1G22150	AT1G17030
AT1G06587	AT1G08060	AT1G04543	AT1G22210	AT1G17060
AT1G32575	AT1G08070	AT1G04547	AT1G22240	AT1G17065
AT1G32585	AT1G08110	AT1G07025	AT1G22720	AT1G17150
AT1G32600	AT1G08120	AT1G07030	AT1G22760	AT1G17190
AT1G32720	AT1G08125	AT1G07040	AT1G23037	AT1G17200
AT1G06623	AT1G08130	AT1G07070	AT1G23070	AT1G17310
AT1G32880	AT1G08190	AT1G07080	AT1G23120	AT1G17345
AT1G32950	AT1G08210	AT1G07100	AT1G23130	AT1G05313
AT1G32992	AT1G08230	AT1G07110	AT1G23140	AT1G17420
AT1G33070	AT1G08260	AT1G07119	AT1G23145	AT1G17700
AT1G33120	AT1G08270	AT1G07120	AT1G05793	AT1G17710
AT1G06643	AT1G08350	AT1G04563	AT1G23147	AT1G18075
AT1G33140	AT1G08400	AT1G07128	AT1G23160	AT1G18140
AT1G06647	AT1G08420	AT1G07130	AT1G23240	AT1G18197
AT1G09145	AT1G08450	AT1G07135	AT1G23250	AT1G18200
AT1G06653	AT1G08500	AT1G07140	AT1G23320	AT1G18220
AT1G06657	AT1G08590	AT1G07150	AT1G23340	AT1G05387
AT1G06663	AT1G08592	AT1G07170	AT1G23350	AT1G05397
AT1G06667	AT1G08610	AT1G07200	AT1G05797	AT1G18250
AT1G33355	AT1G08620	AT1G07220	AT1G05803	AT1G18280
AT1G06673	AT1G08640	AT1G04567	AT1G05807	AT1G18290
AT1G33370	AT1G08660	AT1G07230	AT1G05813	AT1G18350
AT1G33430	AT1G08680	AT1G07240	AT1G23420	AT1G18400
AT1G33615	AT1G08720	AT1G07250	AT1G05817	AT1G18510
AT1G06683	AT1G08750	AT1G07260	AT1G23500	AT1G18570
AT1G33640	AT1G08760	AT1G07280	AT1G23510	AT1G18710
AT1G06687	AT1G08780	AT1G07310	AT1G23520	AT1G18770
AT1G33700	AT1G08800	AT1G07320	AT1G23530	AT1G18773
AT1G33950	AT1G08820	AT1G07360	AT1G23570	AT1G18810
AT1G06723	AT1G04667	AT1G07400	AT1G23580	AT1G18835
AT1G34015	AT1G08830	AT1G07410	AT1G23590	AT1G18975
AT1G06727	AT1G08840	AT1G07420	AT1G23600	AT1G19060
AT1G06733	AT1G08845	AT1G07476	AT1G23610	AT1G19160
AT1G34070	AT1G08890	AT1G07510	AT1G05823	AT1G19170
AT1G34095	AT1G08900	AT1G07500	AT1G23640	AT1G08925
AT1G34150	AT1G08910	AT1G07520	AT1G23645	AT1G05473
AT1G34170	AT1G08920	AT1G07530	AT1G23650	AT1G05477
AT1G34290	AT1G08950	AT1G07570	AT1G23660	AT1G19230
AT1G34310	AT1G09000	AT1G07590	AT1G23670	AT1G19250
AT1G06747	AT1G09010	AT1G07600	AT1G23680	AT1G19320
AT1G34390	AT1G09020	AT1G07615	AT1G23690	AT1G19460
AT1G34392	AT1G09050	AT1G04607	AT1G23700	AT1G19464
AT1G34400	AT1G09060	AT1G07630	AT1G05827	AT1G19470
AT1G34403	AT1G09100	AT1G07660	AT1G23730	AT1G19500
AT1G34410	AT1G09150	AT1G07670	AT1G23770	AT1G19540
AT1G34550	AT1G09155	AT1G07700	AT1G23800	AT1G19550
AT1G34560	AT1G09195	AT1G07702	AT1G23810	AT1G19565
AT1G34792	AT1G09220	AT1G07725	AT1G23910	AT1G19610
AT1G06797	AT1G09230	AT1G07728	AT1G24000	AT1G19620
AT1G34795	AT1G09270	AT1G07740	AT1G24010	AT1G19780
AT1G34800	AT1G09280	AT1G07730	AT1G24020	AT1G19800
AT1G34805	AT1G09290	AT1G07745	AT1G24060	AT1G19840
AT1G34807	AT1G09300	AT1G07790	AT1G24062	AT1G19850
AT1G34810	AT1G09430	AT1G07795	AT1G24068	AT1G19890
AT1G34812	AT1G09440	AT1G07820	AT1G24070	AT1G19900
AT1G34815	AT1G09460	AT1G07830	AT1G24200	AT1G19930
AT1G34817	AT1G09490	AT1G07870	AT1G24256	AT1G19960
AT1G34820	AT1G09600	AT1G07890	AT1G24260	AT1G19970
AT1G34822	AT1G09610	AT1G07900	AT1G24388	AT1G05523
AT1G34825	AT1G04707	AT1G07902	AT1G24390	AT1G20070
AT1G34827	AT1G09620	AT1G07901	AT1G05887	AT1G05527
AT1G34830	AT1G09630	AT1G07950	AT1G05893	AT1G20140
AT1G34840	AT1G09645	AT1G07980	AT1G05897	AT1G20170
AT1G34850	AT1G09650	AT1G08000	AT1G24405	AT1G20190
AT1G34855	AT1G04713	AT1G08005	AT1G24420	AT1G20310
AT1G34860	AT1G09660	AT1G08010	AT1G24430	AT1G20320
AT1G34910	AT1G09680	AT1G08050	AT1G05903	AT1G20350
AT1G34930	AT1G09710	AT1G04643	AT1G24470	AT1G20360
AT1G35030	AT1G09730	AT1G08180	AT1G24485	AT1G20500
AT1G35035	AT1G09794	AT1G08200	AT1G24540	AT1G20735
AT1G35040	AT1G09795	AT1G08220	AT1G24650	AT1G20790
AT1G35150	AT1G09800	AT1G08240	AT1G24660	AT1G20875
AT1G35215	AT1G09810	AT1G08250	AT1G24735	AT1G20900
AT1G35220	AT1G09840	AT1G08280	AT1G05937	AT1G20940
AT1G35240	AT1G09850	AT1G08300	AT1G05947	AT1G05617
AT1G06883	AT1G04737	AT1G08310	AT1G25270	AT1G21010
AT1G35375	AT1G09870	AT1G08315	AT1G25310	AT1G21050
AT1G35400	AT1G09910	AT1G04647	AT1G05957	AT1G21100
AT1G35410	AT1G09960	AT1G08360	AT1G25320	AT1G21130
AT1G35470	AT1G04753	AT1G08370	AT1G25330	AT1G21140
AT1G35500	AT1G09980	AT1G08380	AT1G25340	AT1G21150
AT1G35501	AT1G10030	AT1G08390	AT1G25530	AT1G21250
AT1G35520	AT1G10040	AT1G08410	AT1G25988	AT1G21310
AT1G35530	AT1G10050	AT1G08460	AT1G26200	AT1G21313
AT1G06913	AT1G10060	AT1G08470	AT1G26240	AT1G21326
AT1G09225	AT1G10070	AT1G08480	AT1G26310	AT1G05653
AT1G06927	AT1G10090	AT1G08490	AT1G26320	AT1G21340
AT1G35820	AT1G10095	AT1G08510	AT1G26350	AT1G21395
AT1G35850	AT1G10210	AT1G08520	AT1G26355	AT1G21430
AT1G35860	AT1G10280	AT1G08530	AT1G26390	AT1G21470
AT1G35895	AT1G10290	AT1G08540	AT1G26400	AT1G21510
AT1G36000	AT1G10300	AT1G08550	AT1G26410	AT1G21530
AT1G36005	AT1G10310	AT1G08560	AT1G26450	AT1G21540
AT1G36020	AT1G10320	AT1G08570	AT1G26510	AT1G21550
AT1G06943	AT1G10390	AT1G08580	AT1G26515	AT1G21620
AT1G36030	AT1G10410	AT1G04657	AT1G06007	AT1G21722
AT1G36070	AT1G10417	AT1G08645	AT1G26700	AT1G21910
AT1G06957	AT1G10450	AT1G08650	AT1G26710	AT1G21950
AT1G36078	AT1G10460	AT1G08700	AT1G26720	AT1G21980
AT1G36085	AT1G10490	AT1G08710	AT1G26773	AT1G05697
AT1G36095	AT1G10510	AT1G08770	AT1G26780	AT1G22030
AT1G36100	AT1G10520	AT1G08870	AT1G26795	AT1G22140
AT1G06963	AT1G10522	AT1G08880	AT1G26796	AT1G22160
AT1G36180	AT1G10530	AT1G08930	AT1G26797	AT1G22220
AT1G36230	AT1G10570	AT1G08940	AT1G26798	AT1G22230
AT1G36240	AT1G10590	AT1G08960	AT1G26799	AT1G22330
AT1G36272	AT1G10600	AT1G08970	AT1G26815	AT1G22340
AT1G06967	AT1G10630	AT1G08980	AT1G06027	AT1G22360
AT1G36280	AT1G04807	AT1G09070	AT1G26820	AT1G22370
AT1G06973	AT1G10670	AT1G09110	AT1G26870	AT1G22380
AT1G36325	AT1G10700	AT1G09130	AT1G26970	AT1G22400
AT1G36340	AT1G10720	AT1G09140	AT1G26973	AT1G22420
AT1G36350	AT1G10730	AT1G09160	AT1G26975	AT1G22430
AT1G36510	AT1G10780	AT1G09180	AT1G26976	AT1G22440
AT1G36580	AT1G10790	AT1G09190	AT1G26985	AT1G22470
AT1G36622	AT1G10810	AT1G09200	AT1G27008	AT1G22480
AT1G36623	AT1G10820	AT1G09210	AT1G27030	AT1G22490
AT1G36627	AT1G10830	AT1G04687	AT1G27040	AT1G22500
AT1G36640	AT1G10840	AT1G04693	AT1G06047	AT1G05753
AT1G06987	AT1G10870	AT1G09250	AT1G06057	AT1G22550
AT1G09255	AT1G10890	AT1G09310	AT1G27220	AT1G22570
AT1G36675	AT1G10900	AT1G09320	AT1G27240	AT1G22600
AT1G06993	AT1G10910	AT1G09330	AT1G27250	AT1G22650
AT1G36745	AT1G10920	AT1G09340	AT1G27550	AT1G22680
AT1G36756	AT1G10930	AT1G09390	AT1G27555	AT1G22690
AT1G36920	AT1G10980	AT1G04697	AT1G06103	AT1G22710
AT1G36922	AT1G11000	AT1G09400	AT1G27580	AT1G22810
AT1G36925	AT1G11030	AT1G09410	AT1G27610	AT1G22900
AT1G06997	AT1G11060	AT1G09415	AT1G27620	AT1G22910
AT1G36950	AT1G11100	AT1G09420	AT1G27660	AT1G22990
AT1G36960	AT1G11112	AT1G09421	AT1G27740	AT1G23000
AT1G36970	AT1G11120	AT1G09470	AT1G27860	AT1G23010
AT1G37000	AT1G11130	AT1G09520	AT1G27870	AT1G08965
AT1G37010	AT1G11170	AT1G09560	AT1G27990	AT1G23050
AT1G07003	AT1G11180	AT1G09570	AT1G28000	AT1G23052
AT1G37020	AT1G11200	AT1G09575	AT1G28005	AT1G23080
AT1G09265	AT1G11270	AT1G09580	AT1G28020	AT1G23090
AT1G07007	AT1G11280	AT1G09590	AT1G28030	AT1G23110
AT1G37113	AT1G11300	AT1G09640	AT1G28040	AT1G05787
AT1G07013	AT1G11303	AT1G09690	AT1G28080	AT1G23150
AT1G37150	AT1G11340	AT1G09700	AT1G06113	AT1G23200
AT1G07017	AT1G11350	AT1G09740	AT1G28160	AT1G23201
AT1G07023	AT1G11380	AT1G09750	AT1G28170	AT1G23205
AT1G38065	AT1G11390	AT1G09760	AT1G28180	AT1G23210
AT1G38131	AT1G11400	AT1G09770	AT1G06133	AT1G23270
AT1G38790	AT1G04847	AT1G09780	AT1G28270	AT1G23300
AT1G39060	AT1G11410	AT1G04723	AT1G28300	AT1G23380
AT1G39070	AT1G11420	AT1G04733	AT1G28305	AT1G23410
AT1G40083	AT1G11440	AT1G09815	AT1G28306	AT1G23540
AT1G40086	AT1G11475	AT1G09820	AT1G28327	AT1G23550
AT1G40087	AT1G11480	AT1G09830	AT1G28375	AT1G23560
AT1G40090	AT1G11530	AT1G09860	AT1G06157	AT1G23720
AT1G40129	AT1G04853	AT1G04743	AT1G28430	AT1G23760
AT1G40390	AT1G11540	AT1G09900	AT1G28450	AT1G23965
AT1G41820	AT1G11550	AT1G09920	AT1G28460	AT1G23970
AT1G41830	AT1G11591	AT1G09940	AT1G28470	AT1G05843
AT1G41920	AT1G11592	AT1G09950	AT1G28500	AT1G23995
AT1G42080	AT1G11650	AT1G09970	AT1G28590	AT1G05847
AT1G42120	AT1G11660	AT1G09995	AT1G28630	AT1G24110
AT1G42190	AT1G04863	AT1G10000	AT1G28640	AT1G24130
AT1G07117	AT1G11720	AT1G10020	AT1G28650	AT1G24140
AT1G07123	AT1G04877	AT1G10100	AT1G28700	AT1G05857
AT1G07127	AT1G11750	AT1G04763	AT1G29000	AT1G24145
AT1G07133	AT1G11755	AT1G10110	AT1G29005	AT1G24147
AT1G42525	AT1G11780	AT1G04767	AT1G29010	AT1G24148
AT1G42615	AT1G11790	AT1G10120	AT1G06187	AT1G05863
AT1G42680	AT1G11800	AT1G04773	AT1G29020	AT1G24400
AT1G42700	AT1G04893	AT1G10140	AT1G29025	AT1G24475
AT1G42710	AT1G11840	AT1G10150	AT1G06197	AT1G24480
AT1G07137	AT1G11870	AT1G10155	AT1G06203	AT1G24520
AT1G43040	AT1G04897	AT1G10170	AT1G06217	AT1G24530
AT1G43080	AT1G04907	AT1G10180	AT1G29080	AT1G24580
AT1G43090	AT1G11880	AT1G10200	AT1G29090	AT1G24575
AT1G43100	AT1G11890	AT1G10220	AT1G29100	AT1G24577
AT1G43130	AT1G04913	AT1G10230	AT1G29110	AT1G24590
AT1G43260	AT1G11930	AT1G10240	AT1G29140	AT1G24600
AT1G43310	AT1G11940	AT1G10270	AT1G29179	AT1G24620
AT1G43320	AT1G11950	AT1G10330	AT1G29180	AT1G25230
AT1G43330	AT1G11960	AT1G10340	AT1G29210	AT1G25240
AT1G09485	AT1G11970	AT1G10350	AT1G29200	AT1G05943
AT1G43415	AT1G12000	AT1G10360	AT1G09065	AT1G25250
AT1G07157	AT1G12015	AT1G10370	AT1G29270	AT1G05953
AT1G43600	AT1G12050	AT1G10395	AT1G29290	AT1G25277
AT1G07177	AT1G12120	AT1G10430	AT1G29480	AT1G25300
AT1G43610	AT1G12130	AT1G10440	AT1G29580	AT1G08975
AT1G43620	AT1G12140	AT1G10470	AT1G29720	AT1G25400
AT1G43665	AT1G12150	AT1G10500	AT1G29860	AT1G25410
AT1G43666	AT1G04933	AT1G04797	AT1G29870	AT1G25422
AT1G43667	AT1G12210	AT1G04803	AT1G30080	AT1G25425
AT1G07187	AT1G12211	AT1G10560	AT1G30140	AT1G05963
AT1G07193	AT1G12230	AT1G10580	AT1G30160	AT1G25450
AT1G43690	AT1G12250	AT1G10640	AT1G30170	AT1G05967
AT1G43720	AT1G12270	AT1G10650	AT1G30220	AT1G26250
AT1G43722	AT1G12280	AT1G10660	AT1G30250	AT1G26255
AT1G43730	AT1G12290	AT1G10690	AT1G30350	AT1G26360
AT1G43760	AT1G12300	AT1G10740	AT1G30650	AT1G26380
AT1G43770	AT1G04943	AT1G04823	AT1G30660	AT1G26420
AT1G07197	AT1G12350	AT1G10850	AT1G30670	AT1G26500
AT1G43815	AT1G12360	AT1G10865	AT1G30710	AT1G26560
AT1G43820	AT1G12370	AT1G04827	AT1G30760	AT1G26600
AT1G43825	AT1G12390	AT1G10940	AT1G06353	AT1G06013
AT1G43950	AT1G12400	AT1G10950	AT1G30780	AT1G26762
AT1G43970	AT1G12410	AT1G10960	AT1G06357	AT1G06023
AT1G44030	AT1G12411	AT1G10970	AT1G06363	AT1G26790
AT1G44120	AT1G12420	AT1G11010	AT1G30790	AT1G26880
AT1G44170	AT1G12430	AT1G11020	AT1G30795	AT1G26945
AT1G44900	AT1G12470	AT1G11050	AT1G30814	AT1G27020
AT1G44980	AT1G12590	AT1G04833	AT1G06377	AT1G27045
AT1G45063	AT1G04963	AT1G04837	AT1G30850	AT1G27160
AT1G45130	AT1G12620	AT1G11090	AT1G30920	AT1G27461
AT1G45190	AT1G12640	AT1G11175	AT1G30925	AT1G27490
AT1G45215	AT1G12650	AT1G11260	AT1G06383	AT1G27650
AT1G45221	AT1G12680	AT1G11290	AT1G30930	AT1G27670
AT1G45223	AT1G12700	AT1G11310	AT1G06387	AT1G27710
AT1G45243	AT1G12730	AT1G11320	AT1G06393	AT1G27890
AT1G45231	AT1G12750	AT1G11330	AT1G09095	AT1G27950
AT1G45229	AT1G12775	AT1G11360	AT1G30950	AT1G28070
AT1G45234	AT1G12790	AT1G11430	AT1G30990	AT1G28130
AT1G45238	AT1G12800	AT1G11545	AT1G31000	AT1G28135
AT1G45240	AT1G12870	AT1G11630	AT1G06403	AT1G28190
AT1G07313	AT1G12880	AT1G11640	AT1G31040	AT1G06127
AT1G45242	AT1G12930	AT1G11680	AT1G31050	AT1G28290
AT1G45244	AT1G12970	AT1G11700	AT1G31090	AT1G28310
AT1G45246	AT1G13000	AT1G11710	AT1G31140	AT1G28360
AT1G45403	AT1G13030	AT1G04873	AT1G31163	AT1G28370
AT1G46696	AT1G13040	AT1G04883	AT1G31250	AT1G28390
AT1G47130	AT1G13050	AT1G11760	AT1G31255	AT1G06153
AT1G47220	AT1G13060	AT1G11820	AT1G06427	AT1G28400
AT1G07327	AT1G13120	AT1G11860	AT1G31260	AT1G06163
AT1G07333	AT1G13140	AT1G04903	AT1G31270	AT1G28480
AT1G07337	AT1G13143	AT1G11900	AT1G31370	AT1G28600
AT1G07343	AT1G13150	AT1G04917	AT1G31380	AT1G28610
AT1G47271	AT1G13160	AT1G11905	AT1G06437	AT1G28660
AT1G47280	AT1G13170	AT1G11910	AT1G31390	AT1G28695
AT1G47290	AT1G13180	AT1G12013	AT1G31400	AT1G29050
AT1G47497	AT1G13195	AT1G12060	AT1G31510	AT1G29150
AT1G47550	AT1G13210	AT1G04927	AT1G31520	AT1G29160
AT1G47560	AT1G13220	AT1G12220	AT1G31530	AT1G29195
AT1G47657	AT1G13230	AT1G12240	AT1G31555	AT1G29230
AT1G47660	AT1G13240	AT1G12244	AT1G31620	AT1G29280
AT1G47690	AT1G13270	AT1G12294	AT1G31630	AT1G29660
AT1G47695	AT1G13320	AT1G12320	AT1G31640	AT1G29670
AT1G47700	AT1G13330	AT1G12310	AT1G31670	AT1G29680
AT1G47710	AT1G13340	AT1G04947	AT1G31690	AT1G29962
AT1G47840	AT1G13350	AT1G12330	AT1G31710	AT1G09075
AT1G47845	AT1G05007	AT1G12440	AT1G31720	AT1G30040
AT1G47940	AT1G13390	AT1G12450	AT1G31772	AT1G30050
AT1G07453	AT1G05013	AT1G12460	AT1G31880	AT1G30090
AT1G47960	AT1G13448	AT1G12500	AT1G31885	AT1G30100
AT1G48010	AT1G13450	AT1G12510	AT1G31990	AT1G30135
AT1G48020	AT1G13460	AT1G12520	AT1G06493	AT1G30190
AT1G48090	AT1G13520	AT1G12530	AT1G06497	AT1G30260
AT1G48145	AT1G13530	AT1G12580	AT1G06507	AT1G30280
AT1G48150	AT1G13540	AT1G12710	AT1G06513	AT1G30282
AT1G48195	AT1G13550	AT1G12760	AT1G06517	AT1G06313
AT1G48220	AT1G13580	AT1G12770	AT1G06523	AT1G06317
AT1G48260	AT1G13630	AT1G12780	AT1G32020	AT1G30320
AT1G07483	AT1G13640	AT1G12810	AT1G32030	AT1G30330
AT1G48285	AT1G13720	AT1G04973	AT1G32140	AT1G30370
AT1G48720	AT1G13750	AT1G12820	AT1G09115	AT1G30455
AT1G48930	AT1G13770	AT1G04977	AT1G32240	AT1G30700
AT1G07527	AT1G13780	AT1G12840	AT1G32270	AT1G30720
AT1G49390	AT1G13790	AT1G12830	AT1G32280	AT1G30730
AT1G07573	AT1G13800	AT1G12845	AT1G32350	AT1G30740
AT1G49680	AT1G13805	AT1G12850	AT1G32420	AT1G30750
AT1G49690	AT1G13820	AT1G12860	AT1G32430	AT1G30800
AT1G07577	AT1G13830	AT1G12890	AT1G32450	AT1G30840
AT1G49700	AT1G13850	AT1G12900	AT1G32510	AT1G30870
AT1G49715	AT1G13860	AT1G12910	AT1G06593	AT1G06397
AT1G07583	AT1G13910	AT1G12920	AT1G06603	AT1G06413
AT1G50030	AT1G13920	AT1G12990	AT1G32710	AT1G31173
AT1G50060	AT1G13950	AT1G13010	AT1G32713	AT1G31290
AT1G50070	AT1G13960	AT1G13020	AT1G32763	AT1G06433
AT1G50140	AT1G13980	AT1G13080	AT1G32770	AT1G31310
AT1G50240	AT1G13990	AT1G13090	AT1G32780	AT1G31358
AT1G07627	AT1G14000	AT1G13100	AT1G32850	AT1G31450
AT1G50360	AT1G14010	AT1G13110	AT1G06637	AT1G31540
AT1G07633	AT1G14020	AT1G13190	AT1G32960	AT1G31550
AT1G50500	AT1G14030	AT1G04993	AT1G32970	AT1G06443
AT1G50520	AT1G05047	AT1G13245	AT1G32975	AT1G06447
AT1G50710	AT1G14060	AT1G13250	AT1G32980	AT1G31580
AT1G50780	AT1G14071	AT1G13360	AT1G33010	AT1G31770
AT1G50820	AT1G14080	AT1G13380	AT1G33020	AT1G31950
AT1G51120	AT1G14130	AT1G13440	AT1G33080	AT1G32100
AT1G51410	AT1G14170	AT1G13560	AT1G33090	AT1G32170
AT1G51420	AT1G14180	AT1G13570	AT1G33100	AT1G32172
AT1G07757	AT1G14190	AT1G13690	AT1G33280	AT1G32190
AT1G07763	AT1G14210	AT1G05017	AT1G33320	AT1G06527
AT1G07773	AT1G14230	AT1G13700	AT1G33440	AT1G32250
AT1G52155	AT1G14260	AT1G05023	AT1G33530	AT1G32320
AT1G52180	AT1G14270	AT1G13730	AT1G33540	AT1G09125
AT1G07787	AT1G14300	AT1G13740	AT1G33607	AT1G06567
AT1G52185	AT1G14310	AT1G05033	AT1G06697	AT1G32480
AT1G52315	AT1G14315	AT1G13810	AT1G33710	AT1G32560
AT1G52325	AT1G14350	AT1G13870	AT1G33720	AT1G32570
AT1G52343	AT1G14360	AT1G13880	AT1G33730	AT1G32650
AT1G52350	AT1G14370	AT1G13900	AT1G06703	AT1G32660
AT1G52420	AT1G14380	AT1G13930	AT1G06707	AT1G06617
AT1G52430	AT1G14390	AT1G13940	AT1G33750	AT1G32860
AT1G52450	AT1G14400	AT1G05037	AT1G33790	AT1G32910
AT1G52570	AT1G14410	AT1G05043	AT1G33820	AT1G33102
AT1G07823	AT1G14450	AT1G14140	AT1G33830	AT1G09135
AT1G52603	AT1G14453	AT1G14150	AT1G33840	AT1G33170
AT1G07827	AT1G14460	AT1G14160	AT1G33850	AT1G33220
AT1G07837	AT1G05093	AT1G05057	AT1G33860	AT1G33520
AT1G52790	AT1G14480	AT1G05063	AT1G06713	AT1G33560
AT1G07847	AT1G14500	AT1G14200	AT1G33870	AT1G06677
AT1G52940	AT1G14510	AT1G14205	AT1G33880	AT1G33610
AT1G52950	AT1G14520	AT1G14280	AT1G33890	AT1G33612
AT1G52970	AT1G14530	AT1G14290	AT1G33900	AT1G33670
AT1G53100	AT1G14570	AT1G14320	AT1G33910	AT1G33760
AT1G53270	AT1G14590	AT1G14330	AT1G33920	AT1G33770
AT1G53282	AT1G14610	AT1G14340	AT1G33930	AT1G33780
AT1G53285	AT1G14640	AT1G14345	AT1G33940	AT1G33800
AT1G53390	AT1G14642	AT1G05077	AT1G33945	AT1G33811
AT1G07883	AT1G14650	AT1G05083	AT1G33960	AT1G34042
AT1G07907	AT1G14660	AT1G14430	AT1G34040	AT1G34245
AT1G53550	AT1G05113	AT1G14470	AT1G09185	AT1G34317
AT1G53655	AT1G14685	AT1G14490	AT1G06737	AT1G34540
AT1G09635	AT1G14686	AT1G14560	AT1G06743	AT1G34575
AT1G53870	AT1G14690	AT1G14620	AT1G34046	AT1G35140
AT1G53875	AT1G14750	AT1G14670	AT1G34047	AT1G35210
AT1G53880	AT1G14770	AT1G14680	AT1G34049	AT1G06827
AT1G53885	AT1G14790	AT1G14710	AT1G34050	AT1G35230
AT1G53887	AT1G14810	AT1G14720	AT1G34140	AT1G35330
AT1G53890	AT1G05123	AT1G14740	AT1G34440	AT1G06867
AT1G53900	AT1G14830	AT1G14820	AT1G34460	AT1G06873
AT1G53903	AT1G14850	AT1G14840	AT1G06757	AT1G06877
AT1G54280	AT1G14970	AT1G14900	AT1G06763	AT1G35420
AT1G07967	AT1G15015	AT1G14910	AT1G06773	AT1G06897
AT1G54420	AT1G15020	AT1G14920	AT1G34480	AT1G35614
AT1G54440	AT1G05143	AT1G14980	AT1G34490	AT1G35617
AT1G54445	AT1G15060	AT1G14990	AT1G34500	AT1G06917
AT1G54570	AT1G15110	AT1G15000	AT1G34510	AT1G35730
AT1G54640	AT1G15150	AT1G15002	AT1G34520	AT1G09235
AT1G54700	AT1G15160	AT1G05137	AT1G06777	AT1G35830
AT1G54775	AT1G15165	AT1G15030	AT1G06783	AT1G36060
AT1G54790	AT1G15210	AT1G15040	AT1G34580	AT1G06947
AT1G07997	AT1G15215	AT1G05147	AT1G34650	AT1G06953
AT1G55070	AT1G15370	AT1G15080	AT1G34670	AT1G37130
AT1G08033	AT1G15415	AT1G15090	AT1G34790	AT1G40104
AT1G55175	AT1G15470	AT1G15100	AT1G35170	AT1G42980
AT1G55207	AT1G15480	AT1G15120	AT1G35180	AT1G43160
AT1G08053	AT1G15490	AT1G15125	AT1G35181	AT1G07167
AT1G55290	AT1G08915	AT1G15130	AT1G35183	AT1G43605
AT1G55730	AT1G15570	AT1G15140	AT1G06817	AT1G07173
AT1G55940	AT1G15660	AT1G15170	AT1G06823	AT1G43680
AT1G55945	AT1G05177	AT1G15175	AT1G35190	AT1G43800
AT1G08077	AT1G15770	AT1G15180	AT1G09205	AT1G07237
AT1G55970	AT1G15780	AT1G15190	AT1G06833	AT1G44350
AT1G56000	AT1G15790	AT1G15200	AT1G06837	AT1G44414
AT1G56100	AT1G15860	AT1G15220	AT1G35242	AT1G44575
AT1G56130	AT1G15910	AT1G15230	AT1G35250	AT1G44740
AT1G56225	AT1G15940	AT1G15240	AT1G35255	AT1G44890
AT1G56233	AT1G15960	AT1G15250	AT1G35260	AT1G44990
AT1G08127	AT1G15970	AT1G15260	AT1G06853	AT1G07287
AT1G56418	AT1G15990	AT1G15270	AT1G35290	AT1G45100
AT1G08133	AT1G16000	AT1G15280	AT1G35310	AT1G45145
AT1G08137	AT1G16022	AT1G15290	AT1G35320	AT1G07293
AT1G08143	AT1G16040	AT1G15310	AT1G06857	AT1G46264
AT1G56730	AT1G16060	AT1G15340	AT1G06863	AT1G09495
AT1G56740	AT1G16070	AT1G15350	AT1G35353	AT1G46768
AT1G56750	AT1G16110	AT1G15390	AT1G35365	AT1G46984
AT1G56760	AT1G16150	AT1G15400	AT1G35435	AT1G47056
AT1G56770	AT1G16160	AT1G05163	AT1G35440	AT1G07347
AT1G56780	AT1G16220	AT1G15405	AT1G35467	AT1G47310
AT1G56790	AT1G16240	AT1G15410	AT1G06903	AT1G47400
AT1G56800	AT1G16270	AT1G15420	AT1G35490	AT1G47410
AT1G56810	AT1G16280	AT1G15430	AT1G35537	AT1G47420
AT1G56820	AT1G16290	AT1G15440	AT1G09215	AT1G47480
AT1G56830	AT1G16300	AT1G15450	AT1G06907	AT1G47530
AT1G56840	AT1G16340	AT1G15500	AT1G35540	AT1G47580
AT1G56850	AT1G16420	AT1G15510	AT1G35545	AT1G47610
AT1G56860	AT1G16430	AT1G15530	AT1G35550	AT1G47655
AT1G56870	AT1G16450	AT1G15650	AT1G35610	AT1G47915
AT1G56880	AT1G16460	AT1G15670	AT1G35625	AT1G48080
AT1G56890	AT1G16470	AT1G15690	AT1G35630	AT1G09565
AT1G56900	AT1G16480	AT1G05183	AT1G35750	AT1G07467
AT1G56910	AT1G16489	AT1G15700	AT1G06933	AT1G09585
AT1G56920	AT1G16490	AT1G15710	AT1G06937	AT1G48130
AT1G56930	AT1G05237	AT1G15720	AT1G35880	AT1G48405
AT1G56940	AT1G16520	AT1G05187	AT1G35890	AT1G07493
AT1G56950	AT1G16540	AT1G15730	AT1G35910	AT1G48745
AT1G56960	AT1G16560	AT1G05193	AT1G36150	AT1G48870
AT1G56970	AT1G05243	AT1G15740	AT1G06983	AT1G07507
AT1G56980	AT1G16570	AT1G15750	AT1G36940	AT1G48990
AT1G56990	AT1G16610	AT1G05197	AT1G36942	AT1G49000
AT1G57000	AT1G16630	AT1G15760	AT1G37140	AT1G49015
AT1G57010	AT1G05247	AT1G15800	AT1G42560	AT1G49020
AT1G57020	AT1G16650	AT1G15810	AT1G09465	AT1G49030
AT1G57030	AT1G16670	AT1G05203	AT1G09475	AT1G49130
AT1G57040	AT1G16680	AT1G15820	AT1G07143	AT1G49200
AT1G57050	AT1G16690	AT1G05207	AT1G43005	AT1G49205
AT1G57060	AT1G16700	AT1G15830	AT1G43010	AT1G49210
AT1G57070	AT1G16710	AT1G15825	AT1G43020	AT1G49220
AT1G57080	AT1G16740	AT1G15870	AT1G07147	AT1G49230
AT1G57090	AT1G16780	AT1G15880	AT1G43140	AT1G49280
AT1G57100	AT1G16800	AT1G15885	AT1G43145	AT1G49330
AT1G57110	AT1G16810	AT1G15890	AT1G43171	AT1G49360
AT1G57120	AT1G16890	AT1G15900	AT1G07163	AT1G07547
AT1G57130	AT1G05277	AT1G15920	AT1G43630	AT1G49420
AT1G57140	AT1G16900	AT1G15930	AT1G43640	AT1G49450
AT1G57150	AT1G16960	AT1G15950	AT1G43650	AT1G49460
AT1G57160	AT1G17040	AT1G05213	AT1G07183	AT1G49470
AT1G57170	AT1G17050	AT1G15980	AT1G43780	AT1G49475
AT1G57180	AT1G17130	AT1G16010	AT1G43790	AT1G49530
AT1G57190	AT1G17145	AT1G16020	AT1G43810	AT1G07567
AT1G57200	AT1G17147	AT1G16025	AT1G07233	AT1G07593
AT1G57210	AT1G17180	AT1G16030	AT1G44010	AT1G07597
AT1G57220	AT1G17255	AT1G16080	AT1G44020	AT1G49790
AT1G57230	AT1G17270	AT1G16090	AT1G44050	AT1G49920
AT1G57240	AT1G17280	AT1G16100	AT1G44080	AT1G49960
AT1G57250	AT1G17285	AT1G16120	AT1G44085	AT1G50100
AT1G57260	AT1G17290	AT1G16130	AT1G44090	AT1G50310
AT1G57270	AT1G17330	AT1G16170	AT1G44130	AT1G07647
AT1G57280	AT1G17340	AT1G16180	AT1G44160	AT1G50650
AT1G57290	AT1G17350	AT1G16190	AT1G44180	AT1G50760
AT1G57300	AT1G17360	AT1G16210	AT1G07247	AT1G51150
AT1G57310	AT1G17410	AT1G16250	AT1G07253	AT1G51170
AT1G57320	AT1G17440	AT1G16260	AT1G07257	AT1G51200
AT1G57330	AT1G17450	AT1G16320	AT1G44191	AT1G51210
AT1G57340	AT1G17460	AT1G16350	AT1G07263	AT1G51310
AT1G57350	AT1G17470	AT1G16370	AT1G07267	AT1G51440
AT1G57360	AT1G17480	AT1G16440	AT1G44224	AT1G51450
AT1G57370	AT1G17500	AT1G16445	AT1G44318	AT1G51500
AT1G57380	AT1G17520	AT1G05227	AT1G44478	AT1G51805
AT1G57390	AT1G17540	AT1G16510	AT1G44542	AT1G51823
AT1G57400	AT1G17550	AT1G16515	AT1G44608	AT1G52000
AT1G57410	AT1G17560	AT1G16590	AT1G44800	AT1G52140
AT1G57420	AT1G17580	AT1G16635	AT1G44830	AT1G52150
AT1G57430	AT1G17590	AT1G16640	AT1G44895	AT1G07793
AT1G57440	AT1G17600	AT1G16720	AT1G07273	AT1G52290
AT1G57450	AT1G17610	AT1G05253	AT1G07277	AT1G52390
AT1G57460	AT1G17630	AT1G16730	AT1G07283	AT1G52415
AT1G57470	AT1G17640	AT1G05257	AT1G44940	AT1G52770
AT1G57480	AT1G17650	AT1G16750	AT1G44941	AT1G52800
AT1G57490	AT1G17665	AT1G16770	AT1G44970	AT1G52810
AT1G57500	AT1G17690	AT1G16790	AT1G45015	AT1G52820
AT1G57510	AT1G17720	AT1G16820	AT1G07297	AT1G52827
AT1G57520	AT1G17745	AT1G05267	AT1G07303	AT1G52855
AT1G57530	AT1G05317	AT1G05273	AT1G45191	AT1G52880
AT1G57600	AT1G17750	AT1G16825	AT1G45201	AT1G52890
AT1G57613	AT1G17760	AT1G16830	AT1G46336	AT1G07843
AT1G57700	AT1G17780	AT1G16840	AT1G46408	AT1G52905
AT1G57760	AT1G17790	AT1G16860	AT1G46480	AT1G52990
AT1G57775	AT1G05333	AT1G16870	AT1G46840	AT1G53010
AT1G57777	AT1G17820	AT1G16880	AT1G46912	AT1G53080
AT1G58025	AT1G17850	AT1G16916	AT1G07317	AT1G53163
AT1G58055	AT1G05343	AT1G16920	AT1G47265	AT1G53180
AT1G58060	AT1G17920	AT1G05283	AT1G47300	AT1G53260
AT1G58120	AT1G17930	AT1G05287	AT1G47317	AT1G53265
AT1G58190	AT1G17940	AT1G17070	AT1G07353	AT1G53330
AT1G58215	AT1G17970	AT1G17080	AT1G47350	AT1G53340
AT1G58230	AT1G17980	AT1G17090	AT1G47370	AT1G53610
AT1G08207	AT1G05363	AT1G17100	AT1G47389	AT1G53625
AT1G58242	AT1G18040	AT1G17110	AT1G47390	AT1G53633
AT1G58245	AT1G05367	AT1G17120	AT1G47395	AT1G53645
AT1G58248	AT1G18070	AT1G17140	AT1G07357	AT1G53680
AT1G58250	AT1G18090	AT1G05297	AT1G07367	AT1G53690
AT1G58350	AT1G18150	AT1G17160	AT1G09505	AT1G53700
AT1G09695	AT1G18160	AT1G17170	AT1G07373	AT1G53815
AT1G58430	AT1G18180	AT1G17210	AT1G47450	AT1G53830
AT1G58525	AT1G18190	AT1G17220	AT1G47470	AT1G53920
AT1G58520	AT1G18260	AT1G17232	AT1G47485	AT1G54010
AT1G58643	AT1G18270	AT1G17230	AT1G47495	AT1G54030
AT1G58684	AT1G18320	AT1G17235	AT1G47510	AT1G54200
AT1G58725	AT1G18330	AT1G17240	AT1G47540	AT1G54530
AT1G58766	AT1G18335	AT1G17250	AT1G47600	AT1G54540
AT1G58807	AT1G18340	AT1G05303	AT1G47603	AT1G07977
AT1G58808	AT1G18370	AT1G17370	AT1G07397	AT1G54760
AT1G58848	AT1G18390	AT1G17380	AT1G07407	AT1G55060
AT1G58936	AT1G18410	AT1G17430	AT1G47620	AT1G55110
AT1G58983	AT1G18450	AT1G17455	AT1G47670	AT1G55120
AT1G59030	AT1G18500	AT1G17490	AT1G47680	AT1G55260
AT1G59077	AT1G18540	AT1G17510	AT1G47730	AT1G55370
AT1G59124	AT1G18550	AT1G17530	AT1G47765	AT1G55380
AT1G59171	AT1G18560	AT1G17545	AT1G09515	AT1G55390
AT1G59218	AT1G18600	AT1G17570	AT1G09525	AT1G55420
AT1G59312	AT1G18610	AT1G17620	AT1G09535	AT1G55430
AT1G59359	AT1G18620	AT1G17660	AT1G09545	AT1G55440
AT1G59406	AT1G18630	AT1G17670	AT1G09555	AT1G08057
AT1G59453	AT1G18640	AT1G17730	AT1G07417	AT1G55580
AT1G59540	AT1G18660	AT1G17744	AT1G07423	AT1G55590
AT1G59833	AT1G18670	AT1G05323	AT1G07433	AT1G55591
AT1G59835	AT1G18690	AT1G05327	AT1G07437	AT1G55640
AT1G59880	AT1G18700	AT1G17830	AT1G47770	AT1G55660
AT1G59920	AT1G18750	AT1G05337	AT1G47780	AT1G55700
AT1G59930	AT1G18800	AT1G17840	AT1G07443	AT1G55770
AT1G59980	AT1G18820	AT1G17860	AT1G47786	AT1G55775
AT1G08287	AT1G18840	AT1G05347	AT1G47790	AT1G55928
AT1G08293	AT1G18900	AT1G17870	AT1G47800	AT1G55990
AT1G60025	AT1G18910	AT1G05353	AT1G47810	AT1G56020
AT1G60460	AT1G18940	AT1G17880	AT1G07447	AT1G56150
AT1G08323	AT1G18950	AT1G17890	AT1G47813	AT1G56165
AT1G60500	AT1G18990	AT1G05357	AT1G47885	AT1G08093
AT1G60625	AT1G19025	AT1G18030	AT1G47890	AT1G08097
AT1G08333	AT1G19080	AT1G18050	AT1G47920	AT1G56242
AT1G60740	AT1G19100	AT1G18060	AT1G47980	AT1G56250
AT1G60840	AT1G19110	AT1G05373	AT1G07457	AT1G56430
AT1G60860	AT1G19240	AT1G05377	AT1G07463	AT1G56510
AT1G60930	AT1G19270	AT1G18080	AT1G47990	AT1G56520
AT1G60970	AT1G19290	AT1G18170	AT1G48000	AT1G56540
AT1G60987	AT1G19330	AT1G18210	AT1G48060	AT1G56600
AT1G61160	AT1G19394	AT1G18265	AT1G48070	AT1G56710
AT1G61200	AT1G19396	AT1G18300	AT1G48095	AT1G57560
AT1G61290	AT1G19397	AT1G18310	AT1G48180	AT1G57630
AT1G08367	AT1G19410	AT1G18360	AT1G48190	AT1G57680
AT1G08377	AT1G19430	AT1G18382	AT1G48325	AT1G57850
AT1G61310	AT1G19450	AT1G18415	AT1G48400	AT1G58160
AT1G61475	AT1G19485	AT1G18420	AT1G48470	AT1G58170
AT1G61480	AT1G19490	AT1G18430	AT1G48500	AT1G58265
AT1G61490	AT1G19520	AT1G18440	AT1G48510	AT1G58270
AT1G61610	AT1G19580	AT1G18460	AT1G48530	AT1G58330
AT1G61940	AT1G19650	AT1G18470	AT1G48590	AT1G08237
AT1G61950	AT1G19750	AT1G18480	AT1G07497	AT1G58340
AT1G08453	AT1G19835	AT1G18485	AT1G48640	AT1G58380
AT1G08457	AT1G19860	AT1G18486	AT1G48660	AT1G58420
AT1G08463	AT1G19880	AT1G18490	AT1G48670	AT1G09705
AT1G08513	AT1G19950	AT1G18530	AT1G48690	AT1G08257
AT1G62580	AT1G19990	AT1G18580	AT1G48698	AT1G59620
AT1G08537	AT1G20000	AT1G18590	AT1G48700	AT1G59700
AT1G62886	AT1G20010	AT1G18650	AT1G48725	AT1G59850
AT1G62895	AT1G20060	AT1G18680	AT1G48730	AT1G08273
AT1G62900	AT1G20200	AT1G18720	AT1G48740	AT1G59940
AT1G62910	AT1G20230	AT1G18730	AT1G48742	AT1G59960
AT1G62915	AT1G20260	AT1G18735	AT1G07503	AT1G59970
AT1G62920	AT1G20270	AT1G18740	AT1G48800	AT1G60140
AT1G62935	AT1G20370	AT1G18745	AT1G48820	AT1G60270
AT1G63020	AT1G20380	AT1G05417	AT1G48910	AT1G60390
AT1G08593	AT1G20410	AT1G05423	AT1G48912	AT1G08317
AT1G08603	AT1G20460	AT1G05427	AT1G48980	AT1G60570
AT1G63140	AT1G05553	AT1G05433	AT1G07523	AT1G08327
AT1G63150	AT1G20515	AT1G18850	AT1G49005	AT1G60580
AT1G63300	AT1G20520	AT1G18880	AT1G49100	AT1G60590
AT1G63330	AT1G20540	AT1G18890	AT1G49110	AT1G60630
AT1G63340	AT1G20550	AT1G05453	AT1G49120	AT1G60820
AT1G63370	AT1G20560	AT1G18980	AT1G07533	AT1G60880
AT1G63490	AT1G20570	AT1G19000	AT1G49190	AT1G60910
AT1G63520	AT1G20575	AT1G19010	AT1G49225	AT1G08353
AT1G63522	AT1G20580	AT1G19020	AT1G49250	AT1G61065
AT1G63535	AT1G20630	AT1G19050	AT1G07537	AT1G61224
AT1G63615	AT1G20640	AT1G19070	AT1G49260	AT1G61255
AT1G63630	AT1G20670	AT1G19120	AT1G49270	AT1G61260
AT1G63640	AT1G20691	AT1G05463	AT1G49290	AT1G61300
AT1G63650	AT1G20696	AT1G19130	AT1G49300	AT1G61540
AT1G08623	AT1G20760	AT1G05467	AT1G49310	AT1G61600
AT1G08627	AT1G20770	AT1G19140	AT1G49320	AT1G08403
AT1G08637	AT1G20780	AT1G19150	AT1G07553	AT1G08413
AT1G63950	AT1G20830	AT1G19180	AT1G07557	AT1G61640
AT1G63960	AT1G20840	AT1G19190	AT1G49430	AT1G61660
AT1G08647	AT1G05607	AT1G19200	AT1G49435	AT1G61667
AT1G63990	AT1G20850	AT1G19210	AT1G49570	AT1G08427
AT1G64107	AT1G20870	AT1G19220	AT1G49770	AT1G61690
AT1G64110	AT1G20880	AT1G19300	AT1G49800	AT1G61732
AT1G64195	AT1G20890	AT1G19310	AT1G49810	AT1G61740
AT1G64320	AT1G20920	AT1G19340	AT1G49860	AT1G61760
AT1G64340	AT1G20930	AT1G19350	AT1G49930	AT1G61795
AT1G64400	AT1G20950	AT1G19360	AT1G49938	AT1G61800
AT1G64561	AT1G20960	AT1G19370	AT1G49940	AT1G61920
AT1G64572	AT1G20970	AT1G19371	AT1G50050	AT1G62030
AT1G64790	AT1G20980	AT1G19373	AT1G50080	AT1G62035
AT1G64820	AT1G05623	AT1G19376	AT1G50090	AT1G62160
AT1G65120	AT1G21080	AT1G19380	AT1G50190	AT1G62170
AT1G08737	AT1G21090	AT1G19400	AT1G50220	AT1G62190
AT1G65130	AT1G05633	AT1G19440	AT1G07617	AT1G62200
AT1G65140	AT1G21160	AT1G19480	AT1G07623	AT1G62240
AT1G65350	AT1G21170	AT1G19570	AT1G50340	AT1G08487
AT1G65346	AT1G21190	AT1G19600	AT1G50470	AT1G62300
AT1G65425	AT1G21200	AT1G19660	AT1G50610	AT1G08497
AT1G65950	AT1G21350	AT1G19670	AT1G50680	AT1G62350
AT1G08793	AT1G05663	AT1G19680	AT1G50690	AT1G62370
AT1G08797	AT1G05667	AT1G19690	AT1G50720	AT1G62380
AT1G66040	AT1G21410	AT1G19700	AT1G07673	AT1G62400
AT1G66050	AT1G21420	AT1G19710	AT1G07683	AT1G62421
AT1G66550	AT1G21440	AT1G19715	AT1G50770	AT1G62420
AT1G66560	AT1G21480	AT1G19720	AT1G50830	AT1G62440
AT1G66590	AT1G21520	AT1G19730	AT1G50870	AT1G62500
AT1G66930	AT1G21560	AT1G19740	AT1G50880	AT1G62510
AT1G67120	AT1G21580	AT1G19770	AT1G50930	AT1G62515
AT1G67140	AT1G21600	AT1G19870	AT1G50950	AT1G62570
AT1G67210	AT1G21610	AT1G19910	AT1G07707	AT1G08533
AT1G67220	AT1G21630	AT1G19920	AT1G50960	AT1G62660
AT1G67238	AT1G21640	AT1G19980	AT1G50970	AT1G62760
AT1G67235	AT1G21650	AT1G20015	AT1G50980	AT1G62770
AT1G67320	AT1G21651	AT1G05517	AT1G50990	AT1G62810
AT1G67490	AT1G05683	AT1G20020	AT1G51000	AT1G63030
AT1G67670	AT1G21660	AT1G20030	AT1G51010	AT1G63050
AT1G67990	AT1G21690	AT1G20040	AT1G51020	AT1G63100
AT1G68160	AT1G21720	AT1G20050	AT1G51030	AT1G63105
AT1G08993	AT1G21740	AT1G20065	AT1G51035	AT1G63180
AT1G68700	AT1G21800	AT1G20090	AT1G51040	AT1G63220
AT1G68710	AT1G21810	AT1G20100	AT1G51055	AT1G09745
AT1G68740	AT1G21835	AT1G20110	AT1G07717	AT1G63350
AT1G68860	AT1G21840	AT1G20210	AT1G07723	AT1G08607
AT1G68862	AT1G21900	AT1G20220	AT1G51172	AT1G63360
AT1G68890	AT1G21930	AT1G20225	AT1G51190	AT1G63440
AT1G68905	AT1G22020	AT1G20250	AT1G51220	AT1G63510
AT1G68907	AT1G22040	AT1G20300	AT1G51230	AT1G63570
AT1G09043	AT1G22050	AT1G20330	AT1G51240	AT1G63580
AT1G09057	AT1G05703	AT1G20340	AT1G51250	AT1G63710
AT1G69588	AT1G05707	AT1G20420	AT1G51260	AT1G63750
AT1G69710	AT1G22070	AT1G20430	AT1G51270	AT1G63880
AT1G69828	AT1G22170	AT1G20440	AT1G51290	AT1G63900
AT1G09173	AT1G05723	AT1G20450	AT1G51300	AT1G63930
AT1G09177	AT1G22180	AT1G05557	AT1G51320	AT1G64010
AT1G09183	AT1G05727	AT1G20470	AT1G07727	AT1G64020
AT1G70430	AT1G22200	AT1G20480	AT1G51330	AT1G64060
AT1G71270	AT1G22250	AT1G20490	AT1G51340	AT1G64065
AT1G71280	AT1G05733	AT1G20510	AT1G51355	AT1G64100
AT1G71320	AT1G22260	AT1G20620	AT1G51460	AT1G64170
AT1G71330	AT1G05737	AT1G20650	AT1G51470	AT1G64255
AT1G09237	AT1G22300	AT1G20690	AT1G51480	AT1G64260
AT1G71700	AT1G22320	AT1G05563	AT1G51490	AT1G64290
AT1G71710	AT1G22410	AT1G20693	AT1G51780	AT1G64370
AT1G09263	AT1G22450	AT1G20810	AT1G51790	AT1G08673
AT1G71866	AT1G22460	AT1G20816	AT1G51800	AT1G64405
AT1G71920	AT1G05747	AT1G20823	AT1G51810	AT1G08683
AT1G72250	AT1G22590	AT1G20820	AT1G07767	AT1G08677
AT1G72260	AT1G22660	AT1G05613	AT1G51820	AT1G64540
AT1G09313	AT1G22750	AT1G21000	AT1G51830	AT1G64584
AT1G09317	AT1G22860	AT1G21060	AT1G51840	AT1G64585
AT1G72540	AT1G22870	AT1G21065	AT1G51850	AT1G64590
AT1G72545	AT1G22890	AT1G21070	AT1G51860	AT1G64618
AT1G09337	AT1G22920	AT1G21270	AT1G51870	AT1G64620
AT1G72960	AT1G22940	AT1G21280	AT1G51880	AT1G64660
AT1G73140	AT1G22950	AT1G21370	AT1G51890	AT1G64670
AT1G73165	AT1G23020	AT1G21380	AT1G51900	AT1G64700
AT1G73300	AT1G23040	AT1G21390	AT1G51910	AT1G64780
AT1G73310	AT1G23170	AT1G05673	AT1G51913	AT1G64795
AT1G73603	AT1G23180	AT1G21400	AT1G51915	AT1G64870
AT1G73607	AT1G23190	AT1G21450	AT1G51920	AT1G64900
AT1G74150	AT1G23230	AT1G21460	AT1G51930	AT1G64910
AT1G74190	AT1G23260	AT1G21500	AT1G51970	AT1G64920
AT1G74200	AT1G23280	AT1G21590	AT1G51990	AT1G64930
AT1G09477	AT1G23330	AT1G21670	AT1G52030	AT1G64940
AT1G75430	AT1G23360	AT1G21680	AT1G52040	AT1G65060
AT1G75530	AT1G23440	AT1G21695	AT1G07777	AT1G65180
AT1G76370	AT1G23450	AT1G21700	AT1G52050	AT1G65190
AT1G76470	AT1G23460	AT1G21710	AT1G52060	AT1G65390
AT1G76480	AT1G23465	AT1G21738	AT1G52070	AT1G65486
AT1G76640	AT1G23750	AT1G21750	AT1G52080	AT1G09775
AT1G76705	AT1G23780	AT1G21760	AT1G07783	AT1G65490
AT1G76720	AT1G23790	AT1G21770	AT1G52100	AT1G65510
AT1G76728	AT1G23820	AT1G21780	AT1G52110	AT1G65610
AT1G76780	AT1G05833	AT1G21790	AT1G52120	AT1G65690
AT1G09673	AT1G23880	AT1G21830	AT1G52130	AT1G65845
AT1G76954	AT1G23890	AT1G21880	AT1G52190	AT1G65870
AT1G09697	AT1G23900	AT1G05687	AT1G52191	AT1G66090
AT1G77093	AT1G23950	AT1G21920	AT1G52200	AT1G08813
AT1G09743	AT1G23960	AT1G22190	AT1G52400	AT1G66100
AT1G09955	AT1G23980	AT1G22270	AT1G52410	AT1G66110
AT1G09763	AT1G23985	AT1G22280	AT1G52440	AT1G66120
AT1G77885	AT1G24030	AT1G22310	AT1G52460	AT1G66130
AT1G77910	AT1G24040	AT1G22403	AT1G52470	AT1G66140
AT1G09767	AT1G24050	AT1G22510	AT1G52490	AT1G66190
AT1G77960	AT1G24090	AT1G05757	AT1G52495	AT1G08817
AT1G77980	AT1G24095	AT1G22520	AT1G52660	AT1G66230
AT1G78780	AT1G24120	AT1G22530	AT1G52680	AT1G66240
AT1G09837	AT1G24159	AT1G22540	AT1G52690	AT1G66260
AT1G09847	AT1G24190	AT1G22620	AT1G52695	AT1G66330
AT1G09853	AT1G24240	AT1G22610	AT1G52700	AT1G66350
AT1G79330	AT1G24265	AT1G22630	AT1G52830	AT1G66400
AT1G09893	AT1G24267	AT1G22640	AT1G52857	AT1G66420
AT1G09977	AT1G24280	AT1G22700	AT1G52900	AT1G66480
AT1G09983	AT1G05867	AT1G05763	AT1G53023	AT1G66500
AT2G01010	AT1G24300	AT1G22730	AT1G53130	AT1G66540
AT2G01021	AT1G24310	AT1G22740	AT1G07857	AT1G66600
AT2G03865	AT1G24340	AT1G22770	AT1G07863	AT1G66760
AT2G03875	AT1G24350	AT1G22780	AT1G53160	AT1G66810
AT2G01035	AT1G24360	AT1G22790	AT1G07867	AT1G66830
AT2G01045	AT1G24460	AT1G22800	AT1G53325	AT1G66840
AT2G01050	AT1G24490	AT1G05767	AT1G53360	AT1G66880
AT2G03885	AT1G24510	AT1G22830	AT1G53366	AT1G66910
AT2G01560	AT1G24545	AT1G22840	AT1G53370	AT1G08863
AT2G01667	AT1G24560	AT1G05773	AT1G53420	AT1G66920
AT2G01818	AT1G24610	AT1G22850	AT1G09605	AT1G66940
AT2G01830	AT1G24706	AT1G05777	AT1G09615	AT1G66970
AT2G01880	AT1G24764	AT1G22880	AT1G07913	AT1G66980
AT2G01890	AT1G25220	AT1G22882	AT1G07917	AT1G67030
AT2G01905	AT1G05933	AT1G22885	AT1G53620	AT1G08897
AT2G01960	AT1G25260	AT1G22930	AT1G07923	AT1G67100
AT2G01980	AT1G25290	AT1G22960	AT1G07927	AT1G67195
AT2G04175	AT1G25350	AT1G22970	AT1G53635	AT1G67290
AT2G02103	AT1G25360	AT1G22980	AT1G53640	AT1G67330
AT2G02147	AT1G25375	AT1G22985	AT1G53660	AT1G67328
AT2G04205	AT1G25460	AT1G23030	AT1G53683	AT1G67620
AT2G04215	AT1G25470	AT1G23100	AT1G53687	AT1G67710
AT2G02480	AT1G25480	AT1G23220	AT1G53705	AT1G67750
AT2G02490	AT1G25490	AT1G23290	AT1G53708	AT1G67760
AT2G02493	AT1G25500	AT1G23310	AT1G07933	AT1G67770
AT2G02497	AT1G25520	AT1G23390	AT1G53820	AT1G08957
AT2G02498	AT1G25540	AT1G23400	AT1G07937	AT1G67810
AT2G02515	AT1G25570	AT1G23480	AT1G53930	AT1G67820
AT2G02520	AT1G25580	AT1G23490	AT1G53935	AT1G67830
AT2G02550	AT1G25682	AT1G23710	AT1G53940	AT1G67855
AT2G02560	AT1G26090	AT1G23740	AT1G53945	AT1G67856
AT2G02720	AT1G26100	AT1G23830	AT1G53950	AT1G67870
AT2G04285	AT1G05977	AT1G05837	AT1G53970	AT1G68120
AT2G02741	AT1G26120	AT1G23840	AT1G53980	AT1G68130
AT2G04295	AT1G08995	AT1G23850	AT1G53990	AT1G68190
AT2G02795	AT1G05983	AT1G23860	AT1G54000	AT1G68220
AT2G04345	AT1G26130	AT1G23870	AT1G54020	AT1G68238
AT2G04355	AT1G26140	AT1G24080	AT1G54040	AT1G68240
AT2G02835	AT1G26160	AT1G05853	AT1G54300	AT1G68320
AT2G02840	AT1G26170	AT1G24100	AT1G54330	AT1G68330
AT2G04365	AT1G26180	AT1G24150	AT1G54400	AT1G68360
AT2G02900	AT1G26190	AT1G24160	AT1G07973	AT1G68430
AT2G04475	AT1G26208	AT1G24170	AT1G54450	AT1G68450
AT2G03130	AT1G05987	AT1G24180	AT1G54470	AT1G68460
AT2G03210	AT1G26233	AT1G24270	AT1G54475	AT1G68470
AT2G03330	AT1G26260	AT1G24290	AT1G54550	AT1G68500
AT2G03490	AT1G26300	AT1G05873	AT1G54560	AT1G68510
AT2G03520	AT1G26290	AT1G24330	AT1G54575	AT1G68520
AT2G03567	AT1G26340	AT1G24440	AT1G54590	AT1G68526
AT2G03570	AT1G26370	AT1G24450	AT1G54620	AT1G68530
AT2G03580	AT1G26430	AT1G24625	AT1G54720	AT1G68570
AT2G03590	AT1G26440	AT1G05907	AT1G54860	AT1G68568
AT2G03600	AT1G26460	AT1G05913	AT1G54870	AT1G08997
AT2G03913	AT1G26470	AT1G05917	AT1G54890	AT1G68610
AT2G03930	AT1G26480	AT1G25275	AT1G54930	AT1G68620
AT2G03932	AT1G26520	AT1G25280	AT1G54940	AT1G68765
AT2G03931	AT1G26530	AT1G25370	AT1G08007	AT1G68780
AT2G03933	AT1G26540	AT1G25380	AT1G54950	AT1G68795
AT2G04605	AT1G26550	AT1G25390	AT1G08013	AT1G68825
AT2G03936	AT1G26580	AT1G25420	AT1G54953	AT1G68845
AT2G03937	AT1G26590	AT1G25440	AT1G08017	AT1G68877
AT2G03980	AT1G26640	AT1G25510	AT1G08023	AT1G68880
AT2G04034	AT1G26660	AT1G25550	AT1G08027	AT1G68950
AT2G04031	AT1G26665	AT1G25560	AT1G54957	AT1G68970
AT2G04037	AT1G26670	AT1G05973	AT1G54960	AT1G09037
AT2G04041	AT1G26690	AT1G26110	AT1G54970	AT1G69050
AT2G04060	AT1G26730	AT1G26150	AT1G54980	AT1G69080
AT2G04062	AT1G26740	AT1G26210	AT1G55010	AT1G69130
AT2G04066	AT1G26750	AT1G26218	AT1G09655	AT1G09047
AT2G00380	AT1G06017	AT1G26220	AT1G55020	AT1G69160
AT2G04745	AT1G26760	AT1G26230	AT1G55030	AT1G69230
AT2G04765	AT1G26810	AT1G26225	AT1G55050	AT1G69240
AT2G04395	AT1G26840	AT1G05993	AT1G55220	AT1G69310
AT2G04425	AT1G26850	AT1G05997	AT1G55230	AT1G69320
AT2G04430	AT1G06033	AT1G26235	AT1G55240	AT1G69470
AT2G04440	AT1G26890	AT1G26270	AT1G55546	AT1G69490
AT2G04450	AT1G06037	AT1G26490	AT1G55550	AT1G69570
AT2G04515	AT1G26921	AT1G06003	AT1G55560	AT1G69572
AT2G04622	AT1G26940	AT1G26570	AT1G55570	AT1G69580
AT2G04660	AT1G26960	AT1G26630	AT1G55600	AT1G69600
AT2G04750	AT1G27000	AT1G26650	AT1G55650	AT1G69630
AT2G04852	AT1G27070	AT1G26761	AT1G08063	AT1G09097
AT2G04925	AT1G27120	AT1G26770	AT1G55710	AT1G69690
AT2G04940	AT1G06043	AT1G26800	AT1G55720	AT1G69730
AT2G04835	AT1G27135	AT1G26830	AT1G55740	AT1G69780
AT2G04825	AT1G27150	AT1G26900	AT1G55790	AT1G69790
AT2G00400	AT1G27170	AT1G26910	AT1G55800	AT1G69797
AT2G05050	AT1G27180	AT1G26920	AT1G55947	AT1G69800
AT2G05105	AT1G27380	AT1G26930	AT1G56030	AT1G69810
AT2G04855	AT1G27385	AT1G27050	AT1G56040	AT1G69850
AT2G05117	AT1G06087	AT1G27060	AT1G56105	AT1G69870
AT2G04875	AT1G27420	AT1G27090	AT1G56160	AT1G69890
AT2G05120	AT1G27430	AT1G27100	AT1G56240	AT1G69900
AT2G05160	AT1G27460	AT1G27130	AT1G56270	AT1G69920
AT2G05185	AT1G27470	AT1G27140	AT1G56360	AT1G69940
AT2G00420	AT1G27500	AT1G27190	AT1G56380	AT1G69990
AT2G05210	AT1G27510	AT1G27200	AT1G56385	AT1G70040
AT2G05230	AT1G27520	AT1G27210	AT1G56400	AT1G70050
AT2G05250	AT1G27530	AT1G27290	AT1G56410	AT1G09133
AT2G05270	AT1G27540	AT1G27300	AT1G56415	AT1G70110
AT2G05335	AT1G27600	AT1G06083	AT1G56530	AT1G70170
AT2G05350	AT1G27630	AT1G27310	AT1G56550	AT1G70175
AT2G05360	AT1G27680	AT1G27320	AT1G56553	AT1G09137
AT2G04915	AT1G27720	AT1G27330	AT1G56555	AT1G70210
AT2G04935	AT1G27750	AT1G27340	AT1G56620	AT1G09153
AT2G05635	AT1G27752	AT1G27350	AT1G56630	AT1G70250
AT2G05642	AT1G27820	AT1G27360	AT1G56650	AT1G70270
AT2G05645	AT1G27840	AT1G27370	AT1G56680	AT1G70440
AT2G05655	AT1G27850	AT1G27390	AT1G08147	AT1G09187
AT2G05752	AT1G27880	AT1G27400	AT1G57550	AT1G70505
AT2G04975	AT1G27900	AT1G27410	AT1G08153	AT1G70540
AT2G04985	AT1G27910	AT1G27435	AT1G57565	AT1G70560
AT2G04995	AT1G27921	AT1G27440	AT1G57570	AT1G70640
AT2G05786	AT1G27920	AT1G27450	AT1G57580	AT1G70690
AT2G05005	AT1G27960	AT1G27480	AT1G57590	AT1G70720
AT2G05910	AT1G27980	AT1G27640	AT1G57650	AT1G70820
AT2G05914	AT1G28010	AT1G27690	AT1G57670	AT1G70850
AT2G05915	AT1G28050	AT1G27695	AT1G08157	AT1G70890
AT2G00430	AT1G28090	AT1G27700	AT1G08163	AT1G70895
AT2G06002	AT1G28100	AT1G27730	AT1G57690	AT1G70910
AT2G06020	AT1G28110	AT1G27760	AT1G08173	AT1G70944
AT2G06090	AT1G28120	AT1G27770	AT1G57730	AT1G70949
AT2G06095	AT1G09005	AT1G27930	AT1G57750	AT1G09203
AT2G06105	AT1G28200	AT1G27970	AT1G57780	AT1G70985
AT2G06166	AT1G28220	AT1G28060	AT1G57790	AT1G70990
AT2G06200	AT1G28230	AT1G09015	AT1G08177	AT1G71000
AT2G06210	AT1G28240	AT1G28140	AT1G57800	AT1G71002
AT2G06255	AT1G28250	AT1G28150	AT1G57820	AT1G09217
AT2G06265	AT1G28260	AT1G28265	AT1G57830	AT1G71050
AT2G06420	AT1G28320	AT1G28280	AT1G08183	AT1G71130
AT2G06425	AT1G09025	AT1G28330	AT1G57835	AT1G71140
AT2G06500	AT1G28340	AT1G28380	AT1G58007	AT1G71380
AT2G06541	AT1G28350	AT1G28440	AT1G08187	AT1G71400
AT2G06555	AT1G28395	AT1G28580	AT1G58037	AT1G71470
AT2G06562	AT1G28410	AT1G28670	AT1G08193	AT1G71520
AT2G06565	AT1G28420	AT1G28685	AT1G58050	AT1G71690
AT2G06570	AT1G28490	AT1G28680	AT1G58090	AT1G71695
AT2G06645	AT1G28510	AT1G28690	AT1G58225	AT1G71770
AT2G06667	AT1G28520	AT1G06173	AT1G58260	AT1G71880
AT2G06675	AT1G28530	AT1G06177	AT1G08223	AT1G71890
AT2G05015	AT1G28540	AT1G28760	AT1G08227	AT1G09293
AT2G06845	AT1G28550	AT1G29040	AT1G58300	AT1G71970
AT2G06904	AT1G28560	AT1G06207	AT1G58310	AT1G72000
AT2G06906	AT1G28570	AT1G29041	AT1G58320	AT1G72100
AT2G06908	AT1G28810	AT1G06213	AT1G58370	AT1G72125
AT2G06960	AT1G28815	AT1G29070	AT1G58390	AT1G72130
AT2G06983	AT1G28715	AT1G29071	AT1G58400	AT1G72140
AT2G05065	AT1G28920	AT1G29300	AT1G58410	AT1G72141
AT2G00440	AT1G28940	AT1G29340	AT1G08247	AT1G72200
AT2G07020	AT1G28960	AT1G29357	AT1G58450	AT1G72210
AT2G00450	AT1G29030	AT1G29355	AT1G58460	AT1G72220
AT2G07110	AT1G29060	AT1G29395	AT1G59460	AT1G72230
AT2G07120	AT1G29120	AT1G29400	AT1G59470	AT1G72290
AT2G05085	AT1G29170	AT1G06227	AT1G59500	AT1G72350
AT2G07170	AT1G29220	AT1G06233	AT1G08253	AT1G72460
AT2G05095	AT1G29240	AT1G06237	AT1G59530	AT1G72490
AT2G05125	AT1G29250	AT1G06243	AT1G59550	AT1G72800
AT2G07190	AT1G29260	AT1G06247	AT1G59630	AT1G73000
AT2G07200	AT1G29310	AT1G29420	AT1G59670	AT1G73010
AT2G07213	AT1G29320	AT1G06257	AT1G59675	AT1G73120
AT2G07215	AT1G29330	AT1G29430	AT1G59680	AT1G73160
AT2G07240	AT1G29390	AT1G29435	AT1G59690	AT1G73190
AT2G07280	AT1G29410	AT1G29440	AT1G59722	AT1G73220
AT2G07290	AT1G29418	AT1G29450	AT1G59723	AT1G73260
AT2G07310	AT1G06253	AT1G29460	AT1G59724	AT1G73325
AT2G07360	AT1G29465	AT1G06263	AT1G59725	AT1G73330
AT2G07440	AT1G06277	AT1G06267	AT1G59730	AT1G09387
AT2G07505	AT1G29470	AT1G06273	AT1G59740	AT1G73510
AT2G07560	AT1G29500	AT1G29540	AT1G59780	AT1G73550
AT2G07565	AT1G29510	AT1G06287	AT1G59790	AT1G73560
AT2G05135	AT1G29520	AT1G29640	AT1G59800	AT1G73580
AT2G07640	AT1G29530	AT1G29690	AT1G08263	AT1G09393
AT2G07771	AT1G29535	AT1G29790	AT1G59810	AT1G09397
AT2G07773	AT1G29550	AT1G29900	AT1G59885	AT1G73590
AT2G07655	AT1G29590	AT1G29910	AT1G59950	AT1G73630
AT2G07776	AT1G29630	AT1G29920	AT1G08277	AT1G73805
AT2G07749	AT1G29700	AT1G29930	AT1G08283	AT1G73830
AT2G05145	AT1G29710	AT1G29950	AT1G60030	AT1G09417
AT2G07777	AT1G29760	AT1G29965	AT1G60040	AT1G73965
AT2G07671	AT1G29785	AT1G29970	AT1G60050	AT1G74010
AT2G07779	AT1G29780	AT1G29980	AT1G08297	AT1G74020
AT2G07743	AT1G29800	AT1G30120	AT1G60060	AT1G74110
AT2G07672	AT1G29810	AT1G30200	AT1G60070	AT1G74420
AT2G07613	AT1G29840	AT1G30360	AT1G60072	AT1G74430
AT2G07684	AT1G29850	AT1G30380	AT1G60073	AT1G09457
AT2G07617	AT1G29880	AT1G06337	AT1G08303	AT1G74590
AT2G07621	AT1G29890	AT1G30510	AT1G60090	AT1G74620
AT2G05155	AT1G29940	AT1G30515	AT1G60095	AT1G74670
AT2G07673	AT1G29960	AT1G30520	AT1G60110	AT1G74675
AT2G07745	AT1G29990	AT1G30530	AT1G08307	AT1G74810
AT2G07674	AT1G30000	AT1G30540	AT1G60130	AT1G74990
AT2G07751	AT1G30010	AT1G30757	AT1G60240	AT1G75040
AT2G07675	AT1G30070	AT1G31130	AT1G60250	AT1G75160
AT2G07676	AT1G30110	AT1G31190	AT1G60260	AT1G75240
AT2G07768	AT1G30130	AT1G31200	AT1G60280	AT1G75260
AT2G05165	AT1G30210	AT1G06423	AT1G60300	AT1G75390
AT2G07746	AT1G30230	AT1G31240	AT1G60320	AT1G75450
AT2G07623	AT1G30240	AT1G31243	AT1G60340	AT1G09557
AT2G07748	AT1G30270	AT1G31320	AT1G60350	AT1G75470
AT2G07678	AT1G30290	AT1G31330	AT1G60360	AT1G75490
AT2G07669	AT1G30300	AT1G31335	AT1G08313	AT1G75500
AT2G07625	AT1G30400	AT1G31350	AT1G60370	AT1G75510
AT2G07681	AT1G30440	AT1G31460	AT1G60380	AT1G75520
AT2G07626	AT1G30450	AT1G31470	AT1G60400	AT1G75550
AT2G07627	AT1G30460	AT1G31790	AT1G60410	AT1G75590
AT2G07772	AT1G30475	AT1G31812	AT1G60450	AT1G75600
AT2G07628	AT1G30480	AT1G31814	AT1G60470	AT1G75620
AT2G07752	AT1G30490	AT1G31817	AT1G60750	AT1G09573
AT2G07753	AT1G30500	AT1G31820	AT1G08337	AT1G75710
AT2G07754	AT1G06347	AT1G31830	AT1G08343	AT1G75750
AT2G07774	AT1G30545	AT1G31835	AT1G60783	AT1G75790
AT2G07687	AT1G30570	AT1G06453	AT1G60787	AT1G09583
AT2G07631	AT1G30580	AT1G06457	AT1G60815	AT1G75870
AT2G07632	AT1G30590	AT1G06463	AT1G08347	AT1G09603
AT2G07755	AT1G30600	AT1G31920	AT1G60830	AT1G75945
AT2G07633	AT1G30610	AT1G31940	AT1G60913	AT1G09607
AT2G05195	AT1G30620	AT1G06473	AT1G60920	AT1G76135
AT2G07792	AT1G30630	AT1G06487	AT1G60980	AT1G76220
AT2G05205	AT1G30640	AT1G31960	AT1G60983	AT1G76230
AT2G05215	AT1G30680	AT1G32060	AT1G60985	AT1G09613
AT2G07689	AT1G30690	AT1G32070	AT1G60986	AT1G76240
AT2G05225	AT1G30755	AT1G32080	AT1G61060	AT1G76250
AT2G05235	AT1G30810	AT1G32120	AT1G61070	AT1G76290
AT2G07634	AT1G30820	AT1G32360	AT1G61080	AT1G76410
AT2G07691	AT1G30825	AT1G06547	AT1G61090	AT1G76420
AT2G07636	AT1G30845	AT1G32385	AT1G61093	AT1G76430
AT2G05245	AT1G30860	AT1G06553	AT1G61095	AT1G76500
AT2G07692	AT1G30880	AT1G32460	AT1G61097	AT1G76610
AT2G07637	AT1G30890	AT1G06573	AT1G61105	AT1G09657
AT2G07695	AT1G30900	AT1G32470	AT1G61110	AT1G76800
AT2G07785	AT1G30910	AT1G32500	AT1G08357	AT1G09683
AT2G05255	AT1G30960	AT1G32520	AT1G61120	AT1G76910
AT2G07599	AT1G30970	AT1G32580	AT1G61130	AT1G76930
AT2G07696	AT1G31010	AT1G32620	AT1G61165	AT1G76965
AT2G07798	AT1G31020	AT1G32630	AT1G61226	AT1G77150
AT2G07698	AT1G31120	AT1G32640	AT1G61230	AT1G77200
AT2G07667	AT1G31150	AT1G32690	AT1G61270	AT1G77210
AT2G07793	AT1G31160	AT1G32740	AT1G61320	AT1G77530
AT2G00470	AT1G31170	AT1G06613	AT1G08383	AT1G77640
AT2G07701	AT1G31175	AT1G32760	AT1G61330	AT1G77655
AT2G07702	AT1G31180	AT1G32900	AT1G61550	AT1G77682
AT2G07638	AT1G31220	AT1G06627	AT1G61560	AT1G09747
AT2G07705	AT1G31230	AT1G06633	AT1G61562	AT1G77690
AT2G07706	AT1G31258	AT1G32920	AT1G61563	AT1G77700
AT2G07794	AT1G31280	AT1G32928	AT1G61565	AT1G77760
AT2G07707	AT1G31300	AT1G32930	AT1G61566	AT1G77780
AT2G07708	AT1G31340	AT1G33040	AT1G61590	AT1G77790
AT2G07641	AT1G31410	AT1G33050	AT1G08393	AT1G77815
AT2G07642	AT1G31420	AT1G33055	AT1G08397	AT1G77880
AT2G05295	AT1G31430	AT1G33240	AT1G08417	AT1G77940
AT2G07643	AT1G31440	AT1G09165	AT1G61630	AT1G77992
AT2G07644	AT1G31480	AT1G33250	AT1G61680	AT1G09773
AT2G07713	AT1G31600	AT1G33260	AT1G61688	AT1G78170
AT2G07714	AT1G31650	AT1G33350	AT1G61700	AT1G09803
AT2G07646	AT1G31660	AT1G33420	AT1G61710	AT1G78320
AT2G07715	AT1G31730	AT1G33490	AT1G61720	AT1G78370
AT2G00480	AT1G31750	AT1G33590	AT1G61750	AT1G78390
AT2G00490	AT1G31760	AT1G33980	AT1G61810	AT1G78400
AT2G07718	AT1G09105	AT1G33990	AT1G08433	AT1G78430
AT2G07648	AT1G31780	AT1G34000	AT1G08437	AT1G78440
AT2G07719	AT1G31800	AT1G06717	AT1G61820	AT1G78450
AT2G07721	AT1G31840	AT1G34010	AT1G61840	AT1G78460
AT2G05315	AT1G31850	AT1G34370	AT1G62000	AT1G78478
AT2G07722	AT1G31860	AT1G06753	AT1G08447	AT1G09817
AT2G07652	AT1G06467	AT1G34418	AT1G09725	AT1G78480
AT2G07815	AT1G31870	AT1G34630	AT1G62060	AT1G78640
AT2G07756	AT1G31910	AT1G06787	AT1G62070	AT1G78740
AT2G07724	AT1G31930	AT1G35160	AT1G62080	AT1G78750
AT2G07725	AT1G31935	AT1G35430	AT1G08473	AT1G78760
AT2G07727	AT1G06483	AT1G35515	AT1G62210	AT1G78815
AT2G07757	AT1G31970	AT1G35516	AT1G62220	AT1G78820
AT2G07728	AT1G32050	AT1G35560	AT1G08483	AT1G78840
AT2G07654	AT1G32090	AT1G36380	AT1G62225	AT1G78850
AT2G07820	AT1G32127	AT1G36992	AT1G62262	AT1G78860
AT2G07656	AT1G32130	AT1G07027	AT1G62270	AT1G78990
AT2G07758	AT1G32150	AT1G09455	AT1G08493	AT1G09857
AT2G05325	AT1G32160	AT1G42540	AT1G62280	AT1G79130
AT2G07732	AT1G32200	AT1G42550	AT1G62290	AT1G79160
AT2G05345	AT1G32210	AT1G42960	AT1G08503	AT1G79170
AT2G07734	AT1G32220	AT1G42970	AT1G08507	AT1G79180
AT2G07825	AT1G32230	AT1G42990	AT1G62320	AT1G79250
AT2G07827	AT1G32260	AT1G43710	AT1G62333	AT1G79360
AT2G07830	AT1G32300	AT1G44000	AT1G62340	AT1G79370
AT2G07787	AT1G32310	AT1G07243	AT1G62355	AT1G79400
AT2G07658	AT1G32330	AT1G44446	AT1G62360	AT1G79420
AT2G07659	AT1G32340	AT1G45163	AT1G08517	AT1G79430
AT2G07775	AT1G06537	AT1G45165	AT1G08523	AT1G79450
AT2G07661	AT1G32361	AT1G45249	AT1G62410	AT1G79480
AT2G07806	AT1G32370	AT1G45474	AT1G62450	AT1G79485
AT2G05355	AT1G06543	AT1G45545	AT1G62530	AT1G79680
AT2G05365	AT1G32380	AT1G45688	AT1G62540	AT1G79760
AT2G07738	AT1G32400	AT1G46554	AT1G09735	AT1G79770
AT2G07795	AT1G32410	AT1G47128	AT1G62560	AT1G79780
AT2G07759	AT1G32415	AT1G07323	AT1G62630	AT1G79800
AT2G07761	AT1G32440	AT1G47200	AT1G62690	AT1G79840
AT2G07762	AT1G32490	AT1G07393	AT1G62700	AT1G79860
AT2G05375	AT1G32530	AT1G47578	AT1G08553	AT1G79910
AT2G07763	AT1G32540	AT1G47750	AT1G62710	AT1G80050
AT2G07739	AT1G32550	AT1G48040	AT1G62800	AT1G80090
AT2G07764	AT1G32583	AT1G48100	AT1G08567	AT1G80110
AT2G05385	AT1G32582	AT1G07477	AT1G62940	AT1G80120
AT2G07662	AT1G06597	AT1G48110	AT1G62975	AT1G80130
AT2G07765	AT1G32610	AT1G48267	AT1G62978	AT1G80133
AT2G00500	AT1G32700	AT1G48300	AT1G62980	AT1G80160
AT2G07665	AT1G06607	AT1G48315	AT1G62981	AT1G80165
AT2G00510	AT1G32730	AT1G48320	AT1G62990	AT1G80220
AT2G07835	AT1G32750	AT1G48330	AT1G63005	AT1G80240
AT2G07741	AT1G32790	AT1G48350	AT1G63010	AT1G80330
AT2G07766	AT1G32810	AT1G48355	AT1G08587	AT1G80340
AT2G00520	AT1G32870	AT1G48440	AT1G63055	AT1G80390
AT2G05395	AT1G32940	AT1G48450	AT1G63057	AT1G09967
AT2G07680	AT1G32990	AT1G07487	AT1G63060	AT1G09973
AT2G05405	AT1G33030	AT1G48480	AT1G63070	AT1G80450
AT2G05415	AT1G33060	AT1G48620	AT1G63190	AT1G80470
AT2G07690	AT1G33110	AT1G48750	AT1G63200	AT1G80520
AT2G07750	AT1G33230	AT1G48760	AT1G63205	AT1G80540
AT2G07760	AT1G33265	AT1G48940	AT1G63206	AT1G80580
AT2G07800	AT1G33270	AT1G07513	AT1G63210	AT1G80730
AT2G07810	AT1G33290	AT1G48960	AT1G63245	AT1G80760
AT2G07981	AT1G33330	AT1G07517	AT1G63295	AT1G80820
AT2G08986	AT1G33340	AT1G49010	AT1G63310	AT1G80865
AT2G09388	AT1G33360	AT1G49032	AT1G63320	AT1G80990
AT2G09838	AT1G33390	AT1G49240	AT1G63410	AT2G01020
AT2G09840	AT1G33400	AT1G49245	AT1G08613	AT2G01023
AT2G05455	AT1G33410	AT1G07543	AT1G63450	AT2G00340
AT2G10020	AT1G33415	AT1G49400	AT1G63540	AT2G01340
AT2G00530	AT1G33470	AT1G49405	AT1G63550	AT2G01420
AT2G10025	AT1G33475	AT1G49480	AT1G63590	AT2G01422
AT2G05465	AT1G33480	AT1G49490	AT1G63600	AT2G03995
AT2G05485	AT1G33500	AT1G49500	AT1G63910	AT2G01530
AT2G05495	AT1G33600	AT1G07563	AT1G64000	AT2G01580
AT2G10260	AT1G06693	AT1G49590	AT1G64030	AT2G04055
AT2G05505	AT1G33680	AT1G49600	AT1G64070	AT2G01610
AT2G10440	AT1G33810	AT1G49620	AT1G64160	AT2G04075
AT2G05525	AT1G33970	AT1G49640	AT1G64235	AT2G04085
AT2G05535	AT1G34020	AT1G49650	AT1G64295	AT2G01660
AT2G10455	AT1G34030	AT1G49660	AT1G64360	AT2G01913
AT2G05545	AT1G34060	AT1G49750	AT1G64480	AT2G01918
AT2G10535	AT1G34065	AT1G49780	AT1G08687	AT2G01950
AT2G10545	AT1G34110	AT1G49840	AT1G08697	AT2G02020
AT2G10550	AT1G34120	AT1G49850	AT1G08703	AT2G02026
AT2G10553	AT1G34130	AT1G49990	AT1G08717	AT2G02060
AT2G10556	AT1G34160	AT1G50010	AT1G64800	AT2G02070
AT2G10557	AT1G34180	AT1G07603	AT1G64830	AT2G02080
AT2G10560	AT1G34190	AT1G50020	AT1G65050	AT2G04185
AT2G10602	AT1G34200	AT1G07607	AT1G65090	AT2G02100
AT2G10615	AT1G34210	AT1G50040	AT1G65110	AT2G02130
AT2G05575	AT1G34220	AT1G07613	AT1G65113	AT2G02455
AT2G05585	AT1G34260	AT1G50170	AT1G65150	AT2G02600
AT2G10625	AT1G34270	AT1G50250	AT1G65160	AT2G02700
AT2G10920	AT1G34300	AT1G50270	AT1G65165	AT2G04315
AT2G10921	AT1G34315	AT1G50290	AT1G65170	AT2G02930
AT2G10955	AT1G34320	AT1G50320	AT1G65200	AT2G02950
AT2G10965	AT1G34340	AT1G50420	AT1G65210	AT2G03000
AT2G10970	AT1G34350	AT1G50570	AT1G65300	AT2G03010
AT2G10975	AT1G34355	AT1G07653	AT1G65310	AT2G03020
AT2G11000	AT1G34360	AT1G50575	AT1G65330	AT2G03200
AT2G11005	AT1G34380	AT1G50640	AT1G65340	AT2G03310
AT2G11010	AT1G34420	AT1G50659	AT1G65342	AT2G03550
AT2G11015	AT1G34430	AT1G07663	AT1G65349	AT2G03565
AT2G11025	AT1G34470	AT1G07667	AT1G65352	AT2G03821
AT2G11045	AT1G34570	AT1G50740	AT1G65360	AT2G04038
AT2G11200	AT1G34640	AT1G50745	AT1G65370	AT2G04137
AT2G11205	AT1G34750	AT1G50750	AT1G65450	AT2G04039
AT2G11270	AT1G34760	AT1G50900	AT1G65480	AT2G04230
AT2G11271	AT1G34770	AT1G07693	AT1G08757	AT2G04420
AT2G11405	AT1G34780	AT1G50910	AT1G65481	AT2G04570
AT2G11462	AT1G34844	AT1G07697	AT1G65483	AT2G04680
AT2G11522	AT1G35340	AT1G50920	AT1G08763	AT2G04795
AT2G11570	AT1G35350	AT1G07703	AT1G65484	AT2G04840
AT2G11620	AT1G35460	AT1G51060	AT1G65500	AT2G04870
AT2G11623	AT1G35510	AT1G51070	AT1G65550	AT2G05380
AT2G11626	AT1G35580	AT1G51080	AT1G65570	AT2G05518
AT2G05605	AT1G35620	AT1G51090	AT1G08767	AT2G05520
AT2G11773	AT1G35660	AT1G51100	AT1G65620	AT2G05540
AT2G11778	AT1G35670	AT1G51360	AT1G65630	AT2G05580
AT2G11810	AT1G35680	AT1G51390	AT1G65640	AT2G05045
AT2G11815	AT1G35710	AT1G07733	AT1G65670	AT2G07042
AT2G05615	AT1G35720	AT1G51400	AT1G65680	AT2G07629
AT2G00540	AT1G35780	AT1G07737	AT1G65681	AT2G00460
AT2G11851	AT1G36050	AT1G51402	AT1G65730	AT2G05515
AT2G11852	AT1G36160	AT1G07743	AT1G65735	AT2G10606
AT2G05625	AT1G36310	AT1G51550	AT1G08773	AT2G10608
AT2G11891	AT1G36320	AT1G07753	AT1G65740	AT2G05555
AT2G05675	AT1G36370	AT1G51560	AT1G65760	AT2G10940
AT2G12200	AT1G36390	AT1G51570	AT1G65770	AT2G12190
AT2G12205	AT1G06977	AT1G51580	AT1G65780	AT2G05705
AT2G12280	AT1G36730	AT1G51650	AT1G65790	AT2G05875
AT2G12290	AT1G36980	AT1G51660	AT1G08777	AT2G13275
AT2G05685	AT1G36990	AT1G51670	AT1G65800	AT2G13550
AT2G12400	AT1G41880	AT1G51680	AT1G65810	AT2G13555
AT2G05695	AT1G42430	AT1G51700	AT1G65850	AT2G06085
AT2G12405	AT1G42440	AT1G51740	AT1G65860	AT2G14290
AT2G05725	AT1G42470	AT1G51760	AT1G65880	AT2G14960
AT2G05785	AT1G42480	AT1G52170	AT1G65890	AT2G15020
AT2G12465	AT1G43000	AT1G52220	AT1G65900	AT2G06345
AT2G12480	AT1G43170	AT1G52230	AT1G65910	AT2G06355
AT2G05815	AT1G43190	AT1G52240	AT1G65920	AT2G15050
AT2G05825	AT1G43245	AT1G52300	AT1G08783	AT2G15080
AT2G05835	AT1G43560	AT1G52330	AT1G08787	AT2G15090
AT2G12550	AT1G43580	AT1G52340	AT1G65985	AT2G15300
AT2G00560	AT1G43670	AT1G07803	AT1G65990	AT2G15318
AT2G12875	AT1G43700	AT1G52342	AT1G66000	AT2G06405
AT2G12880	AT1G43765	AT1G52565	AT1G08807	AT2G15320
AT2G12900	AT1G43850	AT1G52615	AT1G66020	AT2G15327
AT2G12905	AT1G43860	AT1G52618	AT1G66030	AT2G15390
AT2G12935	AT1G07203	AT1G52640	AT1G66045	AT2G15400
AT2G12940	AT1G43890	AT1G52720	AT1G66060	AT2G15580
AT2G12945	AT1G43900	AT1G52730	AT1G66145	AT2G15760
AT2G05855	AT1G43910	AT1G52740	AT1G66210	AT2G06475
AT2G13105	AT1G43980	AT1G52760	AT1G66220	AT2G06485
AT2G05865	AT1G44100	AT1G52825	AT1G66235	AT2G16145
AT2G13125	AT1G44110	AT1G53060	AT1G09785	AT2G16340
AT2G13126	AT1G44125	AT1G53070	AT1G66245	AT2G16570
AT2G13150	AT1G44750	AT1G53090	AT1G66270	AT2G06705
AT2G13295	AT1G44760	AT1G07873	AT1G66280	AT2G16594
AT2G13370	AT1G44770	AT1G53170	AT1G08823	AT2G16630
AT2G05885	AT1G44780	AT1G53210	AT1G08827	AT2G16660
AT2G13430	AT1G44790	AT1G53220	AT1G66290	AT2G16700
AT2G13440	AT1G44810	AT1G53230	AT1G66300	AT2G16720
AT2G13450	AT1G44820	AT1G53233	AT1G09805	AT2G16760
AT2G13463	AT1G44835	AT1G53240	AT1G08833	AT2G16800
AT2G05905	AT1G44910	AT1G53300	AT1G66310	AT2G16850
AT2G13500	AT1G44920	AT1G53345	AT1G66320	AT2G16890
AT2G13510	AT1G44960	AT1G53460	AT1G08843	AT2G17040
AT2G13540	AT1G45000	AT1G07887	AT1G66360	AT2G06835
AT2G13542	AT1G45010	AT1G53500	AT1G66370	AT2G06855
AT2G05925	AT1G45050	AT1G07893	AT1G66380	AT2G06865
AT2G05945	AT1G45110	AT1G53520	AT1G66390	AT2G17300
AT2G05965	AT1G45150	AT1G53530	AT1G66440	AT2G17500
AT2G05975	AT1G45160	AT1G53540	AT1G66450	AT2G07005
AT2G06035	AT1G45170	AT1G53541	AT1G66465	AT2G17690
AT2G13650	AT1G45180	AT1G07897	AT1G66460	AT2G17780
AT2G13680	AT1G45207	AT1G53542	AT1G66470	AT2G17860
AT2G13720	AT1G45233	AT1G07903	AT1G66490	AT2G07025
AT2G13760	AT1G45248	AT1G53580	AT1G66570	AT2G18050
AT2G06065	AT1G45230	AT1G53790	AT1G66610	AT2G18110
AT2G13770	AT1G45332	AT1G53840	AT1G66630	AT2G18120
AT2G13800	AT1G45616	AT1G53910	AT1G66640	AT2G18193
AT2G13845	AT1G45976	AT1G54050	AT1G66650	AT2G18210
AT2G13895	AT1G47210	AT1G54060	AT1G66690	AT2G18320
AT2G06075	AT1G47230	AT1G54110	AT1G66700	AT2G18340
AT2G13980	AT1G47240	AT1G54120	AT1G66720	AT2G18350
AT2G14000	AT1G47250	AT1G54130	AT1G66770	AT2G18420
AT2G14160	AT1G47260	AT1G54140	AT1G66780	AT2G18450
AT2G14170	AT1G47270	AT1G54150	AT1G08847	AT2G18460
AT2G14265	AT1G47278	AT1G54215	AT1G66783	AT2G18500
AT2G14270	AT1G47330	AT1G54270	AT1G66795	AT2G18560
AT2G14390	AT1G47340	AT1G54350	AT1G66800	AT2G18570
AT2G14395	AT1G47380	AT1G54360	AT1G66850	AT2G18620
AT2G06175	AT1G47490	AT1G54500	AT1G66852	AT2G18640
AT2G00580	AT1G47500	AT1G54670	AT1G66855	AT2G18650
AT2G06205	AT1G07383	AT1G54680	AT1G66860	AT2G18680
AT2G14680	AT1G47570	AT1G54690	AT1G66870	AT2G18685
AT2G06215	AT1G47640	AT1G07983	AT1G08853	AT2G18690
AT2G14740	AT1G47720	AT1G07987	AT1G66950	AT2G07075
AT2G14765	AT1G47740	AT1G54740	AT1G66960	AT2G18720
AT2G14800	AT1G47760	AT1G54780	AT1G67000	AT2G18721
AT2G14810	AT1G07413	AT1G07993	AT1G67025	AT2G18920
AT2G14820	AT1G47820	AT1G08003	AT1G08887	AT2G18969
AT2G14830	AT1G47830	AT1G55080	AT1G08893	AT2G18970
AT2G14835	AT1G47870	AT1G55150	AT1G67105	AT2G18980
AT2G06275	AT1G47900	AT1G55160	AT1G67110	AT2G19130
AT2G14846	AT1G47970	AT1G55152	AT1G67130	AT2G07135
AT2G14900	AT1G48030	AT1G08037	AT1G08903	AT2G19310
AT2G14935	AT1G48050	AT1G55190	AT1G67148	AT2G19320
AT2G14945	AT1G48120	AT1G55210	AT1G67150	AT2G19330
AT2G00600	AT1G48140	AT1G55265	AT1G67160	AT2G19460
AT2G15110	AT1G48160	AT1G08043	AT1G08907	AT2G19610
AT2G06375	AT1G48170	AT1G55270	AT1G67260	AT2G19630
AT2G06385	AT1G48175	AT1G08047	AT1G08917	AT2G19660
AT2G15240	AT1G48200	AT1G55310	AT1G08923	AT2G19810
AT2G06395	AT1G48210	AT1G55330	AT1G67265	AT2G19980
AT2G15420	AT1G48230	AT1G55335	AT1G67270	AT2G20142
AT2G15450	AT1G48240	AT1G55340	AT1G08927	AT2G20350
AT2G15460	AT1G48270	AT1G55450	AT1G08933	AT2G20515
AT2G15470	AT1G48280	AT1G55460	AT1G67390	AT2G20520
AT2G15500	AT1G48310	AT1G55475	AT1G67450	AT2G20570
AT2G15530	AT1G48360	AT1G55480	AT1G67455	AT2G20825
AT2G15535	AT1G48370	AT1G55490	AT1G67520	AT2G20870
AT2G06455	AT1G48380	AT1G55525	AT1G67623	AT2G20873
AT2G15555	AT1G48390	AT1G55530	AT1G67635	AT2G20875
AT2G15710	AT1G48410	AT1G55625	AT1G67640	AT2G21050
AT2G15740	AT1G48420	AT1G55630	AT1G67775	AT2G21060
AT2G06495	AT1G48430	AT1G55670	AT1G67860	AT2G21100
AT2G15860	AT1G48460	AT1G55673	AT1G67865	AT2G21105
AT2G06505	AT1G48490	AT1G55675	AT1G67980	AT2G21110
AT2G06515	AT1G48520	AT1G55805	AT1G68040	AT2G21140
AT2G16015	AT1G48540	AT1G55850	AT1G08967	AT2G07385
AT2G16016	AT1G48550	AT1G55890	AT1G68150	AT2G21220
AT2G06535	AT1G48560	AT1G55900	AT1G68170	AT2G21235
AT2G16018	AT1G48570	AT1G55910	AT1G68180	AT2G21260
AT2G16019	AT1G48580	AT1G55920	AT1G68200	AT2G21330
AT2G16020	AT1G48600	AT1G55960	AT1G68210	AT2G21490
AT2G16030	AT1G48605	AT1G56070	AT1G68230	AT2G21510
AT2G16040	AT1G48610	AT1G56170	AT1G68250	AT2G07425
AT2G06575	AT1G48630	AT1G56180	AT1G68260	AT2G00700
AT2G16240	AT1G48635	AT1G56190	AT1G68270	AT2G21640
AT2G16245	AT1G48650	AT1G56200	AT1G68280	AT2G21670
AT2G06595	AT1G48770	AT1G56210	AT1G68325	AT2G21680
AT2G16405	AT1G48780	AT1G56220	AT1G08977	AT2G21780
AT2G06635	AT1G48790	AT1G08107	AT1G68350	AT2G21850
AT2G16485	AT1G48830	AT1G56345	AT1G08983	AT2G00730
AT2G16490	AT1G48840	AT1G56570	AT1G68370	AT2G21980
AT2G16505	AT1G48850	AT1G56580	AT1G68380	AT2G21990
AT2G06655	AT1G48860	AT1G56660	AT1G68390	AT2G07495
AT2G16535	AT1G48880	AT1G56690	AT1G68420	AT2G22060
AT2G06665	AT1G48900	AT1G57860	AT1G68480	AT2G22070
AT2G06695	AT1G48920	AT1G57980	AT1G68600	AT2G22170
AT2G16586	AT1G48950	AT1G57990	AT1G68630	AT2G22180
AT2G00620	AT1G48953	AT1G58080	AT1G68640	AT2G07525
AT2G16620	AT1G48970	AT1G58100	AT1G68750	AT2G22280
AT2G16676	AT1G49040	AT1G58150	AT1G09825	AT2G22330
AT2G16750	AT1G49050	AT1G08213	AT1G68800	AT2G22460
AT2G16950	AT1G49140	AT1G08217	AT1G09013	AT2G22465
AT2G17036	AT1G49150	AT1G58290	AT1G68810	AT2G22470
AT2G06815	AT1G49160	AT1G58590	AT1G68850	AT2G22510
AT2G06895	AT1G49170	AT1G59510	AT1G68875	AT2G22540
AT2G06905	AT1G49180	AT1G59570	AT1G09017	AT2G07645
AT2G06935	AT1G49340	AT1G59590	AT1G68960	AT2G22590
AT2G17430	AT1G49350	AT1G59710	AT1G09033	AT2G22680
AT2G06975	AT1G49380	AT1G59720	AT1G69085	AT2G22760
AT2G17845	AT1G49410	AT1G08267	AT1G69090	AT2G22770
AT2G17850	AT1G49510	AT1G59860	AT1G69100	AT2G22800
AT2G17890	AT1G49520	AT1G09715	AT1G69120	AT2G22820
AT2G17905	AT1G49540	AT1G59870	AT1G69150	AT2G22900
AT2G17920	AT1G49560	AT1G59900	AT1G69180	AT2G07855
AT2G17930	AT1G49580	AT1G59910	AT1G69190	AT2G23050
AT2G18830	AT1G49610	AT1G60000	AT1G69560	AT2G23060
AT2G07095	AT1G49630	AT1G60010	AT1G09073	AT2G07860
AT2G19110	AT1G49670	AT1G60190	AT1G69650	AT2G23100
AT2G19120	AT1G49710	AT1G60550	AT1G69660	AT2G23110
AT2G19170	AT1G09595	AT1G60560	AT1G09093	AT2G23170
AT2G19190	AT1G49720	AT1G60650	AT1G09845	AT2G23180
AT2G19240	AT1G07587	AT1G60660	AT1G09103	AT2G23190
AT2G19290	AT1G49730	AT1G60710	AT1G69720	AT2G23210
AT2G19300	AT1G49740	AT1G60870	AT1G69792	AT2G23270
AT2G19360	AT1G49760	AT1G60950	AT1G09107	AT2G23560
AT2G19365	AT1G49820	AT1G60960	AT1G09113	AT2G07925
AT2G19390	AT1G49830	AT1G61020	AT1G69795	AT2G23600
AT2G07195	AT1G49832	AT1G61170	AT1G09117	AT2G23760
AT2G19400	AT1G49870	AT1G61275	AT1G69818	AT2G23800
AT2G19440	AT1G49880	AT1G61340	AT1G69820	AT2G23840
AT2G19510	AT1G49890	AT1G61380	AT1G69825	AT2G24080
AT2G19550	AT1G49900	AT1G61410	AT1G69860	AT2G24180
AT2G00650	AT1G49910	AT1G61470	AT1G69880	AT2G24190
AT2G19796	AT1G49952	AT1G61520	AT1G69930	AT2G07975
AT2G19802	AT1G49950	AT1G61870	AT1G69970	AT2G24255
AT2G19820	AT1G49970	AT1G61880	AT1G09127	AT2G08005
AT2G19850	AT1G49975	AT1G08443	AT1G70020	AT2G08010
AT2G19920	AT1G49980	AT1G61890	AT1G70030	AT2G08035
AT2G19950	AT1G50000	AT1G61900	AT1G70080	AT2G24570
AT2G19960	AT1G50055	AT1G61930	AT1G70120	AT2G24580
AT2G20208	AT1G50110	AT1G62050	AT1G70130	AT2G24762
AT2G07285	AT1G50120	AT1G62120	AT1G09147	AT2G24810
AT2G20290	AT1G50160	AT1G62180	AT1G70220	AT2G08075
AT2G20362	AT1G50180	AT1G08477	AT1G70260	AT2G08070
AT2G20380	AT1G50200	AT1G62260	AT1G70380	AT2G24940
AT2G20463	AT1G50260	AT1G62390	AT1G70390	AT2G24945
AT2G20465	AT1G50280	AT1G62422	AT1G70400	AT2G25090
AT2G20470	AT1G50300	AT1G62520	AT1G70450	AT2G08100
AT2G20605	AT1G50325	AT1G08543	AT1G70500	AT2G25095
AT2G07315	AT1G50350	AT1G62600	AT1G70510	AT2G08125
AT2G20815	AT1G50370	AT1G08557	AT1G09855	AT2G25215
AT2G07355	AT1G50380	AT1G62730	AT1G70670	AT2G25125
AT2G00690	AT1G50390	AT1G62740	AT1G70680	AT2G25240
AT2G21410	AT1G50400	AT1G62750	AT1G70830	AT2G25260
AT2G21420	AT1G50410	AT1G08573	AT1G70840	AT2G25400
AT2G21450	AT1G50430	AT1G62820	AT1G70860	AT2G25410
AT2G21455	AT1G50440	AT1G62830	AT1G70870	AT2G25440
AT2G21465	AT1G07637	AT1G08577	AT1G70880	AT2G25450
AT2G21570	AT1G50450	AT1G08583	AT1G70920	AT2G25470
AT2G00720	AT1G50460	AT1G62960	AT1G70950	AT2G25510
AT2G07435	AT1G50480	AT1G62970	AT1G70960	AT2G25630
AT2G07445	AT1G50490	AT1G63090	AT1G70970	AT2G25680
AT2G21655	AT1G50510	AT1G08597	AT1G09207	AT2G25690
AT2G21690	AT1G50530	AT1G63280	AT1G09213	AT2G25735
AT2G21800	AT1G50560	AT1G63380	AT1G71150	AT2G25770
AT2G21810	AT1G50580	AT1G63390	AT1G71160	AT2G25790
AT2G22121	AT1G50590	AT1G63680	AT1G71290	AT2G25800
AT2G22122	AT1G50600	AT1G63720	AT1G09227	AT2G25820
AT2G22140	AT1G50620	AT1G63790	AT1G71300	AT2G25880
AT2G07535	AT1G50630	AT1G63800	AT1G71370	AT2G25890
AT2G22345	AT1G07657	AT1G63830	AT1G09243	AT2G25900
AT2G22610	AT1G50660	AT1G63840	AT1G71390	AT2G26040
AT2G22668	AT1G50670	AT1G63850	AT1G71680	AT2G26050
AT2G23020	AT1G50700	AT1G08643	AT1G71691	AT2G26120
AT2G23096	AT1G50730	AT1G63860	AT1G71692	AT2G26250
AT2G07895	AT1G50732	AT1G64080	AT1G09273	AT2G26380
AT2G23550	AT1G50790	AT1G64105	AT1G09277	AT2G26440
AT2G23650	AT1G50840	AT1G64120	AT1G09283	AT2G26490
AT2G23660	AT1G50890	AT1G64130	AT1G71930	AT2G26520
AT2G07945	AT1G50940	AT1G64140	AT1G72080	AT2G26560
AT2G23910	AT1G51110	AT1G08653	AT1G09303	AT2G26690
AT2G07965	AT1G51130	AT1G64180	AT1G72110	AT2G26692
AT2G24140	AT1G51140	AT1G64185	AT1G72570	AT2G08150
AT2G24195	AT1G51160	AT1G64190	AT1G72580	AT2G26710
AT2G07990	AT1G51350	AT1G08657	AT1G72590	AT2G26720
AT2G07995	AT1G51370	AT1G64210	AT1G09373	AT2G26870
AT2G00770	AT1G51380	AT1G64220	AT1G73270	AT2G27000
AT2G24340	AT1G51405	AT1G08663	AT1G73280	AT2G27010
AT2G24370	AT1G51430	AT1G08667	AT1G73290	AT2G27270
AT2G00780	AT1G51510	AT1G64380	AT1G73410	AT2G27300
AT2G24625	AT1G51520	AT1G64420	AT1G73610	AT2G27360
AT2G24645	AT1G51530	AT1G64450	AT1G73620	AT2G27380
AT2G24683	AT1G51538	AT1G64455	AT1G73810	AT2G27385
AT2G24692	AT1G51540	AT1G64460	AT1G73850	AT2G27420
AT2G24693	AT1G51590	AT1G64490	AT1G73860	AT2G27505
AT2G24970	AT1G51600	AT1G64500	AT1G74000	AT2G27507
AT2G24980	AT1G51610	AT1G64510	AT1G74080	AT2G27520
AT2G08085	AT1G51620	AT1G64520	AT1G74140	AT2G27570
AT2G08090	AT1G51630	AT1G64583	AT1G74500	AT2G27660
AT2G25050	AT1G51645	AT1G08723	AT1G74650	AT2G27680
AT2G25170	AT1G51640	AT1G64630	AT1G09493	AT2G27690
AT2G25171	AT1G51690	AT1G64633	AT1G74660	AT2G00840
AT2G08120	AT1G51710	AT1G64640	AT1G09497	AT2G27750
AT2G25185	AT1G51720	AT1G64680	AT1G09503	AT2G27940
AT2G08130	AT1G51730	AT1G64690	AT1G09507	AT2G28000
AT2G25295	AT1G51745	AT1G64710	AT1G74820	AT2G28056
AT2G25297	AT1G51770	AT1G64720	AT1G75250	AT2G08220
AT2G25300	AT1G51940	AT1G64760	AT1G09547	AT2G08230
AT2G25312	AT1G51950	AT1G64770	AT1G09563	AT2G28100
AT2G25420	AT1G51960	AT1G64850	AT1G09567	AT2G08235
AT2G25565	AT1G51965	AT1G64950	AT1G09875	AT2G28120
AT2G25600	AT1G51980	AT1G64980	AT1G75717	AT2G28140
AT2G25730	AT1G52160	AT1G65030	AT1G75720	AT2G28160
AT2G26000	AT1G52245	AT1G08743	AT1G75830	AT2G08245
AT2G26090	AT1G52260	AT1G65230	AT1G09587	AT2G08250
AT2G26310	AT1G52270	AT1G08747	AT1G75880	AT2G28410
AT2G26320	AT1G52280	AT1G65420	AT1G75890	AT2G28420
AT2G26480	AT1G52310	AT1G08753	AT1G75891	AT2G28500
AT2G26620	AT1G52320	AT1G65520	AT1G09593	AT2G28510
AT2G26750	AT1G52347	AT1G65541	AT1G09597	AT2G28590
AT2G26780	AT1G52360	AT1G65710	AT1G75900	AT2G08285
AT2G26790	AT1G52370	AT1G66160	AT1G75910	AT2G28630
AT2G26810	AT1G52380	AT1G66170	AT1G75920	AT2G28650
AT2G26830	AT1G52500	AT1G66180	AT1G75930	AT2G28671
AT2G27035	AT1G52510	AT1G66200	AT1G75940	AT2G28670
AT2G00810	AT1G07807	AT1G66345	AT1G76210	AT2G28710
AT2G27080	AT1G52520	AT1G66580	AT1G09653	AT2G28720
AT2G27145	AT1G52530	AT1G66660	AT1G76830	AT2G28725
AT2G27150	AT1G07813	AT1G66725	AT1G76840	AT2G28770
AT2G27160	AT1G52540	AT1G66820	AT1G76952	AT2G28790
AT2G27170	AT1G52550	AT1G08857	AT1G76960	AT2G28800
AT2G27210	AT1G52560	AT1G66890	AT1G77100	AT2G28810
AT2G27280	AT1G52580	AT1G67035	AT1G77110	AT2G28815
AT2G27320	AT1G52590	AT1G67050	AT1G77145	AT2G28830
AT2G27430	AT1G52600	AT1G67080	AT1G77160	AT2G28870
AT2G27630	AT1G07833	AT1G67090	AT1G77340	AT2G08305
AT2G27650	AT1G52620	AT1G67340	AT1G09717	AT2G29060
AT2G08210	AT1G52630	AT1G67350	AT1G09723	AT2G29090
AT2G27900	AT1G52650	AT1G67360	AT1G09727	AT2G08320
AT2G27920	AT1G52670	AT1G67365	AT1G77520	AT2G29125
AT2G28040	AT1G52710	AT1G67430	AT1G77525	AT2G29170
AT2G28290	AT1G52750	AT1G67440	AT1G77650	AT2G29220
AT2G28355	AT1G52780	AT1G67470	AT1G77830	AT2G29300
AT2G28360	AT1G52860	AT1G67480	AT1G77950	AT2G29310
AT2G08265	AT1G52870	AT1G67510	AT1G77990	AT2G29320
AT2G28520	AT1G52910	AT1G67590	AT1G78090	AT2G29340
AT2G28560	AT1G52920	AT1G08953	AT1G78160	AT2G29350
AT2G28620	AT1G52930	AT1G67730	AT1G78220	AT2G29360
AT2G08280	AT1G52980	AT1G67740	AT1G78360	AT2G29380
AT2G28640	AT1G53000	AT1G67790	AT1G09813	AT2G29430
AT2G28880	AT1G53025	AT1G67880	AT1G78470	AT2G29440
AT2G29030	AT1G53030	AT1G67900	AT1G78476	AT2G29490
AT2G08335	AT1G53035	AT1G67920	AT1G78490	AT2G29600
AT2G08345	AT1G53040	AT1G67930	AT1G78500	AT2G29654
AT2G29605	AT1G53050	AT1G67940	AT1G78635	AT2G29660
AT2G29620	AT1G07853	AT1G67950	AT1G78710	AT2G29730
AT2G30115	AT1G53110	AT1G08963	AT1G78720	AT2G29740
AT2G08380	AT1G53120	AT1G67970	AT1G78955	AT2G29750
AT2G30400	AT1G53140	AT1G68000	AT1G78960	AT2G29770
AT2G30410	AT1G53165	AT1G68010	AT1G78970	AT2G29950
AT2G30432	AT1G53190	AT1G68050	AT1G78980	AT2G29960
AT2G30630	AT1G53200	AT1G68070	AT1G79580	AT2G30210
AT2G30730	AT1G53250	AT1G68110	AT1G80100	AT2G30230
AT2G30810	AT1G53280	AT1G68300	AT1G09953	AT2G30330
AT2G30820	AT1G53290	AT1G68400	AT1G09957	AT2G30360
AT2G30910	AT1G53310	AT1G08987	AT1G80140	AT2G30362
AT2G30984	AT1G53320	AT1G68410	AT1G80590	AT2G30370
AT2G30985	AT1G53350	AT1G68440	AT1G80740	AT2G30550
AT2G31210	AT1G53380	AT1G68490	AT2G01240	AT2G30760
AT2G31300	AT1G53400	AT1G68550	AT2G01275	AT2G30766
AT2G08430	AT1G07877	AT1G68580	AT2G00350	AT2G30840
AT2G31310	AT1G53410	AT1G68585	AT2G01360	AT2G30850
AT2G31320	AT1G53430	AT1G68590	AT2G01370	AT2G30925
AT2G31500	AT1G53440	AT1G68660	AT2G01379	AT2G30930
AT2G31530	AT1G53450	AT1G68670	AT2G03945	AT2G31005
AT2G31540	AT1G53470	AT1G68723	AT2G01430	AT2G31018
AT2G31550	AT1G53480	AT1G68725	AT2G01500	AT2G31035
AT2G31650	AT1G53490	AT1G68730	AT2G01520	AT2G31050
AT2G31751	AT1G53510	AT1G68760	AT2G04005	AT2G31070
AT2G08445	AT1G53560	AT1G68770	AT2G01554	AT2G31100
AT2G08450	AT1G53570	AT1G68840	AT2G01770	AT2G31160
AT2G08460	AT1G53590	AT1G68870	AT2G01780	AT2G31220
AT2G08455	AT1G53600	AT1G68935	AT2G04095	AT2G31230
AT2G31862	AT1G53650	AT1G68945	AT2G01790	AT2G31265
AT2G31900	AT1G53670	AT1G09027	AT2G01800	AT2G31345
AT2G31902	AT1G53710	AT1G69000	AT2G01810	AT2G31360
AT2G31957	AT1G53720	AT1G69010	AT2G01900	AT2G31420
AT2G32050	AT1G53730	AT1G69030	AT2G01940	AT2G31460
AT2G32179	AT1G53750	AT1G69252	AT2G01990	AT2G31790
AT2G32300	AT1G53760	AT1G69260	AT2G02000	AT2G31850
AT2G32310	AT1G53770	AT1G69270	AT2G02010	AT2G31940
AT2G32340	AT1G53780	AT1G09053	AT2G04155	AT2G31945
AT2G32645	AT1G53800	AT1G69300	AT2G02023	AT2G31990
AT2G32750	AT1G53801	AT1G69295	AT2G02030	AT2G31985
AT2G33030	AT1G53850	AT1G69330	AT2G02120	AT2G32020
AT2G33200	AT1G53860	AT1G69340	AT2G04195	AT2G32030
AT2G33205	AT1G54070	AT1G69350	AT2G02140	AT2G32100
AT2G33240	AT1G54080	AT1G69370	AT2G02240	AT2G32130
AT2G08565	AT1G54090	AT1G69410	AT2G02250	AT2G32140
AT2G33290	AT1G54095	AT1G69430	AT2G02280	AT2G32190
AT2G33300	AT1G54100	AT1G69485	AT2G02290	AT2G32200
AT2G33980	AT1G54115	AT1G69520	AT2G02300	AT2G32210
AT2G33890	AT1G54160	AT1G69530	AT2G02310	AT2G32470
AT2G33910	AT1G07943	AT1G09835	AT2G02320	AT2G08520
AT2G33920	AT1G54170	AT1G69620	AT2G02340	AT2G32510
AT2G33930	AT1G07947	AT1G09083	AT2G02380	AT2G32530
AT2G33940	AT1G54180	AT1G09087	AT2G02440	AT2G32540
AT2G33950	AT1G54210	AT1G69740	AT2G02450	AT2G32550
AT2G33960	AT1G54217	AT1G69840	AT2G02525	AT2G32630
AT2G33970	AT1G54220	AT1G69910	AT2G04225	AT2G08535
AT2G34020	AT1G54230	AT1G70000	AT2G02540	AT2G32670
AT2G34030	AT1G54240	AT1G70090	AT2G02580	AT2G32680
AT2G34123	AT1G54250	AT1G70100	AT2G02610	AT2G32690
AT2G34150	AT1G54260	AT1G09143	AT2G02620	AT2G32698
AT2G34270	AT1G07957	AT1G70209	AT2G04255	AT2G32740
AT2G34280	AT1G54290	AT1G70230	AT2G02630	AT2G32790
AT2G34290	AT1G54310	AT1G70290	AT2G02635	AT2G32830
AT2G34680	AT1G54320	AT1G70300	AT2G04265	AT2G32890
AT2G34740	AT1G07963	AT1G09163	AT2G02640	AT2G32905
AT2G34890	AT1G54340	AT1G70330	AT2G02650	AT2G32960
AT2G08705	AT1G54355	AT1G70335	AT2G02660	AT2G32990
AT2G34950	AT1G54370	AT1G70340	AT2G02680	AT2G33070
AT2G35250	AT1G54380	AT1G09167	AT2G02690	AT2G33130
AT2G35310	AT1G54385	AT1G70350	AT2G02695	AT2G33175
AT2G36307	AT1G54390	AT1G70360	AT2G02770	AT2G33230
AT2G36355	AT1G54410	AT1G70370	AT2G04325	AT2G33380
AT2G36850	AT1G54460	AT1G70410	AT2G04335	AT2G33420
AT2G08850	AT1G54490	AT1G70420	AT2G02850	AT2G08590
AT2G37125	AT1G54510	AT1G70480	AT2G02890	AT2G33510
AT2G37140	AT1G54520	AT1G70490	AT2G02990	AT2G33650
AT2G08855	AT1G54580	AT1G70518	AT2G03030	AT2G33660
AT2G37210	AT1G54610	AT1G70520	AT2G03040	AT2G33705
AT2G37280	AT1G54630	AT1G70530	AT2G03160	AT2G33710
AT2G37290	AT1G54650	AT1G70581	AT2G03170	AT2G33720
AT2G37420	AT1G54710	AT1G70590	AT2G03180	AT2G33760
AT2G37870	AT1G54730	AT1G70600	AT2G03190	AT2G33780
AT2G08895	AT1G54770	AT1G70610	AT2G03250	AT2G08630
AT2G38195	AT1G54773	AT1G70645	AT2G03260	AT2G33810
AT2G38210	AT1G54820	AT1G70650	AT2G03290	AT2G33815
AT2G38220	AT1G54830	AT1G70700	AT2G03300	AT2G33850
AT2G38255	AT1G54840	AT1G70710	AT2G03320	AT2G33855
AT2G38720	AT1G54850	AT1G70740	AT2G03360	AT2G08645
AT2G08980	AT1G54920	AT1G09193	AT2G03370	AT2G33870
AT2G09005	AT1G54990	AT1G70760	AT2G03500	AT2G34070
AT2G39160	AT1G55000	AT1G70770	AT2G03505	AT2G34110
AT2G09015	AT1G55040	AT1G70780	AT2G03560	AT2G34080
AT2G09020	AT1G55090	AT1G70800	AT2G03610	AT2G08650
AT2G09035	AT1G55130	AT1G70810	AT2G03710	AT2G34140
AT2G39610	AT1G55140	AT1G70940	AT2G03720	AT2G34180
AT2G09060	AT1G55170	AT1G70980	AT2G04565	AT2G08655
AT2G09065	AT1G55180	AT1G71020	AT2G04575	AT2G34320
AT2G09080	AT1G55200	AT1G71030	AT2G03740	AT2G34350
AT2G39920	AT1G55205	AT1G71040	AT2G03823	AT2G34490
AT2G09110	AT1G55250	AT1G71060	AT2G03822	AT2G34610
AT2G40116	AT1G55280	AT1G71070	AT2G03830	AT2G34655
AT2G40310	AT1G55300	AT1G71080	AT2G03840	AT2G34790
AT2G40320	AT1G55320	AT1G71090	AT2G03850	AT2G34810
AT2G40730	AT1G55325	AT1G71100	AT2G04595	AT2G08690
AT2G40790	AT1G55350	AT1G71170	AT2G04615	AT2G34925
AT2G40955	AT1G55360	AT1G71180	AT2G04635	AT2G34990
AT2G41505	AT1G55365	AT1G71190	AT2G03955	AT2G35000
AT2G41590	AT1G55500	AT1G71235	AT2G04645	AT2G35150
AT2G41970	AT1G55510	AT1G71340	AT2G03965	AT2G35200
AT2G42885	AT1G55520	AT1G71350	AT2G04655	AT2G08715
AT2G42930	AT1G55535	AT1G71420	AT2G04020	AT2G35220
AT2G09410	AT1G55540	AT1G09247	AT2G04025	AT2G35270
AT2G43141	AT1G55610	AT1G71430	AT2G04665	AT2G35290
AT2G09415	AT1G55620	AT1G71480	AT2G04685	AT2G35300
AT2G09420	AT1G55680	AT1G09253	AT2G04032	AT2G35460
AT2G43386	AT1G55690	AT1G71490	AT2G04695	AT2G35615
AT2G09470	AT1G55750	AT1G09257	AT2G04045	AT2G35637
AT2G43450	AT1G55755	AT1G71500	AT2G04046	AT2G35640
AT2G43730	AT1G55760	AT1G71528	AT2G04705	AT2G35700
AT2G43795	AT1G55803	AT1G71530	AT2G04050	AT2G35730
AT2G43930	AT1G55810	AT1G71720	AT2G00370	AT2G35810
AT2G44000	AT1G55820	AT1G71730	AT2G04063	AT2G35820
AT2G44450	AT1G55830	AT1G71740	AT2G04070	AT2G35910
AT2G44480	AT1G55840	AT1G71828	AT2G04080	AT2G35930
AT2G09555	AT1G55860	AT1G71840	AT2G04090	AT2G35935
AT2G09570	AT1G08073	AT1G71850	AT2G04715	AT2G35940
AT2G44890	AT1G55865	AT1G71860	AT2G04100	AT2G35960
AT2G09610	AT1G55870	AT1G71865	AT2G04115	AT2G35965
AT2G09645	AT1G55880	AT1G09267	AT2G04160	AT2G35980
AT2G00930	AT1G55915	AT1G71910	AT2G04725	AT2G36026
AT2G09715	AT1G55917	AT1G71940	AT2G04170	AT2G36030
AT2G46440	AT1G55930	AT1G71950	AT2G04735	AT2G36050
AT2G09720	AT1G55950	AT1G09287	AT2G04190	AT2G36080
AT2G00960	AT1G55980	AT1G71980	AT2G04220	AT2G36090
AT2G46670	AT1G56010	AT1G72010	AT2G04300	AT2G36100
AT2G09915	AT1G08087	AT1G72020	AT2G04480	AT2G36110
AT2G09965	AT1G56045	AT1G72030	AT2G04495	AT2G36120
AT3G01125	AT1G56050	AT1G72040	AT2G04500	AT2G36210
AT3G02885	AT1G56060	AT1G72050	AT2G04775	AT2G36325
AT3G01215	AT1G56080	AT1G72060	AT2G04785	AT2G36420
AT3G03360	AT1G56085	AT1G72070	AT2G04805	AT2G36430
AT3G03430	AT1G56090	AT1G09297	AT2G04675	AT2G36450
AT3G03500	AT1G56110	AT1G72120	AT2G04800	AT2G36500
AT3G01255	AT1G56120	AT1G72150	AT2G04810	AT2G36570
AT3G03510	AT1G56140	AT1G72160	AT2G04830	AT2G36640
AT3G01285	AT1G56145	AT1G72170	AT2G04815	AT2G08815
AT3G00170	AT1G56230	AT1G72175	AT2G04910	AT2G36650
AT3G03702	AT1G08103	AT1G72180	AT2G04920	AT2G36690
AT3G03700	AT1G08113	AT1G72240	AT2G04930	AT2G36750
AT3G03776	AT1G08117	AT1G72275	AT2G05140	AT2G36760
AT3G03800	AT1G08123	AT1G72300	AT2G05294	AT2G36770
AT3G03828	AT1G56260	AT1G72310	AT2G05330	AT2G36780
AT3G04184	AT1G56280	AT1G72340	AT2G04895	AT2G36792
AT3G04390	AT1G56290	AT1G72360	AT2G05370	AT2G36790
AT3G04440	AT1G56300	AT1G72370	AT2G05400	AT2G36815
AT3G04443	AT1G56310	AT1G72430	AT2G05410	AT2G36890
AT3G04490	AT1G56320	AT1G72450	AT2G05420	AT2G36950
AT3G04903	AT1G56330	AT1G09307	AT2G05430	AT2G37000
AT3G04943	AT1G56340	AT1G72470	AT2G05440	AT2G37130
AT3G04945	AT1G56350	AT1G72480	AT2G04905	AT2G37390
AT3G01605	AT1G56420	AT1G72510	AT2G05510	AT2G37430
AT3G05152	AT1G56423	AT1G72520	AT2G05530	AT2G37440
AT3G05310	AT1G56440	AT1G09323	AT2G05600	AT2G37450
AT3G01635	AT1G56450	AT1G72600	AT2G04945	AT2G37530
AT3G05540	AT1G56460	AT1G09327	AT2G05720	AT2G37540
AT3G05720	AT1G56500	AT1G72610	AT2G05850	AT2G37590
AT3G05741	AT1G56560	AT1G72640	AT2G05900	AT2G37600
AT3G05770	AT1G56590	AT1G72645	AT2G05970	AT2G37640
AT3G05790	AT1G56610	AT1G09333	AT2G06925	AT2G37710
AT3G01805	AT1G56612	AT1G72680	AT2G05035	AT2G37750
AT3G06000	AT1G56670	AT1G72750	AT2G07040	AT2G37760
AT3G01815	AT1G56700	AT1G72755	AT2G07140	AT2G37770
AT3G00190	AT1G56720	AT1G72770	AT2G05425	AT2G37780
AT3G01865	AT1G57540	AT1G72790	AT2G05445	AT2G37810
AT3G06630	AT1G57610	AT1G72810	AT2G10450	AT2G37820
AT3G06985	AT1G57620	AT1G72820	AT2G10537	AT2G37900
AT3G07070	AT1G57660	AT1G72840	AT2G05565	AT2G37950
AT3G07380	AT1G57720	AT1G72850	AT2G12475	AT2G08925
AT3G00250	AT1G57765	AT1G72852	AT2G12646	AT2G38090
AT3G02015	AT1G57770	AT1G72855	AT2G13350	AT2G38110
AT3G02035	AT1G57870	AT1G72860	AT2G13547	AT2G38120
AT3G07980	AT1G57906	AT1G72890	AT2G13570	AT2G38152
AT3G02075	AT1G57943	AT1G72900	AT2G13620	AT2G08940
AT3G09110	AT1G58030	AT1G72910	AT2G13630	AT2G38180
AT3G09120	AT1G58070	AT1G09343	AT2G13640	AT2G38230
AT3G09330	AT1G58110	AT1G72920	AT2G13810	AT2G38240
AT3G09340	AT1G08197	AT1G72930	AT2G13820	AT2G38250
AT3G09405	AT1G58180	AT1G72940	AT2G13900	AT2G38325
AT3G09510	AT1G58200	AT1G09357	AT2G13905	AT2G38370
AT3G10010	AT1G58210	AT1G72950	AT2G13950	AT2G38500
AT3G10113	AT1G58220	AT1G72970	AT2G13985	AT2G38510
AT3G02235	AT1G58223	AT1G73030	AT2G14060	AT2G38540
AT3G10310	AT1G58235	AT1G09363	AT2G14070	AT2G38640
AT3G00270	AT1G09685	AT1G73040	AT2G14095	AT2G08975
AT3G10690	AT1G58280	AT1G73050	AT2G14100	AT2G38646
AT3G10890	AT1G58360	AT1G73066	AT2G14210	AT2G38940
AT3G10974	AT1G58440	AT1G73080	AT2G14282	AT2G08990
AT3G02425	AT1G58470	AT1G09367	AT2G14288	AT2G39010
AT3G02455	AT1G58602	AT1G73230	AT2G14289	AT2G09010
AT3G11860	AT1G59520	AT1G73240	AT2G14365	AT2G39175
AT3G11870	AT1G59560	AT1G73250	AT2G14378	AT2G39180
AT3G11964	AT1G59580	AT1G73380	AT2G06135	AT2G39210
AT3G12240	AT1G59600	AT1G73440	AT2G06115	AT2G39240
AT3G02545	AT1G59610	AT1G09383	AT2G14440	AT2G39250
AT3G02615	AT1G59640	AT1G73470	AT2G14500	AT2G39310
AT3G02635	AT1G59650	AT1G73480	AT2G06145	AT2G39350
AT3G13065	AT1G59660	AT1G73490	AT2G14510	AT2G09040
AT3G13090	AT1G59750	AT1G73500	AT2G14540	AT2G39355
AT3G00310	AT1G59760	AT1G73530	AT2G00570	AT2G39360
AT3G13220	AT1G59820	AT1G73540	AT2G06185	AT2G39400
AT3G13276	AT1G59830	AT1G73640	AT2G14560	AT2G39415
AT3G14395	AT1G59840	AT1G73650	AT2G14580	AT2G39420
AT3G14452	AT1G59865	AT1G73655	AT2G14610	AT2G09045
AT3G02945	AT1G59890	AT1G73660	AT2G14620	AT2G39430
AT3G14855	AT1G59990	AT1G09865	AT2G14635	AT2G39490
AT3G03085	AT1G60080	AT1G73687	AT2G14670	AT2G39518
AT3G15340	AT1G60160	AT1G09407	AT2G14690	AT2G39520
AT3G16070	AT1G60170	AT1G73710	AT2G14692	AT2G39640
AT3G16525	AT1G60200	AT1G73740	AT2G14695	AT2G39700
AT3G16820	AT1G60220	AT1G73750	AT2G14700	AT2G09070
AT3G16895	AT1G60230	AT1G73760	AT2G14710	AT2G09075
AT3G17010	AT1G60420	AT1G73790	AT2G14755	AT2G39885
AT3G03455	AT1G60430	AT1G73870	AT2G14760	AT2G09085
AT3G17220	AT1G60440	AT1G73880	AT2G14920	AT2G40050
AT3G17225	AT1G60490	AT1G73885	AT2G06305	AT2G09115
AT3G17360	AT1G60505	AT1G73890	AT2G15010	AT2G40130
AT3G17712	AT1G60525	AT1G73900	AT2G00590	AT2G40170
AT3G17740	AT1G60530	AT1G73910	AT2G15025	AT2G40180
AT3G17760	AT1G60545	AT1G73930	AT2G06315	AT2G40190
AT3G17765	AT1G60600	AT1G73940	AT2G15029	AT2G40200
AT3G03625	AT1G60610	AT1G74035	AT2G15042	AT2G40205
AT3G18362	AT1G60620	AT1G74060	AT2G15130	AT2G40220
AT3G18700	AT1G60640	AT1G74055	AT2G15170	AT2G40240
AT3G03765	AT1G60670	AT1G74070	AT2G15180	AT2G09130
AT3G18900	AT1G60680	AT1G74088	AT2G15185	AT2G09135
AT3G19035	AT1G60690	AT1G74090	AT2G15220	AT2G40330
AT3G19050	AT1G60700	AT1G74100	AT2G15260	AT2G40350
AT3G19085	AT1G60720	AT1G09423	AT2G15310	AT2G40380
AT3G19090	AT1G60730	AT1G09427	AT2G15325	AT2G40390
AT3G19350	AT1G60760	AT1G74270	AT2G15340	AT2G40450
AT3G19560	AT1G60770	AT1G74280	AT2G06415	AT2G40460
AT3G19565	AT1G60780	AT1G74300	AT2G15345	AT2G40475
AT3G03865	AT1G60790	AT1G09433	AT2G15350	AT2G40500
AT3G19600	AT1G60800	AT1G74310	AT2G06435	AT2G40520
AT3G19610	AT1G60810	AT1G74360	AT2G15360	AT2G40560
AT3G19613	AT1G60850	AT1G09437	AT2G15370	AT2G40750
AT3G19615	AT1G60890	AT1G74370	AT2G06445	AT2G40805
AT3G19620	AT1G60900	AT1G09443	AT2G15590	AT2G40900
AT3G19670	AT1G60940	AT1G74380	AT2G15610	AT2G40920
AT3G03925	AT1G60990	AT1G74385	AT2G15640	AT2G40925
AT3G20030	AT1G60989	AT1G74390	AT2G15660	AT2G40990
AT3G20150	AT1G60995	AT1G74400	AT2G15670	AT2G41130
AT3G20200	AT1G61000	AT1G74410	AT2G15770	AT2G41178
AT3G20220	AT1G61010	AT1G09463	AT2G15780	AT2G41180
AT3G20362	AT1G61030	AT1G74450	AT2G00610	AT2G41230
AT3G20400	AT1G61040	AT1G74453	AT2G16005	AT2G41231
AT3G20440	AT1G61050	AT1G74456	AT2G16050	AT2G41240
AT3G20475	AT1G61100	AT1G09467	AT2G16120	AT2G41260
AT3G20520	AT1G61140	AT1G74470	AT2G16130	AT2G41280
AT3G20560	AT1G61150	AT1G74480	AT2G16190	AT2G41290
AT3G20570	AT1G61180	AT1G74570	AT2G16200	AT2G41300
AT3G20620	AT1G61190	AT1G74610	AT2G06585	AT2G41360
AT3G04015	AT1G61210	AT1G74630	AT2G16210	AT2G41370
AT3G04025	AT1G61215	AT1G74640	AT2G16220	AT2G41375
AT3G21130	AT1G08363	AT1G74720	AT2G16225	AT2G09255
AT3G21180	AT1G61240	AT1G74730	AT2G16230	AT2G41380
AT3G21430	AT1G61250	AT1G09513	AT2G16290	AT2G41400
AT3G21473	AT1G61280	AT1G74740	AT2G16300	AT2G09260
AT3G21480	AT1G61350	AT1G74780	AT2G16380	AT2G09270
AT3G21490	AT1G61360	AT1G74790	AT2G16385	AT2G41470
AT3G21570	AT1G61370	AT1G74840	AT2G16450	AT2G41473
AT3G21620	AT1G61390	AT1G74850	AT2G16520	AT2G41475
AT3G04145	AT1G61400	AT1G74880	AT2G06685	AT2G09290
AT3G04185	AT1G61415	AT1G74900	AT2G16580	AT2G41660
AT3G21920	AT1G61420	AT1G09517	AT2G16575	AT2G09295
AT3G21930	AT1G08387	AT1G74910	AT2G16592	AT2G41780
AT3G22183	AT1G61430	AT1G74920	AT2G06725	AT2G41800
AT3G00400	AT1G61440	AT1G74930	AT2G06745	AT2G41810
AT3G22235	AT1G61450	AT1G74929	AT2G06755	AT2G41870
AT3G22421	AT1G61460	AT1G74940	AT2G16730	AT2G41910
AT3G22436	AT1G61500	AT1G74950	AT2G16740	AT2G41920
AT3G00410	AT1G61570	AT1G74960	AT2G06765	AT2G41930
AT3G00420	AT1G61575	AT1G74970	AT2G16810	AT2G09320
AT3G22790	AT1G61580	AT1G75000	AT2G16835	AT2G41940
AT3G04305	AT1G61620	AT1G75020	AT2G06785	AT2G41990
AT3G04315	AT1G61670	AT1G75030	AT2G16910	AT2G42000
AT3G22860	AT1G61730	AT1G75050	AT2G16953	AT2G42005
AT3G22935	AT1G61770	AT1G75070	AT2G16960	AT2G42040
AT3G22940	AT1G61780	AT1G75080	AT2G16970	AT2G42110
AT3G04335	AT1G61790	AT1G09523	AT2G16980	AT2G42140
AT3G04345	AT1G61850	AT1G75090	AT2G06805	AT2G42150
AT3G04365	AT1G61860	AT1G75100	AT2G16990	AT2G42170
AT3G23165	AT1G61910	AT1G75110	AT2G17000	AT2G42200
AT3G23167	AT1G61960	AT1G75125	AT2G17010	AT2G42350
AT3G23260	AT1G61970	AT1G75130	AT2G17043	AT2G42420
AT3G23340	AT1G61980	AT1G75140	AT2G17050	AT2G42550
AT3G23370	AT1G61990	AT1G09533	AT2G17055	AT2G42560
AT3G23380	AT1G62010	AT1G75163	AT2G17060	AT2G09380
AT3G23480	AT1G62020	AT1G75166	AT2G17070	AT2G42650
AT3G23510	AT1G62040	AT1G75170	AT2G17080	AT2G42720
AT3G23530	AT1G62045	AT1G09537	AT2G17090	AT2G42725
AT3G04505	AT1G62085	AT1G75180	AT2G17160	AT2G42840
AT3G04515	AT1G62110	AT1G09543	AT2G17170	AT2G42870
AT3G04535	AT1G62130	AT1G75190	AT2G17180	AT2G09405
AT3G23640	AT1G62150	AT1G75200	AT2G17295	AT2G42990
AT3G23650	AT1G62250	AT1G75220	AT2G17305	AT2G43050
AT3G23670	AT1G62305	AT1G75230	AT2G17310	AT2G43060
AT3G23680	AT1G62310	AT1G75270	AT2G17470	AT2G43150
AT3G23685	AT1G62330	AT1G75280	AT2G06955	AT2G43220
AT3G23715	AT1G62430	AT1G75290	AT2G17590	AT2G43270
AT3G23727	AT1G62480	AT1G75295	AT2G17600	AT2G43390
AT3G23770	AT1G62490	AT1G75300	AT2G17680	AT2G43440
AT3G23780	AT1G62590	AT1G75330	AT2G17723	AT2G43445
AT3G23790	AT1G62610	AT1G75335	AT2G17740	AT2G09480
AT3G23800	AT1G08547	AT1G75340	AT2G17750	AT2G43510
AT3G24210	AT1G62620	AT1G75350	AT2G17770	AT2G43520
AT3G24255	AT1G62640	AT1G75360	AT2G17785	AT2G43530
AT3G24320	AT1G62670	AT1G75400	AT2G17940	AT2G43570
AT3G24330	AT1G62680	AT1G75410	AT2G17950	AT2G43590
AT3G24332	AT1G62720	AT1G75440	AT2G17960	AT2G09485
AT3G24340	AT1G62780	AT1G09553	AT2G18010	AT2G09490
AT3G04655	AT1G62790	AT1G75460	AT2G18060	AT2G43620
AT3G24360	AT1G08563	AT1G75540	AT2G18070	AT2G43800
AT3G04665	AT1G62840	AT1G75570	AT2G07035	AT2G43820
AT3G24508	AT1G62850	AT1G75580	AT2G18080	AT2G09505
AT3G24510	AT1G62870	AT1G75640	AT2G07045	AT2G43870
AT3G24513	AT1G62880	AT1G75650	AT2G18130	AT2G43890
AT3G24514	AT1G62914	AT1G75680	AT2G18140	AT2G43920
AT3G24600	AT1G62930	AT1G75690	AT2G18150	AT2G43960
AT3G24870	AT1G62950	AT1G75740	AT2G18180	AT2G44010
AT3G04835	AT1G63000	AT1G75770	AT2G18190	AT2G44030
AT3G24880	AT1G63080	AT1G75800	AT2G18196	AT2G44195
AT3G24900	AT1G63110	AT1G75810	AT2G18200	AT2G44210
AT3G04845	AT1G63120	AT1G75820	AT2G18328	AT2G44230
AT3G24982	AT1G63130	AT1G09577	AT2G18360	AT2G44300
AT3G25014	AT1G63160	AT1G75860	AT2G18370	AT2G44330
AT3G25020	AT1G63170	AT1G75950	AT2G18380	AT2G44340
AT3G04905	AT1G63230	AT1G75960	AT2G18470	AT2G44370
AT3G25460	AT1G63240	AT1G75970	AT2G18480	AT2G44380
AT3G25505	AT1G63250	AT1G75990	AT2G00630	AT2G44390
AT3G25715	AT1G63260	AT1G76000	AT2G18490	AT2G44400
AT3G04935	AT1G63270	AT1G76010	AT2G18530	AT2G44560
AT3G04955	AT1G63290	AT1G76050	AT2G18540	AT2G44581
AT3G25720	AT1G63400	AT1G76060	AT2G18550	AT2G44790
AT3G25820	AT1G63420	AT1G76065	AT2G18590	AT2G44798
AT3G25830	AT1G63430	AT1G76062	AT2G18600	AT2G44810
AT3G25855	AT1G63460	AT1G76070	AT2G18660	AT2G44840
AT3G25960	AT1G63470	AT1G76080	AT2G07085	AT2G09550
AT3G26125	AT1G63480	AT1G76090	AT2G18800	AT2G44910
AT3G05025	AT1G63500	AT1G76100	AT2G18810	AT2G09585
AT3G05045	AT1G63530	AT1G76110	AT2G18870	AT2G09590
AT3G05055	AT1G63610	AT1G76120	AT2G18880	AT2G45040
AT3G00450	AT1G63660	AT1G76160	AT2G19000	AT2G45050
AT3G26539	AT1G63670	AT1G76170	AT2G19010	AT2G45130
AT3G26620	AT1G63690	AT1G76180	AT2G19020	AT2G45135
AT3G26660	AT1G63700	AT1G76185	AT2G19030	AT2G45190
AT3G05075	AT1G63730	AT1G76190	AT2G19040	AT2G45210
AT3G26742	AT1G63740	AT1G76320	AT2G19045	AT2G45220
AT3G26747	AT1G09755	AT1G76340	AT2G19050	AT2G45360
AT3G26860	AT1G63770	AT1G76350	AT2G19060	AT2G09605
AT3G26870	AT1G08633	AT1G09617	AT2G19070	AT2G45400
AT3G26880	AT1G63780	AT1G09623	AT2G07115	AT2G09620
AT3G27030	AT1G63810	AT1G09627	AT2G19146	AT2G09625
[truncated: 7,881 more rows]

## Sheet: Fig.6c
med12 down-regulated genes
C1 cluster	C2 cluster	C3 cluster	C4 cluster	C5 cluster
AT1G30410	AT4G00450	AT1G55850	AT4G08300	AT3G55500
AT2G06845	AT4G23060	AT4G34138	AT2G28780	AT2G15080
AT5G28080	AT5G62670	AT5G09760	AT5G33370	AT1G66100
AT5G06930	AT2G43900	AT1G31350	AT5G25980	AT5G65970
AT4G08410	AT4G19420	AT5G67385	AT1G09090	AT1G02620
AT1G60740	AT1G78340	AT1G78270	AT1G78970	AT5G26270
AT4G08400	AT5G52070	AT5G25280	AT4G28940	AT3G19850
AT2G07680	AT1G13640	AT3G25890	AT4G01390	AT1G18140
AT2G05015	AT3G20810	AT2G39570	AT1G18970	AT3G22800
AT1G30420	AT3G62740	AT5G57760	AT3G28345	AT5G24090
AT3G32030	AT2G26980	AT1G79410	AT1G51830	AT1G73260
AT5G20830	AT3G53100	AT5G03700	AT5G38020	AT1G62770
AT3G23800	AT1G17180	AT5G07240	AT3G25190	AT5G56860
AT1G51420	AT4G38950	AT2G23690	AT3G45700	AT4G37730
AT2G44480	AT1G63420	AT4G40070	AT3G45160	AT3G07870
AT5G23700	AT5G37260	AT5G41920	AT4G14060	AT1G26250
AT4G04223	AT4G39070	AT1G05810	AT2G02010	AT2G46630
AT5G03995	AT1G01340	AT2G37180	AT3G43270	AT5G04310
AT1G61480	AT5G16720	AT4G01070	AT5G10230	AT5G06530
AT1G62580	AT4G25110	AT2G05812	AT1G32450	AT1G49130
AT1G52343	AT3G05640	AT3G63380	AT5G48070	AT2G43050
AT5G39970	AT1G05700	AT1G77450	AT3G24140	AT3G49950
AT3G18900	AT2G15680	AT1G15670	AT1G17300	AT4G26150
AT1G02520	AT3G15620	AT5G65683	AT1G11450	AT3G61210
AT3G02885	AT3G60290	AT5G65390	AT2G25780	AT2G21140
AT3G58550	AT5G49215	AT1G16510	AT3G01260	AT3G48720
AT5G50720	AT4G36920	AT4G15760	AT3G49110	AT1G66350
AT2G27035	AT3G48390	AT5G14450	AT1G31690	AT3G16150
AT4G00670	AT1G69760	AT1G61170	AT2G05440	AT5G54040
AT2G05914	AT2G40960	AT2G33570	AT5G54250	AT1G79760
AT1G08630	AT4G32710	AT1G29395	AT5G38930	AT1G23090
AT4G17215	AT1G58602	AT2G21080	AT3G46490	AT1G21540
AT1G58120	AT1G08230	AT1G11545	AT4G13280	AT2G08650
AT4G07820	AT5G27890	AT3G53950	AT4G00880	AT5G66985
AT1G35240	AT3G25900	AT1G13360	AT3G49620	AT1G10550
AT2G28040	AT3G14850	AT4G37540	AT1G20160	AT2G18980
AT1G11785	AT2G15490	AT1G15000	AT1G53990	AT5G28300
AT4G12580	AT3G50010	AT1G15260	AT1G62280	AT5G52450
AT1G27565	AT3G59340	AT3G23880	AT2G14580	AT4G29140
AT1G04425	AT5G12170	AT5G66520	AT1G69880	AT4G16260
AT3G16070	AT3G61160	AT5G47610	AT2G28760	AT5G47000
AT2G31540	AT3G55290	AT1G22740	AT5G64110	AT3G14210
AT5G48740	AT5G14090	AT4G15480	AT4G23496	AT1G12010
AT3G33528	AT1G47270	AT1G14280	AT2G32860	AT3G59010
AT5G39160	AT1G10060	AT2G09665	AT1G61810	AT5G10150
AT2G31310	AT4G30610	AT2G47930	AT3G45070	AT2G36090
AT2G04215	AT4G27900	AT1G07260	AT2G02680	AT5G61160
AT2G06002	AT4G04221	AT4G17070	AT1G35250	AT5G40720
AT3G61028	AT4G24450	AT3G63120	AT4G26255	AT1G56150
AT3G26125	AT3G20110	AT2G40480	AT1G08430	AT1G62440
AT1G44030	AT2G06995	AT3G11690	AT5G59330	AT1G21100
AT4G07995	AT5G47250	AT5G01215	AT5G43180	AT1G01420
AT1G06963	AT3G61380	AT1G13250	AT4G22517	AT1G77690
AT1G27940	AT3G05955	AT4G02100	AT3G25570	AT3G26200
AT4G36590	AT3G17380	AT5G64572	AT5G03120	AT2G40390
AT3G29639	AT3G02850	AT5G58480	AT5G25970	AT2G47560
AT3G47790	AT5G03050	AT5G10410	AT1G60750	AT4G22520
AT1G36675	AT4G35380	AT3G14770	AT2G01900	AT5G22890
AT3G01865	AT3G30180	AT4G37560	AT5G44973	AT3G61198
AT3G05770	AT2G28050	AT1G33055	AT5G38540	AT3G49760
AT5G15290	AT2G43840	AT4G29190	AT5G35190	AT4G33420
AT4G04760	AT3G23150	AT2G35380	AT2G41480	AT4G05100
AT3G50030	AT2G45900	AT2G44670	AT1G01070	AT3G14680
AT5G63625	AT1G06265	AT5G15840	AT4G17030	AT1G63710
AT4G01630	AT5G08260	AT2G41090	AT4G35810	AT2G18570
AT2G05825	AT5G03670	AT2G42290	AT2G26820	AT2G48030
	AT2G05632	AT3G50340	AT5G18840	AT4G29340
	AT4G00910	AT1G56210	AT5G06630	AT4G01140
	AT4G09420	AT2G42250	AT4G25400	AT3G18170
	AT5G18240	AT2G42580	AT5G14650	AT4G06744
	AT3G01350	AT1G01600	AT3G07105	AT3G09270
	AT1G02850	AT4G38545	AT1G24260	AT1G23052
	AT4G30860	AT4G37450	AT4G22505	AT4G13390
	AT1G04110	AT4G28180	AT3G50140	AT2G29740
	AT2G25000	AT3G60310	AT4G15290	AT1G30280
	AT5G49390	AT2G19572	AT3G53250	AT2G02020
	AT1G68540	AT1G75770	AT4G13345	AT2G46720
	AT1G03620	AT5G65613	AT5G61650	AT2G45830
	AT5G04050	AT2G23340	AT1G51840	AT4G12290
	AT3G62470	AT5G58570	AT4G10370	AT4G14940
	AT2G39690	AT1G02650	AT2G18800	AT1G12200
	AT5G43910	AT3G15356	AT5G53190	AT4G16270
	AT2G34910	AT2G13665	AT1G54040	AT2G05540
	AT1G33340	AT2G40230	AT4G17860	AT5G42146
	AT3G10290	AT3G25870	AT5G38005	AT5G60780
	AT5G57565	AT3G60690	AT2G31083	AT1G14730
	AT1G08590	AT4G36900	AT5G64810	AT1G12080
	AT3G14280	AT5G60860	AT4G22070	AT4G01380
	AT3G52310	AT2G44130	AT5G38550	AT4G01350
	AT1G08500	AT1G70230	AT3G50460	AT1G12570
	AT5G35732	AT2G44940	AT3G12730	AT2G04680
	AT2G19800	AT3G04860	AT4G22513	AT4G38420
	AT1G11340	AT2G25200	AT1G19530	AT4G14480
	AT1G01570	AT2G37360	AT3G21600	AT1G49200
	AT1G01760	AT1G15125	AT4G04745	AT1G16390
	AT1G48780	AT1G49032	AT3G02240	AT1G62510
	AT5G58780	AT3G14870	AT1G55010	AT5G55930
	AT1G72620	AT5G54130	AT1G19510	AT1G04133
	AT3G06640	AT3G10120	AT3G29370	AT2G48090
	AT3G59480	AT1G54740	AT4G15450	AT1G69230
	AT2G15830	AT1G62520	AT4G04450	AT1G68880
	AT4G01680	AT1G11330	AT4G40010	AT3G46690
	AT4G39190	AT1G11175	AT2G15042	AT4G16563
	AT3G62280	AT1G72360	AT5G50820	AT5G39610
	AT2G30080	AT4G36410	AT3G02493	AT3G48920
	AT1G19396	AT1G32740	AT1G51890	AT5G54148
	AT2G37025	AT1G64640	AT5G62165	AT2G34610
	AT4G30130	AT5G66790	AT5G53380	AT5G49350
	AT3G20395	AT4G11140	AT2G28970	AT1G72230
	AT5G48410	AT2G41080	AT1G30250	AT3G29630
	AT4G27670	AT3G58720	AT5G24910	AT2G18560
	AT2G43140	AT5G67160	AT3G04030	AT1G06830
	AT1G78030	AT2G01860	AT2G28210	AT5G21950
	AT2G31010	AT3G05650	AT1G44050	AT5G52170
	AT3G57380	AT4G38210	AT3G22231	AT1G62400
	AT3G14450	AT5G67090	AT3G17070	AT3G61490
	AT5G46330	AT5G18260	AT1G78090	AT1G19840
	AT1G43000	AT1G16640	AT1G54970	AT5G25810
	AT4G21320	AT1G14160	AT4G23600	AT4G31730
	AT5G16170	AT1G11700	AT2G44570	AT3G21755
	AT3G53235	AT2G23770	AT1G75250	AT3G28650
	AT1G16022	AT1G12320	AT5G63580	AT1G31770
	AT1G10070	AT4G22250	AT1G22110	AT4G16447
	AT2G34390	AT1G06420	AT2G16385	AT4G19530
	AT1G52560	AT3G05660	AT2G22620	AT5G03310
	AT3G13840	AT1G01740	AT4G25434	AT3G25640
	AT1G76530	AT1G50290	AT2G32870	AT3G63110
	AT3G57200	AT5G01542	AT5G37990	AT3G29670
	AT1G73780	AT1G06475	AT3G28007	AT4G27970
	AT2G22850	AT1G58150	AT3G43190	AT1G78170
	AT3G18200	AT1G64450	AT5G40590	AT2G45210
	AT5G36960	AT2G47820	AT5G46890	AT4G39675
	AT4G01335	AT2G46210	AT5G45540	AT5G01250
	AT1G06923	AT3G23440	AT2G18328	AT3G60490
	AT3G12820	AT2G12462	AT3G25795	AT3G21760
	AT5G51680	AT2G32765	AT3G45840	AT1G75590
	AT5G64750	AT2G45350	AT2G28270	AT4G15765
	AT5G55590	AT3G16210	AT5G38940	AT2G27660
	AT2G20030	AT1G76878	AT3G61400	AT4G24180
	AT4G22730	AT5G38865	AT2G28700	AT3G50350
	AT4G30090	AT5G10930	AT4G22485	AT1G75390
	AT4G24265	AT5G25240	AT1G67265	AT5G22870
	AT3G19320	AT4G38400	AT3G27950	AT1G43160
	AT3G60000	AT5G67520	AT1G29270	AT4G04630
	AT4G11460	AT4G22560	AT2G39510	AT2G16660
	AT1G17285	AT5G67460	AT4G10310	AT4G15960
		AT2G47360	AT1G43020	AT3G53150
		AT4G33550	AT1G35255	AT1G63100
		AT5G62150	AT5G43290	AT2G44300
		AT1G75030	AT1G35290	AT5G54240
		AT4G01060	AT2G28690	AT5G42530
		AT5G58010	AT1G66440	AT1G12740
		AT5G43950	AT3G59370	AT5G65170
		AT3G45210	AT1G08757	AT1G64405
		AT1G77400	AT2G47880	AT3G04070
		AT5G03350	AT4G22460	AT5G23220
		AT5G20640	AT3G26830	AT2G41990
		AT4G34930	AT5G54230	AT5G04330
		AT3G25882	AT2G29480	AT5G67020
		AT3G05285	AT2G04032	AT3G29680
		AT2G07850	AT2G02690	AT1G08990
		AT5G44569	AT1G60470	AT5G19040
		AT5G14130	AT1G33750	AT5G20820
		AT1G12060	AT3G47740	AT1G55380
		AT2G45610	AT4G13290	AT5G02440
		AT1G49490	AT2G04500	AT4G28140
		AT5G67210	AT1G13590	AT3G25730
		AT3G25700	AT1G67110	AT4G21480
		AT1G27140	AT3G32040	AT2G37820
		AT1G61930	AT5G15180	AT3G22410
		AT5G02190	AT5G49340	AT2G21100
		AT3G48600	AT4G09820	AT5G11550
		AT5G14895	AT4G08570	AT2G36792
		AT5G61350	AT1G29180	AT1G01200
		AT5G67488	AT5G48050	AT1G13670
		AT2G45800	AT1G11740	AT4G00940
		AT2G13660	AT3G32047	AT5G48430
		AT1G64210	AT5G03840	AT3G12750
		AT5G16160	AT5G43380	AT2G33175
		AT1G08005	AT2G02000	AT2G44380
		AT1G71910	AT2G40670	AT1G01190
		AT5G40390	AT1G61710	AT5G44574
		AT3G55820	AT5G38010	AT1G23760
		AT5G05430	AT1G64360	AT1G69600
		AT1G02640	AT4G14630	AT4G31470
		AT1G73040	AT1G29179	AT1G27020
		AT3G59900	AT1G26700	AT4G06746
		AT1G54120	AT1G30080	AT1G19540
		AT1G04295	AT1G48500	AT2G36690
		AT1G31240	AT5G50790	AT2G38090
		AT3G09005	AT3G29780	AT2G45220
		AT4G37690	AT1G73280	AT4G28040
		AT4G21310	AT5G46900	AT5G38320
		AT4G36830	AT2G30670	AT1G68500
		AT5G27889	AT1G73410	AT3G13650
		AT1G06473	AT4G05130	AT5G53980
		AT4G15550	AT1G33320	AT4G36230
		AT5G66335	AT1G66460	AT2G45360
			AT2G02850	AT1G64780
			AT1G77520	AT2G43590
			AT1G04380	AT5G63560
			AT4G19850	AT1G60390
			AT3G59580	AT1G17345
			AT3G46810	AT5G43040
			AT5G25370	AT1G43605
			AT2G34360	AT3G25950
			AT1G07550	AT2G47670
			AT4G08910	AT1G46768
			AT4G18250	AT1G56020
			AT3G27650	AT4G25760
			AT5G37820	AT1G12480
			AT1G44608	AT3G17580
			AT3G58350	AT2G35150
			AT1G63410	AT5G18430
			AT4G12510	AT3G60415
			AT1G44970	AT2G36110
			AT3G50640	AT2G45750
			AT2G43480	AT5G49170
			AT3G45940	AT1G02705
			AT5G63660	AT4G22770
			AT5G25160	AT1G53700
			AT2G39850	AT3G52525
			AT3G42800	AT5G06730
			AT1G60060	AT1G79480
			AT5G53592	AT5G57780
			AT2G30540	AT2G47530
			AT5G40010	AT2G45040
			AT1G53950	AT1G27670
			AT4G11880	AT2G38152
			AT5G38790	AT1G18773
			AT3G45530	AT1G11125
			AT5G48400	AT1G68620
			AT3G47710	AT5G58500
			AT1G68350	AT5G58660
			AT5G46260	AT1G69572
			AT1G11990	AT5G24105
			AT1G60360	AT2G37950
			AT1G48325	AT4G14400
			AT3G43850	AT2G42350
			AT5G54790	AT3G16280
			AT4G33450	AT3G15250
			AT1G48690	AT3G23840
			AT3G05858	AT3G01970
			AT2G30660	AT1G68450
			AT5G45530	AT2G46740
			AT4G37970	AT5G45380
			AT3G24230	AT5G44910
			AT1G13130	AT2G33710
			AT4G15300	AT4G15440
			AT1G07367	AT2G34925
			AT3G49380	AT5G19170
			AT5G51500	AT3G60900
			AT5G16530	AT1G10990
			AT2G36710	AT5G39240
			AT5G43540	AT3G04220
			AT2G44930	AT2G46750
			AT2G47810	AT4G34770
			AT4G13890	AT2G01610
			AT5G23030	AT4G12270
			AT3G48970	AT4G34810
			AT4G10860	AT1G19960
			AT5G61740	AT2G18500
			AT4G27590	AT1G13430
			AT3G05860	AT2G22460
			AT1G63450	AT3G50770
			AT1G63070	AT5G57640
			AT5G49770	AT1G74810
			AT3G02242	AT4G35720
			AT1G70450	AT5G07570
			AT1G02460	AT4G13620
			AT4G26260	AT2G40330
			AT2G18480	AT3G05920
			AT3G61390	AT3G50300
			AT1G67150	AT1G76800
			AT5G47920	AT4G25750
			AT3G23060	AT4G00890
			AT1G52030	AT5G23950
			AT1G76210	AT4G11190
			AT1G65480	AT3G11750
			AT3G12720	AT4G18630
			AT2G17590	AT1G01480
			AT2G04785	AT3G62960
			AT2G18470	AT5G03435
			AT5G51530	AT1G33770
			AT3G27500	AT2G38500
			AT3G56230	AT3G50570
			AT5G07760	AT5G47450
			AT4G08360	AT3G26460
			AT3G28600	AT2G47460
			AT4G16162	AT1G52770
			AT5G62380	AT1G64930
			AT2G32620	AT1G20070
			AT1G68180	AT4G30180
			AT4G15710	AT3G28740
			AT1G30990	AT3G21520
			AT5G26190	AT4G29800
			AT5G15725	AT1G69490
			AT4G04900	AT1G78815
			AT2G38600	AT3G27510
			AT2G13900	AT1G66600
			AT5G57520	AT5G24230
			AT4G16220	AT4G32860
			AT1G67270	AT3G24463
			AT4G16230	AT5G57500
			AT3G56891	AT1G04247
			AT5G37478	AT5G53290
			AT5G51930	AT1G67328
			AT1G66450	AT2G28710
			AT1G49860	AT3G11402
			AT2G25150	AT3G01345
			AT2G31081	AT5G39090
			AT4G19970	AT3G46800
			AT1G20530	AT3G47380
			AT3G06515	AT2G40240
			AT2G42850	AT5G06790
			AT1G53980	AT1G05530
			AT4G13300	AT4G39010
			AT2G14095	AT3G21210
			AT1G68280	AT1G09480
			AT1G75720	AT5G63595
			AT4G33810	AT2G26040
				AT4G36280
				AT1G02190
				AT5G53660
				AT3G59120
				AT5G55450
				AT1G01453
				AT3G61898
				AT4G32950
				AT3G61840
				AT5G03890
				AT1G55390
				AT3G04420
				AT2G19660
				AT1G18290
				AT1G56710
				AT1G58170
				AT3G08115
				AT2G23170
				AT1G80340
				AT4G18350
				AT1G66830
				AT1G52820
				AT1G43800
				AT4G14980
				AT1G22480
				AT1G19620
				AT1G75040
				AT5G45810
				AT1G79180
				AT4G21780
				AT2G22590
				AT1G10770
				AT1G06980
				AT3G25250
				AT2G20870
				AT5G15120
				AT1G03800
				AT5G02330
				AT5G19870
				AT1G17310
				AT3G23550
				AT4G37295
				AT3G20160
				AT1G15460
				AT1G22470

## Sheet: Fig.6d
MED12 interacting genes
C1 cluster	C2 cluster	C3 cluster	C4 cluster	C5 cluster
AT1G18870	AT1G01130	AT1G01060	AT1G31880	AT1G01250
AT1G27595	AT1G01950	AT1G01140	AT1G69120	AT1G01390
AT1G63340	AT1G02120	AT1G01180	AT2G14210	AT1G01420
AT1G09337	AT1G02220	AT1G01260	AT2G35600	AT1G02190
AT2G00600	AT1G02230	AT1G01310	AT4G03605	AT1G02390
AT2G36850	AT1G02560	AT1G01430	AT4G14370	AT1G03400
AT2G09915	AT1G03030	AT1G01500	AT4G23990	AT1G04150
AT3G09415	AT1G03090	AT1G01510		AT1G04253
AT3G60920	AT1G03430	AT1G01520		AT1G06360
AT4G03015	AT1G03457	AT1G01540		AT1G06980
AT4G07180	AT1G03620	AT1G01550		AT1G07000
	AT1G04010	AT1G01630		AT1G07090
	AT1G04840	AT1G01720		AT1G07430
	AT1G05410	AT1G04043		AT1G04597
	AT1G07180	AT1G01725		AT1G08115
	AT1G07580	AT1G01730		AT1G09176
	AT1G07885	AT1G01890		AT1G04813
	AT1G08120	AT1G01880		AT1G11125
	AT1G08260	AT1G02110		AT1G12110
	AT1G08720	AT1G02150		AT1G12380
	AT1G09270	AT1G02170		AT1G12550
	AT1G10090	AT1G02180		AT1G13260
	AT1G10460	AT1G02640		AT1G14687
	AT1G11840	AT1G02660		AT1G05133
	AT1G12370	AT1G02670		AT1G16390
	AT1G12430	AT1G02816		AT1G18280
	AT1G12750	AT1G02820		AT1G05473
	AT1G13350	AT1G03410		AT1G19840
	AT1G13820	AT1G03600		AT1G20070
	AT1G14520	AT1G03630		AT1G05527
	AT1G15060	AT1G04000		AT1G20310
	AT1G15970	AT1G04240		AT1G21050
	AT1G16150	AT1G04530		AT1G05653
	AT1G16290	AT1G04800		AT1G22220
	AT1G16300	AT1G05562		AT1G22400
	AT1G16740	AT1G05560		AT1G22600
	AT1G17745	AT1G04407		AT1G22650
	AT1G18330	AT1G05850		AT1G22710
	AT1G18450	AT1G05860		AT1G23052
	AT1G18560	AT1G05870		AT1G23205
	AT1G18690	AT1G06045		AT1G23210
	AT1G19110	AT1G06040		AT1G23550
	AT1G19330	AT1G06400		AT1G05843
	AT1G19490	AT1G04453		AT1G23995
	AT1G20691	AT1G06570		AT1G05847
	AT1G20770	AT1G06680		AT1G24140
	AT1G20780	AT1G07010		AT1G05857
	AT1G20890	AT1G04537		AT1G24145
	AT1G05623	AT1G07020		AT1G24147
	AT1G21080	AT1G07100		AT1G05863
	AT1G21600	AT1G07130		AT1G25250
	AT1G21610	AT1G07128		AT1G25422
	AT1G21640	AT1G07150		AT1G06013
	AT1G21660	AT1G07200		AT1G27950
	AT1G22410	AT1G07280		AT1G28360
	AT1G23020	AT1G07500		AT1G28600
	AT1G23040	AT1G07570		AT1G29230
	AT1G23750	AT1G07870		AT1G30100
	AT1G25360	AT1G07890		AT1G30280
	AT1G26208	AT1G08240		AT1G06413
	AT1G26730	AT1G08250		AT1G31290
	AT1G27470	AT1G08315		AT1G31540
	AT1G27600	AT1G08650		AT1G32172
	AT1G09005	AT1G08645		AT1G32190
	AT1G28715	AT1G08930		AT1G32650
	AT1G29330	AT1G08940		AT1G33760
	AT1G30110	AT1G09130		AT1G34245
	AT1G30500	AT1G09390		AT1G06873
	AT1G30630	AT1G04697		AT1G06867
	AT1G30640	AT1G09470		AT1G06877
	AT1G30690	AT1G09520		AT1G44575
	AT1G31280	AT1G09750		AT1G46768
	AT1G31410	AT1G09940		AT1G48745
	AT1G31420	AT1G10370		AT1G49000
	AT1G31930	AT1G10560		AT1G49450
	AT1G32200	AT1G10740		AT1G51170
	AT1G32230	AT1G10960		AT1G52290
	AT1G32400	AT1G11010		AT1G52880
	AT1G33110	AT1G11020		AT1G07843
	AT1G35350	AT1G11050		AT1G55120
	AT1G35460	AT1G04833		AT1G56020
	AT1G35510	AT1G11700		AT1G56150
	AT1G47490	AT1G12060		AT1G56165
	AT1G07383	AT1G12240		AT1G56510
	AT1G48030	AT1G12440		AT1G56540
	AT1G48270	AT1G12500		AT1G56600
	AT1G48280	AT1G12510		AT1G57680
	AT1G48953	AT1G12760		AT1G58265
	AT1G49050	AT1G04977		AT1G08237
	AT1G49760	AT1G12990		AT1G58420
	AT1G49950	AT1G13080		AT1G59960
	AT1G50450	AT1G13090		AT1G59970
	AT1G50460	AT1G13250		AT1G61260
	AT1G50660	AT1G13360		AT1G62240
	AT1G51140	AT1G13380		AT1G62515
	AT1G52520	AT1G13870		AT1G62510
	AT1G07833	AT1G13880		AT1G62660
	AT1G52870	AT1G05037		AT1G63030
	AT1G07853	AT1G14140		AT1G63710
	AT1G53290	AT1G14150		AT1G08673
	AT1G53510	AT1G14200		AT1G64618
	AT1G53780	AT1G14345		AT1G64660
	AT1G54100	AT1G14430		AT1G64670
	AT1G55535	AT1G14740		AT1G64780
	AT1G55620	AT1G14900		AT1G64900
	AT1G55950	AT1G14920		AT1G65060
	AT1G56090	AT1G15000		AT1G65486
	AT1G56140	AT1G15100		AT1G65490
	AT1G58200	AT1G15220		AT1G65870
	AT1G58210	AT1G15340		AT1G66130
	AT1G58360	AT1G15400		AT1G66190
	AT1G59640	AT1G15405		AT1G66350
	AT1G59820	AT1G15410		AT1G67030
	AT1G61215	AT1G05163		AT1G68520
	AT1G62590	AT1G15690		AT1G68530
	AT1G62870	AT1G15730		AT1G68620
	AT1G63400	AT1G15750		AT1G68845
	AT1G64280	AT1G05197		AT1G69310
	AT1G65070	AT1G15800		AT1G09097
	AT1G66730	AT1G05207		AT1G69800
	AT1G67230	AT1G15820		AT1G70170
	AT1G67500	AT1G15830		AT1G70210
	AT1G67560	AT1G15825		AT1G70890
	AT1G67792	AT1G15980		AT1G70944
	AT1G68830	AT1G16130		AT1G71520
	AT1G68990	AT1G16510		AT1G09293
	AT1G69480	AT1G16720		AT1G71970
	AT1G69750	AT1G05253		AT1G72100
	AT1G70580	AT1G05257		AT1G75490
	AT1G70620	AT1G16730		AT1G75590
	AT1G72280	AT1G17090		AT1G75710
	AT1G72500	AT1G17100		AT1G76240
	AT1G72740	AT1G17160		AT1G76410
	AT1G73020	AT1G17230		AT1G77200
	AT1G73060	AT1G17744		AT1G78820
	AT1G73150	AT1G18080		AT1G78990
	AT1G73390	AT1G18415		AT1G79160
	AT1G73670	AT1G18430		AT1G79360
	AT1G73875	AT1G18440		AT1G80090
	AT1G74030	AT1G18680		AT1G80130
	AT1G74040	AT1G18740		AT1G80340
	AT1G74205	AT1G05453		AT1G09967
	AT1G75700	AT1G18890		AT1G09973
	AT1G76380	AT1G19000		AT2G01340
	AT1G76810	AT1G19050		AT2G01420
	AT1G76970	AT1G19140		AT2G01660
	AT1G77250	AT1G19150		AT2G03550
	AT1G77410	AT1G19210		AT2G04795
	AT1G77480	AT1G19310		AT2G15020
	AT1G78250	AT1G19340		AT2G15050
	AT1G78680	AT1G19350		AT2G16720
	AT1G78790	AT1G19380		AT2G16890
	AT1G78910	AT1G19660		AT2G17300
	AT1G79280	AT1G19690		AT2G18320
	AT1G80490	AT1G19740		AT2G18560
	AT2G01480	AT1G20030		AT2G19810
	AT2G04015	AT1G20100		AT2G20515
	AT2G02800	AT1G20110		AT2G20570
	AT2G02860	AT1G20330		AT2G21060
	AT2G03800	AT1G20340		AT2G21330
	AT2G13790	AT1G20693		AT2G21510
	AT2G15820	AT1G05613		AT2G22680
	AT2G17480	AT1G21000		AT2G07855
	AT2G17520	AT1G21380		AT2G23170
	AT2G17810	AT1G22610		AT2G23600
	AT2G18310	AT1G22830		AT2G24570
	AT2G18790	AT1G23030		AT2G24580
	AT2G20250	AT1G23310		AT2G24762
	AT2G20630	AT1G23490		AT2G25800
	AT2G20635	AT1G23710		AT2G26120
	AT2G21120	AT1G23740		AT2G27420
	AT2G21300	AT1G24170		AT2G28500
	AT2G21590	AT1G24180		AT2G29300
	AT2G22010	AT1G25440		AT2G31230
	AT2G22125	AT1G25550		AT2G32030
	AT2G22990	AT1G26220		AT2G32100
	AT2G23000	AT1G26270		AT2G32510
	AT2G23390	AT1G26800		AT2G33510
	AT2G27130	AT1G27050		AT2G34070
	AT2G27810	AT1G27090		AT2G08650
	AT2G28080	AT1G27100		AT2G08655
	AT2G28400	AT1G27210		AT2G34180
	AT2G28890	AT1G27290		AT2G34990
	AT2G29560	AT1G27330		AT2G35700
	AT2G29970	AT1G27480		AT2G35960
	AT2G29980	AT1G27770		AT2G36026
	AT2G30010	AT1G09015		AT2G36030
	AT2G30080	AT1G28280		AT2G36080
	AT2G30740	AT1G28580		AT2G36090
	AT2G31130	AT1G28680		AT2G36430
	AT2G31150	AT1G28760		AT2G36770
	AT2G31580	AT1G29300		AT2G36790
	AT2G32520	AT1G29340		AT2G36950
	AT2G32950	AT1G29640		AT2G37000
	AT2G33110	AT1G29690		AT2G37530
	AT2G33550	AT1G29910		AT2G37640
	AT2G33700	AT1G29920		AT2G37750
	AT2G34720	AT1G30530		AT2G08940
	AT2G35710	AT1G31350		AT2G08990
	AT2G35880	AT1G32690		AT2G39010
	AT2G08775	AT1G32900		AT2G09075
	AT2G35920	AT1G06633		AT2G09070
	AT2G36270	AT1G06627		AT2G09115
	AT2G36380	AT1G32928		AT2G40130
	AT2G36670	AT1G33250		AT2G40460
	AT2G36860	AT1G34000		AT2G41180
	AT2G37585	AT1G35430		AT2G41380
	AT2G38000	AT1G35560		AT2G09260
	AT2G38270	AT1G42550		AT2G41870
	AT2G38290	AT1G42970		AT2G09320
	AT2G38610	AT1G45165		AT2G41940
	AT2G38860	AT1G45163		AT2G41990
	AT2G39190	AT1G45688		AT2G42150
	AT2G39705	AT1G47128		AT2G42200
	AT2G39805	AT1G48100		AT2G43060
	AT2G39810	AT1G07477		AT2G44840
	AT2G39860	AT1G48300		AT2G09585
	AT2G40620	AT1G48320		AT2G09590
	AT2G40800	AT1G48750		AT2G09625
	AT2G41150	AT1G49620		AT2G09620
	AT2G41550	AT1G49660		AT2G09635
	AT2G43240	AT1G49780		AT2G09630
	AT2G09450	AT1G49840		AT2G45750
	AT2G44770	AT1G50659		AT2G46150
	AT2G45730	AT1G50740		AT2G00970
	AT2G45880	AT1G07737		AT2G47150
	AT2G45950	AT1G51402		AT3G01830
	AT2G46790	AT1G51400		AT3G03280
	AT2G47680	AT1G51660		AT3G06145
	AT2G47760	AT1G51680		AT3G09270
	AT2G47850	AT1G51700		AT3G09505
	AT3G01200	AT1G52330		AT3G09520
	AT3G01850	AT1G52340		AT3G10190
	AT3G02330	AT1G07873		AT3G10280
	AT3G03130	AT1G53170		AT3G10527
	AT3G03140	AT1G53233		AT3G10525
	AT3G03440	AT1G53230		AT3G10600
	AT3G01765	AT1G53240		AT3G11110
	AT3G06125	AT1G54060		AT3G00290
	AT3G06670	AT1G54110		AT3G12970
	AT3G07060	AT1G54120		AT3G02775
	AT3G07160	AT1G54740		AT3G02805
	AT3G08960	AT1G55210		AT3G15540
	AT3G09180	AT1G55340		AT3G16280
	AT3G02145	AT1G55625		AT3G16350
	AT3G09690	AT1G55805		AT3G16490
	AT3G10270	AT1G55910		AT3G17185
	AT3G11130	AT1G55960		AT3G18560
	AT3G11415	AT1G56170		AT3G18950
	AT3G11470	AT1G56220		AT3G19274
	AT3G12020	AT1G58100		AT3G20830
	AT3G12280	AT1G58290		AT3G21240
	AT3G02745	AT1G59590		AT3G21560
	AT3G14270	AT1G59910		AT3G21690
	AT3G14400	AT1G60000		AT3G21700
	AT3G14960	AT1G60010		AT3G21750
	AT3G15220	AT1G60190		AT3G21760
	AT3G15580	AT1G60950		AT3G21781
	AT3G16030	AT1G61170		AT3G21780
	AT3G16830	AT1G61380		AT3G21865
	AT3G17030	AT1G61470		AT3G21870
	AT3G17770	AT1G61930		AT3G21890
	AT3G17860	AT1G62050		AT3G04325
	AT3G18040	AT1G08477		AT3G04375
	AT3G18210	AT1G62520		AT3G23250
	AT3G18230	AT1G62600		AT3G24220
	AT3G19100	AT1G08543		AT3G25250
	AT3G19170	AT1G62960		AT3G25716
	AT3G19720	AT1G63090		AT3G25950
	AT3G20650	AT1G63390		AT3G26280
	AT3G20660	AT1G63720		AT3G26590
	AT3G20810	AT1G63830		AT3G26810
	AT3G21215	AT1G63840		AT3G05305
	AT3G21320	AT1G63850		AT3G28220
	AT3G21660	AT1G63860		AT3G28335
	AT3G22670	AT1G08653		AT3G29030
	AT3G23410	AT1G08667		AT3G44720
	AT3G24120	AT1G64455		AT3G46080
	AT3G24190	AT1G64450		AT3G46900
	AT3G24495	AT1G64500		AT3G47250
	AT3G26400	AT1G64680		AT3G48240
	AT3G27050	AT1G64720		AT3G49950
	AT3G27260	AT1G66160		AT3G50740
	AT3G27270	AT1G66725		AT3G50770
	AT3G27330	AT1G66820		AT3G51420
	AT3G43670	AT1G66890		AT3G51860
	AT3G44610	AT1G67050		AT3G51895
	AT3G44630	AT1G67090		AT3G52830
	AT3G45050	AT1G67340		AT3G55120
	AT3G46450	AT1G67360		AT3G55130
	AT3G46990	AT1G67365		AT3G56400
	AT3G47120	AT1G67740		AT3G56710
	AT3G07685	AT1G67900		AT3G09025
	AT3G47490	AT1G68440		AT3G58790
	AT3G47730	AT1G68580		AT3G09365
	AT3G47836	AT1G68670		AT3G62690
	AT3G47840	AT1G69000		AT3G63030
	AT3G48050	AT1G69010		AT3G63110
	AT3G49870	AT1G69252		AT4G00050
	AT3G50240	AT1G69260		AT4G03575
	AT3G50250	AT1G69270		AT4G00390
	AT3G50430	AT1G69430		AT4G00400
	AT3G51660	AT1G69485		AT4G01360
	AT3G51820	AT1G70000		AT4G04995
	AT3G51870	AT1G70090		AT4G05180
	AT3G52370	AT1G70209		AT4G05615
	AT3G52610	AT1G70350		AT4G09030
	AT3G53620	AT1G70360		AT4G09035
	AT3G54360	AT1G70480		AT4G09350
	AT3G54510	AT1G70530		AT4G12390
	AT3G54620	AT1G70590		AT4G13580
	AT3G55250	AT1G70600		AT4G06135
	AT3G55960	AT1G70610		AT4G14315
	AT3G56110	AT1G70710		AT4G14440
	AT3G56120	AT1G70940		AT4G14580
	AT3G57060	AT1G71020		AT4G14690
	AT3G08905	AT1G71040		AT4G16690
	AT3G57810	AT1G71170		AT4G16750
	AT3G58630	AT1G71480		AT4G16820
	AT3G59410	AT1G09253		AT4G17810
	AT3G59470	AT1G09257		AT4G18950
	AT3G59765	AT1G71490		AT4G19520
	AT3G60030	AT1G71500		AT4G19530
	AT3G09435	AT1G72020		AT4G21910
	AT3G09425	AT1G72030		AT4G21930
	AT3G60860	AT1G72150		AT4G21926
	AT3G61180	AT1G72340		AT4G21940
	AT3G61420	AT1G72430		AT4G22530
	AT3G61560	AT1G72450		AT4G22590
	AT3G61826	AT1G09307		AT4G22620
	AT3G62000	AT1G72750		AT4G23220
	AT3G62010	AT1G72755		AT4G23250
	AT3G62470	AT1G72810		AT4G23290
	AT3G62800	AT1G72820		AT4G23300
	AT3G63460	AT1G72900		AT4G07185
	AT3G63480	AT1G09343		AT4G24050
	AT4G00026	AT1G72920		AT4G07235
	AT4G03615	AT1G72930		AT4G07240
	AT4G00450	AT1G72940		AT4G24120
	AT4G00630	AT1G73030		AT4G25020
	AT4G00720	AT1G73050		AT4G25480
	AT4G00750	AT1G73080		AT4G25490
	AT4G00905	AT1G73655		AT4G07805
	AT4G01120	AT1G73870		AT4G28250
	AT4G01800	AT1G73880		AT4G29110
	AT4G02195	AT1G73885		AT4G08065
	AT4G02940	AT1G09427		AT4G29150
	AT4G03550	AT1G74380		AT4G08205
	AT4G04340	AT1G74450		AT4G31730
	AT4G04920	AT1G74470		AT4G32870
	AT4G04970	AT1G74840		AT4G33040
	AT4G05020	AT1G75020		AT4G34250
	AT4G08310	AT1G75080
	AT4G08320	AT1G75100
	AT4G09160	AT1G75180
	AT4G09580	AT1G75400
	AT4G10040	AT1G75440
	AT4G14230	AT1G09553
	AT4G14310	AT1G75580
	AT4G14490	AT1G75690
	AT4G14905	AT1G75810
	AT4G15250	AT1G09577
	AT4G16210	AT1G76060
	AT4G16860	AT1G76080
	AT4G17765	AT1G76100
	AT4G18890	AT1G09623
	AT4G19110	AT1G76490
	AT4G19130	AT1G76560
	AT4G06885	AT1G76570
	AT4G19420	AT1G76730
	AT4G19450	AT1G76880
	AT4G19510	AT1G77060
	AT4G20260	AT1G77360
	AT4G20250	AT1G77370
	AT4G21540	AT1G77420
	AT4G22756	AT1G09733
	AT4G23050	AT1G77450
	AT4G23420	AT1G77490
	AT4G23940	AT1G77500
	AT4G25070	AT1G78000
	AT4G25110	AT1G78020
	AT4G25450	AT1G78100
	AT4G26000	AT1G78180
	AT4G26120	AT1G78230
	AT4G26700	AT1G78270
	AT4G26970	AT1G78280
	AT4G27000	AT1G09827
	AT4G27010	AT1G78700
	AT4G27320	AT1G79040
	AT4G27800	AT1G09975
	AT4G27960	AT1G79060
	AT4G29310	AT1G79290
	AT4G30810	AT1G79340
	AT4G31890	AT1G79410
	AT4G32160	AT1G79520
	AT4G32272	AT1G79529
	AT4G32710	AT1G79600
	AT4G32920	AT1G09927
	AT4G33180	AT1G79850
	AT4G33440	AT1G80030
	AT4G34090	AT1G80080
	AT4G34640	AT1G80180
		AT1G80300
		AT1G80310
		AT1G80315
		AT1G80780
		AT2G01080
		AT2G01190
		AT2G03925
		AT2G01290
		AT2G01570
		AT2G01860
		AT2G04125
		AT2G01920
		AT2G03440
		AT2G05070
		AT2G05100
		AT2G05920
		AT2G12461
		AT2G14080
		AT2G14890
		AT2G16500
		AT2G17120
		AT2G18090
		AT2G18160
		AT2G18730
		AT2G18960
		AT2G19570
		AT2G19650
		AT2G20260
		AT2G20300
		AT2G20370
		AT2G20610
		AT2G20940
		AT2G20950
		AT2G21200
		AT2G21210
		AT2G21350
		AT2G21360
		AT2G21500
		AT2G21970
		AT2G22240
		AT2G22241
		AT2G22426
		AT2G22430
		AT2G22790
		AT2G23130
		AT2G23290
		AT2G23320
		AT2G23430
		AT2G23672
		AT2G23670
		AT2G23690
		AT2G23790
		AT2G23810
		AT2G24100
		AT2G24540
		AT2G24545
		AT2G24550
		AT2G24600
		AT2G24790
		AT2G25460
		AT2G26730
		AT2G26975
		AT2G27820
		AT2G28920
		AT2G29290
		AT2G29390
		AT2G29500
		AT2G29510
		AT2G29550
		AT2G30140
		AT2G30150
		AT2G30440
		AT2G30490
		AT2G08395
		AT2G08400
		AT2G30600
		AT2G31090
		AT2G31141
		AT2G08435
		AT2G31560
		AT2G31585
		AT2G31670
		AT2G31750
		AT2G31800
		AT2G31810
		AT2G31880
		AT2G33180
		AT2G33570
		AT2G34420
		AT2G34510
		AT2G34770
		AT2G34985
		AT2G35260
		AT2G35470
		AT2G08745
		AT2G35658
		AT2G35830
		AT2G35860
		AT2G35859
		AT2G36145
		AT2G36140
		AT2G36150
		AT2G36800
		AT2G36854
		AT2G36880
		AT2G36970
		AT2G37035
		AT2G37110
		AT2G37190
		AT2G37195
		AT2G37240
		AT2G37250
		AT2G37310
		AT2G37320
		AT2G37555
		AT2G37550
		AT2G37580
		AT2G08910
		AT2G37970
		AT2G08915
		AT2G38025
		AT2G38030
		AT2G38040
		AT2G38170
		AT2G08960
		AT2G38350
		AT2G38340
		AT2G39450
		AT2G39460
		AT2G39570
		AT2G39650
		AT2G39730
		AT2G39800
		AT2G39865
		AT2G39870
		AT2G39950
		AT2G40140
		AT2G40400
		AT2G40540
		AT2G40610
		AT2G40890
		AT2G40970
		AT2G41000
		AT2G41100
		AT2G09220
		AT2G41110
		AT2G09225
		AT2G41140
		AT2G41250
		AT2G09250
		AT2G09265
		AT2G41560
		AT2G41750
		AT2G41900
		AT2G41905
		AT2G09350
		AT2G42280
		AT2G42485
		AT2G42590
		AT2G42620
		AT2G42690
		AT2G09395
		AT2G42750
		AT2G43330
		AT2G09445
		AT2G43540
		AT2G44130
		AT2G44290
		AT2G44578
		AT2G44660
		AT2G09535
		AT2G44940
		AT2G45160
		AT2G45315
		AT2G45470
		AT2G45590
		AT2G45610
		AT2G45630
		AT2G09655
		AT2G45685
		AT2G45680
		AT2G45720
		AT2G45740
		AT2G45820
		AT2G45980
		AT2G45990
		AT2G09675
		AT2G46000
		AT2G46020
		AT2G46080
		AT2G46090
		AT2G46100
		AT2G46160
		AT2G46170
		AT2G46210
		AT2G46200
		AT2G46220
		AT2G46270
		AT2G46310
		AT2G46330
		AT2G46500
		AT2G09725
		AT2G46520
		AT2G09735
		AT2G46600
		AT2G46660
		AT2G46735
		AT2G46830
		AT2G46940
		AT2G47070
		AT2G47180
		AT2G47370
		AT2G47400
		AT2G47450
		AT2G47485
		AT2G47490
		AT2G47590
		AT2G47650
		AT2G47690
		AT2G47710
		AT2G47740
		AT2G47770
		AT2G47840
		AT2G47844
		AT2G09975
		AT2G47990
		AT2G48010
		AT3G01060
		AT3G01210
		AT3G01005
		AT3G01360
		AT3G01370
		AT3G01430
		AT3G01035
		AT3G01510
		AT3G01513
		AT3G01550
		AT3G01560
		AT3G01600
		AT3G01700
		AT3G01820
		AT3G01055
		AT3G02040
		AT3G02130
		AT3G02140
		AT3G02335
		AT3G02340
		AT3G02350
		AT3G02390
		AT3G02470
		AT3G02540
		AT3G02550
		AT3G02570
		AT3G02730
		AT3G02832
		AT3G01145
		AT3G01155
		AT3G02840
		AT3G01165
		AT3G02910
		AT3G03220
		AT3G03680
		AT3G04120
		AT3G04140
		AT3G04240
		AT3G04590
		AT3G04720
		AT3G04790
		AT3G01505
		AT3G04800
		AT3G01525
		AT3G04880
		AT3G04930
		AT3G05320
		AT3G05490
		AT3G01665
		AT3G05800
		AT3G01775
		AT3G05835
		AT3G05937
		AT3G06060
		AT3G06160
		AT3G06150
		AT3G06500
		AT3G06520
		AT3G06750
		AT3G06760
		AT3G06780
		AT3G01895
		AT3G06840
		AT3G06890
		AT3G07050
		AT3G07055
		AT3G07120
		AT3G01935
		AT3G07170
		AT3G07310
		AT3G07360
		AT3G07450
		AT3G07460
		AT3G07470
		AT3G07480
		AT3G07580
		AT3G07590
		AT3G07760
		AT3G07780
		AT3G07790
		AT3G08030
		AT3G08630
		AT3G08636
		AT3G08640
		AT3G08720
		AT3G08780
		AT3G08920
		AT3G08940
		AT3G08970
		AT3G09030
		AT3G02115
		AT3G09570
		AT3G09590
		AT3G09595
		AT3G09600
		AT3G10020
		AT3G10030
		AT3G10410
		AT3G10415
		AT3G10420
		AT3G10500
		AT3G10650
		AT3G10800
		AT3G10930
		AT3G11090
		AT3G11410
		AT3G02395
		AT3G02405
		AT3G11460
		AT3G11640
		AT3G11650
		AT3G11670
		AT3G11690
		AT3G11700
		AT3G11760
		AT3G11820
		AT3G11900
		AT3G12290
		AT3G12300
		AT3G12320
		AT3G12345
		AT3G12350
		AT3G12380
		AT3G12385
		AT3G12390
		AT3G12400
		AT3G12630
		AT3G12780
		AT3G12830
		AT3G12920
		AT3G02605
		AT3G13061
		AT3G13062
		AT3G13440
		AT3G14067
		AT3G14090
		AT3G14100
		AT3G14180
		AT3G14590
		AT3G14660
		AT3G14990
		AT3G15060
		AT3G00330
		AT3G03035
		AT3G03045
		AT3G03055
		AT3G03065
		AT3G15350
		AT3G15360
		AT3G15520
		AT3G15530
		AT3G15585
		AT3G15760
		AT3G15770
		AT3G15780
		AT3G15790
		AT3G15810
		AT3G15850
		AT3G15860
		AT3G15900
		AT3G03215
		AT3G16050
		AT3G16140
		AT3G16520
		AT3G16570
		AT3G16720
		AT3G03375
		AT3G16910
		AT3G17130
		AT3G17609
		AT3G17611
		AT3G03615
		AT3G18215
		AT3G18290
		AT3G18295
		AT3G18485
		AT3G03685
		AT3G03695
		AT3G18490
		AT3G03745
		AT3G18690
		AT3G18710
		AT3G18780
		AT3G18800
		AT3G18915
		AT3G19150
		AT3G19330
		AT3G19480
		AT3G19540
		AT3G19970
		AT3G20015
		AT3G20310
		AT3G20340
		AT3G20510
		AT3G20655
		AT3G20820
		AT3G21055
		AT3G21150
		AT3G21220
		AT3G22370
		AT3G22380
		AT3G23000
		AT3G23170
		AT3G23400
		AT3G23440
		AT3G23880
		AT3G24030
		AT3G24050
		AT3G24480
		AT3G24500
		AT3G04685
		AT3G25700
		AT3G25870
		AT3G26080
		AT3G26180
		AT3G26395
		AT3G26512
		AT3G26580
		AT3G26730
		AT3G27060
		AT3G27090
		AT3G27210
		AT3G27540
		AT3G27880
		AT3G29360
		AT3G29575
		AT3G44380
		AT3G44450
		AT3G44950
		AT3G45010
		AT3G45040
		AT3G45210
		AT3G45230
		AT3G45640
		AT3G45645
		AT3G00800
		AT3G46530
		AT3G07435
		AT3G46540
		AT3G46550
		AT3G46600
		AT3G46620
		AT3G46630
		AT3G46780
		AT3G47070
		AT3G47080
		AT3G47430
		AT3G47470
		AT3G47640
		AT3G47820
		AT3G48320
		AT3G07945
		AT3G48460
		AT3G48560
		AT3G48610
		AT3G48690
		AT3G48700
		AT3G48980
		AT3G49220
		AT3G49530
		AT3G49668
		AT3G49710
		AT3G08070
		AT3G50060
		AT3G50340
		AT3G50420
		AT3G50650
		AT3G50685
		AT3G50690
		AT3G50750
		AT3G50790
		AT3G50800
		AT3G50820
		AT3G50830
		AT3G50850
		AT3G50860
		AT3G50910
		AT3G51550
		AT3G51840
		AT3G51890
		AT3G51920
		AT3G51950
		AT3G51960
		AT3G51970
		AT3G08215
		AT3G51990
		AT3G52360
		AT3G52400
		AT3G52480
		AT3G52605
		AT3G52710
		AT3G52740
		AT3G52870
		AT3G52960
		AT3G53260
		AT3G53530
		AT3G08350
		AT3G54000
		AT3G54020
		AT3G54050
		AT3G54363
		AT3G54366
		AT3G54430
		AT3G08405
		AT3G54500
		AT3G54890
		AT3G54900
		AT3G55040
		AT3G55610
		AT3G55980
		AT3G56030
		AT3G56050
		AT3G56140
		AT3G56200
		AT3G56290
		AT3G56360
		AT3G56800
		AT3G56940
		AT3G08795
		AT3G57020
		AT3G08815
		AT3G57040
		AT3G08825
		AT3G57062
		AT3G57070
		AT3G57120
		AT3G57330
		AT3G57400
		AT3G57450
		AT3G57530
		AT3G57800
		AT3G57880
		AT3G57890
		AT3G57930
		AT3G57980
		AT3G58710
		AT3G09145
		AT3G58970
		AT3G59060
		AT3G09185
		AT3G59068
		AT3G59400
		AT3G59880
		AT3G60200
		AT3G60320
		AT3G60410
		AT3G60630
		AT3G61260
		AT3G61440
		AT3G61460
		AT3G61540
		AT3G61530
		AT3G61545
		AT3G61550
		AT3G61630
		AT3G61640
		AT3G61750
		AT3G61755
		AT3G61829
		AT3G61880
		AT3G61980
		AT3G62070
		AT3G62260
		AT3G62410
		AT3G62420
		AT3G62650
		AT3G62695
		AT3G62720
		AT3G62810
		AT3G62980
		AT3G63003
		AT3G63006
		AT3G63010
		AT3G63020
		AT3G63060
		AT3G63070
		AT3G63120
		AT3G63130
		AT3G09905
		AT3G63140
		AT3G63150
		AT3G63160
		AT3G63170
		AT3G63190
		AT3G63200
		AT3G63215
		AT3G63310
		AT3G63370
		AT3G63390
		AT3G63400
		AT3G63410
		AT3G63420
		AT3G63490
		AT3G63500
		AT3G63510
		AT4G00030
		AT4G00150
		AT4G00163
		AT4G00165
		AT4G00300
		AT4G03555
		AT4G03585
		AT4G03595
		AT4G00430
		AT4G00440
		AT4G00490
		AT4G00500
		AT4G00520
		AT4G03655
		AT4G00525
		AT4G00530
		AT4G00550
		AT4G00560
		AT4G00810
		AT4G01070
		AT4G01090
		AT4G01110
		AT4G01280
		AT4G01330
		AT4G03955
		AT4G01670
		AT4G01870
		AT4G02200
		AT4G02350
		AT4G02410
		AT4G02425
		AT4G02440
		AT4G04335
		AT4G02890
		AT4G03010
		AT4G03110
		AT4G03113
		AT4G03210
		AT4G03280
		AT4G04570
		AT4G04915
		AT4G04925
		AT4G05010
		AT4G05070
		AT4G05071
		AT4G05150
		AT4G05320
		AT4G08930
		AT4G09000
		AT4G09650
		AT4G10340
		AT4G11220
		AT4G11280
		AT4G11300
		AT4G11360
		AT4G11870
		AT4G12005
		AT4G12300
		AT4G12310
		AT4G12410
		AT4G12450
		AT4G13180
		AT4G13395
		AT4G13510
		AT4G13940
		AT4G14430
		AT4G14500
		AT4G14540
		AT4G14830
		AT4G14870
		AT4G14880
		AT4G14890
		AT4G14900
		AT4G15248
		AT4G06300
		AT4G15480
		AT4G15545
		AT4G15550
		AT4G15760
		AT4G15800
		AT4G16140
		AT4G16190
		AT4G16370
		AT4G16490
		AT4G16500
		AT4G16680
		AT4G16983
		AT4G17060
		AT4G17070
		AT4G17245
		AT4G17243
		AT4G17250
		AT4G17340
		AT4G17500
		AT4G06745
		AT4G17840
		AT4G17870
		AT4G18570
		AT4G18830
		AT4G19140
		AT4G19170
		AT4G19700
		AT4G20170
		AT4G20360
		AT4G20840
		AT4G21210
		AT4G21740
		AT4G21790
		AT4G22190
		AT4G22240
		AT4G22250
		AT4G22560
		AT4G22580
		AT4G22758
		AT4G22780
		AT4G22890
		AT4G23190
		AT4G23205
		AT4G07120
		AT4G23530
		AT4G07130
		AT4G23650
		AT4G07190
		AT4G23890
		AT4G23930
		AT4G24110
		AT4G24160
		AT4G07250
		AT4G24240
		AT4G03095
		AT4G24280
		AT4G07260
		AT4G24370
		AT4G24380
		AT4G24740
		AT4G24805
		AT4G25080
		AT4G25130
		AT4G25170
		AT4G25210
		AT4G25280
		AT4G25390
		AT4G25470
		AT4G25570
		AT4G25620
		AT4G25640
		AT4G25700
		AT4G26530
		AT4G26542
		AT4G26550
		AT4G26555
		AT4G26690
		AT4G26850
		AT4G27020
		AT4G27030
		AT4G27270
		AT4G27280
		AT4G27300
		AT4G27310
		AT4G27350
		AT4G27657
		AT4G27700
		AT4G27720
		AT4G27940
		AT4G28240
		AT4G29720
		AT4G30350
		AT4G30390
		AT4G30780
		AT4G30920
		AT4G30960
		AT4G31875
		AT4G32060
		AT4G32150
		AT4G32250
		AT4G32260
		AT4G32410
		AT4G32480
		AT4G32890
		AT4G32940
		AT4G33010
		AT4G33560
		AT4G33630
		AT4G34000
		AT4G34050
		AT4G34100
		AT4G34150
		AT4G34200
		AT4G34340
		AT4G34350
		AT4G34390
		AT4G34460
		AT4G34490
		AT4G34630

## Sheet: Fig.6e
Term	queryitem	querytotal	bgitem	bgtotal	pvalue	FDR	entries
response to stimulus	271	1422	4057	37767	9.2e-20	2.7e-16	// AT1G58290 // AT3G50060 // AT3G49530 // AT3G12780 // AT2G47450 // AT3G21150 // AT3G20310 // AT1G02670 // AT3G46600 // AT1G18330 // AT1G72450 // AT3G55610 // AT1G15970 // AT4G01120 // AT1G08930 // AT2G30490 // AT2G36270 // AT1G34000 // AT1G23030 // AT2G16500 // AT1G23740 // AT1G51660 // AT4G15760 // AT3G04120 // AT2G03800 // AT4G34350 // AT3G12390 // AT1G72920 // AT4G00550 // AT1G72430 // AT1G19…
response to abiotic stimulus	126	1422	1471	37767	2.7e-16	4e-13	// AT1G58290 // AT3G50060 // AT3G12780 // AT2G47450 // AT3G20310 // AT2G18790 // AT3G55610 // AT4G01120 // AT2G36270 // AT1G34000 // AT1G23740 // AT3G12390 // AT2G32950 // AT1G58200 // AT3G10800 // AT1G29920 // AT3G06760 // AT2G22240 // AT1G70000 // AT3G17609 // AT4G25470 // AT4G26850 // AT1G20340 // AT1G19150 // AT1G32230 // AT2G47180 // AT3G59470 // AT4G24280 // AT4G11280 // AT1G52520 // AT3G57…
response to chemical stimulus	148	1422	2085	37767	9.8e-13	9.7e-10	// AT3G50060 // AT3G49530 // AT1G51700 // AT3G21150 // AT3G20310 // AT3G46600 // AT3G55610 // AT1G08930 // AT2G36270 // AT1G23030 // AT1G66160 // AT1G69270 // AT2G03800 // AT4G34350 // AT1G75580 // AT1G72430 // AT1G19050 // AT4G23650 // AT1G72450 // AT1G16510 // AT2G22240 // AT1G70000 // AT2G23430 // AT3G16570 // AT4G19700 // AT1G27330 // AT4G25640 // AT1G63840 // AT3G52400 // AT4G26850 // AT2G18…
photosynthesis	31	1422	162	37767	3.8e-12	2.8e-09	// AT4G22890 // AT1G29910 // AT1G14150 // AT1G06680 // AT2G18790 // AT4G03280 // AT2G05100 // AT2G34420 // AT3G15850 // AT1G79040 // AT3G04790 // AT4G09650 // AT1G29920 // AT1G15980 // AT3G54890 // AT1G67740 // AT1G15820 // AT1G42970 // AT3G11670 // AT3G47470 // AT2G05070 // AT3G50820 // AT2G15820 // AT1G19150 // AT1G76570 // AT1G68830 // AT3G16140 // AT4G10340 // AT1G60950 // AT3G62410 // AT2G21…
response to organic substance	106	1422	1342	37767	7.3e-12	4.3e-09	// AT3G50060 // AT3G49530 // AT1G51700 // AT3G21150 // AT3G20310 // AT3G46600 // AT3G55610 // AT1G08930 // AT2G36270 // AT1G23030 // AT1G66160 // AT1G69270 // AT1G75580 // AT1G72430 // AT1G19050 // AT4G23650 // AT1G72450 // AT1G16510 // AT1G70000 // AT2G23430 // AT3G16570 // AT4G19700 // AT1G63840 // AT3G52400 // AT4G26850 // AT2G18790 // AT1G19350 // AT1G05850 // AT1G32230 // AT4G11280 // AT4G14…
response to stress	155	1422	2320	37767	2.1e-11	1e-08	// AT3G50060 // AT3G12780 // AT3G20310 // AT1G02670 // AT2G18790 // AT3G55610 // AT1G15970 // AT1G21610 // AT2G36270 // AT1G23740 // AT1G51660 // AT3G12390 // AT1G72920 // AT4G00550 // AT2G32950 // AT3G24495 // AT1G58200 // AT3G10800 // AT1G72450 // AT3G06760 // AT3G04720 // AT2G22240 // AT1G70000 // AT4G25470 // AT3G46530 // AT1G27330 // AT3G18690 // AT1G71040 // AT2G47590 // AT3G52400 // AT4G26…
response to light stimulus	57	1422	596	37767	1.3e-09	5.5e-07	// AT1G58290 // AT4G04920 // AT4G15480 // AT1G52520 // AT3G15850 // AT2G47450 // AT2G42620 // AT1G29920 // AT2G41100 // AT1G12370 // AT2G27820 // AT3G18780 // AT2G05100 // AT1G67900 // AT1G34000 // AT3G59060 // AT2G29500 // AT1G51680 // AT4G01120 // AT1G67090 // AT3G04880 // AT2G46790 // AT4G03280 // AT2G30490 // AT1G06040 // AT2G32950 // AT2G39460 // AT4G00450 // AT1G20340 // AT2G39730 // AT1G67…
response to radiation	57	1422	613	37767	3.3e-09	1.2e-06	// AT1G58290 // AT4G04920 // AT4G15480 // AT1G52520 // AT3G15850 // AT2G47450 // AT2G42620 // AT1G29920 // AT2G41100 // AT1G12370 // AT2G27820 // AT3G18780 // AT2G05100 // AT1G67900 // AT1G34000 // AT3G59060 // AT2G29500 // AT1G51680 // AT4G01120 // AT1G67090 // AT3G04880 // AT2G46790 // AT4G03280 // AT2G30490 // AT1G06040 // AT2G32950 // AT2G39460 // AT4G00450 // AT1G20340 // AT2G39730 // AT1G67…

[truncated: 9 more sheets: Fig.7b, Fig.7c, Sup.fig.2, Sup.fig.7, Sup.fig.16, Sup.fig.17, Sup.fig.18, Sup.fig.20, Sup.fig.21]
